# Supplementary material for: Sequential Analysis of the N/O-Glycosylation of Heavily Glycosylated HIV-1 gp120 Using EThcD-sceHCD-MS/MS
Source: Front Immunol. 2021 Oct 21;12:755568. doi: 10.3389/fimmu.2021.755568 (PMC8567067; doi:10.3389/fimmu.2021.755568)
Supplement: Supplementary file 2 [file Table_1.xlsx]

## Sheet: Table S1.1
Table S1.1-Glycoproteomic identification of the N-glycosites on recombinant HIV1 gp120 protein by sceHCD
N-glycosites	Trypsin digestion						Trypsin/Glu-C digestion
	intact N-glycopeptides analysis before enrichment-R1	intact N-glycopeptides analysis before enrichment-R2	intact N-glycopeptides analysis before enrichment-R3	intact N-glycopeptides analysis after enrichment-R1	intact N-glycopeptides analysis after enrichment-R2	intact N-glycopeptides analysis after enrichment-R3	intact N-glycopeptides analysis before enrichment-R1	intact N-glycopeptides analysis before enrichment-R2	intact N-glycopeptides analysis before enrichment-R3	intact N-glycopeptides analysis after enrichment-R1	intact N-glycopeptides analysis after enrichment-R2	intact N-glycopeptides analysis after enrichment-R3
N58	U	U	U	U	U	U	U	U	U	U	U	U
N100	U	U	U	U	U	U	U	U	U	U	U	U
N106	A	A	A	A	A	A	-	-	A	A	A	A
N111	A	A	A	A	A	A	A	A	A	A	A	A
N114	A	-	A	A	A	A	-	-	-	A	A	A
N130	A	A	A	A	A	A	A	A	A	A	A	A
N134	A	A	A	A	A	A	A	A	A	A	A	A
N160	U	U	U	U	U	U	U	U	U	U	U	U
N172	U	U	U	U	U	U	U	U	U	U	U	U
N216	U	U	U	U	U	U	U	U	U	U	U	U
N237	U	U	U	U	U	U	U	U	U	U	U	U
N264	A	A	A	A	A	A	U	U	U	U	U	U
N270	A	A	A	A	A	A	A	A	A	A	A	A
N276	A	A	A	A	A	A	A	A	A	A	A	A
N306	U	U	U	U	U	U	U	U	U	U	U	U
N313	U	U	U	U	U	U	U	U	U	U	U	U
N329	U	U	U	U	U	U	U	U	U	U	U	U
N359	-	-	-	A	A	A	A	A	A	A	A	A
N365	-	-	-	A	A	A	A	A	A	A	A	A
N369	-	-	-	-	-	-	A	A	A	A	A	A
N375	-	-	-	-	-	-	U	U	U	U	U	U
N380	-	-	-	-	-	-	U	U	U	U	U	U
M417	U	U	U	U	U	U	U	U	U	U	U	U
N432	U	U	U	U	U	U	U	U	U	U	U	U
a " A": Ambiguously assigned N-glycosite
b " U ": Unambiguously assigned N-glycosite
c "-": Unidentified N-glycosite

## Sheet: Table S1.2
Table S1.2-Glycoproteomic identification of the N-glycosites on recombinant HIV1 gp120 protein by EThcD-sceHCD
N-glycosites	Trypsin digestion						Trypsin/Glu-C digestion
	intact N-glycopeptides analysis before enrichment-R1	intact N-glycopeptides analysis before enrichment-R2	intact N-glycopeptides analysis before enrichment-R3	intact N-glycopeptides analysis after enrichment-R1	intact N-glycopeptides analysis after enrichment-R2	intact N-glycopeptides analysis after enrichment-R3	intact N-glycopeptides analysis before enrichment-R1	intact N-glycopeptides analysis before enrichment-R2	intact N-glycopeptides analysis before enrichment-R3	intact N-glycopeptides analysis after enrichment-R1	intact N-glycopeptides analysis after enrichment-R2	intact N-glycopeptides analysis after enrichment-R3
N58	U	U	U	U	U	U	U	U	U	U	U	U
N100	U	U	U	U	U	U	U	U	U	U	U	U
N106	A	A	-	A	A	A	-	-	-	-	-	-
N111	A	A	A	A	A	A	-	-	-	-	A	-
N114	-	-	-	A	A	A	-	-	-	-	A	-
N130	U	U	U	U	U	U	U	U	U	U	U	U
N134	U	U	U	U	U	U	U	U	U	U	U	U
N160	U	U	U	U	U	U	U	U	U	U	U	U
N172	U	U	U	U	U	U	U	U	U	U	U	U
N216	U	U	U	U	U	U	U	U	U	U	U	U
N237	U	U	U	A	A	A	-	-	-	-	-	-
N264	A	A	A	A	A	-	U	U	U	U	U	U
N270	U	U	U	A	A	A	U	U	U	U	U	U
N276	U	U	U	A	A	A	U	U	U	U	U	U
N306	U	U	U	U	U	U	U	U	U	U	U	U
N313	U	U	U	U	U	U	U	U	U	U	U	U
N329	U	U	U	U	U	U	U	U	U	U	U	U
N359	-	-	-	-	-	-	-	A	-	-	-	-
N365	-	-	-	-	-	-	-	-	-	-	-	-
N369	-	-	-	-	-	-	-	-	-	-	-	-
N375	-	-	-	-	-	-	U	A	U	U	U	A
N380	-	-	-	-	-	-	U	U	U	U	U	U
M417	U	U	U	U	U	U	U	U	U	U	U	U
N432	U	U	U	U	U	U	U	U	U	U	U	U
a " A": Ambiguously assigned N-glycosite
b " U ": Unambiguously assigned N-glycosite
c "-": Unidentified N-glycosite

## Sheet: Table S1.3
Table S1.3-Glycoproteomic identification of the O-glycosites on recombinant HIV1 gp120 protein by sceHCD
N-glycosites	Trypsin digestion			Trypsin/Glu-C digestion
	intact O-glycopeptides analysis after enrichment-R1	intact O-glycopeptides analysis after enrichment-R2	intact O-glycopeptides analysis after enrichment-R3	intact O-glycopeptides analysis after enrichment-R1	intact O-glycopeptides analysis after enrichment-R2	intact O-glycopeptides analysis after enrichment-R3
T21	A	A	A	-	-	-
S26	A	A	A	-	-	-
T33	-	-	-	A	A	A
T41	-	-	-	A	A	A
T47	-	-	-	A	A	A
T60	-	-	-	-	U	U
T108	-	-	A	-	A	A
T113	-	-	A	-	A	-
S132	A	A	A	A	A	A
T136	A	A	A	A	A	A
T137	A	A	A	A	A	A
S170	A	-	-	A	A	-
T173	-	-	-	A	A	-
T177	-	-	-	A	A	A
S231	-	-	-	A	-	A
S374	-	-	-	A	A	A
T376	-	-	-	A	A	A
T382	-	-	-	A	A	A
T384	-	-	-	A	A	A
S415	-	-	-	A	-	A
S416	-	-	-	A	-	A
T468	U	U	U	U	U	U
a " A": Ambiguously assigned O-glycosite
b " U ": Unambiguously assigned O-glycosite
c "-": Unidentified O-glycosite

## Sheet: Table S1.4
Table S1.4-Glycoproteomic identification of the O-glycosites on recombinant HIV1 gp120 protein by combined EThcD-sceHCD
N-glycosites	Trypsin digestion			Trypsin/Glu-C digestion
	intact O-glycopeptides analysis after enrichment-R1	intact O-glycopeptides analysis after enrichment-R2	intact O-glycopeptides analysis after enrichment-R3	intact O-glycopeptides analysis after enrichment-R1	intact O-glycopeptides analysis after enrichment-R2	intact O-glycopeptides analysis after enrichment-R3
T21	A	A	A	-	A	A
T102	-	A	A	-	-	-
S132	U	U	U	U	U	A
T136	A	A	A	-	A	-
S170	A	A	A	A	A	-
S308	A	U	A	U	U	U
T382	-	-	-	U	U	U
T384	-	-	-	A	A	A
S415	-	-	-	A	-	A
S416	-	-	-	A	A	-
T419	U	U	A	-	-	-
T424	A	A	A	-	A	-
T468	U	U	U	U	U	U
a " A": Ambiguously assigned O-glycosite
b " U ": Unambiguously assigned O-glycosite
c "-": Unidentified O-glycosite
