# Supplementary material for: Sequential Analysis of the N/O-Glycosylation of Heavily Glycosylated HIV-1 gp120 Using EThcD-sceHCD-MS/MS
Source: Front Immunol. 2021 Oct 21;12:755568. doi: 10.3389/fimmu.2021.755568 (PMC8567067; doi:10.3389/fimmu.2021.755568)
Supplement: Supplementary file 3 [file Table_2.xlsx]

## Sheet: Table S2.1
Table S2.1 Identified trypsin digested intact N-glycopeptides before enrichment by sceHCD (Repeation 1)
Query #:z	Protein Rank	Peptide < ProteinMetrics Confidential >	Glycans NHFAGNa	Modification Type(s)	Observed m/z	z	Observed (M+H)	Calc. mass (M+H)	Off-by-x error	Mass error (ppm)	Starting position	Cleavage	Score	Delta	Delta Mod	|Log Prob|	# of unique peptides	Protein Name	Protein DB number	Comment	Scan #	Scan Time
10596:6	1	R.KAYDTEVHNVWATHAC[+57.021]VPTDPNPQEVELKN[+2012.745]VTENFNMWK.N	HexNAc(6)Hex(4)Fuc(1)	C[+57], N[+2013]	1105.16	6	6625.93	6624.91	1	2.4	29	Specific	214.59	214.59	214.59	0.99	1378	>sp|P2019|HIV1_gp120 glycoprotein OS=Human HIV1 GN=S PE=1 SV=1	1	HIV1-gp120-Trypsin-before-enrichment-glycoproteomics-R1.12438.12438.3	controllerType=0 controllerNumber=1 scan=12438	55.1497
11212:5	1	K.AYDTEVHNVWATHAC[+57.021]VPTDPNPQEVELKN[+1501.555]VTENFNMWK.N	HexNAc(5)Hex(3)	C[+57], N[+1502]	1197.93	5	5985.62	5985.63	0	-1	30	Specific	203.38	203.38	203.38	2.17	1378	>sp|P2019|HIV1_gp120 glycoprotein OS=Human HIV1 GN=S PE=1 SV=1	1	HIV1-gp120-Trypsin-before-enrichment-glycoproteomics-R1.13110.13110.5	controllerType=0 controllerNumber=1 scan=13110	58.0422
11090:5	1	K.AYDTEVHNVWATHAC[+57.021]VPTDPNPQEVELKN[+2157.783]VTENFNM[+15.995]WK.N	HexNAc(6)Hex(4)NeuAc(1)	C[+57], M[+16], N[+2158]	1332.58	5	6658.88	6657.85	1	4	30	Specific	206.05	206.05	48.96	1.46	1378	>sp|P2019|HIV1_gp120 glycoprotein OS=Human HIV1 GN=S PE=1 SV=1	1	HIV1-gp120-Trypsin-before-enrichment-glycoproteomics-R1.12977.12977.5	controllerType=0 controllerNumber=1 scan=12977	57.4982
11767:5	1	K.AYDTEVHNVWATHAC[+57.021]VPTDPNPQEVELKN[+2157.783]VTENFNMWK.N	HexNAc(6)Hex(4)NeuAc(1)	C[+57], N[+2158]	1328.98	5	6640.86	6641.85	-1	1.5	30	Specific	213.14	213.14	33.43	2.12	1378	>sp|P2019|HIV1_gp120 glycoprotein OS=Human HIV1 GN=S PE=1 SV=1	1	HIV1-gp120-Trypsin-before-enrichment-glycoproteomics-R1.13715.13715.5	controllerType=0 controllerNumber=1 scan=13715	60.6732
11114:5	1	K.AYDTEVHNVWATHAC[+57.021]VPTDPNPQEVELKN[+2174.798]VTENFNM[+15.995]WK.N	HexNAc(6)Hex(5)Fuc(1)	C[+57], M[+16], N[+2175]	1335.78	5	6674.87	6674.86	0	1.1	30	Specific	215.62	215.62	0.24	2.12	1378	>sp|P2019|HIV1_gp120 glycoprotein OS=Human HIV1 GN=S PE=1 SV=1	1	HIV1-gp120-Trypsin-before-enrichment-glycoproteomics-R1.13003.13003.5	controllerType=0 controllerNumber=1 scan=13003	57.6088
11676:5	1	K.AYDTEVHNVWATHAC[+57.021]VPTDPNPQEVELKN[+2012.745]VTENFNMWK.N	HexNAc(6)Hex(4)Fuc(1)	C[+57], N[+2013]	1299.97	5	6495.82	6496.82	-1	1	30	Specific	217.73	111.84	111.84	0.77	1378	>sp|P2019|HIV1_gp120 glycoprotein OS=Human HIV1 GN=S PE=1 SV=1	1	HIV1-gp120-Trypsin-before-enrichment-glycoproteomics-R1.13616.13616.5	controllerType=0 controllerNumber=1 scan=13616	60.2341
12578:4	1	K.AYDTEVHNVWATHAC[+57.021]VPTDPNPQEVELKN[+1850.693]VTENFNMWK.N	HexNAc(6)Hex(3)Fuc(1)	C[+57], N[+1851]	1584.69	4	6335.76	6334.76	1	-1.7	30	Specific	217.75	217.75	217.75	3.32	1378	>sp|P2019|HIV1_gp120 glycoprotein OS=Human HIV1 GN=S PE=1 SV=1	1	HIV1-gp120-Trypsin-before-enrichment-glycoproteomics-R1.14599.14599.4	controllerType=0 controllerNumber=1 scan=14599	64.5215
11667:6	1	K.AYDTEVHNVWATHAC[+57.021]VPTDPNPQEVELKN[+2481.889]VTENFNMWK.N	HexNAc(6)Hex(6)NeuAc(1)	C[+57], N[+2482]	1161.67	6	6964.96	6965.96	-1	1	30	Specific	226.48	226.48	37.83	2.4	1378	>sp|P2019|HIV1_gp120 glycoprotein OS=Human HIV1 GN=S PE=1 SV=1	1	HIV1-gp120-Trypsin-before-enrichment-glycoproteomics-R1.13606.13606.6	controllerType=0 controllerNumber=1 scan=13606	60.1917
12893:5	1	K.AYDTEVHNVWATHAC[+57.021]VPTDPNPQEVELKN[+2627.947]VTENFNMWK.N	HexNAc(6)Hex(6)Fuc(1)NeuAc(1)	C[+57], N[+2628]	1423.41	5	7113.03	7112.02	1	1.5	30	Specific	228.69	138.28	138.28	2.86	1378	>sp|P2019|HIV1_gp120 glycoprotein OS=Human HIV1 GN=S PE=1 SV=1	1	HIV1-gp120-Trypsin-before-enrichment-glycoproteomics-R1.14943.14943.5	controllerType=0 controllerNumber=1 scan=14943	66.0169
12731:5	1	K.AYDTEVHNVWATHAC[+57.021]VPTDPNPQEVELKN[+3048.084]VTENFNM[+15.995]WK.N	HexNAc(6)Hex(5)Fuc(1)NeuAc(3)	C[+57], M[+16], N[+3048]	1510.44	5	7548.18	7548.15	0	3.4	30	Specific	229.25	229.25	229.25	1.56	1378	>sp|P2019|HIV1_gp120 glycoprotein OS=Human HIV1 GN=S PE=1 SV=1	1	HIV1-gp120-Trypsin-before-enrichment-glycoproteomics-R1.14766.14766.5	controllerType=0 controllerNumber=1 scan=14766	65.2523
11206:5	1	K.AYDTEVHNVWATHAC[+57.021]VPTDPNPQEVELKN[+2028.740]VTENFNMWK.N	HexNAc(6)Hex(5)	C[+57], N[+2029]	1303.37	5	6512.83	6512.81	0	2.9	30	Specific	234.37	234.37	38.39	2.34	1378	>sp|P2019|HIV1_gp120 glycoprotein OS=Human HIV1 GN=S PE=1 SV=1	1	HIV1-gp120-Trypsin-before-enrichment-glycoproteomics-R1.13103.13103.5	controllerType=0 controllerNumber=1 scan=13103	58.0136
10981:6	1	K.AYDTEVHNVWATHAC[+57.021]VPTDPNPQEVELKN[+2069.767]VTENFNMWK.N	HexNAc(7)Hex(4)	C[+57], N[+2070]	1092.98	6	6552.84	6553.84	-1	0.7	30	Specific	236.63	236.63	82.17	1.44	1378	>sp|P2019|HIV1_gp120 glycoprotein OS=Human HIV1 GN=S PE=1 SV=1	1	HIV1-gp120-Trypsin-before-enrichment-glycoproteomics-R1.12858.12858.3	controllerType=0 controllerNumber=1 scan=12858	56.9793
13045:5	1	K.AYDTEVHNVWATHAC[+57.021]VPTDPNPQEVELKN[+3704.312]VTENFNM[+15.995]WK.N	HexNAc(7)Hex(6)Fuc(1)NeuAc(4)	C[+57], M[+16], N[+3704]	1641.69	5	8204.4	8204.38	0	2.7	30	Specific	237.26	237.26	237.26	2.34	1378	>sp|P2019|HIV1_gp120 glycoprotein OS=Human HIV1 GN=S PE=1 SV=1	1	HIV1-gp120-Trypsin-before-enrichment-glycoproteomics-R1.15109.15109.5	controllerType=0 controllerNumber=1 scan=15109	66.7457
11631:6	1	K.AYDTEVHNVWATHAC[+57.021]VPTDPNPQEVELKN[+2262.814]VTENFNMWK.N	HexNAc(5)Hex(5)Fuc(1)NeuAc(1)	C[+57], N[+2263]	1125.15	6	6745.89	6746.89	-1	1.4	30	Specific	237.53	237.53	14.26	2.27	1378	>sp|P2019|HIV1_gp120 glycoprotein OS=Human HIV1 GN=S PE=1 SV=1	1	HIV1-gp120-Trypsin-before-enrichment-glycoproteomics-R1.13566.13566.6	controllerType=0 controllerNumber=1 scan=13566	60.0244
11109:6	1	K.AYDTEVHNVWATHAC[+57.021]VPTDPNPQEVELKN[+2053.772]VTENFNMWK.N	HexNAc(7)Hex(3)Fuc(1)	C[+57], N[+2054]	1090.48	6	6537.85	6537.84	0	1.2	30	Specific	237.61	237.61	237.61	2.39	1378	>sp|P2019|HIV1_gp120 glycoprotein OS=Human HIV1 GN=S PE=1 SV=1	1	HIV1-gp120-Trypsin-before-enrichment-glycoproteomics-R1.12998.12998.6	controllerType=0 controllerNumber=1 scan=12998	57.5852
12537:5	1	K.AYDTEVHNVWATHAC[+57.021]VPTDPNPQEVELKN[+2174.798]VTENFNMWK.N	HexNAc(6)Hex(5)Fuc(1)	C[+57], N[+2175]	1332.58	5	6658.87	6658.87	0	0.3	30	Specific	241.3	191.1	191.1	3.56	1378	>sp|P2019|HIV1_gp120 glycoprotein OS=Human HIV1 GN=S PE=1 SV=1	1	HIV1-gp120-Trypsin-before-enrichment-glycoproteomics-R1.14555.14555.5	controllerType=0 controllerNumber=1 scan=14555	64.3267
11154:5	1	K.AYDTEVHNVWATHAC[+57.021]VPTDPNPQEVELKN[+1907.714]VTENFNMWK.N	HexNAc(7)Hex(3)	C[+57], N[+1908]	1279.17	5	6391.81	6391.79	0	3.6	30	Specific	243.17	230.58	230.58	1.55	1378	>sp|P2019|HIV1_gp120 glycoprotein OS=Human HIV1 GN=S PE=1 SV=1	1	HIV1-gp120-Trypsin-before-enrichment-glycoproteomics-R1.13047.13047.5	controllerType=0 controllerNumber=1 scan=13047	57.7921
12160:5	1	K.AYDTEVHNVWATHAC[+57.021]VPTDPNPQEVELKN[+2772.984]VTENFNMWK.N	HexNAc(6)Hex(6)NeuAc(2)	C[+57], N[+2773]	1452.22	5	7257.06	7257.06	0	0.3	30	Specific	244.85	244.85	7.69	2.88	1378	>sp|P2019|HIV1_gp120 glycoprotein OS=Human HIV1 GN=S PE=1 SV=1	1	HIV1-gp120-Trypsin-before-enrichment-glycoproteomics-R1.14144.14144.5	controllerType=0 controllerNumber=1 scan=14144	62.5535
11132:6	1	K.AYDTEVHNVWATHAC[+57.021]VPTDPNPQEVELKN[+2053.772]VTENFNMWK.N	HexNAc(7)Hex(3)Fuc(1)	C[+57], N[+2054]	1090.65	6	6538.86	6537.84	1	1.4	30	Specific	248.16	248.16	248.16	2.44	1378	>sp|P2019|HIV1_gp120 glycoprotein OS=Human HIV1 GN=S PE=1 SV=1	1	HIV1-gp120-Trypsin-before-enrichment-glycoproteomics-R1.13023.13023.6	controllerType=0 controllerNumber=1 scan=13023	57.6934
11185:6	1	K.AYDTEVHNVWATHAC[+57.021]VPTDPNPQEVELKN[+1501.555]VTENFNMWK.N	HexNAc(5)Hex(3)	C[+57], N[+1502]	998.277	6	5984.63	5985.63	-1	0.8	30	Specific	248.93	248.93	248.93	2.35	1378	>sp|P2019|HIV1_gp120 glycoprotein OS=Human HIV1 GN=S PE=1 SV=1	1	HIV1-gp120-Trypsin-before-enrichment-glycoproteomics-R1.13080.13080.6	controllerType=0 controllerNumber=1 scan=13080	57.932
12406:5	1	K.AYDTEVHNVWATHAC[+57.021]VPTDPNPQEVELKN[+2221.788]VTENFNM[+15.995]WK.N	HexNAc(4)Hex(6)Fuc(1)NeuAc(1)	C[+57], M[+16], N[+2222]	1345.17	5	6721.82	6721.85	0	-5.3	30	Specific	259.78	259.78	5.02	2.54	1378	>sp|P2019|HIV1_gp120 glycoprotein OS=Human HIV1 GN=S PE=1 SV=1	1	HIV1-gp120-Trypsin-before-enrichment-glycoproteomics-R1.14412.14412.5	controllerType=0 controllerNumber=1 scan=14412	63.6987
11181:6	1	K.AYDTEVHNVWATHAC[+57.021]VPTDPNPQEVELKN[+1971.719]VTENFNMWK.N	HexNAc(5)Hex(5)Fuc(1)	C[+57], N[+1972]	1076.97	6	6456.79	6455.79	1	0.1	30	Specific	262.36	262.36	262.36	2.6	1378	>sp|P2019|HIV1_gp120 glycoprotein OS=Human HIV1 GN=S PE=1 SV=1	1	HIV1-gp120-Trypsin-before-enrichment-glycoproteomics-R1.13076.13076.3	controllerType=0 controllerNumber=1 scan=13076	57.9148
11093:5	1	K.AYDTEVHNVWATHAC[+57.021]VPTDPNPQEVELKN[+2053.772]VTENFNMWK.N	HexNAc(7)Hex(3)Fuc(1)	C[+57], N[+2054]	1308.17	5	6536.84	6537.84	-1	0.8	30	Specific	264.97	264.97	264.97	2.18	1378	>sp|P2019|HIV1_gp120 glycoprotein OS=Human HIV1 GN=S PE=1 SV=1	1	HIV1-gp120-Trypsin-before-enrichment-glycoproteomics-R1.12980.12980.5	controllerType=0 controllerNumber=1 scan=12980	57.512
12281:6	1	K.AYDTEVHNVWATHAC[+57.021]VPTDPNPQEVELKN[+2772.984]VTENFNMWK.N	HexNAc(6)Hex(6)NeuAc(2)	C[+57], N[+2773]	1210.35	6	7257.06	7257.06	0	0	30	Specific	266.77	266.77	20.34	3.61	1378	>sp|P2019|HIV1_gp120 glycoprotein OS=Human HIV1 GN=S PE=1 SV=1	1	HIV1-gp120-Trypsin-before-enrichment-glycoproteomics-R1.14275.14275.3	controllerType=0 controllerNumber=1 scan=14275	63.1115
11100:5	1	K.AYDTEVHNVWATHAC[+57.021]VPTDPNPQEVELKN[+1809.666]VTENFNM[+15.995]WK.N	HexNAc(5)Hex(4)Fuc(1)	C[+57], M[+16], N[+1810]	1262.75	5	6309.74	6309.73	0	1.6	30	Specific	270.28	270.28	3.49	2.25	1378	>sp|P2019|HIV1_gp120 glycoprotein OS=Human HIV1 GN=S PE=1 SV=1	1	HIV1-gp120-Trypsin-before-enrichment-glycoproteomics-R1.12988.12988.5	controllerType=0 controllerNumber=1 scan=12988	57.5429
11167:5	1	K.AYDTEVHNVWATHAC[+57.021]VPTDPNPQEVELKN[+1501.555]VTENFNMWK.N	HexNAc(5)Hex(3)	C[+57], N[+1502]	1197.93	5	5985.63	5985.63	0	1	30	Specific	276.69	276.69	276.69	2.54	1378	>sp|P2019|HIV1_gp120 glycoprotein OS=Human HIV1 GN=S PE=1 SV=1	1	HIV1-gp120-Trypsin-before-enrichment-glycoproteomics-R1.13061.13061.5	controllerType=0 controllerNumber=1 scan=13061	57.8532
13190:5	1	K.AYDTEVHNVWATHAC[+57.021]VPTDPNPQEVELKN[+3081.095]VTENFNMWK.N	HexNAc(6)Hex(7)Fuc(1)NeuAc(2)	C[+57], N[+3081]	1514.04	5	7566.19	7565.17	1	2.8	30	Specific	279.07	226.77	86.44	3.26	1378	>sp|P2019|HIV1_gp120 glycoprotein OS=Human HIV1 GN=S PE=1 SV=1	1	HIV1-gp120-Trypsin-before-enrichment-glycoproteomics-R1.15267.15267.5	controllerType=0 controllerNumber=1 scan=15267	67.4359
11179:6	1	K.AYDTEVHNVWATHAC[+57.021]VPTDPNPQEVELKN[+1825.661]VTENFNMWK.N	HexNAc(5)Hex(5)	C[+57], N[+1826]	1052.46	6	6309.73	6309.73	0	0.3	30	Specific	281.31	281.31	1.3	3.13	1378	>sp|P2019|HIV1_gp120 glycoprotein OS=Human HIV1 GN=S PE=1 SV=1	1	HIV1-gp120-Trypsin-before-enrichment-glycoproteomics-R1.13074.13074.6	controllerType=0 controllerNumber=1 scan=13074	57.9056
11193:5	1	K.AYDTEVHNVWATHAC[+57.021]VPTDPNPQEVELKN[+1954.704]VTENFNM[+15.995]WK.N	HexNAc(5)Hex(4)NeuAc(1)	C[+57], M[+16], N[+1955]	1291.96	5	6455.79	6454.77	1	2.8	30	Specific	283.08	283.08	45.34	2.55	1378	>sp|P2019|HIV1_gp120 glycoprotein OS=Human HIV1 GN=S PE=1 SV=1	1	HIV1-gp120-Trypsin-before-enrichment-glycoproteomics-R1.13089.13089.5	controllerType=0 controllerNumber=1 scan=13089	57.9643
11184:5	1	K.AYDTEVHNVWATHAC[+57.021]VPTDPNPQEVELKN[+2053.772]VTENFNMWK.N	HexNAc(7)Hex(3)Fuc(1)	C[+57], N[+2054]	1308.38	5	6537.85	6537.84	0	0.8	30	Specific	286.43	286.43	286.43	2.88	1378	>sp|P2019|HIV1_gp120 glycoprotein OS=Human HIV1 GN=S PE=1 SV=1	1	HIV1-gp120-Trypsin-before-enrichment-glycoproteomics-R1.13079.13079.2	controllerType=0 controllerNumber=1 scan=13079	57.9286
11096:5	1	K.AYDTEVHNVWATHAC[+57.021]VPTDPNPQEVELKN[+2012.745]VTENFNMWK.N	HexNAc(6)Hex(4)Fuc(1)	C[+57], N[+2013]	1300.17	5	6496.83	6496.82	0	2.3	30	Specific	288.08	288.08	288.08	2.18	1378	>sp|P2019|HIV1_gp120 glycoprotein OS=Human HIV1 GN=S PE=1 SV=1	1	HIV1-gp120-Trypsin-before-enrichment-glycoproteomics-R1.12984.12984.5	controllerType=0 controllerNumber=1 scan=12984	57.5268
11183:6	1	K.AYDTEVHNVWATHAC[+57.021]VPTDPNPQEVELKN[+2028.740]VTENFNMWK.N	HexNAc(6)Hex(5)	C[+57], N[+2029]	1086.48	6	6513.82	6512.81	1	0.6	30	Specific	291.9	291.9	13.69	2.82	1378	>sp|P2019|HIV1_gp120 glycoprotein OS=Human HIV1 GN=S PE=1 SV=1	1	HIV1-gp120-Trypsin-before-enrichment-glycoproteomics-R1.13078.13078.6	controllerType=0 controllerNumber=1 scan=13078	57.924
11643:6	1	K.AYDTEVHNVWATHAC[+57.021]VPTDPNPQEVELKN[+2157.783]VTENFNMWK.N	HexNAc(6)Hex(4)NeuAc(1)	C[+57], N[+2158]	1107.82	6	6641.86	6641.85	0	1.4	30	Specific	297.29	297.29	37.44	2.65	1378	>sp|P2019|HIV1_gp120 glycoprotein OS=Human HIV1 GN=S PE=1 SV=1	1	HIV1-gp120-Trypsin-before-enrichment-glycoproteomics-R1.13580.13580.6	controllerType=0 controllerNumber=1 scan=13580	60.0801
11124:6	1	K.AYDTEVHNVWATHAC[+57.021]VPTDPNPQEVELKN[+2935.037]VTENFNMWK.N	HexNAc(6)Hex(7)NeuAc(2)	C[+57], N[+2935]	1237.53	6	7420.17	7419.11	1	7.9	30	Specific	299.53	299.53	54.48	1.58	1378	>sp|P2019|HIV1_gp120 glycoprotein OS=Human HIV1 GN=S PE=1 SV=1	1	HIV1-gp120-Trypsin-before-enrichment-glycoproteomics-R1.13014.13014.3	controllerType=0 controllerNumber=1 scan=13014	57.6555
12304:5	1	K.AYDTEVHNVWATHAC[+57.021]VPTDPNPQEVELKN[+2407.852]VTENFNMWK.N	HexNAc(5)Hex(5)NeuAc(2)	C[+57], N[+2408]	1379.19	5	6891.94	6891.92	0	1.9	30	Specific	302.47	302.47	9.65	2.71	1378	>sp|P2019|HIV1_gp120 glycoprotein OS=Human HIV1 GN=S PE=1 SV=1	1	HIV1-gp120-Trypsin-before-enrichment-glycoproteomics-R1.14301.14301.5	controllerType=0 controllerNumber=1 scan=14301	63.2189
11087:5	1	K.AYDTEVHNVWATHAC[+57.021]VPTDPNPQEVELKN[+1954.704]VTENFNM[+15.995]WK.N	HexNAc(5)Hex(4)NeuAc(1)	C[+57], M[+16], N[+1955]	1291.77	5	6454.8	6454.77	0	5.1	30	Specific	306.37	306.37	22.38	2.24	1378	>sp|P2019|HIV1_gp120 glycoprotein OS=Human HIV1 GN=S PE=1 SV=1	1	HIV1-gp120-Trypsin-before-enrichment-glycoproteomics-R1.12974.12974.5	controllerType=0 controllerNumber=1 scan=12974	57.4844
11149:6	1	K.AYDTEVHNVWATHAC[+57.021]VPTDPNPQEVELKN[+2141.788]VTENFNM[+15.995]WK.N	HexNAc(6)Hex(3)Fuc(1)NeuAc(1)	C[+57], M[+16], N[+2142]	1107.82	6	6641.88	6641.85	0	3.5	30	Specific	307.93	307.93	20.95	2.2	1378	>sp|P2019|HIV1_gp120 glycoprotein OS=Human HIV1 GN=S PE=1 SV=1	1	HIV1-gp120-Trypsin-before-enrichment-glycoproteomics-R1.13041.13041.2	controllerType=0 controllerNumber=1 scan=13041	57.768
11213:4	1	K.AYDTEVHNVWATHAC[+57.021]VPTDPNPQEVELKN[+1501.555]VTENFNMWK.N	HexNAc(5)Hex(3)	C[+57], N[+1502]	1497.17	4	5985.64	5985.63	0	2.9	30	Specific	309.77	309.77	309.77	2.5	1378	>sp|P2019|HIV1_gp120 glycoprotein OS=Human HIV1 GN=S PE=1 SV=1	1	HIV1-gp120-Trypsin-before-enrichment-glycoproteomics-R1.13111.13111.2	controllerType=0 controllerNumber=1 scan=13111	58.0466
11098:5	1	K.AYDTEVHNVWATHAC[+57.021]VPTDPNPQEVELKN[+2215.825]VTENFNM[+15.995]WK.N	HexNAc(7)Hex(4)Fuc(1)	C[+57], M[+16], N[+2216]	1343.79	5	6714.9	6715.89	-1	1.9	30	Specific	312.32	312.32	312.32	2.29	1378	>sp|P2019|HIV1_gp120 glycoprotein OS=Human HIV1 GN=S PE=1 SV=1	1	HIV1-gp120-Trypsin-before-enrichment-glycoproteomics-R1.12986.12986.5	controllerType=0 controllerNumber=1 scan=12986	57.5352
11177:5	1	K.AYDTEVHNVWATHAC[+57.021]VPTDPNPQEVELKN[+1663.608]VTENFNMWK.N	HexNAc(5)Hex(4)	C[+57], N[+1664]	1230.34	5	6147.68	6147.68	0	-0.1	30	Specific	312.87	312.87	32.24	2.57	1378	>sp|P2019|HIV1_gp120 glycoprotein OS=Human HIV1 GN=S PE=1 SV=1	1	HIV1-gp120-Trypsin-before-enrichment-glycoproteomics-R1.13072.13072.5	controllerType=0 controllerNumber=1 scan=13072	57.8964
11228:5	1	K.AYDTEVHNVWATHAC[+57.021]VPTDPNPQEVELKN[+1850.693]VTENFNM[+15.995]WK.N	HexNAc(6)Hex(3)Fuc(1)	C[+57], M[+16], N[+1851]	1270.96	5	6350.76	6350.76	0	0.6	30	Specific	313.04	278.26	18.46	2.55	1378	>sp|P2019|HIV1_gp120 glycoprotein OS=Human HIV1 GN=S PE=1 SV=1	1	HIV1-gp120-Trypsin-before-enrichment-glycoproteomics-R1.13127.13127.5	controllerType=0 controllerNumber=1 scan=13127	58.1135
11166:6	1	K.AYDTEVHNVWATHAC[+57.021]VPTDPNPQEVELKN[+1704.635]VTENFNMWK.N	HexNAc(6)Hex(3)	C[+57], N[+1705]	1032.12	6	6187.69	6188.71	-1	-2.4	30	Specific	313.24	313.24	8.44	2.37	1378	>sp|P2019|HIV1_gp120 glycoprotein OS=Human HIV1 GN=S PE=1 SV=1	1	HIV1-gp120-Trypsin-before-enrichment-glycoproteomics-R1.13060.13060.3	controllerType=0 controllerNumber=1 scan=13060	57.8486
11136:5	1	K.AYDTEVHNVWATHAC[+57.021]VPTDPNPQEVELKN[+1850.693]VTENFNMWK.N	HexNAc(6)Hex(3)Fuc(1)	C[+57], N[+1851]	1267.96	5	6335.78	6334.76	1	1.5	30	Specific	316.96	311.5	311.5	2.28	1378	>sp|P2019|HIV1_gp120 glycoprotein OS=Human HIV1 GN=S PE=1 SV=1	1	HIV1-gp120-Trypsin-before-enrichment-glycoproteomics-R1.13027.13027.5	controllerType=0 controllerNumber=1 scan=13027	57.7118
11174:5	1	K.AYDTEVHNVWATHAC[+57.021]VPTDPNPQEVELKN[+1866.688]VTENFNMWK.N	HexNAc(6)Hex(4)	C[+57], N[+1867]	1270.96	5	6350.77	6350.76	0	2.1	30	Specific	323.67	303.27	25.92	2.33	1378	>sp|P2019|HIV1_gp120 glycoprotein OS=Human HIV1 GN=S PE=1 SV=1	1	HIV1-gp120-Trypsin-before-enrichment-glycoproteomics-R1.13069.13069.5	controllerType=0 controllerNumber=1 scan=13069	57.8858
11145:4	1	K.AYDTEVHNVWATHAC[+57.021]VPTDPNPQEVELKN[+2012.745]VTENFNMWK.N	HexNAc(6)Hex(4)Fuc(1)	C[+57], N[+2013]	1625.21	4	6497.83	6496.82	1	1.9	30	Specific	325.82	325.82	325.82	3.6	1378	>sp|P2019|HIV1_gp120 glycoprotein OS=Human HIV1 GN=S PE=1 SV=1	1	HIV1-gp120-Trypsin-before-enrichment-glycoproteomics-R1.13037.13037.4	controllerType=0 controllerNumber=1 scan=13037	57.75
11669:4	1	K.AYDTEVHNVWATHAC[+57.021]VPTDPNPQEVELKN[+1954.704]VTENFNMWK.N	HexNAc(5)Hex(4)NeuAc(1)	C[+57], N[+1955]	1610.71	4	6439.8	6438.77	1	3.6	30	Specific	338.92	338.92	7.23	2.96	1378	>sp|P2019|HIV1_gp120 glycoprotein OS=Human HIV1 GN=S PE=1 SV=1	1	HIV1-gp120-Trypsin-before-enrichment-glycoproteomics-R1.13608.13608.4	controllerType=0 controllerNumber=1 scan=13608	60.2009
11259:5	1	K.AYDTEVHNVWATHAC[+57.021]VPTDPNPQEVELKN[+1704.635]VTENFNMWK.N	HexNAc(6)Hex(3)	C[+57], N[+1705]	1238.35	5	6187.71	6188.71	-1	1.4	30	Specific	339.7	333.91	31	2.18	1378	>sp|P2019|HIV1_gp120 glycoprotein OS=Human HIV1 GN=S PE=1 SV=1	1	HIV1-gp120-Trypsin-before-enrichment-glycoproteomics-R1.13161.13161.5	controllerType=0 controllerNumber=1 scan=13161	58.2564
11153:5	1	K.AYDTEVHNVWATHAC[+57.021]VPTDPNPQEVELKN[+1704.635]VTENFNMWK.N	HexNAc(6)Hex(3)	C[+57], N[+1705]	1238.55	5	6188.72	6188.71	0	1.8	30	Specific	343.21	333.99	333.99	2.84	1378	>sp|P2019|HIV1_gp120 glycoprotein OS=Human HIV1 GN=S PE=1 SV=1	1	HIV1-gp120-Trypsin-before-enrichment-glycoproteomics-R1.13046.13046.5	controllerType=0 controllerNumber=1 scan=13046	57.7872
11776:5	1	K.AYDTEVHNVWATHAC[+57.021]VPTDPNPQEVELKN[+1954.704]VTENFNMWK.N	HexNAc(5)Hex(4)NeuAc(1)	C[+57], N[+1955]	1288.36	5	6437.78	6438.77	-1	1.5	30	Specific	346.74	346.74	20.63	2.18	1378	>sp|P2019|HIV1_gp120 glycoprotein OS=Human HIV1 GN=S PE=1 SV=1	1	HIV1-gp120-Trypsin-before-enrichment-glycoproteomics-R1.13725.13725.5	controllerType=0 controllerNumber=1 scan=13725	60.7179
13085:5	1	K.AYDTEVHNVWATHAC[+57.021]VPTDPNPQEVELKN[+3007.058]VTENFNM[+15.995]WK.N	HexNAc(5)Hex(6)Fuc(1)NeuAc(3)	C[+57], M[+16], N[+3007]	1502.03	5	7506.12	7507.12	-1	-0.2	30	Specific	350.76	322.86	322.86	3.36	1378	>sp|P2019|HIV1_gp120 glycoprotein OS=Human HIV1 GN=S PE=1 SV=1	1	HIV1-gp120-Trypsin-before-enrichment-glycoproteomics-R1.15152.15152.5	controllerType=0 controllerNumber=1 scan=15152	66.9356
11633:5	1	K.AYDTEVHNVWATHAC[+57.021]VPTDPNPQEVELKN[+2116.756]VTENFNMWK.N	HexNAc(5)Hex(5)NeuAc(1)	C[+57], N[+2117]	1320.97	5	6600.85	6600.83	0	2.7	30	Specific	356.61	356.61	15.53	2.4	1378	>sp|P2019|HIV1_gp120 glycoprotein OS=Human HIV1 GN=S PE=1 SV=1	1	HIV1-gp120-Trypsin-before-enrichment-glycoproteomics-R1.13569.13569.5	controllerType=0 controllerNumber=1 scan=13569	60.0344
11120:5	1	K.AYDTEVHNVWATHAC[+57.021]VPTDPNPQEVELKN[+1866.688]VTENFNMWK.N	HexNAc(6)Hex(4)	C[+57], N[+1867]	1270.96	5	6350.77	6350.76	0	1.8	30	Specific	358.44	335.16	13.43	2.84	1378	>sp|P2019|HIV1_gp120 glycoprotein OS=Human HIV1 GN=S PE=1 SV=1	1	HIV1-gp120-Trypsin-before-enrichment-glycoproteomics-R1.13010.13010.5	controllerType=0 controllerNumber=1 scan=13010	57.6372
11698:5	1	K.AYDTEVHNVWATHAC[+57.021]VPTDPNPQEVELKN[+2100.761]VTENFNM[+15.995]WK.N	HexNAc(5)Hex(4)Fuc(1)NeuAc(1)	C[+57], M[+16], N[+2101]	1320.97	5	6600.84	6600.83	0	1.7	30	Specific	385.14	385.14	34.13	3.84	1378	>sp|P2019|HIV1_gp120 glycoprotein OS=Human HIV1 GN=S PE=1 SV=1	1	HIV1-gp120-Trypsin-before-enrichment-glycoproteomics-R1.13640.13640.5	controllerType=0 controllerNumber=1 scan=13640	60.3366
11621:5	1	K.AYDTEVHNVWATHAC[+57.021]VPTDPNPQEVELKN[+2141.788]VTENFNM[+15.995]WK.N	HexNAc(6)Hex(3)Fuc(1)NeuAc(1)	C[+57], M[+16], N[+2142]	1329.18	5	6641.86	6641.85	0	1	30	Specific	395	395	30.51	4.56	1378	>sp|P2019|HIV1_gp120 glycoprotein OS=Human HIV1 GN=S PE=1 SV=1	1	HIV1-gp120-Trypsin-before-enrichment-glycoproteomics-R1.13556.13556.5	controllerType=0 controllerNumber=1 scan=13556	59.9773
11687:5	1	K.AYDTEVHNVWATHAC[+57.021]VPTDPNPQEVELKN[+1938.709]VTENFNM[+15.995]WK.N	HexNAc(5)Hex(3)Fuc(1)NeuAc(1)	C[+57], M[+16], N[+1939]	1288.56	5	6438.79	6438.77	0	2.1	30	Specific	400.95	400.95	16.91	3.69	1378	>sp|P2019|HIV1_gp120 glycoprotein OS=Human HIV1 GN=S PE=1 SV=1	1	HIV1-gp120-Trypsin-before-enrichment-glycoproteomics-R1.13628.13628.5	controllerType=0 controllerNumber=1 scan=13628	60.2843
13266:5	1	K.AYDTEVHNVWATHAC[+57.021]VPTDPNPQEVELKN[+2391.857]VTENFNMWK.N	HexNAc(5)Hex(4)Fuc(1)NeuAc(2)	C[+57], N[+2392]	1375.8	5	6874.95	6875.93	-1	3.5	30	Specific	425.82	266.24	266.24	2.47	1378	>sp|P2019|HIV1_gp120 glycoprotein OS=Human HIV1 GN=S PE=1 SV=1	1	HIV1-gp120-Trypsin-before-enrichment-glycoproteomics-R1.15350.15350.5	controllerType=0 controllerNumber=1 scan=15350	67.7914
11686:5	1	K.AYDTEVHNVWATHAC[+57.021]VPTDPNPQEVELKN[+1768.640]VTENFNM[+15.995]WK.N	HexNAc(4)Hex(5)Fuc(1)	C[+57], M[+16], N[+1769]	1254.55	5	6268.72	6268.71	0	2	30	Specific	488.23	436.52	349.58	4.88	1378	>sp|P2019|HIV1_gp120 glycoprotein OS=Human HIV1 GN=S PE=1 SV=1	1	HIV1-gp120-Trypsin-before-enrichment-glycoproteomics-R1.13626.13626.5	controllerType=0 controllerNumber=1 scan=13626	60.2788
12543:6	1	K.AYDTEVHNVWATHAC[+57.021]VPTDPNPQEVELKN[+1954.704]VTENFNMWK.N	HexNAc(5)Hex(4)NeuAc(1)	C[+57], N[+1955]	1073.97	6	6438.79	6438.77	0	2.3	30	Specific	488.83	439.53	311.51	4.59	1378	>sp|P2019|HIV1_gp120 glycoprotein OS=Human HIV1 GN=S PE=1 SV=1	1	HIV1-gp120-Trypsin-before-enrichment-glycoproteomics-R1.14561.14561.6	controllerType=0 controllerNumber=1 scan=14561	64.3543
12550:5	1	K.AYDTEVHNVWATHAC[+57.021]VPTDPNPQEVELKN[+2012.745]VTENFNMWK.N	HexNAc(6)Hex(4)Fuc(1)	C[+57], N[+2013]	1300.37	5	6497.84	6496.82	1	2.9	30	Specific	537.14	401.61	401.61	4.93	1378	>sp|P2019|HIV1_gp120 glycoprotein OS=Human HIV1 GN=S PE=1 SV=1	1	HIV1-gp120-Trypsin-before-enrichment-glycoproteomics-R1.14569.14569.5	controllerType=0 controllerNumber=1 scan=14569	64.3884
11737:5	1	K.AYDTEVHNVWATHAC[+57.021]VPTDPNPQEVELKN[+1647.613]VTENFNM[+15.995]WK.N	HexNAc(5)Hex(3)Fuc(1)	C[+57], M[+16], N[+1648]	1230.14	5	6146.67	6147.68	-1	-0.2	30	Specific	605.55	473.52	408.37	6.74	1378	>sp|P2019|HIV1_gp120 glycoprotein OS=Human HIV1 GN=S PE=1 SV=1	1	HIV1-gp120-Trypsin-before-enrichment-glycoproteomics-R1.13682.13682.5	controllerType=0 controllerNumber=1 scan=13682	60.5263
12619:5	1	K.AYDTEVHNVWATHAC[+57.021]VPTDPNPQEVELKN[+1647.613]VTENFNMWK.N	HexNAc(5)Hex(3)Fuc(1)	C[+57], N[+1648]	1227.14	5	6131.69	6131.68	0	0.3	30	Specific	676.12	486.98	486.98	8.31	1378	>sp|P2019|HIV1_gp120 glycoprotein OS=Human HIV1 GN=S PE=1 SV=1	1	HIV1-gp120-Trypsin-before-enrichment-glycoproteomics-R1.14644.14644.3	controllerType=0 controllerNumber=1 scan=14644	64.7179
12769:5	1	K.AYDTEVHNVWATHAC[+57.021]VPTDPNPQEVELKN[+2350.830]VTENFNM[+15.995]WK.N	HexNAc(4)Hex(5)Fuc(1)NeuAc(2)	C[+57], M[+16], N[+2351]	1370.98	5	6850.89	6850.9	0	-0.8	30	Specific	684.27	521.99	140.7	8.31	1378	>sp|P2019|HIV1_gp120 glycoprotein OS=Human HIV1 GN=S PE=1 SV=1	1	HIV1-gp120-Trypsin-before-enrichment-glycoproteomics-R1.14808.14808.5	controllerType=0 controllerNumber=1 scan=14808	65.4313
12558:5	1	K.AYDTEVHNVWATHAC[+57.021]VPTDPNPQEVELKN[+1913.677]VTENFNMWK.N	HexNAc(4)Hex(5)NeuAc(1)	C[+57], N[+1914]	1280.56	5	6398.78	6397.75	1	3.9	30	Specific	718.54	547.92	509.76	8.55	1378	>sp|P2019|HIV1_gp120 glycoprotein OS=Human HIV1 GN=S PE=1 SV=1	1	HIV1-gp120-Trypsin-before-enrichment-glycoproteomics-R1.14578.14578.5	controllerType=0 controllerNumber=1 scan=14578	64.4263
12569:5	1	K.AYDTEVHNVWATHAC[+57.021]VPTDPNPQEVELKN[+1768.640]VTENFNMWK.N	HexNAc(4)Hex(5)Fuc(1)	C[+57], N[+1769]	1251.15	5	6251.72	6252.71	-1	2.4	30	Specific	731.7	561.04	561.04	8.35	1378	>sp|P2019|HIV1_gp120 glycoprotein OS=Human HIV1 GN=S PE=1 SV=1	1	HIV1-gp120-Trypsin-before-enrichment-glycoproteomics-R1.14590.14590.5	controllerType=0 controllerNumber=1 scan=14590	64.4791
12551:5	1	K.AYDTEVHNVWATHAC[+57.021]VPTDPNPQEVELKN[+1768.640]VTENFNMWK.N	HexNAc(4)Hex(5)Fuc(1)	C[+57], N[+1769]	1251.35	5	6252.72	6252.71	0	1.3	30	Specific	739.23	529.36	529.36	9.11	1378	>sp|P2019|HIV1_gp120 glycoprotein OS=Human HIV1 GN=S PE=1 SV=1	1	HIV1-gp120-Trypsin-before-enrichment-glycoproteomics-R1.14570.14570.5	controllerType=0 controllerNumber=1 scan=14570	64.393
12546:5	1	K.AYDTEVHNVWATHAC[+57.021]VPTDPNPQEVELKN[+1954.704]VTENFNMWK.N	HexNAc(5)Hex(4)NeuAc(1)	C[+57], N[+1955]	1288.77	5	6439.8	6438.77	1	3.7	30	Specific	773.52	670.28	496.2	9.44	1378	>sp|P2019|HIV1_gp120 glycoprotein OS=Human HIV1 GN=S PE=1 SV=1	1	HIV1-gp120-Trypsin-before-enrichment-glycoproteomics-R1.14565.14565.5	controllerType=0 controllerNumber=1 scan=14565	64.3692
12570:5	1	K.AYDTEVHNVWATHAC[+57.021]VPTDPNPQEVELKN[+1971.719]VTENFNMWK.N	HexNAc(5)Hex(5)Fuc(1)	C[+57], N[+1972]	1291.76	5	6454.79	6455.79	-1	0.7	30	Specific	773.98	548.26	548.26	9.74	1378	>sp|P2019|HIV1_gp120 glycoprotein OS=Human HIV1 GN=S PE=1 SV=1	1	HIV1-gp120-Trypsin-before-enrichment-glycoproteomics-R1.14591.14591.5	controllerType=0 controllerNumber=1 scan=14591	64.4846
13255:5	1	K.AYDTEVHNVWATHAC[+57.021]VPTDPNPQEVELKN[+2391.857]VTENFNMWK.N	HexNAc(5)Hex(4)Fuc(1)NeuAc(2)	C[+57], N[+2392]	1375.79	5	6874.93	6875.93	-1	0.8	30	Specific	787.16	583.34	583.34	9.74	1378	>sp|P2019|HIV1_gp120 glycoprotein OS=Human HIV1 GN=S PE=1 SV=1	1	HIV1-gp120-Trypsin-before-enrichment-glycoproteomics-R1.15338.15338.3	controllerType=0 controllerNumber=1 scan=15338	67.7392
12240:5	1	K.AYDTEVHNVWATHAC[+57.021]VPTDPNPQEVELKN[+2059.735]VTENFNM[+15.995]WK.N	HexNAc(4)Hex(5)Fuc(1)NeuAc(1)	C[+57], M[+16], N[+2060]	1312.97	5	6560.83	6559.8	1	3.9	30	Specific	797.33	579.46	567.16	9.44	1378	>sp|P2019|HIV1_gp120 glycoprotein OS=Human HIV1 GN=S PE=1 SV=1	1	HIV1-gp120-Trypsin-before-enrichment-glycoproteomics-R1.14231.14231.5	controllerType=0 controllerNumber=1 scan=14231	62.9255
12576:5	1	K.AYDTEVHNVWATHAC[+57.021]VPTDPNPQEVELKN[+1751.624]VTENFNMWK.N	HexNAc(4)Hex(4)NeuAc(1)	C[+57], N[+1752]	1248.15	5	6236.71	6235.7	1	2.6	30	Specific	812.18	586.47	586.47	10.92	1378	>sp|P2019|HIV1_gp120 glycoprotein OS=Human HIV1 GN=S PE=1 SV=1	1	HIV1-gp120-Trypsin-before-enrichment-glycoproteomics-R1.14597.14597.5	controllerType=0 controllerNumber=1 scan=14597	64.5123
12954:5	1	K.AYDTEVHNVWATHAC[+57.021]VPTDPNPQEVELKN[+2245.799]VTENFNMWK.N	HexNAc(5)Hex(4)NeuAc(2)	C[+57], N[+2246]	1346.99	5	6730.9	6729.87	1	3.9	30	Specific	817.42	679.1	679.1	10.44	1378	>sp|P2019|HIV1_gp120 glycoprotein OS=Human HIV1 GN=S PE=1 SV=1	1	HIV1-gp120-Trypsin-before-enrichment-glycoproteomics-R1.15010.15010.5	controllerType=0 controllerNumber=1 scan=15010	66.309
12939:5	1	K.AYDTEVHNVWATHAC[+57.021]VPTDPNPQEVELKN[+2245.799]VTENFNMWK.N	HexNAc(5)Hex(4)NeuAc(2)	C[+57], N[+2246]	1346.98	5	6730.89	6729.87	1	3	30	Specific	825.03	671.19	671.19	10.92	1378	>sp|P2019|HIV1_gp120 glycoprotein OS=Human HIV1 GN=S PE=1 SV=1	1	HIV1-gp120-Trypsin-before-enrichment-glycoproteomics-R1.14993.14993.5	controllerType=0 controllerNumber=1 scan=14993	66.2369
12525:5	1	K.AYDTEVHNVWATHAC[+57.021]VPTDPNPQEVELKN[+2100.761]VTENFNMWK.N	HexNAc(5)Hex(4)Fuc(1)NeuAc(1)	C[+57], N[+2101]	1317.78	5	6584.86	6584.83	0	4.6	30	Specific	852.89	627.66	627.66	11.55	1378	>sp|P2019|HIV1_gp120 glycoprotein OS=Human HIV1 GN=S PE=1 SV=1	1	HIV1-gp120-Trypsin-before-enrichment-glycoproteomics-R1.14542.14542.5	controllerType=0 controllerNumber=1 scan=14542	64.2685
12595:5	1	K.AYDTEVHNVWATHAC[+57.021]VPTDPNPQEVELKN[+1647.613]VTENFNMWK.N	HexNAc(5)Hex(3)Fuc(1)	C[+57], N[+1648]	1227.14	5	6131.69	6131.68	0	0.8	30	Specific	933.33	664.52	664.52	13.31	1378	>sp|P2019|HIV1_gp120 glycoprotein OS=Human HIV1 GN=S PE=1 SV=1	1	HIV1-gp120-Trypsin-before-enrichment-glycoproteomics-R1.14618.14618.3	controllerType=0 controllerNumber=1 scan=14618	64.6036
12584:5	1	K.AYDTEVHNVWATHAC[+57.021]VPTDPNPQEVELKN[+1647.613]VTENFNMWK.N	HexNAc(5)Hex(3)Fuc(1)	C[+57], N[+1648]	1227.14	5	6131.69	6131.68	0	0.2	30	Specific	940.03	687.55	687.55	13.31	1378	>sp|P2019|HIV1_gp120 glycoprotein OS=Human HIV1 GN=S PE=1 SV=1	1	HIV1-gp120-Trypsin-before-enrichment-glycoproteomics-R1.14606.14606.5	controllerType=0 controllerNumber=1 scan=14606	64.5508
12946:5	1	K.AYDTEVHNVWATHAC[+57.021]VPTDPNPQEVELKN[+1897.682]VTENFNMWK.N	HexNAc(4)Hex(4)Fuc(1)NeuAc(1)	C[+57], N[+1898]	1277.16	5	6381.76	6381.75	0	1.7	30	Specific	988.14	735.22	735.22	14.11	1378	>sp|P2019|HIV1_gp120 glycoprotein OS=Human HIV1 GN=S PE=1 SV=1	1	HIV1-gp120-Trypsin-before-enrichment-glycoproteomics-R1.15001.15001.5	controllerType=0 controllerNumber=1 scan=15001	66.2712
12557:5	1	K.AYDTEVHNVWATHAC[+57.021]VPTDPNPQEVELKN[+1809.666]VTENFNMWK.N	HexNAc(5)Hex(4)Fuc(1)	C[+57], N[+1810]	1259.56	5	6293.75	6293.74	0	1.4	30	Specific	1074.49	779.27	779.27	16.11	1378	>sp|P2019|HIV1_gp120 glycoprotein OS=Human HIV1 GN=S PE=1 SV=1	1	HIV1-gp120-Trypsin-before-enrichment-glycoproteomics-R1.14577.14577.5	controllerType=0 controllerNumber=1 scan=14577	64.4216
12932:5	1	K.AYDTEVHNVWATHAC[+57.021]VPTDPNPQEVELKN[+2059.735]VTENFNMWK.N	HexNAc(4)Hex(5)Fuc(1)NeuAc(1)	C[+57], N[+2060]	1309.57	5	6543.82	6543.81	0	1.5	30	Specific	1086.07	813.83	813.83	16.11	1378	>sp|P2019|HIV1_gp120 glycoprotein OS=Human HIV1 GN=S PE=1 SV=1	1	HIV1-gp120-Trypsin-before-enrichment-glycoproteomics-R1.14986.14986.5	controllerType=0 controllerNumber=1 scan=14986	66.2037
08730:3	1	K.N[+3081.095]VTENFNMWK.N	HexNAc(6)Hex(7)Fuc(1)NeuAc(2)	N[+3081]	1455.24	3	4363.7	4363.68	0	4.9	58	Specific	203.21	88.35	88.35	2.07	1378	>sp|P2019|HIV1_gp120 glycoprotein OS=Human HIV1 GN=S PE=1 SV=1	1	HIV1-gp120-Trypsin-before-enrichment-glycoproteomics-R1.10405.10405.3	controllerType=0 controllerNumber=1 scan=10405	46.4628
08716:3	1	K.N[+2116.756]VTENFNMWK.N	HexNAc(5)Hex(5)NeuAc(1)	N[+2117]	1133.79	3	3399.35	3399.34	0	2.8	58	Specific	203.27	181.28	181.28	2.13	1378	>sp|P2019|HIV1_gp120 glycoprotein OS=Human HIV1 GN=S PE=1 SV=1	1	HIV1-gp120-Trypsin-before-enrichment-glycoproteomics-R1.10390.10390.3	controllerType=0 controllerNumber=1 scan=10390	46.3964
05865:3	1	K.N[+2059.735]VTENFNM[+15.995]WK.N	HexNAc(4)Hex(5)Fuc(1)NeuAc(1)	M[+16], N[+2060]	1120.11	3	3358.32	3358.32	0	1.2	58	Specific	207.56	96.34	96.34	2.16	1378	>sp|P2019|HIV1_gp120 glycoprotein OS=Human HIV1 GN=S PE=1 SV=1	1	HIV1-gp120-Trypsin-before-enrichment-glycoproteomics-R1.7284.7284.3	controllerType=0 controllerNumber=1 scan=7284	33.0918
07761:3	1	K.N[+2465.894]VTENFNMWK.N	HexNAc(6)Hex(5)Fuc(1)NeuAc(1)	N[+2466]	1250.16	3	3748.48	3748.48	0	-1.1	58	Specific	217.09	121.5	121.5	2.53	1378	>sp|P2019|HIV1_gp120 glycoprotein OS=Human HIV1 GN=S PE=1 SV=1	1	HIV1-gp120-Trypsin-before-enrichment-glycoproteomics-R1.9351.9351.3	controllerType=0 controllerNumber=1 scan=9351	42.0299
08829:3	1	K.N[+2116.756]VTENFNMWK.N	HexNAc(5)Hex(5)NeuAc(1)	N[+2117]	1133.79	3	3399.35	3399.34	0	0.9	58	Specific	237.68	155.5	155.5	2.16	1378	>sp|P2019|HIV1_gp120 glycoprotein OS=Human HIV1 GN=S PE=1 SV=1	1	HIV1-gp120-Trypsin-before-enrichment-glycoproteomics-R1.10513.10513.3	controllerType=0 controllerNumber=1 scan=10513	46.9356
04797:3	1	K.N[+1768.640]VTENFNM[+15.995]WK.N	HexNAc(4)Hex(5)Fuc(1)	M[+16], N[+1769]	1023.08	3	3067.23	3067.22	0	1.2	58	Specific	239.35	52.94	52.94	1.64	1378	>sp|P2019|HIV1_gp120 glycoprotein OS=Human HIV1 GN=S PE=1 SV=1	1	HIV1-gp120-Trypsin-before-enrichment-glycoproteomics-R1.6122.6122.3	controllerType=0 controllerNumber=1 scan=6122	28.2172
08736:3	1	K.N[+3081.095]VTENFNMWK.N	HexNAc(6)Hex(7)Fuc(1)NeuAc(2)	N[+3081]	1455.24	3	4363.7	4363.68	0	4.1	58	Specific	242.44	122.25	122.25	2.19	1378	>sp|P2019|HIV1_gp120 glycoprotein OS=Human HIV1 GN=S PE=1 SV=1	1	HIV1-gp120-Trypsin-before-enrichment-glycoproteomics-R1.10412.10412.3	controllerType=0 controllerNumber=1 scan=10412	46.4923
06934:3	1	K.N[+1850.693]VTENFNMWK.N	HexNAc(6)Hex(3)Fuc(1)	N[+1851]	1045.1	3	3133.28	3133.28	0	0.6	58	Specific	268.19	145.28	145.28	2.98	1378	>sp|P2019|HIV1_gp120 glycoprotein OS=Human HIV1 GN=S PE=1 SV=1	1	HIV1-gp120-Trypsin-before-enrichment-glycoproteomics-R1.8449.8449.3	controllerType=0 controllerNumber=1 scan=8449	38.0982
08128:3	1	K.N[+2100.761]VTENFNMWK.N	HexNAc(5)Hex(4)Fuc(1)NeuAc(1)	N[+2101]	1128.46	3	3383.36	3383.35	0	1.8	58	Specific	279.4	81.94	81.94	2.22	1378	>sp|P2019|HIV1_gp120 glycoprotein OS=Human HIV1 GN=S PE=1 SV=1	1	HIV1-gp120-Trypsin-before-enrichment-glycoproteomics-R1.9751.9751.3	controllerType=0 controllerNumber=1 scan=9751	43.7403
07903:3	1	K.N[+2262.814]VTENFNMWK.N	HexNAc(5)Hex(5)Fuc(1)NeuAc(1)	N[+2263]	1182.47	3	3545.41	3545.4	0	0.6	58	Specific	325.67	113.06	113.06	2.77	1378	>sp|P2019|HIV1_gp120 glycoprotein OS=Human HIV1 GN=S PE=1 SV=1	1	HIV1-gp120-Trypsin-before-enrichment-glycoproteomics-R1.9506.9506.3	controllerType=0 controllerNumber=1 scan=9506	42.6824
06941:3	1	K.N[+1850.693]VTENFNMWK.N	HexNAc(6)Hex(3)Fuc(1)	N[+1851]	1045.1	3	3133.28	3133.28	0	1	58	Specific	330.51	173.37	173.37	3.35	1378	>sp|P2019|HIV1_gp120 glycoprotein OS=Human HIV1 GN=S PE=1 SV=1	1	HIV1-gp120-Trypsin-before-enrichment-glycoproteomics-R1.8457.8457.3	controllerType=0 controllerNumber=1 scan=8457	38.1318
07701:3	1	K.N[+2424.867]VTENFNMWK.N	HexNAc(5)Hex(6)Fuc(1)NeuAc(1)	N[+2425]	1236.49	3	3707.46	3707.46	0	0.2	58	Specific	337.41	34.28	34.28	2.36	1378	>sp|P2019|HIV1_gp120 glycoprotein OS=Human HIV1 GN=S PE=1 SV=1	1	HIV1-gp120-Trypsin-before-enrichment-glycoproteomics-R1.9286.9286.3	controllerType=0 controllerNumber=1 scan=9286	41.7435
06730:3	1	K.N[+2133.772]VTENFNMWK.N	HexNAc(5)Hex(6)Fuc(1)	N[+2134]	1139.46	3	3416.36	3416.36	0	-0.2	58	Specific	349.82	217.55	217.55	3.43	1378	>sp|P2019|HIV1_gp120 glycoprotein OS=Human HIV1 GN=S PE=1 SV=1	1	HIV1-gp120-Trypsin-before-enrichment-glycoproteomics-R1.8227.8227.3	controllerType=0 controllerNumber=1 scan=8227	37.1608
06968:3	1	K.N[+1606.587]VTENFNMWK.N	HexNAc(4)Hex(4)Fuc(1)	N[+1607]	963.731	3	2889.18	2889.18	0	0.7	58	Specific	375.04	165.83	165.83	2.98	1378	>sp|P2019|HIV1_gp120 glycoprotein OS=Human HIV1 GN=S PE=1 SV=1	1	HIV1-gp120-Trypsin-before-enrichment-glycoproteomics-R1.8486.8486.3	controllerType=0 controllerNumber=1 scan=8486	38.2523
07888:3	1	K.N[+2262.814]VTENFNMWK.N	HexNAc(5)Hex(5)Fuc(1)NeuAc(1)	N[+2263]	1182.47	3	3545.41	3545.4	0	1.8	58	Specific	377.08	120.89	120.89	2.61	1378	>sp|P2019|HIV1_gp120 glycoprotein OS=Human HIV1 GN=S PE=1 SV=1	1	HIV1-gp120-Trypsin-before-enrichment-glycoproteomics-R1.9489.9489.2	controllerType=0 controllerNumber=1 scan=9489	42.6102
06928:3	1	K.N[+1971.719]VTENFNMWK.N	HexNAc(5)Hex(5)Fuc(1)	N[+1972]	1085.44	3	3254.31	3254.31	0	1.9	58	Specific	378.75	199.65	199.65	3.16	1378	>sp|P2019|HIV1_gp120 glycoprotein OS=Human HIV1 GN=S PE=1 SV=1	1	HIV1-gp120-Trypsin-before-enrichment-glycoproteomics-R1.8443.8443.3	controllerType=0 controllerNumber=1 scan=8443	38.07
08086:3	1	K.N[+1938.709]VTENFNMWK.N	HexNAc(5)Hex(3)Fuc(1)NeuAc(1)	N[+1939]	1074.44	3	3221.3	3221.3	0	1.6	58	Specific	387.5	125.71	125.71	2.61	1378	>sp|P2019|HIV1_gp120 glycoprotein OS=Human HIV1 GN=S PE=1 SV=1	1	HIV1-gp120-Trypsin-before-enrichment-glycoproteomics-R1.9705.9705.3	controllerType=0 controllerNumber=1 scan=9705	43.5429
09167:3	1	K.N[+2391.857]VTENFNMWK.N	HexNAc(5)Hex(4)Fuc(1)NeuAc(2)	N[+2392]	1225.49	3	3674.46	3674.45	0	3.6	58	Specific	392.18	179.45	179.45	2.57	1378	>sp|P2019|HIV1_gp120 glycoprotein OS=Human HIV1 GN=S PE=1 SV=1	1	HIV1-gp120-Trypsin-before-enrichment-glycoproteomics-R1.10882.10882.3	controllerType=0 controllerNumber=1 scan=10882	48.5353
07177:2	1	K.N[+1241.454]VTENFNMWK.N	HexNAc(3)Hex(3)Fuc(1)	N[+1241]	1262.53	2	2524.04	2524.04	0	0.7	58	Specific	396.05	121.27	121.27	2.53	1378	>sp|P2019|HIV1_gp120 glycoprotein OS=Human HIV1 GN=S PE=1 SV=1	1	HIV1-gp120-Trypsin-before-enrichment-glycoproteomics-R1.8714.8714.2	controllerType=0 controllerNumber=1 scan=8714	39.2244
06819:3	1	K.N[+1913.677]VTENFNMWK.N	HexNAc(4)Hex(5)NeuAc(1)	N[+1914]	1066.1	3	3196.3	3196.27	0	9.2	58	Specific	399.88	177.7	177.7	2.33	1378	>sp|P2019|HIV1_gp120 glycoprotein OS=Human HIV1 GN=S PE=1 SV=1	1	HIV1-gp120-Trypsin-before-enrichment-glycoproteomics-R1.8324.8324.3	controllerType=0 controllerNumber=1 scan=8324	37.5775
08040:3	1	K.N[+2100.761]VTENFNMWK.N	HexNAc(5)Hex(4)Fuc(1)NeuAc(1)	N[+2101]	1128.46	3	3383.35	3383.35	0	0.3	58	Specific	402.43	203.82	203.82	3.35	1378	>sp|P2019|HIV1_gp120 glycoprotein OS=Human HIV1 GN=S PE=1 SV=1	1	HIV1-gp120-Trypsin-before-enrichment-glycoproteomics-R1.9655.9655.3	controllerType=0 controllerNumber=1 scan=9655	43.324
08935:3	1	K.N[+2715.963]VTENFNMWK.N	HexNAc(5)Hex(6)Fuc(1)NeuAc(2)	N[+2716]	1333.52	3	3998.56	3998.55	0	1.6	58	Specific	416.23	167.94	167.94	3.15	1378	>sp|P2019|HIV1_gp120 glycoprotein OS=Human HIV1 GN=S PE=1 SV=1	1	HIV1-gp120-Trypsin-before-enrichment-glycoproteomics-R1.10629.10629.3	controllerType=0 controllerNumber=1 scan=10629	47.4405
07010:3	1	K.N[+1647.613]VTENFNMWK.N	HexNAc(5)Hex(3)Fuc(1)	N[+1648]	977.407	3	2930.2	2930.2	0	1.1	58	Specific	441.92	183.03	183.03	3.26	1378	>sp|P2019|HIV1_gp120 glycoprotein OS=Human HIV1 GN=S PE=1 SV=1	1	HIV1-gp120-Trypsin-before-enrichment-glycoproteomics-R1.8532.8532.3	controllerType=0 controllerNumber=1 scan=8532	38.4441
06919:3	1	K.N[+1809.666]VTENFNMWK.N	HexNAc(5)Hex(4)Fuc(1)	N[+1810]	1031.43	3	3092.26	3092.25	0	2	58	Specific	443.61	150.26	150.26	2.97	1378	>sp|P2019|HIV1_gp120 glycoprotein OS=Human HIV1 GN=S PE=1 SV=1	1	HIV1-gp120-Trypsin-before-enrichment-glycoproteomics-R1.8433.8433.3	controllerType=0 controllerNumber=1 scan=8433	38.0275
07936:3	1	K.N[+2100.761]VTENFNMWK.N	HexNAc(5)Hex(4)Fuc(1)NeuAc(1)	N[+2101]	1128.46	3	3383.36	3383.35	0	2.2	58	Specific	443.77	189.03	189.03	3.08	1378	>sp|P2019|HIV1_gp120 glycoprotein OS=Human HIV1 GN=S PE=1 SV=1	1	HIV1-gp120-Trypsin-before-enrichment-glycoproteomics-R1.9542.9542.3	controllerType=0 controllerNumber=1 scan=9542	42.831
07083:2	1	K.N[+1241.454]VTENFNMWK.N	HexNAc(3)Hex(3)Fuc(1)	N[+1241]	1262.53	2	2524.05	2524.04	0	1.5	58	Specific	448.4	223.15	223.15	3.06	1378	>sp|P2019|HIV1_gp120 glycoprotein OS=Human HIV1 GN=S PE=1 SV=1	1	HIV1-gp120-Trypsin-before-enrichment-glycoproteomics-R1.8611.8611.2	controllerType=0 controllerNumber=1 scan=8611	38.7751
09229:3	1	K.N[+2350.830]VTENFNMWK.N	HexNAc(4)Hex(5)Fuc(1)NeuAc(2)	N[+2351]	1211.81	3	3633.43	3633.42	0	2	58	Specific	455.02	149.72	149.72	2.97	1378	>sp|P2019|HIV1_gp120 glycoprotein OS=Human HIV1 GN=S PE=1 SV=1	1	HIV1-gp120-Trypsin-before-enrichment-glycoproteomics-R1.10950.10950.3	controllerType=0 controllerNumber=1 scan=10950	48.8278
07772:3	1	K.N[+2424.867]VTENFNMWK.N	HexNAc(5)Hex(6)Fuc(1)NeuAc(1)	N[+2425]	1236.49	3	3707.46	3707.46	0	1.7	58	Specific	455.33	190.06	190.06	3.26	1378	>sp|P2019|HIV1_gp120 glycoprotein OS=Human HIV1 GN=S PE=1 SV=1	1	HIV1-gp120-Trypsin-before-enrichment-glycoproteomics-R1.9363.9363.3	controllerType=0 controllerNumber=1 scan=9363	42.0825
08002:3	1	K.N[+2059.735]VTENFNMWK.N	HexNAc(4)Hex(5)Fuc(1)NeuAc(1)	N[+2060]	1114.78	3	3342.33	3342.32	0	1.3	58	Specific	463.22	190.36	190.36	3.26	1378	>sp|P2019|HIV1_gp120 glycoprotein OS=Human HIV1 GN=S PE=1 SV=1	1	HIV1-gp120-Trypsin-before-enrichment-glycoproteomics-R1.9614.9614.3	controllerType=0 controllerNumber=1 scan=9614	43.1445
07901:3	1	K.N[+2059.735]VTENFNMWK.N	HexNAc(4)Hex(5)Fuc(1)NeuAc(1)	N[+2060]	1114.78	3	3342.33	3342.32	0	1.2	58	Specific	474.58	206.81	206.81	3.35	1378	>sp|P2019|HIV1_gp120 glycoprotein OS=Human HIV1 GN=S PE=1 SV=1	1	HIV1-gp120-Trypsin-before-enrichment-glycoproteomics-R1.9504.9504.3	controllerType=0 controllerNumber=1 scan=9504	42.6727
07084:3	1	K.N[+1647.613]VTENFNMWK.N	HexNAc(5)Hex(3)Fuc(1)	N[+1648]	977.406	3	2930.2	2930.2	0	0.5	58	Specific	474.69	161.39	161.39	3.15	1378	>sp|P2019|HIV1_gp120 glycoprotein OS=Human HIV1 GN=S PE=1 SV=1	1	HIV1-gp120-Trypsin-before-enrichment-glycoproteomics-R1.8612.8612.3	controllerType=0 controllerNumber=1 scan=8612	38.7797
07044:3	1	K.N[+1606.587]VTENFNMWK.N	HexNAc(4)Hex(4)Fuc(1)	N[+1607]	963.731	3	2889.18	2889.18	0	0.8	58	Specific	497.62	201.88	201.88	3.48	1378	>sp|P2019|HIV1_gp120 glycoprotein OS=Human HIV1 GN=S PE=1 SV=1	1	HIV1-gp120-Trypsin-before-enrichment-glycoproteomics-R1.8569.8569.3	controllerType=0 controllerNumber=1 scan=8569	38.595
08046:3	1	K.N[+1897.682]VTENFNMWK.N	HexNAc(4)Hex(4)Fuc(1)NeuAc(1)	N[+1898]	1060.76	3	3180.28	3180.27	0	1.8	58	Specific	500.24	194.29	194.29	3.28	1378	>sp|P2019|HIV1_gp120 glycoprotein OS=Human HIV1 GN=S PE=1 SV=1	1	HIV1-gp120-Trypsin-before-enrichment-glycoproteomics-R1.9662.9662.3	controllerType=0 controllerNumber=1 scan=9662	43.3526
06883:3	1	K.N[+1768.640]VTENFNMWK.N	HexNAc(4)Hex(5)Fuc(1)	N[+1769]	1017.75	3	3051.23	3051.23	0	1	58	Specific	514.58	246.4	246.4	3.64	1378	>sp|P2019|HIV1_gp120 glycoprotein OS=Human HIV1 GN=S PE=1 SV=1	1	HIV1-gp120-Trypsin-before-enrichment-glycoproteomics-R1.8394.8394.3	controllerType=0 controllerNumber=1 scan=8394	37.8665
07070:2	1	K.N[+1444.534]VTENFNMWK.N	HexNAc(4)Hex(3)Fuc(1)	N[+1445]	1364.07	2	2727.13	2727.12	0	1.4	58	Specific	559.28	335.56	335.56	3.51	1378	>sp|P2019|HIV1_gp120 glycoprotein OS=Human HIV1 GN=S PE=1 SV=1	1	HIV1-gp120-Trypsin-before-enrichment-glycoproteomics-R1.8597.8597.2	controllerType=0 controllerNumber=1 scan=8597	38.7132
08141:3	1	K.N[+1897.682]VTENFNMWK.N	HexNAc(4)Hex(4)Fuc(1)NeuAc(1)	N[+1898]	1060.76	3	3180.27	3180.27	0	1.3	58	Specific	583.78	217.76	217.76	4.58	1378	>sp|P2019|HIV1_gp120 glycoprotein OS=Human HIV1 GN=S PE=1 SV=1	1	HIV1-gp120-Trypsin-before-enrichment-glycoproteomics-R1.9765.9765.3	controllerType=0 controllerNumber=1 scan=9765	43.8021
07100:2	1	K.N[+1216.423]VTENFNMWK.N	HexNAc(2)Hex(5)	N[+1216]	1250.01	2	2499.02	2499.01	0	1.7	58	Specific	612.35	432.22	432.22	6.52	1378	>sp|P2019|HIV1_gp120 glycoprotein OS=Human HIV1 GN=S PE=1 SV=1	1	HIV1-gp120-Trypsin-before-enrichment-glycoproteomics-R1.8630.8630.2	controllerType=0 controllerNumber=1 scan=8630	38.8562
10293:3	1	K.LTPLC[+57.021]VTLN[+2028.740]C[+57.021]TDLR.N	HexNAc(6)Hex(5)	C[+57]*2, N[+2029]	1235.54	3	3704.6	3704.59	0	2	92	Specific	200.93	200.93	200.93	2.49	1378	>sp|P2019|HIV1_gp120 glycoprotein OS=Human HIV1 GN=S PE=1 SV=1	1	HIV1-gp120-Trypsin-before-enrichment-glycoproteomics-R1.12108.12108.3	controllerType=0 controllerNumber=1 scan=12108	53.7127
10955:3	1	K.LTPLC[+57.021]VTLN[+2643.941]C[+57.021]TDLR.N	HexNAc(6)Hex(7)NeuAc(1)	C[+57]*2, N[+2644]	1440.61	3	4319.83	4319.79	0	8.5	92	Specific	205.86	205.86	205.86	1.73	1378	>sp|P2019|HIV1_gp120 glycoprotein OS=Human HIV1 GN=S PE=1 SV=1	1	HIV1-gp120-Trypsin-before-enrichment-glycoproteomics-R1.12830.12830.3	controllerType=0 controllerNumber=1 scan=12830	56.8557
10841:3	1	K.LTPLC[+57.021]VTLN[+2952.052]C[+57.021]TDLR.N	HexNAc(6)Hex(8)Fuc(1)NeuAc(1)	C[+57]*2, N[+2952]	1543.65	3	4628.95	4627.9	1	8.9	92	Specific	206.14	206.14	206.14	2.21	1378	>sp|P2019|HIV1_gp120 glycoprotein OS=Human HIV1 GN=S PE=1 SV=1	1	HIV1-gp120-Trypsin-before-enrichment-glycoproteomics-R1.12705.12705.3	controllerType=0 controllerNumber=1 scan=12705	56.3129
09582:3	1	K.LTPLC[+57.021]VTLN[+1581.555]C[+57.021]TDLR.N	HexNAc(3)Hex(6)	C[+57]*2, N[+1582]	1086.47	3	3257.41	3257.41	0	0.8	92	Specific	207.03	61.62	61.62	1.87	1378	>sp|P2019|HIV1_gp120 glycoprotein OS=Human HIV1 GN=S PE=1 SV=1	1	HIV1-gp120-Trypsin-before-enrichment-glycoproteomics-R1.11334.11334.3	controllerType=0 controllerNumber=1 scan=11334	50.4554
11491:3	1	K.LTPLC[+57.021]VTLN[+1565.560]C[+57.021]TDLR.N	HexNAc(3)Hex(5)Fuc(1)	C[+57]*2, N[+1566]	1081.15	3	3241.42	3241.41	0	4.2	92	Specific	211.05	198.34	198.34	1.47	1378	>sp|P2019|HIV1_gp120 glycoprotein OS=Human HIV1 GN=S PE=1 SV=1	1	HIV1-gp120-Trypsin-before-enrichment-glycoproteomics-R1.13414.13414.3	controllerType=0 controllerNumber=1 scan=13414	59.3551
10382:3	1	K.LTPLC[+57.021]VTLN[+1663.608]C[+57.021]TDLR.N	HexNAc(5)Hex(4)	C[+57]*2, N[+1664]	1113.83	3	3339.47	3339.46	0	2	92	Specific	224.96	224.96	224.96	2.52	1378	>sp|P2019|HIV1_gp120 glycoprotein OS=Human HIV1 GN=S PE=1 SV=1	1	HIV1-gp120-Trypsin-before-enrichment-glycoproteomics-R1.12205.12205.3	controllerType=0 controllerNumber=1 scan=12205	54.1373
11033:3	1	K.LTPLC[+57.021]VTLN[+2481.889]C[+57.021]TDLR.N	HexNAc(6)Hex(6)NeuAc(1)	C[+57]*2, N[+2482]	1386.93	3	4158.78	4157.74	1	9.4	92	Specific	226.63	226.63	226.63	1.85	1378	>sp|P2019|HIV1_gp120 glycoprotein OS=Human HIV1 GN=S PE=1 SV=1	1	HIV1-gp120-Trypsin-before-enrichment-glycoproteomics-R1.12915.12915.3	controllerType=0 controllerNumber=1 scan=12915	57.2284
12934:4	1	K.LTPLC[+57.021]VTLN[+3372.190]C[+57.021]TDLR.N	HexNAc(6)Hex(7)Fuc(1)NeuAc(3)	C[+57]*2, N[+3372]	1262.52	4	5047.05	5048.04	-1	1.9	92	Specific	229.9	196.88	196.88	2.73	1378	>sp|P2019|HIV1_gp120 glycoprotein OS=Human HIV1 GN=S PE=1 SV=1	1	HIV1-gp120-Trypsin-before-enrichment-glycoproteomics-R1.14988.14988.4	controllerType=0 controllerNumber=1 scan=14988	66.2139
10320:3	1	K.LTPLC[+57.021]VTLN[+1784.634]C[+57.021]TDLR.N	HexNAc(4)Hex(6)	C[+57]*2, N[+1785]	1154.17	3	3460.49	3460.49	0	2.4	92	Specific	231.6	231.6	231.6	2.18	1378	>sp|P2019|HIV1_gp120 glycoprotein OS=Human HIV1 GN=S PE=1 SV=1	1	HIV1-gp120-Trypsin-before-enrichment-glycoproteomics-R1.12137.12137.3	controllerType=0 controllerNumber=1 scan=12137	53.8406
12165:3	1	K.LTPLC[+57.021]VTLN[+2715.963]C[+57.021]TDLR.N	HexNAc(5)Hex(6)Fuc(1)NeuAc(2)	C[+57]*2, N[+2716]	1464.61	3	4391.82	4391.81	0	1.8	92	Specific	235.32	230.19	230.19	3.34	1378	>sp|P2019|HIV1_gp120 glycoprotein OS=Human HIV1 GN=S PE=1 SV=1	1	HIV1-gp120-Trypsin-before-enrichment-glycoproteomics-R1.14149.14149.5	controllerType=0 controllerNumber=1 scan=14149	62.5765
09798:3	1	K.LTPLC[+57.021]VTLN[+2481.889]C[+57.021]TDLR.N	HexNAc(6)Hex(6)NeuAc(1)	C[+57]*2, N[+2482]	1386.93	3	4158.77	4157.74	1	7.8	92	Specific	245.05	242.74	242.74	2.08	1378	>sp|P2019|HIV1_gp120 glycoprotein OS=Human HIV1 GN=S PE=1 SV=1	1	HIV1-gp120-Trypsin-before-enrichment-glycoproteomics-R1.11570.11570.3	controllerType=0 controllerNumber=1 scan=11570	51.4999
11523:3	1	K.LTPLC[+57.021]VTLN[+1954.704]C[+57.021]TDLR.N	HexNAc(5)Hex(4)NeuAc(1)	C[+57]*2, N[+1955]	1210.86	3	3630.55	3630.55	0	0.2	92	Specific	248.07	248.07	248.07	3.43	1378	>sp|P2019|HIV1_gp120 glycoprotein OS=Human HIV1 GN=S PE=1 SV=1	1	HIV1-gp120-Trypsin-before-enrichment-glycoproteomics-R1.13449.13449.3	controllerType=0 controllerNumber=1 scan=13449	59.5077
11447:3	1	K.LTPLC[+57.021]VTLN[+2075.730]C[+57.021]TDLR.N	HexNAc(4)Hex(6)NeuAc(1)	C[+57]*2, N[+2076]	1251.2	3	3751.59	3751.58	0	1.6	92	Specific	248.37	248.37	248.37	3.24	1378	>sp|P2019|HIV1_gp120 glycoprotein OS=Human HIV1 GN=S PE=1 SV=1	1	HIV1-gp120-Trypsin-before-enrichment-glycoproteomics-R1.13366.13366.3	controllerType=0 controllerNumber=1 scan=13366	59.1445
09647:3	1	K.LTPLC[+57.021]VTLN[+1460.529]C[+57.021]TDLR.N	HexNAc(4)Hex(4)	C[+57]*2, N[+1461]	1046.13	3	3136.38	3136.38	0	0.9	92	Specific	253.79	30.54	30.54	2.08	1378	>sp|P2019|HIV1_gp120 glycoprotein OS=Human HIV1 GN=S PE=1 SV=1	1	HIV1-gp120-Trypsin-before-enrichment-glycoproteomics-R1.11405.11405.3	controllerType=0 controllerNumber=1 scan=11405	50.7726
10289:3	1	K.LTPLC[+57.021]VTLN[+2028.740]C[+57.021]TDLR.N	HexNAc(6)Hex(5)	C[+57]*2, N[+2029]	1235.54	3	3704.6	3704.59	0	3.2	92	Specific	254.02	254.02	254.02	2.63	1378	>sp|P2019|HIV1_gp120 glycoprotein OS=Human HIV1 GN=S PE=1 SV=1	1	HIV1-gp120-Trypsin-before-enrichment-glycoproteomics-R1.12103.12103.3	controllerType=0 controllerNumber=1 scan=12103	53.6955
11508:3	1	K.LTPLC[+57.021]VTLN[+1913.677]C[+57.021]TDLR.N	HexNAc(4)Hex(5)NeuAc(1)	C[+57]*2, N[+1914]	1197.18	3	3589.54	3589.53	0	2.3	92	Specific	254.92	254.92	254.92	3.06	1378	>sp|P2019|HIV1_gp120 glycoprotein OS=Human HIV1 GN=S PE=1 SV=1	1	HIV1-gp120-Trypsin-before-enrichment-glycoproteomics-R1.13432.13432.3	controllerType=0 controllerNumber=1 scan=13432	59.4355
10435:3	1	K.LTPLC[+57.021]VTLN[+1501.555]C[+57.021]TDLR.N	HexNAc(5)Hex(3)	C[+57]*2, N[+1502]	1059.81	3	3177.41	3177.41	0	1.1	92	Specific	255.39	255.39	255.39	2.94	1378	>sp|P2019|HIV1_gp120 glycoprotein OS=Human HIV1 GN=S PE=1 SV=1	1	HIV1-gp120-Trypsin-before-enrichment-glycoproteomics-R1.12263.12263.3	controllerType=0 controllerNumber=1 scan=12263	54.3894
10172:2	1	K.LTPLC[+57.021]VTLN[+1298.476]C[+57.021]TDLR.N	HexNAc(4)Hex(3)	C[+57]*2, N[+1298]	1487.65	2	2974.3	2974.33	0	-8.7	92	Specific	255.44	255.44	255.44	3.53	1378	>sp|P2019|HIV1_gp120 glycoprotein OS=Human HIV1 GN=S PE=1 SV=1	1	HIV1-gp120-Trypsin-before-enrichment-glycoproteomics-R1.11976.11976.2	controllerType=0 controllerNumber=1 scan=11976	53.1706
10973:3	1	K.LTPLC[+57.021]VTLN[+2643.941]C[+57.021]TDLR.N	HexNAc(6)Hex(7)NeuAc(1)	C[+57]*2, N[+2644]	1440.95	3	4320.83	4319.79	1	8.1	92	Specific	259.67	259.53	259.53	2.1	1378	>sp|P2019|HIV1_gp120 glycoprotein OS=Human HIV1 GN=S PE=1 SV=1	1	HIV1-gp120-Trypsin-before-enrichment-glycoproteomics-R1.12849.12849.4	controllerType=0 controllerNumber=1 scan=12849	56.9406
11864:3	1	K.LTPLC[+57.021]VTLN[+3081.095]C[+57.021]TDLR.N	HexNAc(6)Hex(7)Fuc(1)NeuAc(2)	C[+57]*2, N[+3081]	1586.32	3	4756.95	4756.95	0	1.3	92	Specific	262.92	245.08	245.08	3.62	1378	>sp|P2019|HIV1_gp120 glycoprotein OS=Human HIV1 GN=S PE=1 SV=1	1	HIV1-gp120-Trypsin-before-enrichment-glycoproteomics-R1.13821.13821.3	controllerType=0 controllerNumber=1 scan=13821	61.1429
10283:3	1	K.LTPLC[+57.021]VTLN[+1825.661]C[+57.021]TDLR.N	HexNAc(5)Hex(5)	C[+57]*2, N[+1826]	1167.84	3	3501.52	3501.51	0	2	92	Specific	265.13	265.13	265.13	3.06	1378	>sp|P2019|HIV1_gp120 glycoprotein OS=Human HIV1 GN=S PE=1 SV=1	1	HIV1-gp120-Trypsin-before-enrichment-glycoproteomics-R1.12097.12097.3	controllerType=0 controllerNumber=1 scan=12097	53.6678
10900:3	1	K.LTPLC[+57.021]VTLN[+2789.999]C[+57.021]TDLR.N	HexNAc(6)Hex(7)Fuc(1)NeuAc(1)	C[+57]*2, N[+2790]	1489.29	3	4465.86	4465.85	0	2.5	92	Specific	271.01	271.01	271.01	3.06	1378	>sp|P2019|HIV1_gp120 glycoprotein OS=Human HIV1 GN=S PE=1 SV=1	1	HIV1-gp120-Trypsin-before-enrichment-glycoproteomics-R1.12770.12770.3	controllerType=0 controllerNumber=1 scan=12770	56.5953
10322:3	1	K.LTPLC[+57.021]VTLN[+1768.640]C[+57.021]TDLR.N	HexNAc(4)Hex(5)Fuc(1)	C[+57]*2, N[+1769]	1148.84	3	3444.5	3444.49	0	2.6	92	Specific	271.96	271.96	271.96	3.44	1378	>sp|P2019|HIV1_gp120 glycoprotein OS=Human HIV1 GN=S PE=1 SV=1	1	HIV1-gp120-Trypsin-before-enrichment-glycoproteomics-R1.12139.12139.3	controllerType=0 controllerNumber=1 scan=12139	53.8498
10076:3	1	K.LTPLC[+57.021]VTLN[+1784.634]C[+57.021]TDLR.N	HexNAc(4)Hex(6)	C[+57]*2, N[+1785]	1154.18	3	3460.52	3460.49	0	9.2	92	Specific	276.56	276.56	276.56	2.68	1378	>sp|P2019|HIV1_gp120 glycoprotein OS=Human HIV1 GN=S PE=1 SV=1	1	HIV1-gp120-Trypsin-before-enrichment-glycoproteomics-R1.11872.11872.3	controllerType=0 controllerNumber=1 scan=11872	52.7577
10151:2	1	K.LTPLC[+57.021]VTLN[+1200.428]C[+57.021]TDLR.N	HexNAc(2)Hex(4)Fuc(1)	C[+57]*2, N[+1200]	1438.63	2	2876.25	2876.28	0	-8.8	92	Specific	282.36	282.36	282.36	2.7	1378	>sp|P2019|HIV1_gp120 glycoprotein OS=Human HIV1 GN=S PE=1 SV=1	1	HIV1-gp120-Trypsin-before-enrichment-glycoproteomics-R1.11953.11953.2	controllerType=0 controllerNumber=1 scan=11953	53.0784
09891:3	1	K.LTPLC[+57.021]VTLN[+1971.719]C[+57.021]TDLR.N	HexNAc(5)Hex(5)Fuc(1)	C[+57]*2, N[+1972]	1216.53	3	3647.59	3647.57	0	5.3	92	Specific	283.49	283.49	283.49	2.68	1378	>sp|P2019|HIV1_gp120 glycoprotein OS=Human HIV1 GN=S PE=1 SV=1	1	HIV1-gp120-Trypsin-before-enrichment-glycoproteomics-R1.11671.11671.3	controllerType=0 controllerNumber=1 scan=11671	51.9344
11412:3	1	K.LTPLC[+57.021]VTLN[+2116.756]C[+57.021]TDLR.N	HexNAc(5)Hex(5)NeuAc(1)	C[+57]*2, N[+2117]	1264.88	3	3792.61	3792.61	0	1.3	92	Specific	288.32	288.32	288.32	3.66	1378	>sp|P2019|HIV1_gp120 glycoprotein OS=Human HIV1 GN=S PE=1 SV=1	1	HIV1-gp120-Trypsin-before-enrichment-glycoproteomics-R1.13328.13328.3	controllerType=0 controllerNumber=1 scan=13328	58.9757
09745:3	1	K.LTPLC[+57.021]VTLN[+2481.889]C[+57.021]TDLR.N	HexNAc(6)Hex(6)NeuAc(1)	C[+57]*2, N[+2482]	1386.93	3	4158.78	4157.74	1	8.5	92	Specific	290.14	290.14	290.14	2.67	1378	>sp|P2019|HIV1_gp120 glycoprotein OS=Human HIV1 GN=S PE=1 SV=1	1	HIV1-gp120-Trypsin-before-enrichment-glycoproteomics-R1.11512.11512.3	controllerType=0 controllerNumber=1 scan=11512	51.2469
11321:3	1	K.LTPLC[+57.021]VTLN[+1727.613]C[+57.021]TDLR.N	HexNAc(3)Hex(6)Fuc(1)	C[+57]*2, N[+1728]	1135.16	3	3403.47	3403.46	0	2.3	92	Specific	292	292	292	3.48	1378	>sp|P2019|HIV1_gp120 glycoprotein OS=Human HIV1 GN=S PE=1 SV=1	1	HIV1-gp120-Trypsin-before-enrichment-glycoproteomics-R1.13228.13228.3	controllerType=0 controllerNumber=1 scan=13228	58.543
12176:3	1	K.LTPLC[+57.021]VTLN[+2756.989]C[+57.021]TDLR.N	HexNAc(6)Hex(5)Fuc(1)NeuAc(2)	C[+57]*2, N[+2757]	1478.29	3	4432.85	4432.84	0	2.5	92	Specific	300.67	250.74	250.74	3.45	1378	>sp|P2019|HIV1_gp120 glycoprotein OS=Human HIV1 GN=S PE=1 SV=1	1	HIV1-gp120-Trypsin-before-enrichment-glycoproteomics-R1.14161.14161.3	controllerType=0 controllerNumber=1 scan=14161	62.6293
10385:3	1	K.LTPLC[+57.021]VTLN[+1704.635]C[+57.021]TDLR.N	HexNAc(6)Hex(3)	C[+57]*2, N[+1705]	1127.5	3	3380.49	3380.49	0	1	92	Specific	303.56	303.56	303.56	3.02	1378	>sp|P2019|HIV1_gp120 glycoprotein OS=Human HIV1 GN=S PE=1 SV=1	1	HIV1-gp120-Trypsin-before-enrichment-glycoproteomics-R1.12208.12208.3	controllerType=0 controllerNumber=1 scan=12208	54.1511
09525:3	1	K.LTPLC[+57.021]VTLN[+1540.529]C[+57.021]TDLR.N	HexNAc(2)Hex(7)	C[+57]*2, N[+1541]	1072.8	3	3216.39	3216.38	0	2.4	92	Specific	304.77	304.77	304.77	2.64	1378	>sp|P2019|HIV1_gp120 glycoprotein OS=Human HIV1 GN=S PE=1 SV=1	1	HIV1-gp120-Trypsin-before-enrichment-glycoproteomics-R1.11272.11272.3	controllerType=0 controllerNumber=1 scan=11272	50.1858
10313:3	1	K.LTPLC[+57.021]VTLN[+1938.709]C[+57.021]TDLR.N	HexNAc(5)Hex(3)Fuc(1)NeuAc(1)	C[+57]*2, N[+1939]	1205.52	3	3614.54	3614.56	0	-5.6	92	Specific	307.67	307.67	307.67	3.86	1378	>sp|P2019|HIV1_gp120 glycoprotein OS=Human HIV1 GN=S PE=1 SV=1	1	HIV1-gp120-Trypsin-before-enrichment-glycoproteomics-R1.12130.12130.3	controllerType=0 controllerNumber=1 scan=12130	53.8075
12174:4	1	K.LTPLC[+57.021]VTLN[+2715.963]C[+57.021]TDLR.N	HexNAc(5)Hex(6)Fuc(1)NeuAc(2)	C[+57]*2, N[+2716]	1098.46	4	4390.81	4391.81	-1	0.4	92	Specific	308.6	273.52	273.52	3.28	1378	>sp|P2019|HIV1_gp120 glycoprotein OS=Human HIV1 GN=S PE=1 SV=1	1	HIV1-gp120-Trypsin-before-enrichment-glycoproteomics-R1.14159.14159.2	controllerType=0 controllerNumber=1 scan=14159	62.6201
10369:3	1	K.LTPLC[+57.021]VTLN[+1622.582]C[+57.021]TDLR.N	HexNAc(4)Hex(5)	C[+57]*2, N[+1623]	1100.15	3	3298.44	3298.43	0	1.5	92	Specific	313.45	313.45	313.45	3.28	1378	>sp|P2019|HIV1_gp120 glycoprotein OS=Human HIV1 GN=S PE=1 SV=1	1	HIV1-gp120-Trypsin-before-enrichment-glycoproteomics-R1.12191.12191.3	controllerType=0 controllerNumber=1 scan=12191	54.0747
10809:3	1	K.LTPLC[+57.021]VTLN[+2789.999]C[+57.021]TDLR.N	HexNAc(6)Hex(7)Fuc(1)NeuAc(1)	C[+57]*2, N[+2790]	1488.96	3	4464.86	4465.85	-1	2.8	92	Specific	317.04	269.21	269.21	2.92	1378	>sp|P2019|HIV1_gp120 glycoprotein OS=Human HIV1 GN=S PE=1 SV=1	1	HIV1-gp120-Trypsin-before-enrichment-glycoproteomics-R1.12670.12670.3	controllerType=0 controllerNumber=1 scan=12670	56.1599
09559:3	1	K.LTPLC[+57.021]VTLN[+1540.529]C[+57.021]TDLR.N	HexNAc(2)Hex(7)	C[+57]*2, N[+1541]	1072.8	3	3216.38	3216.38	0	-0.3	92	Specific	327.15	327.15	327.15	3.63	1378	>sp|P2019|HIV1_gp120 glycoprotein OS=Human HIV1 GN=S PE=1 SV=1	1	HIV1-gp120-Trypsin-before-enrichment-glycoproteomics-R1.11309.11309.3	controllerType=0 controllerNumber=1 scan=11309	50.3469
10837:3	1	K.LTPLC[+57.021]VTLN[+2935.037]C[+57.021]TDLR.N	HexNAc(6)Hex(7)NeuAc(2)	C[+57]*2, N[+2935]	1537.98	3	4611.91	4610.89	1	5.2	92	Specific	327.9	292.7	292.7	3.08	1378	>sp|P2019|HIV1_gp120 glycoprotein OS=Human HIV1 GN=S PE=1 SV=1	1	HIV1-gp120-Trypsin-before-enrichment-glycoproteomics-R1.12701.12701.3	controllerType=0 controllerNumber=1 scan=12701	56.2945
11059:3	1	K.LTPLC[+57.021]VTLN[+2424.867]C[+57.021]TDLR.N	HexNAc(5)Hex(6)Fuc(1)NeuAc(1)	C[+57]*2, N[+2425]	1367.58	3	4100.73	4100.72	0	1.9	92	Specific	333.13	299.46	299.46	3.71	1378	>sp|P2019|HIV1_gp120 glycoprotein OS=Human HIV1 GN=S PE=1 SV=1	1	HIV1-gp120-Trypsin-before-enrichment-glycoproteomics-R1.12943.12943.4	controllerType=0 controllerNumber=1 scan=12943	57.3515
12036:3	1	K.LTPLC[+57.021]VTLN[+2715.963]C[+57.021]TDLR.N	HexNAc(5)Hex(6)Fuc(1)NeuAc(2)	C[+57]*2, N[+2716]	1464.61	3	4391.82	4391.81	0	1.5	92	Specific	339.99	284.74	284.74	3.71	1378	>sp|P2019|HIV1_gp120 glycoprotein OS=Human HIV1 GN=S PE=1 SV=1	1	HIV1-gp120-Trypsin-before-enrichment-glycoproteomics-R1.14009.14009.3	controllerType=0 controllerNumber=1 scan=14009	61.9666
10912:3	1	K.LTPLC[+57.021]VTLN[+2789.999]C[+57.021]TDLR.N	HexNAc(6)Hex(7)Fuc(1)NeuAc(1)	C[+57]*2, N[+2790]	1489.29	3	4465.86	4465.85	0	2.3	92	Specific	340.39	306.7	306.7	3.53	1378	>sp|P2019|HIV1_gp120 glycoprotein OS=Human HIV1 GN=S PE=1 SV=1	1	HIV1-gp120-Trypsin-before-enrichment-glycoproteomics-R1.12783.12783.3	controllerType=0 controllerNumber=1 scan=12783	56.6523
09755:3	1	K.LTPLC[+57.021]VTLN[+2539.930]C[+57.021]TDLR.N	HexNAc(7)Hex(6)Fuc(1)	C[+57]*2, N[+2540]	1405.94	3	4215.79	4215.78	0	2.7	92	Specific	341.35	309.2	309.2	3.15	1378	>sp|P2019|HIV1_gp120 glycoprotein OS=Human HIV1 GN=S PE=1 SV=1	1	HIV1-gp120-Trypsin-before-enrichment-glycoproteomics-R1.11523.11523.3	controllerType=0 controllerNumber=1 scan=11523	51.2946
12910:4	1	K.LTPLC[+57.021]VTLN[+3372.190]C[+57.021]TDLR.N	HexNAc(6)Hex(7)Fuc(1)NeuAc(3)	C[+57]*2, N[+3372]	1262.77	4	5048.05	5048.04	0	1.2	92	Specific	348.38	321.15	321.15	3.71	1378	>sp|P2019|HIV1_gp120 glycoprotein OS=Human HIV1 GN=S PE=1 SV=1	1	HIV1-gp120-Trypsin-before-enrichment-glycoproteomics-R1.14962.14962.4	controllerType=0 controllerNumber=1 scan=14962	66.0983
11024:3	1	K.LTPLC[+57.021]VTLN[+2627.947]C[+57.021]TDLR.N	HexNAc(6)Hex(6)Fuc(1)NeuAc(1)	C[+57]*2, N[+2628]	1435.28	3	4303.82	4303.8	0	5.7	92	Specific	349.39	349.39	349.39	3.19	1378	>sp|P2019|HIV1_gp120 glycoprotein OS=Human HIV1 GN=S PE=1 SV=1	1	HIV1-gp120-Trypsin-before-enrichment-glycoproteomics-R1.12905.12905.3	controllerType=0 controllerNumber=1 scan=12905	57.185
11038:3	1	K.LTPLC[+57.021]VTLN[+2221.788]C[+57.021]TDLR.N	HexNAc(4)Hex(6)Fuc(1)NeuAc(1)	C[+57]*2, N[+2222]	1299.89	3	3897.65	3897.64	0	2.8	92	Specific	359.19	359.19	359.19	3.64	1378	>sp|P2019|HIV1_gp120 glycoprotein OS=Human HIV1 GN=S PE=1 SV=1	1	HIV1-gp120-Trypsin-before-enrichment-glycoproteomics-R1.12920.12920.3	controllerType=0 controllerNumber=1 scan=12920	57.2514
09843:2	1	K.LTPLC[+57.021]VTLN[+1768.640]C[+57.021]TDLR.N	HexNAc(4)Hex(5)Fuc(1)	C[+57]*2, N[+1769]	1722.75	2	3444.5	3444.49	0	2.7	92	Specific	362.77	305.51	305.51	2.88	1378	>sp|P2019|HIV1_gp120 glycoprotein OS=Human HIV1 GN=S PE=1 SV=1	1	HIV1-gp120-Trypsin-before-enrichment-glycoproteomics-R1.11619.11619.2	controllerType=0 controllerNumber=1 scan=11619	51.7115
11204:3	1	K.LTPLC[+57.021]VTLN[+1913.677]C[+57.021]TDLR.N	HexNAc(4)Hex(5)NeuAc(1)	C[+57]*2, N[+1914]	1197.18	3	3589.54	3589.53	0	2.8	92	Specific	371.1	336.26	336.26	3.26	1378	>sp|P2019|HIV1_gp120 glycoprotein OS=Human HIV1 GN=S PE=1 SV=1	1	HIV1-gp120-Trypsin-before-enrichment-glycoproteomics-R1.13101.13101.3	controllerType=0 controllerNumber=1 scan=13101	58.0064
09796:3	1	K.LTPLC[+57.021]VTLN[+2352.846]C[+57.021]TDLR.N	HexNAc(6)Hex(7)	C[+57]*2, N[+2353]	1343.92	3	4029.74	4028.7	1	9.2	92	Specific	380.69	380.69	380.69	3.86	1378	>sp|P2019|HIV1_gp120 glycoprotein OS=Human HIV1 GN=S PE=1 SV=1	1	HIV1-gp120-Trypsin-before-enrichment-glycoproteomics-R1.11568.11568.3	controllerType=0 controllerNumber=1 scan=11568	51.4907
10274:2	1	K.LTPLC[+57.021]VTLN[+1038.375]C[+57.021]TDLR.N	HexNAc(2)Hex(3)Fuc(1)	C[+57]*2, N[+1038]	1357.62	2	2714.23	2714.23	0	0.9	92	Specific	381.74	381.74	381.74	4.77	1378	>sp|P2019|HIV1_gp120 glycoprotein OS=Human HIV1 GN=S PE=1 SV=1	1	HIV1-gp120-Trypsin-before-enrichment-glycoproteomics-R1.12087.12087.2	controllerType=0 controllerNumber=1 scan=12087	53.6248
11058:3	1	K.LTPLC[+57.021]VTLN[+2627.947]C[+57.021]TDLR.N	HexNAc(6)Hex(6)Fuc(1)NeuAc(1)	C[+57]*2, N[+2628]	1435.28	3	4303.82	4303.8	0	4.2	92	Specific	384.73	309.77	309.77	3.18	1378	>sp|P2019|HIV1_gp120 glycoprotein OS=Human HIV1 GN=S PE=1 SV=1	1	HIV1-gp120-Trypsin-before-enrichment-glycoproteomics-R1.12942.12942.3	controllerType=0 controllerNumber=1 scan=12942	57.3469
11938:3	1	K.LTPLC[+57.021]VTLN[+3081.095]C[+57.021]TDLR.N	HexNAc(6)Hex(7)Fuc(1)NeuAc(2)	C[+57]*2, N[+3081]	1586.32	3	4756.95	4756.95	0	1.3	92	Specific	387.49	285.74	285.74	3.72	1378	>sp|P2019|HIV1_gp120 glycoprotein OS=Human HIV1 GN=S PE=1 SV=1	1	HIV1-gp120-Trypsin-before-enrichment-glycoproteomics-R1.13902.13902.3	controllerType=0 controllerNumber=1 scan=13902	61.4969
11370:3	1	K.LTPLC[+57.021]VTLN[+1872.651]C[+57.021]TDLR.N	HexNAc(3)Hex(6)NeuAc(1)	C[+57]*2, N[+1873]	1183.51	3	3548.52	3548.5	0	5.1	92	Specific	390.14	383.36	383.36	4.21	1378	>sp|P2019|HIV1_gp120 glycoprotein OS=Human HIV1 GN=S PE=1 SV=1	1	HIV1-gp120-Trypsin-before-enrichment-glycoproteomics-R1.13282.13282.3	controllerType=0 controllerNumber=1 scan=13282	58.7771
10889:3	1	K.LTPLC[+57.021]VTLN[+2789.999]C[+57.021]TDLR.N	HexNAc(6)Hex(7)Fuc(1)NeuAc(1)	C[+57]*2, N[+2790]	1489.29	3	4465.86	4465.85	0	2.6	92	Specific	403.9	355.09	355.09	3.64	1378	>sp|P2019|HIV1_gp120 glycoprotein OS=Human HIV1 GN=S PE=1 SV=1	1	HIV1-gp120-Trypsin-before-enrichment-glycoproteomics-R1.12758.12758.3	controllerType=0 controllerNumber=1 scan=12758	56.5433
10948:3	1	K.LTPLC[+57.021]VTLN[+2627.947]C[+57.021]TDLR.N	HexNAc(6)Hex(6)Fuc(1)NeuAc(1)	C[+57]*2, N[+2628]	1435.27	3	4303.81	4303.8	0	2.3	92	Specific	411.9	305.45	305.45	3.53	1378	>sp|P2019|HIV1_gp120 glycoprotein OS=Human HIV1 GN=S PE=1 SV=1	1	HIV1-gp120-Trypsin-before-enrichment-glycoproteomics-R1.12822.12822.3	controllerType=0 controllerNumber=1 scan=12822	56.8218
10978:3	1	K.LTPLC[+57.021]VTLN[+2569.905]C[+57.021]TDLR.N	HexNAc(5)Hex(6)NeuAc(2)	C[+57]*2, N[+2570]	1416.27	3	4246.78	4245.76	1	5.8	92	Specific	421.15	364.35	364.35	4.2	1378	>sp|P2019|HIV1_gp120 glycoprotein OS=Human HIV1 GN=S PE=1 SV=1	1	HIV1-gp120-Trypsin-before-enrichment-glycoproteomics-R1.12855.12855.3	controllerType=0 controllerNumber=1 scan=12855	56.9655
10954:3	1	K.LTPLC[+57.021]VTLN[+2424.867]C[+57.021]TDLR.N	HexNAc(5)Hex(6)Fuc(1)NeuAc(1)	C[+57]*2, N[+2425]	1367.58	3	4100.73	4100.72	0	2	92	Specific	424.46	322.01	322.01	3.82	1378	>sp|P2019|HIV1_gp120 glycoprotein OS=Human HIV1 GN=S PE=1 SV=1	1	HIV1-gp120-Trypsin-before-enrichment-glycoproteomics-R1.12829.12829.3	controllerType=0 controllerNumber=1 scan=12829	56.8502
09971:2	1	K.LTPLC[+57.021]VTLN[+1727.613]C[+57.021]TDLR.N	HexNAc(3)Hex(6)Fuc(1)	C[+57]*2, N[+1728]	1702.24	2	3403.47	3403.46	0	1.6	92	Specific	427.11	366.6	366.6	3.69	1378	>sp|P2019|HIV1_gp120 glycoprotein OS=Human HIV1 GN=S PE=1 SV=1	1	HIV1-gp120-Trypsin-before-enrichment-glycoproteomics-R1.11758.11758.4	controllerType=0 controllerNumber=1 scan=11758	52.2944
11030:3	1	K.LTPLC[+57.021]VTLN[+2465.894]C[+57.021]TDLR.N	HexNAc(6)Hex(5)Fuc(1)NeuAc(1)	C[+57]*2, N[+2466]	1381.25	3	4141.75	4141.74	0	1.3	92	Specific	433.88	344.06	344.06	3.82	1378	>sp|P2019|HIV1_gp120 glycoprotein OS=Human HIV1 GN=S PE=1 SV=1	1	HIV1-gp120-Trypsin-before-enrichment-glycoproteomics-R1.12912.12912.3	controllerType=0 controllerNumber=1 scan=12912	57.2136
11275:3	1	K.LTPLC[+57.021]VTLN[+1930.692]C[+57.021]TDLR.N	HexNAc(4)Hex(6)Fuc(1)	C[+57]*2, N[+1931]	1202.86	3	3606.56	3606.54	0	4	92	Specific	436.1	436.1	436.1	4.3	1378	>sp|P2019|HIV1_gp120 glycoprotein OS=Human HIV1 GN=S PE=1 SV=1	1	HIV1-gp120-Trypsin-before-enrichment-glycoproteomics-R1.13178.13178.3	controllerType=0 controllerNumber=1 scan=13178	58.3326
09698:3	1	K.LTPLC[+57.021]VTLN[+2701.983]C[+57.021]TDLR.N	HexNAc(7)Hex(7)Fuc(1)	C[+57]*2, N[+2702]	1459.95	3	4377.85	4377.83	0	2.7	92	Specific	439.37	435.97	435.97	4.67	1378	>sp|P2019|HIV1_gp120 glycoprotein OS=Human HIV1 GN=S PE=1 SV=1	1	HIV1-gp120-Trypsin-before-enrichment-glycoproteomics-R1.11461.11461.3	controllerType=0 controllerNumber=1 scan=11461	51.0221
11236:3	1	K.LTPLC[+57.021]VTLN[+2100.761]C[+57.021]TDLR.N	HexNAc(5)Hex(4)Fuc(1)NeuAc(1)	C[+57]*2, N[+2101]	1259.54	3	3776.62	3776.61	0	1.4	92	Specific	440.84	440.84	440.84	4.97	1378	>sp|P2019|HIV1_gp120 glycoprotein OS=Human HIV1 GN=S PE=1 SV=1	1	HIV1-gp120-Trypsin-before-enrichment-glycoproteomics-R1.13136.13136.3	controllerType=0 controllerNumber=1 scan=13136	58.1502
11081:3	1	K.LTPLC[+57.021]VTLN[+2262.814]C[+57.021]TDLR.N	HexNAc(5)Hex(5)Fuc(1)NeuAc(1)	C[+57]*2, N[+2263]	1313.56	3	3938.67	3938.66	0	2.2	92	Specific	441.58	423.56	423.56	4.78	1378	>sp|P2019|HIV1_gp120 glycoprotein OS=Human HIV1 GN=S PE=1 SV=1	1	HIV1-gp120-Trypsin-before-enrichment-glycoproteomics-R1.12967.12967.5	controllerType=0 controllerNumber=1 scan=12967	57.4548
09739:3	1	K.LTPLC[+57.021]VTLN[+2498.904]C[+57.021]TDLR.N	HexNAc(6)Hex(7)Fuc(1)	C[+57]*2, N[+2499]	1392.26	3	4174.76	4174.75	0	2.1	92	Specific	442.1	404.3	404.3	4.78	1378	>sp|P2019|HIV1_gp120 glycoprotein OS=Human HIV1 GN=S PE=1 SV=1	1	HIV1-gp120-Trypsin-before-enrichment-glycoproteomics-R1.11506.11506.3	controllerType=0 controllerNumber=1 scan=11506	51.2188
13167:3	1	K.LTPLC[+57.021]VTLN[+1444.534]C[+57.021]TDLR.N	HexNAc(4)Hex(3)Fuc(1)	C[+57]*2, N[+1445]	1040.8	3	3120.39	3120.38	0	1.3	92	Specific	442.2	442.2	442.2	4.57	1378	>sp|P2019|HIV1_gp120 glycoprotein OS=Human HIV1 GN=S PE=1 SV=1	1	HIV1-gp120-Trypsin-before-enrichment-glycoproteomics-R1.15242.15242.3	controllerType=0 controllerNumber=1 scan=15242	67.3267
11329:2	1	K.LTPLC[+57.021]VTLN[+1216.423]C[+57.021]TDLR.N	HexNAc(2)Hex(5)	C[+57]*2, N[+1216]	1446.64	2	2892.28	2892.27	0	2.6	92	Specific	444.13	444.13	444.13	4.49	1378	>sp|P2019|HIV1_gp120 glycoprotein OS=Human HIV1 GN=S PE=1 SV=1	1	HIV1-gp120-Trypsin-before-enrichment-glycoproteomics-R1.13237.13237.2	controllerType=0 controllerNumber=1 scan=13237	58.5801
09962:2	1	K.LTPLC[+57.021]VTLN[+1727.613]C[+57.021]TDLR.N	HexNAc(3)Hex(6)Fuc(1)	C[+57]*2, N[+1728]	1702.24	2	3403.47	3403.46	0	1.1	92	Specific	445.3	444.41	444.41	4.67	1378	>sp|P2019|HIV1_gp120 glycoprotein OS=Human HIV1 GN=S PE=1 SV=1	1	HIV1-gp120-Trypsin-before-enrichment-glycoproteomics-R1.11748.11748.2	controllerType=0 controllerNumber=1 scan=11748	52.2515
11220:3	1	K.LTPLC[+57.021]VTLN[+2262.814]C[+57.021]TDLR.N	HexNAc(5)Hex(5)Fuc(1)NeuAc(1)	C[+57]*2, N[+2263]	1313.56	3	3938.66	3938.66	0	-2	92	Specific	450.68	450.68	450.68	5.17	1378	>sp|P2019|HIV1_gp120 glycoprotein OS=Human HIV1 GN=S PE=1 SV=1	1	HIV1-gp120-Trypsin-before-enrichment-glycoproteomics-R1.13118.13118.3	controllerType=0 controllerNumber=1 scan=13118	58.0796
09815:3	1	K.LTPLC[+57.021]VTLN[+2174.798]C[+57.021]TDLR.N	HexNAc(6)Hex(5)Fuc(1)	C[+57]*2, N[+2175]	1284.22	3	3850.65	3850.65	0	1.1	92	Specific	455.75	455.75	455.75	4.97	1378	>sp|P2019|HIV1_gp120 glycoprotein OS=Human HIV1 GN=S PE=1 SV=1	1	HIV1-gp120-Trypsin-before-enrichment-glycoproteomics-R1.11589.11589.3	controllerType=0 controllerNumber=1 scan=11589	51.581
12169:3	1	K.LTPLC[+57.021]VTLN[+2715.963]C[+57.021]TDLR.N	HexNAc(5)Hex(6)Fuc(1)NeuAc(2)	C[+57]*2, N[+2716]	1464.61	3	4391.83	4391.81	0	3	92	Specific	464.99	415.37	415.37	4.78	1378	>sp|P2019|HIV1_gp120 glycoprotein OS=Human HIV1 GN=S PE=1 SV=1	1	HIV1-gp120-Trypsin-before-enrichment-glycoproteomics-R1.14154.14154.3	controllerType=0 controllerNumber=1 scan=14154	62.5959
11936:4	1	K.LTPLC[+57.021]VTLN[+3081.095]C[+57.021]TDLR.N	HexNAc(6)Hex(7)Fuc(1)NeuAc(2)	C[+57]*2, N[+3081]	1190.24	4	4757.95	4756.95	1	0.4	92	Specific	472.31	472.31	70.42	5.17	1378	>sp|P2019|HIV1_gp120 glycoprotein OS=Human HIV1 GN=S PE=1 SV=1	1	HIV1-gp120-Trypsin-before-enrichment-glycoproteomics-R1.13899.13899.2	controllerType=0 controllerNumber=1 scan=13899	61.4866
10458:2	1	K.LTPLC[+57.021]VTLN[+1216.423]C[+57.021]TDLR.N	HexNAc(2)Hex(5)	C[+57]*2, N[+1216]	1446.64	2	2892.28	2892.27	0	2.1	92	Specific	474.18	474.18	474.18	4.49	1378	>sp|P2019|HIV1_gp120 glycoprotein OS=Human HIV1 GN=S PE=1 SV=1	1	HIV1-gp120-Trypsin-before-enrichment-glycoproteomics-R1.12288.12288.2	controllerType=0 controllerNumber=1 scan=12288	54.495
09852:3	1	K.LTPLC[+57.021]VTLN[+2336.851]C[+57.021]TDLR.N	HexNAc(6)Hex(6)Fuc(1)	C[+57]*2, N[+2337]	1338.24	3	4012.71	4012.7	0	2	92	Specific	474.89	426.72	426.72	4.97	1378	>sp|P2019|HIV1_gp120 glycoprotein OS=Human HIV1 GN=S PE=1 SV=1	1	HIV1-gp120-Trypsin-before-enrichment-glycoproteomics-R1.11629.11629.3	controllerType=0 controllerNumber=1 scan=11629	51.7543
11108:3	1	K.LTPLC[+57.021]VTLN[+2262.814]C[+57.021]TDLR.N	HexNAc(5)Hex(5)Fuc(1)NeuAc(1)	C[+57]*2, N[+2263]	1313.56	3	3938.67	3938.66	0	0.7	92	Specific	482.43	482.43	482.43	5.2	1378	>sp|P2019|HIV1_gp120 glycoprotein OS=Human HIV1 GN=S PE=1 SV=1	1	HIV1-gp120-Trypsin-before-enrichment-glycoproteomics-R1.12997.12997.3	controllerType=0 controllerNumber=1 scan=12997	57.5807
11172:2	1	K.LTPLC[+57.021]VTLN[+2059.735]C[+57.021]TDLR.N	HexNAc(4)Hex(5)Fuc(1)NeuAc(1)	C[+57]*2, N[+2060]	1868.3	2	3735.59	3735.59	0	1.5	92	Specific	490.93	375.66	375.66	4.7	1378	>sp|P2019|HIV1_gp120 glycoprotein OS=Human HIV1 GN=S PE=1 SV=1	1	HIV1-gp120-Trypsin-before-enrichment-glycoproteomics-R1.13066.13066.4	controllerType=0 controllerNumber=1 scan=13066	57.8756
09876:3	1	K.LTPLC[+57.021]VTLN[+2215.825]C[+57.021]TDLR.N	HexNAc(7)Hex(4)Fuc(1)	C[+57]*2, N[+2216]	1297.9	3	3891.68	3891.68	0	2.4	92	Specific	492.26	492.26	492.26	4.8	1378	>sp|P2019|HIV1_gp120 glycoprotein OS=Human HIV1 GN=S PE=1 SV=1	1	HIV1-gp120-Trypsin-before-enrichment-glycoproteomics-R1.11655.11655.3	controllerType=0 controllerNumber=1 scan=11655	51.8634
09782:3	1	K.LTPLC[+57.021]VTLN[+2336.851]C[+57.021]TDLR.N	HexNAc(6)Hex(6)Fuc(1)	C[+57]*2, N[+2337]	1338.24	3	4012.71	4012.7	0	2.2	92	Specific	492.86	442.92	442.92	4.8	1378	>sp|P2019|HIV1_gp120 glycoprotein OS=Human HIV1 GN=S PE=1 SV=1	1	HIV1-gp120-Trypsin-before-enrichment-glycoproteomics-R1.11553.11553.3	controllerType=0 controllerNumber=1 scan=11553	51.4237
09993:2	1	K.LTPLC[+57.021]VTLN[+1565.560]C[+57.021]TDLR.N	HexNAc(3)Hex(5)Fuc(1)	C[+57]*2, N[+1566]	1621.21	2	3241.42	3241.41	0	1.4	92	Specific	497.06	464.87	464.87	4.7	1378	>sp|P2019|HIV1_gp120 glycoprotein OS=Human HIV1 GN=S PE=1 SV=1	1	HIV1-gp120-Trypsin-before-enrichment-glycoproteomics-R1.11782.11782.2	controllerType=0 controllerNumber=1 scan=11782	52.3912
10235:3	1	K.LTPLC[+57.021]VTLN[+1241.454]C[+57.021]TDLR.N	HexNAc(3)Hex(3)Fuc(1)	C[+57]*2, N[+1241]	973.106	3	2917.3	2917.31	0	-0.3	92	Specific	497.74	497.74	497.74	5.2	1378	>sp|P2019|HIV1_gp120 glycoprotein OS=Human HIV1 GN=S PE=1 SV=1	1	HIV1-gp120-Trypsin-before-enrichment-glycoproteomics-R1.12045.12045.3	controllerType=0 controllerNumber=1 scan=12045	53.4471
11041:3	1	K.LTPLC[+57.021]VTLN[+2424.867]C[+57.021]TDLR.N	HexNAc(5)Hex(6)Fuc(1)NeuAc(1)	C[+57]*2, N[+2425]	1367.58	3	4100.72	4100.72	0	1.3	92	Specific	503.43	414.05	414.05	4.99	1378	>sp|P2019|HIV1_gp120 glycoprotein OS=Human HIV1 GN=S PE=1 SV=1	1	HIV1-gp120-Trypsin-before-enrichment-glycoproteomics-R1.12924.12924.3	controllerType=0 controllerNumber=1 scan=12924	57.2662
09859:3	1	K.LTPLC[+57.021]VTLN[+1930.692]C[+57.021]TDLR.N	HexNAc(4)Hex(6)Fuc(1)	C[+57]*2, N[+1931]	1202.86	3	3606.57	3606.54	0	8.6	92	Specific	504.39	504.39	504.39	3.93	1378	>sp|P2019|HIV1_gp120 glycoprotein OS=Human HIV1 GN=S PE=1 SV=1	1	HIV1-gp120-Trypsin-before-enrichment-glycoproteomics-R1.11637.11637.3	controllerType=0 controllerNumber=1 scan=11637	51.7876
09846:3	1	K.LTPLC[+57.021]VTLN[+1971.719]C[+57.021]TDLR.N	HexNAc(5)Hex(5)Fuc(1)	C[+57]*2, N[+1972]	1216.53	3	3647.58	3647.57	0	2	92	Specific	507.92	507.92	507.92	4.99	1378	>sp|P2019|HIV1_gp120 glycoprotein OS=Human HIV1 GN=S PE=1 SV=1	1	HIV1-gp120-Trypsin-before-enrichment-glycoproteomics-R1.11622.11622.3	controllerType=0 controllerNumber=1 scan=11622	51.7253
13161:3	1	K.LTPLC[+57.021]VTLN[+1444.534]C[+57.021]TDLR.N	HexNAc(4)Hex(3)Fuc(1)	C[+57]*2, N[+1445]	1040.8	3	3120.38	3120.38	0	-0.7	92	Specific	524.67	524.67	524.67	5.44	1378	>sp|P2019|HIV1_gp120 glycoprotein OS=Human HIV1 GN=S PE=1 SV=1	1	HIV1-gp120-Trypsin-before-enrichment-glycoproteomics-R1.15235.15235.3	controllerType=0 controllerNumber=1 scan=15235	67.2996
10986:3	1	K.LTPLC[+57.021]VTLN[+2424.867]C[+57.021]TDLR.N	HexNAc(5)Hex(6)Fuc(1)NeuAc(1)	C[+57]*2, N[+2425]	1367.58	3	4100.72	4100.72	0	1.6	92	Specific	525.7	417.05	417.05	5.23	1378	>sp|P2019|HIV1_gp120 glycoprotein OS=Human HIV1 GN=S PE=1 SV=1	1	HIV1-gp120-Trypsin-before-enrichment-glycoproteomics-R1.12864.12864.3	controllerType=0 controllerNumber=1 scan=12864	57.0034
10192:2	1	K.LTPLC[+57.021]VTLN[+1419.502]C[+57.021]TDLR.N	HexNAc(3)Hex(5)	C[+57]*2, N[+1420]	1548.19	2	3095.36	3095.35	0	3.7	92	Specific	532.55	475.3	475.3	4.27	1378	>sp|P2019|HIV1_gp120 glycoprotein OS=Human HIV1 GN=S PE=1 SV=1	1	HIV1-gp120-Trypsin-before-enrichment-glycoproteomics-R1.11998.11998.2	controllerType=0 controllerNumber=1 scan=11998	53.2541
10147:2	1	K.LTPLC[+57.021]VTLN[+1444.534]C[+57.021]TDLR.N	HexNAc(4)Hex(3)Fuc(1)	C[+57]*2, N[+1445]	1560.7	2	3120.39	3120.38	0	2.3	92	Specific	534.24	482.66	482.66	3.87	1378	>sp|P2019|HIV1_gp120 glycoprotein OS=Human HIV1 GN=S PE=1 SV=1	1	HIV1-gp120-Trypsin-before-enrichment-glycoproteomics-R1.11949.11949.4	controllerType=0 controllerNumber=1 scan=11949	53.0641
10086:2	1	K.LTPLC[+57.021]VTLN[+1647.613]C[+57.021]TDLR.N	HexNAc(5)Hex(3)Fuc(1)	C[+57]*2, N[+1648]	1662.24	2	3323.47	3323.46	0	0.6	92	Specific	544.17	478.81	478.81	4.74	1378	>sp|P2019|HIV1_gp120 glycoprotein OS=Human HIV1 GN=S PE=1 SV=1	1	HIV1-gp120-Trypsin-before-enrichment-glycoproteomics-R1.11883.11883.2	controllerType=0 controllerNumber=1 scan=11883	52.7986
10247:3	1	K.LTPLC[+57.021]VTLN[+1622.582]C[+57.021]TDLR.N	HexNAc(4)Hex(5)	C[+57]*2, N[+1623]	1100.15	3	3298.44	3298.43	0	2	92	Specific	544.89	544.89	544.89	5.04	1378	>sp|P2019|HIV1_gp120 glycoprotein OS=Human HIV1 GN=S PE=1 SV=1	1	HIV1-gp120-Trypsin-before-enrichment-glycoproteomics-R1.12058.12058.3	controllerType=0 controllerNumber=1 scan=12058	53.5035
11248:3	1	K.LTPLC[+57.021]VTLN[+1938.709]C[+57.021]TDLR.N	HexNAc(5)Hex(3)Fuc(1)NeuAc(1)	C[+57]*2, N[+1939]	1205.53	3	3614.57	3614.56	0	2.2	92	Specific	555.41	555.41	555.41	5.04	1378	>sp|P2019|HIV1_gp120 glycoprotein OS=Human HIV1 GN=S PE=1 SV=1	1	HIV1-gp120-Trypsin-before-enrichment-glycoproteomics-R1.13149.13149.3	controllerType=0 controllerNumber=1 scan=13149	58.204
12454:3	1	K.LTPLC[+57.021]VTLN[+2204.772]C[+57.021]TDLR.N	HexNAc(4)Hex(5)NeuAc(2)	C[+57]*2, N[+2205]	1294.21	3	3880.63	3880.62	0	1	92	Specific	555.52	480.91	480.91	5.44	1378	>sp|P2019|HIV1_gp120 glycoprotein OS=Human HIV1 GN=S PE=1 SV=1	1	HIV1-gp120-Trypsin-before-enrichment-glycoproteomics-R1.14464.14464.3	controllerType=0 controllerNumber=1 scan=14464	63.9278
12327:3	1	K.LTPLC[+57.021]VTLN[+2350.830]C[+57.021]TDLR.N	HexNAc(4)Hex(5)Fuc(1)NeuAc(2)	C[+57]*2, N[+2351]	1342.9	3	4026.69	4026.68	0	1.5	92	Specific	571.74	571.74	571.74	6.22	1378	>sp|P2019|HIV1_gp120 glycoprotein OS=Human HIV1 GN=S PE=1 SV=1	1	HIV1-gp120-Trypsin-before-enrichment-glycoproteomics-R1.14326.14326.3	controllerType=0 controllerNumber=1 scan=14326	63.325
09849:3	1	K.LTPLC[+57.021]VTLN[+1971.719]C[+57.021]TDLR.N	HexNAc(5)Hex(5)Fuc(1)	C[+57]*2, N[+1972]	1216.53	3	3647.58	3647.57	0	2.2	92	Specific	573.93	573.93	573.93	6.03	1378	>sp|P2019|HIV1_gp120 glycoprotein OS=Human HIV1 GN=S PE=1 SV=1	1	HIV1-gp120-Trypsin-before-enrichment-glycoproteomics-R1.11626.11626.3	controllerType=0 controllerNumber=1 scan=11626	51.7399
09826:3	1	K.LTPLC[+57.021]VTLN[+2133.772]C[+57.021]TDLR.N	HexNAc(5)Hex(6)Fuc(1)	C[+57]*2, N[+2134]	1270.55	3	3809.63	3809.62	0	1	92	Specific	575.11	575.11	575.11	6.42	1378	>sp|P2019|HIV1_gp120 glycoprotein OS=Human HIV1 GN=S PE=1 SV=1	1	HIV1-gp120-Trypsin-before-enrichment-glycoproteomics-R1.11601.11601.3	controllerType=0 controllerNumber=1 scan=11601	51.6334
10026:3	1	K.LTPLC[+57.021]VTLN[+1540.529]C[+57.021]TDLR.N	HexNAc(2)Hex(7)	C[+57]*2, N[+1541]	1072.8	3	3216.39	3216.38	0	3.1	92	Specific	582.45	582.45	582.45	5.55	1378	>sp|P2019|HIV1_gp120 glycoprotein OS=Human HIV1 GN=S PE=1 SV=1	1	HIV1-gp120-Trypsin-before-enrichment-glycoproteomics-R1.11818.11818.3	controllerType=0 controllerNumber=1 scan=11818	52.5439
10296:2	1	K.LTPLC[+57.021]VTLN[+892.317]C[+57.021]TDLR.N	HexNAc(2)Hex(3)	C[+57]*2, N[+892]	1284.59	2	2568.17	2568.17	0	2.1	92	Specific	583.13	583.13	583.13	5.73	1378	>sp|P2019|HIV1_gp120 glycoprotein OS=Human HIV1 GN=S PE=1 SV=1	1	HIV1-gp120-Trypsin-before-enrichment-glycoproteomics-R1.12111.12111.2	controllerType=0 controllerNumber=1 scan=12111	53.7265
09989:3	1	K.LTPLC[+57.021]VTLN[+1647.613]C[+57.021]TDLR.N	HexNAc(5)Hex(3)Fuc(1)	C[+57]*2, N[+1648]	1108.49	3	3323.47	3323.46	0	1.5	92	Specific	588.39	588.39	588.39	6.22	1378	>sp|P2019|HIV1_gp120 glycoprotein OS=Human HIV1 GN=S PE=1 SV=1	1	HIV1-gp120-Trypsin-before-enrichment-glycoproteomics-R1.11778.11778.3	controllerType=0 controllerNumber=1 scan=11778	52.3728
09916:3	1	K.LTPLC[+57.021]VTLN[+1971.719]C[+57.021]TDLR.N	HexNAc(5)Hex(5)Fuc(1)	C[+57]*2, N[+1972]	1216.53	3	3647.58	3647.57	0	2.3	92	Specific	590.94	590.94	590.94	6.03	1378	>sp|P2019|HIV1_gp120 glycoprotein OS=Human HIV1 GN=S PE=1 SV=1	1	HIV1-gp120-Trypsin-before-enrichment-glycoproteomics-R1.11699.11699.3	controllerType=0 controllerNumber=1 scan=11699	52.048
10101:3	1	K.LTPLC[+57.021]VTLN[+1540.529]C[+57.021]TDLR.N	HexNAc(2)Hex(7)	C[+57]*2, N[+1541]	1072.8	3	3216.38	3216.38	0	0.6	92	Specific	591.94	591.94	591.94	6.42	1378	>sp|P2019|HIV1_gp120 glycoprotein OS=Human HIV1 GN=S PE=1 SV=1	1	HIV1-gp120-Trypsin-before-enrichment-glycoproteomics-R1.11899.11899.3	controllerType=0 controllerNumber=1 scan=11899	52.8659
10015:2	1	K.LTPLC[+57.021]VTLN[+1565.560]C[+57.021]TDLR.N	HexNAc(3)Hex(5)Fuc(1)	C[+57]*2, N[+1566]	1621.21	2	3241.42	3241.41	0	1.7	92	Specific	594.88	554.91	554.91	5.92	1378	>sp|P2019|HIV1_gp120 glycoprotein OS=Human HIV1 GN=S PE=1 SV=1	1	HIV1-gp120-Trypsin-before-enrichment-glycoproteomics-R1.11806.11806.2	controllerType=0 controllerNumber=1 scan=11806	52.4928
09952:3	1	K.LTPLC[+57.021]VTLN[+1768.640]C[+57.021]TDLR.N	HexNAc(4)Hex(5)Fuc(1)	C[+57]*2, N[+1769]	1148.84	3	3444.5	3444.49	0	3.5	92	Specific	595.45	595.45	595.45	5.55	1378	>sp|P2019|HIV1_gp120 glycoprotein OS=Human HIV1 GN=S PE=1 SV=1	1	HIV1-gp120-Trypsin-before-enrichment-glycoproteomics-R1.11738.11738.3	controllerType=0 controllerNumber=1 scan=11738	52.2105
09908:3	1	K.LTPLC[+57.021]VTLN[+1872.651]C[+57.021]TDLR.N	HexNAc(3)Hex(6)NeuAc(1)	C[+57]*2, N[+1873]	1183.51	3	3548.53	3548.5	0	6.8	92	Specific	596.83	596.83	596.83	4.87	1378	>sp|P2019|HIV1_gp120 glycoprotein OS=Human HIV1 GN=S PE=1 SV=1	1	HIV1-gp120-Trypsin-before-enrichment-glycoproteomics-R1.11690.11690.3	controllerType=0 controllerNumber=1 scan=11690	52.0106
10002:2	1	K.LTPLC[+57.021]VTLN[+1362.481]C[+57.021]TDLR.N	HexNAc(2)Hex(5)Fuc(1)	C[+57]*2, N[+1362]	1519.67	2	3038.34	3038.33	0	3.4	92	Specific	600.92	597.61	597.61	5.85	1378	>sp|P2019|HIV1_gp120 glycoprotein OS=Human HIV1 GN=S PE=1 SV=1	1	HIV1-gp120-Trypsin-before-enrichment-glycoproteomics-R1.11792.11792.2	controllerType=0 controllerNumber=1 scan=11792	52.4344
11392:3	1	K.LTPLC[+57.021]VTLN[+1727.613]C[+57.021]TDLR.N	HexNAc(3)Hex(6)Fuc(1)	C[+57]*2, N[+1728]	1135.16	3	3403.48	3403.46	0	4.3	92	Specific	600.96	600.96	600.96	6.66	1378	>sp|P2019|HIV1_gp120 glycoprotein OS=Human HIV1 GN=S PE=1 SV=1	1	HIV1-gp120-Trypsin-before-enrichment-glycoproteomics-R1.13306.13306.3	controllerType=0 controllerNumber=1 scan=13306	58.8816
11199:3	1	K.LTPLC[+57.021]VTLN[+2059.735]C[+57.021]TDLR.N	HexNAc(4)Hex(5)Fuc(1)NeuAc(1)	C[+57]*2, N[+2060]	1245.87	3	3735.59	3735.59	0	1.7	92	Specific	601.13	601.13	601.13	7.22	1378	>sp|P2019|HIV1_gp120 glycoprotein OS=Human HIV1 GN=S PE=1 SV=1	1	HIV1-gp120-Trypsin-before-enrichment-glycoproteomics-R1.13096.13096.3	controllerType=0 controllerNumber=1 scan=13096	57.9927
10436:2	1	K.LTPLC[+57.021]VTLN[+1216.423]C[+57.021]TDLR.N	HexNAc(2)Hex(5)	C[+57]*2, N[+1216]	1446.64	2	2892.28	2892.27	0	1.3	92	Specific	607.09	607.09	607.09	6.92	1378	>sp|P2019|HIV1_gp120 glycoprotein OS=Human HIV1 GN=S PE=1 SV=1	1	HIV1-gp120-Trypsin-before-enrichment-glycoproteomics-R1.12264.12264.2	controllerType=0 controllerNumber=1 scan=12264	54.3937
10257:3	1	K.LTPLC[+57.021]VTLN[+1378.476]C[+57.021]TDLR.N	HexNAc(2)Hex(6)	C[+57]*2, N[+1378]	1018.78	3	3054.33	3054.33	0	-0.1	92	Specific	609.9	609.9	609.9	7.42	1378	>sp|P2019|HIV1_gp120 glycoprotein OS=Human HIV1 GN=S PE=1 SV=1	1	HIV1-gp120-Trypsin-before-enrichment-glycoproteomics-R1.12068.12068.3	controllerType=0 controllerNumber=1 scan=12068	53.5451
10071:2	1	K.LTPLC[+57.021]VTLN[+1378.476]C[+57.021]TDLR.N	HexNAc(2)Hex(6)	C[+57]*2, N[+1378]	1527.67	2	3054.33	3054.33	0	2.2	92	Specific	613.39	613.39	613.39	6.73	1378	>sp|P2019|HIV1_gp120 glycoprotein OS=Human HIV1 GN=S PE=1 SV=1	1	HIV1-gp120-Trypsin-before-enrichment-glycoproteomics-R1.11867.11867.3	controllerType=0 controllerNumber=1 scan=11867	52.7386
10087:2	1	K.LTPLC[+57.021]VTLN[+568.212]C[+57.021]TDLR.N	HexNAc(2)Hex(1)	C[+57]*2, N[+568]	1122.54	2	2244.07	2244.06	0	2.5	92	Specific	619.31	606.4	606.4	6.73	1378	>sp|P2019|HIV1_gp120 glycoprotein OS=Human HIV1 GN=S PE=1 SV=1	1	HIV1-gp120-Trypsin-before-enrichment-glycoproteomics-R1.11884.11884.2	controllerType=0 controllerNumber=1 scan=11884	52.8032
09975:3	1	K.LTPLC[+57.021]VTLN[+1565.560]C[+57.021]TDLR.N	HexNAc(3)Hex(5)Fuc(1)	C[+57]*2, N[+1566]	1081.14	3	3241.41	3241.41	0	0.7	92	Specific	620.63	620.63	620.63	7.42	1378	>sp|P2019|HIV1_gp120 glycoprotein OS=Human HIV1 GN=S PE=1 SV=1	1	HIV1-gp120-Trypsin-before-enrichment-glycoproteomics-R1.11763.11763.3	controllerType=0 controllerNumber=1 scan=11763	52.3136
10099:2	1	K.LTPLC[+57.021]VTLN[+1038.375]C[+57.021]TDLR.N	HexNAc(2)Hex(3)Fuc(1)	C[+57]*2, N[+1038]	1357.62	2	2714.23	2714.23	0	2.5	92	Specific	622.53	622.53	622.53	6.73	1378	>sp|P2019|HIV1_gp120 glycoprotein OS=Human HIV1 GN=S PE=1 SV=1	1	HIV1-gp120-Trypsin-before-enrichment-glycoproteomics-R1.11897.11897.2	controllerType=0 controllerNumber=1 scan=11897	52.8567
10036:3	1	K.LTPLC[+57.021]VTLN[+1460.529]C[+57.021]TDLR.N	HexNAc(4)Hex(4)	C[+57]*2, N[+1461]	1046.13	3	3136.38	3136.38	0	1.7	92	Specific	623.15	527.11	527.11	7.22	1378	>sp|P2019|HIV1_gp120 glycoprotein OS=Human HIV1 GN=S PE=1 SV=1	1	HIV1-gp120-Trypsin-before-enrichment-glycoproteomics-R1.11829.11829.3	controllerType=0 controllerNumber=1 scan=11829	52.5877
09599:3	1	K.LTPLC[+57.021]VTLN[+1378.476]C[+57.021]TDLR.N	HexNAc(2)Hex(6)	C[+57]*2, N[+1378]	1018.78	3	3054.33	3054.33	0	0.9	92	Specific	628.19	628.19	628.19	7.42	1378	>sp|P2019|HIV1_gp120 glycoprotein OS=Human HIV1 GN=S PE=1 SV=1	1	HIV1-gp120-Trypsin-before-enrichment-glycoproteomics-R1.11353.11353.3	controllerType=0 controllerNumber=1 scan=11353	50.5366
10028:2	1	K.LTPLC[+57.021]VTLN[+1444.534]C[+57.021]TDLR.N	HexNAc(4)Hex(3)Fuc(1)	C[+57]*2, N[+1445]	1560.7	2	3120.4	3120.38	0	3.7	92	Specific	629.23	614.62	614.62	6.25	1378	>sp|P2019|HIV1_gp120 glycoprotein OS=Human HIV1 GN=S PE=1 SV=1	1	HIV1-gp120-Trypsin-before-enrichment-glycoproteomics-R1.11820.11820.2	controllerType=0 controllerNumber=1 scan=11820	52.5531
10041:2	1	K.LTPLC[+57.021]VTLN[+892.317]C[+57.021]TDLR.N	HexNAc(2)Hex(3)	C[+57]*2, N[+892]	1284.59	2	2568.17	2568.17	0	2.6	92	Specific	630.65	630.65	630.65	6.73	1378	>sp|P2019|HIV1_gp120 glycoprotein OS=Human HIV1 GN=S PE=1 SV=1	1	HIV1-gp120-Trypsin-before-enrichment-glycoproteomics-R1.11834.11834.2	controllerType=0 controllerNumber=1 scan=11834	52.6108
10069:3	1	K.LTPLC[+57.021]VTLN[+1647.613]C[+57.021]TDLR.N	HexNAc(5)Hex(3)Fuc(1)	C[+57]*2, N[+1648]	1108.49	3	3323.47	3323.46	0	1	92	Specific	638.87	638.87	638.87	7.42	1378	>sp|P2019|HIV1_gp120 glycoprotein OS=Human HIV1 GN=S PE=1 SV=1	1	HIV1-gp120-Trypsin-before-enrichment-glycoproteomics-R1.11865.11865.3	controllerType=0 controllerNumber=1 scan=11865	52.7302
09934:2	1	K.LTPLC[+57.021]VTLN[+1216.423]C[+57.021]TDLR.N	HexNAc(2)Hex(5)	C[+57]*2, N[+1216]	1446.64	2	2892.28	2892.27	0	2.2	92	Specific	640.13	636.74	636.74	6.73	1378	>sp|P2019|HIV1_gp120 glycoprotein OS=Human HIV1 GN=S PE=1 SV=1	1	HIV1-gp120-Trypsin-before-enrichment-glycoproteomics-R1.11718.11718.2	controllerType=0 controllerNumber=1 scan=11718	52.1254
10114:2	1	K.LTPLC[+57.021]VTLN[+1241.454]C[+57.021]TDLR.N	HexNAc(3)Hex(3)Fuc(1)	C[+57]*2, N[+1241]	1459.16	2	2917.31	2917.31	0	2.6	92	Specific	640.88	616.5	616.5	6.73	1378	>sp|P2019|HIV1_gp120 glycoprotein OS=Human HIV1 GN=S PE=1 SV=1	1	HIV1-gp120-Trypsin-before-enrichment-glycoproteomics-R1.11913.11913.2	controllerType=0 controllerNumber=1 scan=11913	52.9216
10113:2	1	K.LTPLC[+57.021]VTLN[+1038.375]C[+57.021]TDLR.N	HexNAc(2)Hex(3)Fuc(1)	C[+57]*2, N[+1038]	1357.62	2	2714.23	2714.23	0	2.4	92	Specific	640.91	640.91	640.91	6.73	1378	>sp|P2019|HIV1_gp120 glycoprotein OS=Human HIV1 GN=S PE=1 SV=1	1	HIV1-gp120-Trypsin-before-enrichment-glycoproteomics-R1.11912.11912.2	controllerType=0 controllerNumber=1 scan=11912	52.917
11338:3	1	K.LTPLC[+57.021]VTLN[+1710.598]C[+57.021]TDLR.N	HexNAc(3)Hex(5)NeuAc(1)	C[+57]*2, N[+1711]	1129.49	3	3386.46	3386.45	0	2.1	92	Specific	641.27	641.27	641.27	7.03	1378	>sp|P2019|HIV1_gp120 glycoprotein OS=Human HIV1 GN=S PE=1 SV=1	1	HIV1-gp120-Trypsin-before-enrichment-glycoproteomics-R1.13247.13247.2	controllerType=0 controllerNumber=1 scan=13247	58.6236
09959:2	1	K.LTPLC[+57.021]VTLN[+892.317]C[+57.021]TDLR.N	HexNAc(2)Hex(3)	C[+57]*2, N[+892]	1284.59	2	2568.18	2568.17	0	3.5	92	Specific	642.03	642.03	642.03	6.25	1378	>sp|P2019|HIV1_gp120 glycoprotein OS=Human HIV1 GN=S PE=1 SV=1	1	HIV1-gp120-Trypsin-before-enrichment-glycoproteomics-R1.11745.11745.2	controllerType=0 controllerNumber=1 scan=11745	52.2377
10032:3	1	K.LTPLC[+57.021]VTLN[+1809.666]C[+57.021]TDLR.N	HexNAc(5)Hex(4)Fuc(1)	C[+57]*2, N[+1810]	1162.51	3	3485.52	3485.52	0	1.9	92	Specific	642.08	642.08	642.08	7.22	1378	>sp|P2019|HIV1_gp120 glycoprotein OS=Human HIV1 GN=S PE=1 SV=1	1	HIV1-gp120-Trypsin-before-enrichment-glycoproteomics-R1.11825.11825.3	controllerType=0 controllerNumber=1 scan=11825	52.5723
10246:2	1	K.LTPLC[+57.021]VTLN[+1216.423]C[+57.021]TDLR.N	HexNAc(2)Hex(5)	C[+57]*2, N[+1216]	1446.64	2	2892.28	2892.27	0	1.6	92	Specific	643.42	633.78	633.78	6.92	1378	>sp|P2019|HIV1_gp120 glycoprotein OS=Human HIV1 GN=S PE=1 SV=1	1	HIV1-gp120-Trypsin-before-enrichment-glycoproteomics-R1.12057.12057.2	controllerType=0 controllerNumber=1 scan=12057	53.4991
10139:3	1	K.LTPLC[+57.021]VTLN[+1647.613]C[+57.021]TDLR.N	HexNAc(5)Hex(3)Fuc(1)	C[+57]*2, N[+1648]	1108.49	3	3323.47	3323.46	0	1.6	92	Specific	648.22	648.22	648.22	7.22	1378	>sp|P2019|HIV1_gp120 glycoprotein OS=Human HIV1 GN=S PE=1 SV=1	1	HIV1-gp120-Trypsin-before-enrichment-glycoproteomics-R1.11941.11941.3	controllerType=0 controllerNumber=1 scan=11941	53.0356
10281:3	1	K.LTPLC[+57.021]VTLN[+1298.476]C[+57.021]TDLR.N	HexNAc(4)Hex(3)	C[+57]*2, N[+1298]	992.115	3	2974.33	2974.33	0	1.6	92	Specific	655.49	655.49	655.49	8.22	1378	>sp|P2019|HIV1_gp120 glycoprotein OS=Human HIV1 GN=S PE=1 SV=1	1	HIV1-gp120-Trypsin-before-enrichment-glycoproteomics-R1.12095.12095.3	controllerType=0 controllerNumber=1 scan=12095	53.6578
10084:3	1	K.LTPLC[+57.021]VTLN[+1606.587]C[+57.021]TDLR.N	HexNAc(4)Hex(4)Fuc(1)	C[+57]*2, N[+1607]	1094.82	3	3282.44	3282.44	0	2	92	Specific	655.94	655.94	655.94	8.22	1378	>sp|P2019|HIV1_gp120 glycoprotein OS=Human HIV1 GN=S PE=1 SV=1	1	HIV1-gp120-Trypsin-before-enrichment-glycoproteomics-R1.11881.11881.3	controllerType=0 controllerNumber=1 scan=11881	52.79
10216:3	1	K.LTPLC[+57.021]VTLN[+1460.529]C[+57.021]TDLR.N	HexNAc(4)Hex(4)	C[+57]*2, N[+1461]	1046.13	3	3136.39	3136.38	0	2.4	92	Specific	660.13	660.13	660.13	8.03	1378	>sp|P2019|HIV1_gp120 glycoprotein OS=Human HIV1 GN=S PE=1 SV=1	1	HIV1-gp120-Trypsin-before-enrichment-glycoproteomics-R1.12024.12024.3	controllerType=0 controllerNumber=1 scan=12024	53.3619
09951:3	1	K.LTPLC[+57.021]VTLN[+1850.693]C[+57.021]TDLR.N	HexNAc(6)Hex(3)Fuc(1)	C[+57]*2, N[+1851]	1176.19	3	3526.55	3526.54	0	1.6	92	Specific	660.73	660.73	660.73	8.22	1378	>sp|P2019|HIV1_gp120 glycoprotein OS=Human HIV1 GN=S PE=1 SV=1	1	HIV1-gp120-Trypsin-before-enrichment-glycoproteomics-R1.11737.11737.3	controllerType=0 controllerNumber=1 scan=11737	52.2061
10019:2	1	K.LTPLC[+57.021]VTLN[+1200.428]C[+57.021]TDLR.N	HexNAc(2)Hex(4)Fuc(1)	C[+57]*2, N[+1200]	1438.65	2	2876.28	2876.28	0	1.6	92	Specific	660.78	660.78	660.78	7.92	1378	>sp|P2019|HIV1_gp120 glycoprotein OS=Human HIV1 GN=S PE=1 SV=1	1	HIV1-gp120-Trypsin-before-enrichment-glycoproteomics-R1.11810.11810.2	controllerType=0 controllerNumber=1 scan=11810	52.5112
09963:3	1	K.LTPLC[+57.021]VTLN[+1809.666]C[+57.021]TDLR.N	HexNAc(5)Hex(4)Fuc(1)	C[+57]*2, N[+1810]	1162.51	3	3485.52	3485.52	0	1.2	92	Specific	663.02	663.02	663.02	8.22	1378	>sp|P2019|HIV1_gp120 glycoprotein OS=Human HIV1 GN=S PE=1 SV=1	1	HIV1-gp120-Trypsin-before-enrichment-glycoproteomics-R1.11750.11750.3	controllerType=0 controllerNumber=1 scan=11750	52.2571
09992:2	1	K.LTPLC[+57.021]VTLN[+892.317]C[+57.021]TDLR.N	HexNAc(2)Hex(3)	C[+57]*2, N[+892]	1284.59	2	2568.17	2568.17	0	0.7	92	Specific	663.7	663.7	663.7	8.12	1378	>sp|P2019|HIV1_gp120 glycoprotein OS=Human HIV1 GN=S PE=1 SV=1	1	HIV1-gp120-Trypsin-before-enrichment-glycoproteomics-R1.11781.11781.2	controllerType=0 controllerNumber=1 scan=11781	52.3866
11281:3	1	K.LTPLC[+57.021]VTLN[+1897.682]C[+57.021]TDLR.N	HexNAc(4)Hex(4)Fuc(1)NeuAc(1)	C[+57]*2, N[+1898]	1191.85	3	3573.54	3573.53	0	0.7	92	Specific	668.07	664.86	664.86	8.42	1378	>sp|P2019|HIV1_gp120 glycoprotein OS=Human HIV1 GN=S PE=1 SV=1	1	HIV1-gp120-Trypsin-before-enrichment-glycoproteomics-R1.13185.13185.3	controllerType=0 controllerNumber=1 scan=13185	58.3593
10093:3	1	K.LTPLC[+57.021]VTLN[+1663.608]C[+57.021]TDLR.N	HexNAc(5)Hex(4)	C[+57]*2, N[+1664]	1113.83	3	3339.48	3339.46	0	6.3	92	Specific	668.77	668.77	668.77	6.87	1378	>sp|P2019|HIV1_gp120 glycoprotein OS=Human HIV1 GN=S PE=1 SV=1	1	HIV1-gp120-Trypsin-before-enrichment-glycoproteomics-R1.11891.11891.3	controllerType=0 controllerNumber=1 scan=11891	52.8316
11270:3	1	K.LTPLC[+57.021]VTLN[+2059.735]C[+57.021]TDLR.N	HexNAc(4)Hex(5)Fuc(1)NeuAc(1)	C[+57]*2, N[+2060]	1245.87	3	3735.59	3735.59	0	1.7	92	Specific	669.2	644.68	644.68	8.22	1378	>sp|P2019|HIV1_gp120 glycoprotein OS=Human HIV1 GN=S PE=1 SV=1	1	HIV1-gp120-Trypsin-before-enrichment-glycoproteomics-R1.13173.13173.3	controllerType=0 controllerNumber=1 scan=13173	58.3089
10230:3	1	K.LTPLC[+57.021]VTLN[+1419.502]C[+57.021]TDLR.N	HexNAc(3)Hex(5)	C[+57]*2, N[+1420]	1032.46	3	3095.36	3095.35	0	1.7	92	Specific	671.01	671.01	671.01	8.22	1378	>sp|P2019|HIV1_gp120 glycoprotein OS=Human HIV1 GN=S PE=1 SV=1	1	HIV1-gp120-Trypsin-before-enrichment-glycoproteomics-R1.12039.12039.3	controllerType=0 controllerNumber=1 scan=12039	53.4239
09988:3	1	K.LTPLC[+57.021]VTLN[+1622.582]C[+57.021]TDLR.N	HexNAc(4)Hex(5)	C[+57]*2, N[+1623]	1100.15	3	3298.44	3298.43	0	3.1	92	Specific	673.17	673.17	673.17	7.55	1378	>sp|P2019|HIV1_gp120 glycoprotein OS=Human HIV1 GN=S PE=1 SV=1	1	HIV1-gp120-Trypsin-before-enrichment-glycoproteomics-R1.11777.11777.3	controllerType=0 controllerNumber=1 scan=11777	52.3704
10428:2	1	K.LTPLC[+57.021]VTLN[+203.079]C[+57.021]TDLR.N	HexNAc(1)	C[+57]*2, N[+203]	939.969	2	1878.93	1878.93	0	0.4	92	Specific	675.93	657.79	657.79	7.24	1378	>sp|P2019|HIV1_gp120 glycoprotein OS=Human HIV1 GN=S PE=1 SV=1	1	HIV1-gp120-Trypsin-before-enrichment-glycoproteomics-R1.12255.12255.2	controllerType=0 controllerNumber=1 scan=12255	54.3564
10104:3	1	K.LTPLC[+57.021]VTLN[+1444.534]C[+57.021]TDLR.N	HexNAc(4)Hex(3)Fuc(1)	C[+57]*2, N[+1445]	1040.8	3	3120.39	3120.38	0	1.6	92	Specific	676.45	676.45	676.45	8.22	1378	>sp|P2019|HIV1_gp120 glycoprotein OS=Human HIV1 GN=S PE=1 SV=1	1	HIV1-gp120-Trypsin-before-enrichment-glycoproteomics-R1.11903.11903.3	controllerType=0 controllerNumber=1 scan=11903	52.8771
10446:2	1	K.LTPLC[+57.021]VTLN[+892.317]C[+57.021]TDLR.N	HexNAc(2)Hex(3)	C[+57]*2, N[+892]	1284.59	2	2568.17	2568.17	0	2.3	92	Specific	679.91	669.1	669.1	7.73	1378	>sp|P2019|HIV1_gp120 glycoprotein OS=Human HIV1 GN=S PE=1 SV=1	1	HIV1-gp120-Trypsin-before-enrichment-glycoproteomics-R1.12275.12275.2	controllerType=0 controllerNumber=1 scan=12275	54.4384
10144:2	1	K.LTPLC[+57.021]VTLN[+1216.423]C[+57.021]TDLR.N	HexNAc(2)Hex(5)	C[+57]*2, N[+1216]	1446.64	2	2892.28	2892.27	0	1.9	92	Specific	685.19	630.09	630.09	7.92	1378	>sp|P2019|HIV1_gp120 glycoprotein OS=Human HIV1 GN=S PE=1 SV=1	1	HIV1-gp120-Trypsin-before-enrichment-glycoproteomics-R1.11946.11946.2	controllerType=0 controllerNumber=1 scan=11946	53.054
10024:2	1	K.LTPLC[+57.021]VTLN[+1054.370]C[+57.021]TDLR.N	HexNAc(2)Hex(4)	C[+57]*2, N[+1054]	1365.62	2	2730.23	2730.22	0	2.2	92	Specific	687.34	677.53	677.53	7.73	1378	>sp|P2019|HIV1_gp120 glycoprotein OS=Human HIV1 GN=S PE=1 SV=1	1	HIV1-gp120-Trypsin-before-enrichment-glycoproteomics-R1.11816.11816.2	controllerType=0 controllerNumber=1 scan=11816	52.5347
10074:2	1	K.LTPLC[+57.021]VTLN[+892.317]C[+57.021]TDLR.N	HexNAc(2)Hex(3)	C[+57]*2, N[+892]	1284.59	2	2568.17	2568.17	0	0.8	92	Specific	688.24	652.23	652.23	8.12	1378	>sp|P2019|HIV1_gp120 glycoprotein OS=Human HIV1 GN=S PE=1 SV=1	1	HIV1-gp120-Trypsin-before-enrichment-glycoproteomics-R1.11870.11870.2	controllerType=0 controllerNumber=1 scan=11870	52.7485
10035:3	1	K.LTPLC[+57.021]VTLN[+1768.640]C[+57.021]TDLR.N	HexNAc(4)Hex(5)Fuc(1)	C[+57]*2, N[+1769]	1148.84	3	3444.49	3444.49	0	1	92	Specific	688.61	688.61	688.61	8.42	1378	>sp|P2019|HIV1_gp120 glycoprotein OS=Human HIV1 GN=S PE=1 SV=1	1	HIV1-gp120-Trypsin-before-enrichment-glycoproteomics-R1.11828.11828.3	controllerType=0 controllerNumber=1 scan=11828	52.5831
10347:3	1	K.LTPLC[+57.021]VTLN[+1095.397]C[+57.021]TDLR.N	HexNAc(3)Hex(3)	C[+57]*2, N[+1095]	924.422	3	2771.25	2771.25	0	1	92	Specific	689.69	689.69	689.69	8.42	1378	>sp|P2019|HIV1_gp120 glycoprotein OS=Human HIV1 GN=S PE=1 SV=1	1	HIV1-gp120-Trypsin-before-enrichment-glycoproteomics-R1.12167.12167.3	controllerType=0 controllerNumber=1 scan=12167	53.9699
10081:3	1	K.LTPLC[+57.021]VTLN[+1419.502]C[+57.021]TDLR.N	HexNAc(3)Hex(5)	C[+57]*2, N[+1420]	1032.46	3	3095.36	3095.35	0	2.5	92	Specific	690	690	690	8.03	1378	>sp|P2019|HIV1_gp120 glycoprotein OS=Human HIV1 GN=S PE=1 SV=1	1	HIV1-gp120-Trypsin-before-enrichment-glycoproteomics-R1.11878.11878.3	controllerType=0 controllerNumber=1 scan=11878	52.7816
11048:3	1	K.LTPLC[+57.021]VTLN[+2059.735]C[+57.021]TDLR.N	HexNAc(4)Hex(5)Fuc(1)NeuAc(1)	C[+57]*2, N[+2060]	1245.87	3	3735.59	3735.59	0	1.1	92	Specific	692.13	663.01	663.01	8.22	1378	>sp|P2019|HIV1_gp120 glycoprotein OS=Human HIV1 GN=S PE=1 SV=1	1	HIV1-gp120-Trypsin-before-enrichment-glycoproteomics-R1.12931.12931.3	controllerType=0 controllerNumber=1 scan=12931	57.2992
10153:3	1	K.LTPLC[+57.021]VTLN[+1419.502]C[+57.021]TDLR.N	HexNAc(3)Hex(5)	C[+57]*2, N[+1420]	1032.46	3	3095.36	3095.35	0	2.8	92	Specific	692.89	692.89	692.89	8.03	1378	>sp|P2019|HIV1_gp120 glycoprotein OS=Human HIV1 GN=S PE=1 SV=1	1	HIV1-gp120-Trypsin-before-enrichment-glycoproteomics-R1.11956.11956.3	controllerType=0 controllerNumber=1 scan=11956	53.0884
09922:3	1	K.LTPLC[+57.021]VTLN[+1540.529]C[+57.021]TDLR.N	HexNAc(2)Hex(7)	C[+57]*2, N[+1541]	1072.8	3	3216.39	3216.38	0	2.6	92	Specific	695.88	695.88	695.88	8.03	1378	>sp|P2019|HIV1_gp120 glycoprotein OS=Human HIV1 GN=S PE=1 SV=1	1	HIV1-gp120-Trypsin-before-enrichment-glycoproteomics-R1.11705.11705.3	controllerType=0 controllerNumber=1 scan=11705	52.0722
11111:3	1	K.LTPLC[+57.021]VTLN[+2018.708]C[+57.021]TDLR.N	HexNAc(3)Hex(6)Fuc(1)NeuAc(1)	C[+57]*2, N[+2019]	1232.19	3	3694.56	3694.56	0	1.3	92	Specific	697.5	697.5	697.5	8.22	1378	>sp|P2019|HIV1_gp120 glycoprotein OS=Human HIV1 GN=S PE=1 SV=1	1	HIV1-gp120-Trypsin-before-enrichment-glycoproteomics-R1.13000.13000.3	controllerType=0 controllerNumber=1 scan=13000	57.595
10010:3	1	K.LTPLC[+57.021]VTLN[+1606.587]C[+57.021]TDLR.N	HexNAc(4)Hex(4)Fuc(1)	C[+57]*2, N[+1607]	1094.82	3	3282.44	3282.44	0	0.9	92	Specific	697.94	697.94	697.94	8.42	1378	>sp|P2019|HIV1_gp120 glycoprotein OS=Human HIV1 GN=S PE=1 SV=1	1	HIV1-gp120-Trypsin-before-enrichment-glycoproteomics-R1.11801.11801.3	controllerType=0 controllerNumber=1 scan=11801	52.4722
09942:3	1	K.LTPLC[+57.021]VTLN[+1606.587]C[+57.021]TDLR.N	HexNAc(4)Hex(4)Fuc(1)	C[+57]*2, N[+1607]	1094.82	3	3282.44	3282.44	0	0.8	92	Specific	698.13	698.13	698.13	8.42	1378	>sp|P2019|HIV1_gp120 glycoprotein OS=Human HIV1 GN=S PE=1 SV=1	1	HIV1-gp120-Trypsin-before-enrichment-glycoproteomics-R1.11727.11727.3	controllerType=0 controllerNumber=1 scan=11727	52.1637
10082:3	1	K.LTPLC[+57.021]VTLN[+1403.507]C[+57.021]TDLR.N	HexNAc(3)Hex(4)Fuc(1)	C[+57]*2, N[+1404]	1027.12	3	3079.36	3079.36	0	-0.1	92	Specific	705.67	705.67	705.67	9.42	1378	>sp|P2019|HIV1_gp120 glycoprotein OS=Human HIV1 GN=S PE=1 SV=1	1	HIV1-gp120-Trypsin-before-enrichment-glycoproteomics-R1.11879.11879.3	controllerType=0 controllerNumber=1 scan=11879	52.784
09899:3	1	K.LTPLC[+57.021]VTLN[+1864.634]C[+57.021]TDLR.N	HexNAc(2)Hex(9)	C[+57]*2, N[+1865]	1180.83	3	3540.49	3540.48	0	1.5	92	Specific	706.77	706.77	706.77	9.22	1378	>sp|P2019|HIV1_gp120 glycoprotein OS=Human HIV1 GN=S PE=1 SV=1	1	HIV1-gp120-Trypsin-before-enrichment-glycoproteomics-R1.11680.11680.3	controllerType=0 controllerNumber=1 scan=11680	51.9722
10177:3	1	K.LTPLC[+57.021]VTLN[+1460.529]C[+57.021]TDLR.N	HexNAc(4)Hex(4)	C[+57]*2, N[+1461]	1046.14	3	3136.39	3136.38	0	3.9	92	Specific	707.62	707.62	707.62	8.55	1378	>sp|P2019|HIV1_gp120 glycoprotein OS=Human HIV1 GN=S PE=1 SV=1	1	HIV1-gp120-Trypsin-before-enrichment-glycoproteomics-R1.11982.11982.3	controllerType=0 controllerNumber=1 scan=11982	53.1911
10298:2	1	K.LTPLC[+57.021]VTLN[+203.079]C[+57.021]TDLR.N	HexNAc(1)	C[+57]*2, N[+203]	939.97	2	1878.93	1878.93	0	1.9	92	Specific	707.93	681.81	681.81	8.52	1378	>sp|P2019|HIV1_gp120 glycoprotein OS=Human HIV1 GN=S PE=1 SV=1	1	HIV1-gp120-Trypsin-before-enrichment-glycoproteomics-R1.12113.12113.2	controllerType=0 controllerNumber=1 scan=12113	53.7357
10007:3	1	K.LTPLC[+57.021]VTLN[+1784.634]C[+57.021]TDLR.N	HexNAc(4)Hex(6)	C[+57]*2, N[+1785]	1154.17	3	3460.5	3460.49	0	3	92	Specific	710.46	710.46	710.46	9.03	1378	>sp|P2019|HIV1_gp120 glycoprotein OS=Human HIV1 GN=S PE=1 SV=1	1	HIV1-gp120-Trypsin-before-enrichment-glycoproteomics-R1.11797.11797.3	controllerType=0 controllerNumber=1 scan=11797	52.4574
10284:3	1	K.LTPLC[+57.021]VTLN[+1501.555]C[+57.021]TDLR.N	HexNAc(5)Hex(3)	C[+57]*2, N[+1502]	1059.81	3	3177.41	3177.41	0	1.7	92	Specific	710.66	710.66	710.66	9.22	1378	>sp|P2019|HIV1_gp120 glycoprotein OS=Human HIV1 GN=S PE=1 SV=1	1	HIV1-gp120-Trypsin-before-enrichment-glycoproteomics-R1.12098.12098.3	controllerType=0 controllerNumber=1 scan=12098	53.6724
11201:3	1	K.LTPLC[+57.021]VTLN[+1897.682]C[+57.021]TDLR.N	HexNAc(4)Hex(4)Fuc(1)NeuAc(1)	C[+57]*2, N[+1898]	1191.85	3	3573.54	3573.53	0	1.3	92	Specific	713.47	712.52	712.52	9.22	1378	>sp|P2019|HIV1_gp120 glycoprotein OS=Human HIV1 GN=S PE=1 SV=1	1	HIV1-gp120-Trypsin-before-enrichment-glycoproteomics-R1.13098.13098.3	controllerType=0 controllerNumber=1 scan=13098	57.9959
10129:3	1	K.LTPLC[+57.021]VTLN[+1622.582]C[+57.021]TDLR.N	HexNAc(4)Hex(5)	C[+57]*2, N[+1623]	1100.15	3	3298.44	3298.43	0	1.5	92	Specific	714.52	714.52	714.52	9.22	1378	>sp|P2019|HIV1_gp120 glycoprotein OS=Human HIV1 GN=S PE=1 SV=1	1	HIV1-gp120-Trypsin-before-enrichment-glycoproteomics-R1.11930.11930.3	controllerType=0 controllerNumber=1 scan=11930	52.9898
10391:3	1	K.LTPLC[+57.021]VTLN[+1378.476]C[+57.021]TDLR.N	HexNAc(2)Hex(6)	C[+57]*2, N[+1378]	1018.78	3	3054.33	3054.33	0	0.4	92	Specific	715.53	715.53	715.53	9.42	1378	>sp|P2019|HIV1_gp120 glycoprotein OS=Human HIV1 GN=S PE=1 SV=1	1	HIV1-gp120-Trypsin-before-enrichment-glycoproteomics-R1.12215.12215.3	controllerType=0 controllerNumber=1 scan=12215	54.1798
10190:2	1	K.LTPLC[+57.021]VTLN[+1216.423]C[+57.021]TDLR.N	HexNAc(2)Hex(5)	C[+57]*2, N[+1216]	1446.64	2	2892.28	2892.27	0	1.8	92	Specific	716.2	676.97	676.97	8.92	1378	>sp|P2019|HIV1_gp120 glycoprotein OS=Human HIV1 GN=S PE=1 SV=1	1	HIV1-gp120-Trypsin-before-enrichment-glycoproteomics-R1.11996.11996.3	controllerType=0 controllerNumber=1 scan=11996	53.2488
10025:3	1	K.LTPLC[+57.021]VTLN[+1784.634]C[+57.021]TDLR.N	HexNAc(4)Hex(6)	C[+57]*2, N[+1785]	1154.17	3	3460.49	3460.49	0	2.3	92	Specific	722.09	722.09	722.09	9.03	1378	>sp|P2019|HIV1_gp120 glycoprotein OS=Human HIV1 GN=S PE=1 SV=1	1	HIV1-gp120-Trypsin-before-enrichment-glycoproteomics-R1.11817.11817.3	controllerType=0 controllerNumber=1 scan=11817	52.5393
09882:3	1	K.LTPLC[+57.021]VTLN[+1768.640]C[+57.021]TDLR.N	HexNAc(4)Hex(5)Fuc(1)	C[+57]*2, N[+1769]	1148.84	3	3444.5	3444.49	0	2.2	92	Specific	722.58	722.58	722.58	9.03	1378	>sp|P2019|HIV1_gp120 glycoprotein OS=Human HIV1 GN=S PE=1 SV=1	1	HIV1-gp120-Trypsin-before-enrichment-glycoproteomics-R1.11662.11662.3	controllerType=0 controllerNumber=1 scan=11662	51.8921
10744:2	1	K.LTPLC[+57.021]VTLN[+203.079]C[+57.021]TDLR.N	HexNAc(1)	C[+57]*2, N[+203]	939.97	2	1878.93	1878.93	0	0.9	92	Specific	730.53	698.11	698.11	8.24	1378	>sp|P2019|HIV1_gp120 glycoprotein OS=Human HIV1 GN=S PE=1 SV=1	1	HIV1-gp120-Trypsin-before-enrichment-glycoproteomics-R1.12600.12600.2	controllerType=0 controllerNumber=1 scan=12600	55.8503
09939:2	1	K.LTPLC[+57.021]VTLN[+203.079]C[+57.021]TDLR.N	HexNAc(1)	C[+57]*2, N[+203]	939.969	2	1878.93	1878.93	0	0.8	92	Specific	733.41	733.41	733.41	9.12	1378	>sp|P2019|HIV1_gp120 glycoprotein OS=Human HIV1 GN=S PE=1 SV=1	1	HIV1-gp120-Trypsin-before-enrichment-glycoproteomics-R1.11723.11723.2	controllerType=0 controllerNumber=1 scan=11723	52.1484
11202:3	1	K.LTPLC[+57.021]VTLN[+2018.708]C[+57.021]TDLR.N	HexNAc(3)Hex(6)Fuc(1)NeuAc(1)	C[+57]*2, N[+2019]	1232.19	3	3694.56	3694.56	0	1.5	92	Specific	734.46	734.46	734.46	9.22	1378	>sp|P2019|HIV1_gp120 glycoprotein OS=Human HIV1 GN=S PE=1 SV=1	1	HIV1-gp120-Trypsin-before-enrichment-glycoproteomics-R1.13099.13099.3	controllerType=0 controllerNumber=1 scan=13099	57.9991
09930:3	1	K.LTPLC[+57.021]VTLN[+1727.613]C[+57.021]TDLR.N	HexNAc(3)Hex(6)Fuc(1)	C[+57]*2, N[+1728]	1135.16	3	3403.47	3403.46	0	1.3	92	Specific	735.25	735.25	735.25	9.22	1378	>sp|P2019|HIV1_gp120 glycoprotein OS=Human HIV1 GN=S PE=1 SV=1	1	HIV1-gp120-Trypsin-before-enrichment-glycoproteomics-R1.11714.11714.3	controllerType=0 controllerNumber=1 scan=11714	52.1105
11478:3	1	K.LTPLC[+57.021]VTLN[+1548.545]C[+57.021]TDLR.N	HexNAc(3)Hex(4)NeuAc(1)	C[+57]*2, N[+1549]	1075.47	3	3224.4	3224.4	0	1.8	92	Specific	735.46	735.46	735.46	9.22	1378	>sp|P2019|HIV1_gp120 glycoprotein OS=Human HIV1 GN=S PE=1 SV=1	1	HIV1-gp120-Trypsin-before-enrichment-glycoproteomics-R1.13400.13400.3	controllerType=0 controllerNumber=1 scan=13400	59.2923
10146:2	1	K.LTPLC[+57.021]VTLN[+730.264]C[+57.021]TDLR.N	HexNAc(2)Hex(2)	C[+57]*2, N[+730]	1203.56	2	2406.12	2406.11	0	1.4	92	Specific	736.86	691.65	691.65	8.92	1378	>sp|P2019|HIV1_gp120 glycoprotein OS=Human HIV1 GN=S PE=1 SV=1	1	HIV1-gp120-Trypsin-before-enrichment-glycoproteomics-R1.11948.11948.2	controllerType=0 controllerNumber=1 scan=11948	53.0595
09980:3	1	K.LTPLC[+57.021]VTLN[+1809.666]C[+57.021]TDLR.N	HexNAc(5)Hex(4)Fuc(1)	C[+57]*2, N[+1810]	1162.51	3	3485.52	3485.52	0	2.2	92	Specific	742.19	742.19	742.19	9.03	1378	>sp|P2019|HIV1_gp120 glycoprotein OS=Human HIV1 GN=S PE=1 SV=1	1	HIV1-gp120-Trypsin-before-enrichment-glycoproteomics-R1.11768.11768.3	controllerType=0 controllerNumber=1 scan=11768	52.3347
09948:3	1	K.LTPLC[+57.021]VTLN[+1054.370]C[+57.021]TDLR.N	HexNAc(2)Hex(4)	C[+57]*2, N[+1054]	910.745	3	2730.22	2730.22	0	0.4	92	Specific	746.02	746.02	746.02	9.42	1378	>sp|P2019|HIV1_gp120 glycoprotein OS=Human HIV1 GN=S PE=1 SV=1	1	HIV1-gp120-Trypsin-before-enrichment-glycoproteomics-R1.11733.11733.3	controllerType=0 controllerNumber=1 scan=11733	52.1913
09918:3	1	K.LTPLC[+57.021]VTLN[+1702.581]C[+57.021]TDLR.N	HexNAc(2)Hex(8)	C[+57]*2, N[+1703]	1126.82	3	3378.44	3378.43	0	2.8	92	Specific	752.4	752.4	752.4	10.03	1378	>sp|P2019|HIV1_gp120 glycoprotein OS=Human HIV1 GN=S PE=1 SV=1	1	HIV1-gp120-Trypsin-before-enrichment-glycoproteomics-R1.11701.11701.3	controllerType=0 controllerNumber=1 scan=11701	52.0565
09935:3	1	K.LTPLC[+57.021]VTLN[+1864.634]C[+57.021]TDLR.N	HexNAc(2)Hex(9)	C[+57]*2, N[+1865]	1180.84	3	3540.49	3540.48	0	1.9	92	Specific	753.62	753.62	753.62	10.22	1378	>sp|P2019|HIV1_gp120 glycoprotein OS=Human HIV1 GN=S PE=1 SV=1	1	HIV1-gp120-Trypsin-before-enrichment-glycoproteomics-R1.11719.11719.3	controllerType=0 controllerNumber=1 scan=11719	52.13
10056:3	1	K.LTPLC[+57.021]VTLN[+1622.582]C[+57.021]TDLR.N	HexNAc(4)Hex(5)	C[+57]*2, N[+1623]	1100.15	3	3298.45	3298.43	0	4.1	92	Specific	757.72	757.72	757.72	9.66	1378	>sp|P2019|HIV1_gp120 glycoprotein OS=Human HIV1 GN=S PE=1 SV=1	1	HIV1-gp120-Trypsin-before-enrichment-glycoproteomics-R1.11851.11851.3	controllerType=0 controllerNumber=1 scan=11851	52.6721
09985:3	1	K.LTPLC[+57.021]VTLN[+1702.581]C[+57.021]TDLR.N	HexNAc(2)Hex(8)	C[+57]*2, N[+1703]	1126.82	3	3378.44	3378.43	0	0.9	92	Specific	759.53	759.53	759.53	10.42	1378	>sp|P2019|HIV1_gp120 glycoprotein OS=Human HIV1 GN=S PE=1 SV=1	1	HIV1-gp120-Trypsin-before-enrichment-glycoproteomics-R1.11774.11774.3	controllerType=0 controllerNumber=1 scan=11774	52.3587
11207:3	1	K.LTPLC[+57.021]VTLN[+1872.651]C[+57.021]TDLR.N	HexNAc(3)Hex(6)NeuAc(1)	C[+57]*2, N[+1873]	1183.51	3	3548.53	3548.5	0	6.8	92	Specific	760.6	760.6	760.6	8.87	1378	>sp|P2019|HIV1_gp120 glycoprotein OS=Human HIV1 GN=S PE=1 SV=1	1	HIV1-gp120-Trypsin-before-enrichment-glycoproteomics-R1.13104.13104.3	controllerType=0 controllerNumber=1 scan=13104	58.0182
10109:2	1	K.LTPLC[+57.021]VTLN[+1054.370]C[+57.021]TDLR.N	HexNAc(2)Hex(4)	C[+57]*2, N[+1054]	1365.62	2	2730.23	2730.22	0	2.9	92	Specific	760.99	752.52	752.52	9.73	1378	>sp|P2019|HIV1_gp120 glycoprotein OS=Human HIV1 GN=S PE=1 SV=1	1	HIV1-gp120-Trypsin-before-enrichment-glycoproteomics-R1.11908.11908.2	controllerType=0 controllerNumber=1 scan=11908	52.8986
10044:3	1	K.LTPLC[+57.021]VTLN[+1565.560]C[+57.021]TDLR.N	HexNAc(3)Hex(5)Fuc(1)	C[+57]*2, N[+1566]	1081.14	3	3241.41	3241.41	0	1	92	Specific	762.41	762.41	762.41	10.42	1378	>sp|P2019|HIV1_gp120 glycoprotein OS=Human HIV1 GN=S PE=1 SV=1	1	HIV1-gp120-Trypsin-before-enrichment-glycoproteomics-R1.11838.11838.3	controllerType=0 controllerNumber=1 scan=11838	52.6254
11307:3	1	K.LTPLC[+57.021]VTLN[+1710.598]C[+57.021]TDLR.N	HexNAc(3)Hex(5)NeuAc(1)	C[+57]*2, N[+1711]	1129.49	3	3386.45	3386.45	0	0.4	92	Specific	763.37	763.37	763.37	10.42	1378	>sp|P2019|HIV1_gp120 glycoprotein OS=Human HIV1 GN=S PE=1 SV=1	1	HIV1-gp120-Trypsin-before-enrichment-glycoproteomics-R1.13213.13213.3	controllerType=0 controllerNumber=1 scan=13213	58.4797
10083:2	1	K.LTPLC[+57.021]VTLN[+203.079]C[+57.021]TDLR.N	HexNAc(1)	C[+57]*2, N[+203]	939.97	2	1878.93	1878.93	0	1.7	92	Specific	764.66	764.66	764.66	9.92	1378	>sp|P2019|HIV1_gp120 glycoprotein OS=Human HIV1 GN=S PE=1 SV=1	1	HIV1-gp120-Trypsin-before-enrichment-glycoproteomics-R1.11880.11880.2	controllerType=0 controllerNumber=1 scan=11880	52.7859
11357:3	1	K.LTPLC[+57.021]VTLN[+1694.603]C[+57.021]TDLR.N	HexNAc(3)Hex(4)Fuc(1)NeuAc(1)	C[+57]*2, N[+1695]	1124.16	3	3370.46	3370.45	0	1.2	92	Specific	764.83	764.83	764.83	10.22	1378	>sp|P2019|HIV1_gp120 glycoprotein OS=Human HIV1 GN=S PE=1 SV=1	1	HIV1-gp120-Trypsin-before-enrichment-glycoproteomics-R1.13268.13268.3	controllerType=0 controllerNumber=1 scan=13268	58.7142
10004:3	1	K.LTPLC[+57.021]VTLN[+1419.502]C[+57.021]TDLR.N	HexNAc(3)Hex(5)	C[+57]*2, N[+1420]	1032.46	3	3095.36	3095.35	0	3.4	92	Specific	766.31	766.31	766.31	9.55	1378	>sp|P2019|HIV1_gp120 glycoprotein OS=Human HIV1 GN=S PE=1 SV=1	1	HIV1-gp120-Trypsin-before-enrichment-glycoproteomics-R1.11794.11794.3	controllerType=0 controllerNumber=1 scan=11794	52.4436
10155:3	1	K.LTPLC[+57.021]VTLN[+1403.507]C[+57.021]TDLR.N	HexNAc(3)Hex(4)Fuc(1)	C[+57]*2, N[+1404]	1027.13	3	3079.36	3079.36	0	1.7	92	Specific	768.81	768.81	768.81	10.22	1378	>sp|P2019|HIV1_gp120 glycoprotein OS=Human HIV1 GN=S PE=1 SV=1	1	HIV1-gp120-Trypsin-before-enrichment-glycoproteomics-R1.11958.11958.3	controllerType=0 controllerNumber=1 scan=11958	53.0943
10221:2	1	K.LTPLC[+57.021]VTLN[+568.212]C[+57.021]TDLR.N	HexNAc(2)Hex(1)	C[+57]*2, N[+568]	1122.54	2	2244.07	2244.06	0	2.4	92	Specific	769.01	722.89	722.89	9.73	1378	>sp|P2019|HIV1_gp120 glycoprotein OS=Human HIV1 GN=S PE=1 SV=1	1	HIV1-gp120-Trypsin-before-enrichment-glycoproteomics-R1.12029.12029.2	controllerType=0 controllerNumber=1 scan=12029	53.3849
09956:3	1	K.LTPLC[+57.021]VTLN[+1540.529]C[+57.021]TDLR.N	HexNAc(2)Hex(7)	C[+57]*2, N[+1541]	1072.8	3	3216.38	3216.38	0	1.8	92	Specific	771.95	771.95	771.95	10.22	1378	>sp|P2019|HIV1_gp120 glycoprotein OS=Human HIV1 GN=S PE=1 SV=1	1	HIV1-gp120-Trypsin-before-enrichment-glycoproteomics-R1.11742.11742.3	controllerType=0 controllerNumber=1 scan=11742	52.2264
10291:3	1	K.LTPLC[+57.021]VTLN[+1257.449]C[+57.021]TDLR.N	HexNAc(3)Hex(4)	C[+57]*2, N[+1257]	978.44	3	2933.31	2933.3	0	2	92	Specific	776.19	776.19	776.19	10.22	1378	>sp|P2019|HIV1_gp120 glycoprotein OS=Human HIV1 GN=S PE=1 SV=1	1	HIV1-gp120-Trypsin-before-enrichment-glycoproteomics-R1.12106.12106.3	controllerType=0 controllerNumber=1 scan=12106	53.7057
10119:3	1	K.LTPLC[+57.021]VTLN[+1257.449]C[+57.021]TDLR.N	HexNAc(3)Hex(4)	C[+57]*2, N[+1257]	978.441	3	2933.31	2933.3	0	3.1	92	Specific	779.39	779.39	779.39	9.55	1378	>sp|P2019|HIV1_gp120 glycoprotein OS=Human HIV1 GN=S PE=1 SV=1	1	HIV1-gp120-Trypsin-before-enrichment-glycoproteomics-R1.11919.11919.3	controllerType=0 controllerNumber=1 scan=11919	52.9422
10128:3	1	K.LTPLC[+57.021]VTLN[+1403.507]C[+57.021]TDLR.N	HexNAc(3)Hex(4)Fuc(1)	C[+57]*2, N[+1404]	1027.13	3	3079.36	3079.36	0	2.3	92	Specific	780.75	780.75	780.75	10.03	1378	>sp|P2019|HIV1_gp120 glycoprotein OS=Human HIV1 GN=S PE=1 SV=1	1	HIV1-gp120-Trypsin-before-enrichment-glycoproteomics-R1.11929.11929.3	controllerType=0 controllerNumber=1 scan=11929	52.9846
11390:3	1	K.LTPLC[+57.021]VTLN[+1710.598]C[+57.021]TDLR.N	HexNAc(3)Hex(5)NeuAc(1)	C[+57]*2, N[+1711]	1129.49	3	3386.45	3386.45	0	1.6	92	Specific	782.73	782.73	782.73	10.22	1378	>sp|P2019|HIV1_gp120 glycoprotein OS=Human HIV1 GN=S PE=1 SV=1	1	HIV1-gp120-Trypsin-before-enrichment-glycoproteomics-R1.13304.13304.3	controllerType=0 controllerNumber=1 scan=13304	58.8717
10271:2	1	K.LTPLC[+57.021]VTLN[+203.079]C[+57.021]TDLR.N	HexNAc(1)	C[+57]*2, N[+203]	939.97	2	1878.93	1878.93	0	1.8	92	Specific	786.19	766.75	766.75	9.52	1378	>sp|P2019|HIV1_gp120 glycoprotein OS=Human HIV1 GN=S PE=1 SV=1	1	HIV1-gp120-Trypsin-before-enrichment-glycoproteomics-R1.12084.12084.2	controllerType=0 controllerNumber=1 scan=12084	53.611
09933:3	1	K.LTPLC[+57.021]VTLN[+1540.529]C[+57.021]TDLR.N	HexNAc(2)Hex(7)	C[+57]*2, N[+1541]	1072.8	3	3216.38	3216.38	0	1.7	92	Specific	788.98	788.98	788.98	10.22	1378	>sp|P2019|HIV1_gp120 glycoprotein OS=Human HIV1 GN=S PE=1 SV=1	1	HIV1-gp120-Trypsin-before-enrichment-glycoproteomics-R1.11717.11717.3	controllerType=0 controllerNumber=1 scan=11717	52.1208
10176:3	1	K.LTPLC[+57.021]VTLN[+1444.534]C[+57.021]TDLR.N	HexNAc(4)Hex(3)Fuc(1)	C[+57]*2, N[+1445]	1040.8	3	3120.39	3120.38	0	1.1	92	Specific	791.43	791.43	791.43	10.42	1378	>sp|P2019|HIV1_gp120 glycoprotein OS=Human HIV1 GN=S PE=1 SV=1	1	HIV1-gp120-Trypsin-before-enrichment-glycoproteomics-R1.11981.11981.3	controllerType=0 controllerNumber=1 scan=11981	53.1867
10203:2	1	K.LTPLC[+57.021]VTLN[+568.212]C[+57.021]TDLR.N	HexNAc(2)Hex(1)	C[+57]*2, N[+568]	1122.54	2	2244.07	2244.06	0	2.1	92	Specific	795.61	762.47	762.47	9.73	1378	>sp|P2019|HIV1_gp120 glycoprotein OS=Human HIV1 GN=S PE=1 SV=1	1	HIV1-gp120-Trypsin-before-enrichment-glycoproteomics-R1.12010.12010.2	controllerType=0 controllerNumber=1 scan=12010	53.306
10008:3	1	K.LTPLC[+57.021]VTLN[+1540.529]C[+57.021]TDLR.N	HexNAc(2)Hex(7)	C[+57]*2, N[+1541]	1072.8	3	3216.39	3216.38	0	3.6	92	Specific	795.93	795.93	795.93	9.55	1378	>sp|P2019|HIV1_gp120 glycoprotein OS=Human HIV1 GN=S PE=1 SV=1	1	HIV1-gp120-Trypsin-before-enrichment-glycoproteomics-R1.11799.11799.3	controllerType=0 controllerNumber=1 scan=11799	52.463
10102:3	1	K.LTPLC[+57.021]VTLN[+1444.534]C[+57.021]TDLR.N	HexNAc(4)Hex(3)Fuc(1)	C[+57]*2, N[+1445]	1040.8	3	3120.39	3120.38	0	1.2	92	Specific	796.21	796.21	796.21	10.22	1378	>sp|P2019|HIV1_gp120 glycoprotein OS=Human HIV1 GN=S PE=1 SV=1	1	HIV1-gp120-Trypsin-before-enrichment-glycoproteomics-R1.11900.11900.2	controllerType=0 controllerNumber=1 scan=11900	52.8705
10604:2	1	K.LTPLC[+57.021]VTLN[+568.212]C[+57.021]TDLR.N	HexNAc(2)Hex(1)	C[+57]*2, N[+568]	1122.54	2	2244.07	2244.06	0	1.6	92	Specific	797.05	759.71	759.71	9.92	1378	>sp|P2019|HIV1_gp120 glycoprotein OS=Human HIV1 GN=S PE=1 SV=1	1	HIV1-gp120-Trypsin-before-enrichment-glycoproteomics-R1.12447.12447.2	controllerType=0 controllerNumber=1 scan=12447	55.188
11302:3	1	K.LTPLC[+57.021]VTLN[+1872.651]C[+57.021]TDLR.N	HexNAc(3)Hex(6)NeuAc(1)	C[+57]*2, N[+1873]	1183.51	3	3548.51	3548.5	0	3	92	Specific	797.22	797.22	797.22	9.55	1378	>sp|P2019|HIV1_gp120 glycoprotein OS=Human HIV1 GN=S PE=1 SV=1	1	HIV1-gp120-Trypsin-before-enrichment-glycoproteomics-R1.13208.13208.3	controllerType=0 controllerNumber=1 scan=13208	58.4569
10187:3	1	K.LTPLC[+57.021]VTLN[+1054.370]C[+57.021]TDLR.N	HexNAc(2)Hex(4)	C[+57]*2, N[+1054]	910.746	3	2730.22	2730.22	0	1.1	92	Specific	798.86	798.86	798.86	10.42	1378	>sp|P2019|HIV1_gp120 glycoprotein OS=Human HIV1 GN=S PE=1 SV=1	1	HIV1-gp120-Trypsin-before-enrichment-glycoproteomics-R1.11993.11993.3	controllerType=0 controllerNumber=1 scan=11993	53.2384
09976:3	1	K.LTPLC[+57.021]VTLN[+1378.476]C[+57.021]TDLR.N	HexNAc(2)Hex(6)	C[+57]*2, N[+1378]	1018.78	3	3054.33	3054.33	0	1.6	92	Specific	802.62	802.62	802.62	11.22	1378	>sp|P2019|HIV1_gp120 glycoprotein OS=Human HIV1 GN=S PE=1 SV=1	1	HIV1-gp120-Trypsin-before-enrichment-glycoproteomics-R1.11764.11764.3	controllerType=0 controllerNumber=1 scan=11764	52.3177
10043:3	1	K.LTPLC[+57.021]VTLN[+1378.476]C[+57.021]TDLR.N	HexNAc(2)Hex(6)	C[+57]*2, N[+1378]	1018.78	3	3054.33	3054.33	0	2.2	92	Specific	802.65	802.65	802.65	11.03	1378	>sp|P2019|HIV1_gp120 glycoprotein OS=Human HIV1 GN=S PE=1 SV=1	1	HIV1-gp120-Trypsin-before-enrichment-glycoproteomics-R1.11837.11837.3	controllerType=0 controllerNumber=1 scan=11837	52.621
10080:3	1	K.LTPLC[+57.021]VTLN[+1216.423]C[+57.021]TDLR.N	HexNAc(2)Hex(5)	C[+57]*2, N[+1216]	964.764	3	2892.28	2892.27	0	1.6	92	Specific	803.97	803.97	803.97	11.22	1378	>sp|P2019|HIV1_gp120 glycoprotein OS=Human HIV1 GN=S PE=1 SV=1	1	HIV1-gp120-Trypsin-before-enrichment-glycoproteomics-R1.11877.11877.3	controllerType=0 controllerNumber=1 scan=11877	52.7771
10012:2	1	K.LTPLC[+57.021]VTLN[+203.079]C[+57.021]TDLR.N	HexNAc(1)	C[+57]*2, N[+203]	939.969	2	1878.93	1878.93	0	0.8	92	Specific	805.27	805.27	805.27	11.12	1378	>sp|P2019|HIV1_gp120 glycoprotein OS=Human HIV1 GN=S PE=1 SV=1	1	HIV1-gp120-Trypsin-before-enrichment-glycoproteomics-R1.11803.11803.2	controllerType=0 controllerNumber=1 scan=11803	52.4792
10034:3	1	K.LTPLC[+57.021]VTLN[+1581.555]C[+57.021]TDLR.N	HexNAc(3)Hex(6)	C[+57]*2, N[+1582]	1086.48	3	3257.42	3257.41	0	3.3	92	Specific	805.27	805.27	805.27	10.55	1378	>sp|P2019|HIV1_gp120 glycoprotein OS=Human HIV1 GN=S PE=1 SV=1	1	HIV1-gp120-Trypsin-before-enrichment-glycoproteomics-R1.11827.11827.2	controllerType=0 controllerNumber=1 scan=11827	52.5822
10154:3	1	K.LTPLC[+57.021]VTLN[+892.317]C[+57.021]TDLR.N	HexNAc(2)Hex(3)	C[+57]*2, N[+892]	856.729	3	2568.17	2568.17	0	1.8	92	Specific	805.72	805.72	805.72	11.22	1378	>sp|P2019|HIV1_gp120 glycoprotein OS=Human HIV1 GN=S PE=1 SV=1	1	HIV1-gp120-Trypsin-before-enrichment-glycoproteomics-R1.11957.11957.3	controllerType=0 controllerNumber=1 scan=11957	53.0897
10031:3	1	K.LTPLC[+57.021]VTLN[+1581.555]C[+57.021]TDLR.N	HexNAc(3)Hex(6)	C[+57]*2, N[+1582]	1086.48	3	3257.42	3257.41	0	3.3	92	Specific	811.01	811.01	811.01	10.55	1378	>sp|P2019|HIV1_gp120 glycoprotein OS=Human HIV1 GN=S PE=1 SV=1	1	HIV1-gp120-Trypsin-before-enrichment-glycoproteomics-R1.11824.11824.3	controllerType=0 controllerNumber=1 scan=11824	52.5679
11227:3	1	K.LTPLC[+57.021]VTLN[+1872.651]C[+57.021]TDLR.N	HexNAc(3)Hex(6)NeuAc(1)	C[+57]*2, N[+1873]	1183.51	3	3548.5	3548.5	0	0.9	92	Specific	811.93	811.93	811.93	11.42	1378	>sp|P2019|HIV1_gp120 glycoprotein OS=Human HIV1 GN=S PE=1 SV=1	1	HIV1-gp120-Trypsin-before-enrichment-glycoproteomics-R1.13126.13126.3	controllerType=0 controllerNumber=1 scan=13126	58.1095
10156:2	1	K.LTPLC[+57.021]VTLN[+203.079]C[+57.021]TDLR.N	HexNAc(1)	C[+57]*2, N[+203]	939.97	2	1878.93	1878.93	0	1.5	92	Specific	812.77	812.77	812.77	10.92	1378	>sp|P2019|HIV1_gp120 glycoprotein OS=Human HIV1 GN=S PE=1 SV=1	1	HIV1-gp120-Trypsin-before-enrichment-glycoproteomics-R1.11959.11959.2	controllerType=0 controllerNumber=1 scan=11959	53.0961
10390:3	1	K.LTPLC[+57.021]VTLN[+1054.370]C[+57.021]TDLR.N	HexNAc(2)Hex(4)	C[+57]*2, N[+1054]	910.747	3	2730.23	2730.22	0	2.4	92	Specific	815.85	815.85	815.85	11.03	1378	>sp|P2019|HIV1_gp120 glycoprotein OS=Human HIV1 GN=S PE=1 SV=1	1	HIV1-gp120-Trypsin-before-enrichment-glycoproteomics-R1.12214.12214.3	controllerType=0 controllerNumber=1 scan=12214	54.1751
10325:3	1	K.LTPLC[+57.021]VTLN[+1054.370]C[+57.021]TDLR.N	HexNAc(2)Hex(4)	C[+57]*2, N[+1054]	910.746	3	2730.22	2730.22	0	1.6	92	Specific	818.83	818.83	818.83	11.22	1378	>sp|P2019|HIV1_gp120 glycoprotein OS=Human HIV1 GN=S PE=1 SV=1	1	HIV1-gp120-Trypsin-before-enrichment-glycoproteomics-R1.12143.12143.3	controllerType=0 controllerNumber=1 scan=12143	53.8647
10186:3	1	K.LTPLC[+57.021]VTLN[+730.264]C[+57.021]TDLR.N	HexNAc(2)Hex(2)	C[+57]*2, N[+730]	802.713	3	2406.12	2406.11	0	3.5	92	Specific	820.27	820.27	820.27	10.55	1378	>sp|P2019|HIV1_gp120 glycoprotein OS=Human HIV1 GN=S PE=1 SV=1	1	HIV1-gp120-Trypsin-before-enrichment-glycoproteomics-R1.11991.11991.3	controllerType=0 controllerNumber=1 scan=11991	53.2328
10116:3	1	K.LTPLC[+57.021]VTLN[+1378.476]C[+57.021]TDLR.N	HexNAc(2)Hex(6)	C[+57]*2, N[+1378]	1018.78	3	3054.34	3054.33	0	2.8	92	Specific	821.06	821.06	821.06	11.03	1378	>sp|P2019|HIV1_gp120 glycoprotein OS=Human HIV1 GN=S PE=1 SV=1	1	HIV1-gp120-Trypsin-before-enrichment-glycoproteomics-R1.11916.11916.3	controllerType=0 controllerNumber=1 scan=11916	52.9317
10229:3	1	K.LTPLC[+57.021]VTLN[+730.264]C[+57.021]TDLR.N	HexNAc(2)Hex(2)	C[+57]*2, N[+730]	802.712	3	2406.12	2406.11	0	2.8	92	Specific	821.76	821.76	821.76	11.03	1378	>sp|P2019|HIV1_gp120 glycoprotein OS=Human HIV1 GN=S PE=1 SV=1	1	HIV1-gp120-Trypsin-before-enrichment-glycoproteomics-R1.12038.12038.3	controllerType=0 controllerNumber=1 scan=12038	53.4193
10218:2	1	K.LTPLC[+57.021]VTLN[+406.159]C[+57.021]TDLR.N	HexNAc(2)	C[+57]*2, N[+406]	1041.51	2	2082.01	2082.01	0	1	92	Specific	823.47	823.47	823.47	11.12	1378	>sp|P2019|HIV1_gp120 glycoprotein OS=Human HIV1 GN=S PE=1 SV=1	1	HIV1-gp120-Trypsin-before-enrichment-glycoproteomics-R1.12026.12026.3	controllerType=0 controllerNumber=1 scan=12026	53.3711
09817:3	1	K.LTPLC[+57.021]VTLN[+1702.581]C[+57.021]TDLR.N	HexNAc(2)Hex(8)	C[+57]*2, N[+1703]	1126.82	3	3378.44	3378.43	0	3.1	92	Specific	824.42	824.42	824.42	10.55	1378	>sp|P2019|HIV1_gp120 glycoprotein OS=Human HIV1 GN=S PE=1 SV=1	1	HIV1-gp120-Trypsin-before-enrichment-glycoproteomics-R1.11591.11591.3	controllerType=0 controllerNumber=1 scan=11591	51.591
10251:2	1	K.LTPLC[+57.021]VTLN[+406.159]C[+57.021]TDLR.N	HexNAc(2)	C[+57]*2, N[+406]	1041.51	2	2082.01	2082.01	0	1.2	92	Specific	831.45	831.45	831.45	10.92	1378	>sp|P2019|HIV1_gp120 glycoprotein OS=Human HIV1 GN=S PE=1 SV=1	1	HIV1-gp120-Trypsin-before-enrichment-glycoproteomics-R1.12062.12062.2	controllerType=0 controllerNumber=1 scan=12062	53.521
10292:3	1	K.LTPLC[+57.021]VTLN[+1216.423]C[+57.021]TDLR.N	HexNAc(2)Hex(5)	C[+57]*2, N[+1216]	964.765	3	2892.28	2892.27	0	2.1	92	Specific	836.42	836.42	836.42	11.03	1378	>sp|P2019|HIV1_gp120 glycoprotein OS=Human HIV1 GN=S PE=1 SV=1	1	HIV1-gp120-Trypsin-before-enrichment-glycoproteomics-R1.12107.12107.3	controllerType=0 controllerNumber=1 scan=12107	53.7101
09996:3	1	K.LTPLC[+57.021]VTLN[+892.317]C[+57.021]TDLR.N	HexNAc(2)Hex(3)	C[+57]*2, N[+892]	856.728	3	2568.17	2568.17	0	0.5	92	Specific	836.76	836.76	836.76	11.42	1378	>sp|P2019|HIV1_gp120 glycoprotein OS=Human HIV1 GN=S PE=1 SV=1	1	HIV1-gp120-Trypsin-before-enrichment-glycoproteomics-R1.11785.11785.2	controllerType=0 controllerNumber=1 scan=11785	52.405
10163:3	1	K.LTPLC[+57.021]VTLN[+730.264]C[+57.021]TDLR.N	HexNAc(2)Hex(2)	C[+57]*2, N[+730]	802.711	3	2406.12	2406.11	0	1.4	92	Specific	854.45	854.45	854.45	12.22	1378	>sp|P2019|HIV1_gp120 glycoprotein OS=Human HIV1 GN=S PE=1 SV=1	1	HIV1-gp120-Trypsin-before-enrichment-glycoproteomics-R1.11966.11966.3	controllerType=0 controllerNumber=1 scan=11966	53.1278
10152:3	1	K.LTPLC[+57.021]VTLN[+1216.423]C[+57.021]TDLR.N	HexNAc(2)Hex(5)	C[+57]*2, N[+1216]	964.765	3	2892.28	2892.27	0	2.4	92	Specific	855.04	855.04	855.04	12.03	1378	>sp|P2019|HIV1_gp120 glycoprotein OS=Human HIV1 GN=S PE=1 SV=1	1	HIV1-gp120-Trypsin-before-enrichment-glycoproteomics-R1.11955.11955.3	controllerType=0 controllerNumber=1 scan=11955	53.084
10225:3	1	K.LTPLC[+57.021]VTLN[+892.317]C[+57.021]TDLR.N	HexNAc(2)Hex(3)	C[+57]*2, N[+892]	856.729	3	2568.17	2568.17	0	2.3	92	Specific	858.1	858.1	858.1	12.03	1378	>sp|P2019|HIV1_gp120 glycoprotein OS=Human HIV1 GN=S PE=1 SV=1	1	HIV1-gp120-Trypsin-before-enrichment-glycoproteomics-R1.12034.12034.3	controllerType=0 controllerNumber=1 scan=12034	53.4047
10011:3	1	K.LTPLC[+57.021]VTLN[+1216.423]C[+57.021]TDLR.N	HexNAc(2)Hex(5)	C[+57]*2, N[+1216]	964.765	3	2892.28	2892.27	0	2.1	92	Specific	858.19	858.19	858.19	12.03	1378	>sp|P2019|HIV1_gp120 glycoprotein OS=Human HIV1 GN=S PE=1 SV=1	1	HIV1-gp120-Trypsin-before-enrichment-glycoproteomics-R1.11802.11802.3	controllerType=0 controllerNumber=1 scan=11802	52.4746
10258:3	1	K.LTPLC[+57.021]VTLN[+1054.370]C[+57.021]TDLR.N	HexNAc(2)Hex(4)	C[+57]*2, N[+1054]	910.747	3	2730.23	2730.22	0	1.8	92	Specific	861.64	861.64	861.64	12.22	1378	>sp|P2019|HIV1_gp120 glycoprotein OS=Human HIV1 GN=S PE=1 SV=1	1	HIV1-gp120-Trypsin-before-enrichment-glycoproteomics-R1.12070.12070.3	controllerType=0 controllerNumber=1 scan=12070	53.5507
09960:3	1	K.LTPLC[+57.021]VTLN[+1054.370]C[+57.021]TDLR.N	HexNAc(2)Hex(4)	C[+57]*2, N[+1054]	910.744	3	2730.22	2730.22	0	-1	92	Specific	865.97	865.97	865.97	12.42	1378	>sp|P2019|HIV1_gp120 glycoprotein OS=Human HIV1 GN=S PE=1 SV=1	1	HIV1-gp120-Trypsin-before-enrichment-glycoproteomics-R1.11746.11746.3	controllerType=0 controllerNumber=1 scan=11746	52.2423
10223:3	1	K.LTPLC[+57.021]VTLN[+1216.423]C[+57.021]TDLR.N	HexNAc(2)Hex(5)	C[+57]*2, N[+1216]	964.766	3	2892.28	2892.27	0	3.6	92	Specific	869.18	869.18	869.18	11.55	1378	>sp|P2019|HIV1_gp120 glycoprotein OS=Human HIV1 GN=S PE=1 SV=1	1	HIV1-gp120-Trypsin-before-enrichment-glycoproteomics-R1.12032.12032.3	controllerType=0 controllerNumber=1 scan=12032	53.3951
10690:2	1	K.LTPLC[+57.021]VTLN[+406.159]C[+57.021]TDLR.N	HexNAc(2)	C[+57]*2, N[+406]	1041.51	2	2082.01	2082.01	0	1.2	92	Specific	878.59	878.59	878.59	11.92	1378	>sp|P2019|HIV1_gp120 glycoprotein OS=Human HIV1 GN=S PE=1 SV=1	1	HIV1-gp120-Trypsin-before-enrichment-glycoproteomics-R1.12541.12541.2	controllerType=0 controllerNumber=1 scan=12541	55.5926
10173:3	1	K.LTPLC[+57.021]VTLN[+1444.534]C[+57.021]TDLR.N	HexNAc(4)Hex(3)Fuc(1)	C[+57]*2, N[+1445]	1040.8	3	3120.39	3120.38	0	1.6	92	Specific	880.33	880.33	880.33	12.22	1378	>sp|P2019|HIV1_gp120 glycoprotein OS=Human HIV1 GN=S PE=1 SV=1	1	HIV1-gp120-Trypsin-before-enrichment-glycoproteomics-R1.11977.11977.2	controllerType=0 controllerNumber=1 scan=11977	53.1752
10062:3	1	K.LTPLC[+57.021]VTLN[+1444.534]C[+57.021]TDLR.N	HexNAc(4)Hex(3)Fuc(1)	C[+57]*2, N[+1445]	1040.8	3	3120.39	3120.38	0	1.2	92	Specific	892.3	892.3	892.3	12.22	1378	>sp|P2019|HIV1_gp120 glycoprotein OS=Human HIV1 GN=S PE=1 SV=1	1	HIV1-gp120-Trypsin-before-enrichment-glycoproteomics-R1.11857.11857.2	controllerType=0 controllerNumber=1 scan=11857	52.6972
09652:3	1	K.LTPLC[+57.021]VTLN[+1216.423]C[+57.021]TDLR.N	HexNAc(2)Hex(5)	C[+57]*2, N[+1216]	964.765	3	2892.28	2892.27	0	2.3	92	Specific	907.65	907.65	907.65	13.03	1378	>sp|P2019|HIV1_gp120 glycoprotein OS=Human HIV1 GN=S PE=1 SV=1	1	HIV1-gp120-Trypsin-before-enrichment-glycoproteomics-R1.11411.11411.3	controllerType=0 controllerNumber=1 scan=11411	50.7968
00165:3	1	R.NATNGN[+1444.534]DTNTTSSSR.G	HexNAc(4)Hex(3)Fuc(1)	N[+1445]	995.405	3	2984.2	2984.2	0	1.4	106	Specific	542.7	542.7	17.49	5.23	1378	>sp|P2019|HIV1_gp120 glycoprotein OS=Human HIV1 GN=S PE=1 SV=1	1	HIV1-gp120-Trypsin-before-enrichment-glycoproteomics-R1.1072.1072.3	controllerType=0 controllerNumber=1 scan=1072	6.3615
05651:4	1	K.N[+1419.502]C[+57.021]SFN[+2407.852]ITTNIR.G	HexNAc(3)Hex(5),HexNAc(5)Hex(5)NeuAc(2)	C[+57], N[+1420][+2408]	1292.51	4	5167.02	5167	0	4	130	Specific	203.43	203.43	0.47	2.99	1378	>sp|P2019|HIV1_gp120 glycoprotein OS=Human HIV1 GN=S PE=1 SV=1	1	HIV1-gp120-Trypsin-before-enrichment-glycoproteomics-R1.7051.7051.4	controllerType=0 controllerNumber=1 scan=7051	32.088
04905:3	1	K.N[+406.159]C[+57.021]SFN[+2805.994]ITTNIR.G	HexNAc(2),HexNAc(6)Hex(8)NeuAc(1)	C[+57], N[+406][+2806]	1518.28	3	4552.83	4551.8	1	6.3	130	Specific	204.59	204.59	5.07	2.41	1378	>sp|P2019|HIV1_gp120 glycoprotein OS=Human HIV1 GN=S PE=1 SV=1	1	HIV1-gp120-Trypsin-before-enrichment-glycoproteomics-R1.6240.6240.3	controllerType=0 controllerNumber=1 scan=6240	28.7315
06156:3	1	K.N[+2391.857]C[+57.021]SFN[+552.217]ITTNIR.G	HexNAc(5)Hex(4)Fuc(1)NeuAc(2),HexNAc(2)Fuc(1)	C[+57], N[+552][+2392]	1428.57	3	4283.7	4283.72	0	-4.3	130	Specific	204.78	204.78	1.6	3.8	1378	>sp|P2019|HIV1_gp120 glycoprotein OS=Human HIV1 GN=S PE=1 SV=1	1	HIV1-gp120-Trypsin-before-enrichment-glycoproteomics-R1.7601.7601.3	controllerType=0 controllerNumber=1 scan=7601	34.4384
05883:3	1	K.N[+1872.651]C[+57.021]SFN[+1419.502]ITTNIR.G	HexNAc(3)Hex(6)NeuAc(1),HexNAc(3)Hex(5)	C[+57], N[+1420][+1873]	1544.61	3	4631.83	4631.8	0	7.4	130	Specific	205.1	205.1	0.06	2.62	1378	>sp|P2019|HIV1_gp120 glycoprotein OS=Human HIV1 GN=S PE=1 SV=1	1	HIV1-gp120-Trypsin-before-enrichment-glycoproteomics-R1.7304.7304.3	controllerType=0 controllerNumber=1 scan=7304	33.1783
04854:3	1	K.N[+730.264]C[+57.021]SFN[+2569.905]ITTNIR.G	HexNAc(2)Hex(2),HexNAc(5)Hex(6)NeuAc(2)	C[+57], N[+730][+2570]	1547.61	3	4640.82	4639.81	1	0.8	130	Specific	206.31	206.31	0.03	3.8	1378	>sp|P2019|HIV1_gp120 glycoprotein OS=Human HIV1 GN=S PE=1 SV=1	1	HIV1-gp120-Trypsin-before-enrichment-glycoproteomics-R1.6184.6184.3	controllerType=0 controllerNumber=1 scan=6184	28.487
04871:3	1	K.N[+892.317]C[+57.021]SFN[+2498.904]ITTNIR.G	HexNAc(2)Hex(3),HexNAc(6)Hex(7)Fuc(1)	C[+57], N[+892][+2499]	1577.63	3	4730.89	4730.86	0	5.1	130	Specific	206.89	206.89	0.28	2.98	1378	>sp|P2019|HIV1_gp120 glycoprotein OS=Human HIV1 GN=S PE=1 SV=1	1	HIV1-gp120-Trypsin-before-enrichment-glycoproteomics-R1.6203.6203.3	controllerType=0 controllerNumber=1 scan=6203	28.5696
04878:3	1	K.NC[+57.021]SFN[+3147.115]ITTNIR.G	HexNAc(6)Hex(11)Fuc(1)	C[+57], N[+3147]	1496.26	3	4486.78	4486.76	0	4.3	130	Specific	208.36	208.36	7.85	3.07	1378	>sp|P2019|HIV1_gp120 glycoprotein OS=Human HIV1 GN=S PE=1 SV=1	1	HIV1-gp120-Trypsin-before-enrichment-glycoproteomics-R1.6210.6210.3	controllerType=0 controllerNumber=1 scan=6210	28.6018
05049:3	1	K.N[+406.159]C[+57.021]SFN[+2432.884]ITTNIR.G	HexNAc(2),HexNAc(6)Hex(3)Fuc(1)NeuAc(2)	C[+57], N[+406][+2433]	1393.89	3	4179.67	4178.68	1	-4.6	130	Specific	208.51	208.51	18.67	2.96	1378	>sp|P2019|HIV1_gp120 glycoprotein OS=Human HIV1 GN=S PE=1 SV=1	1	HIV1-gp120-Trypsin-before-enrichment-glycoproteomics-R1.6396.6396.3	controllerType=0 controllerNumber=1 scan=6396	29.3427
04840:3	1	K.N[+1200.428]C[+57.021]SFN[+1930.692]ITTNIR.G	HexNAc(2)Hex(4)Fuc(1),HexNAc(4)Hex(6)Fuc(1)	C[+57], N[+1200][+1931]	1490.59	3	4469.76	4470.76	-1	1	130	Specific	208.67	208.67	6.12	3.25	1378	>sp|P2019|HIV1_gp120 glycoprotein OS=Human HIV1 GN=S PE=1 SV=1	1	HIV1-gp120-Trypsin-before-enrichment-glycoproteomics-R1.6169.6169.3	controllerType=0 controllerNumber=1 scan=6169	28.4205
07216:3	1	K.NC[+57.021]SFN[+1954.704]ITTNIR.G	HexNAc(5)Hex(4)NeuAc(1)	C[+57], N[+1955]	1098.79	3	3294.35	3294.35	0	0.2	130	Specific	209.01	209.01	15.61	3.8	1378	>sp|P2019|HIV1_gp120 glycoprotein OS=Human HIV1 GN=S PE=1 SV=1	1	HIV1-gp120-Trypsin-before-enrichment-glycoproteomics-R1.8756.8756.3	controllerType=0 controllerNumber=1 scan=8756	39.4096
06571:4	1	K.N[+1200.428]C[+57.021]SFN[+2715.963]ITTNIR.G	HexNAc(2)Hex(4)Fuc(1),HexNAc(5)Hex(6)Fuc(1)NeuAc(2)	C[+57], N[+1200][+2716]	1314.76	4	5256.03	5256.03	0	0.3	130	Specific	211.22	211.22	5.51	3.8	1378	>sp|P2019|HIV1_gp120 glycoprotein OS=Human HIV1 GN=S PE=1 SV=1	1	HIV1-gp120-Trypsin-before-enrichment-glycoproteomics-R1.8054.8054.4	controllerType=0 controllerNumber=1 scan=8054	36.4039
04931:3	1	K.N[+406.159]C[+57.021]SFN[+2800.031]ITTNIR.G	HexNAc(2),HexNAc(9)Hex(6)	C[+57], N[+406][+2800]	1515.61	3	4544.82	4545.83	-1	-2.8	130	Specific	212.32	211.76	2.01	3.25	1378	>sp|P2019|HIV1_gp120 glycoprotein OS=Human HIV1 GN=S PE=1 SV=1	1	HIV1-gp120-Trypsin-before-enrichment-glycoproteomics-R1.6268.6268.3	controllerType=0 controllerNumber=1 scan=6268	28.8536
06055:3	1	K.N[+2391.857]C[+57.021]SFN[+714.269]ITTNIR.G	HexNAc(5)Hex(4)Fuc(1)NeuAc(2),HexNAc(2)Hex(1)Fuc(1)	C[+57], N[+714][+2392]	1482.59	3	4445.74	4445.77	0	-5.4	130	Specific	213.03	213.03	1.2	3.8	1378	>sp|P2019|HIV1_gp120 glycoprotein OS=Human HIV1 GN=S PE=1 SV=1	1	HIV1-gp120-Trypsin-before-enrichment-glycoproteomics-R1.7491.7491.3	controllerType=0 controllerNumber=1 scan=7491	33.971
07346:3	1	K.NC[+57.021]SFN[+1913.677]ITTNIR.G	HexNAc(4)Hex(5)NeuAc(1)	C[+57], N[+1914]	1085.11	3	3253.32	3253.32	0	1.3	130	Specific	214.6	214.6	29.6	3.6	1378	>sp|P2019|HIV1_gp120 glycoprotein OS=Human HIV1 GN=S PE=1 SV=1	1	HIV1-gp120-Trypsin-before-enrichment-glycoproteomics-R1.8898.8898.3	controllerType=0 controllerNumber=1 scan=8898	40.0293
04770:3	1	K.N[+2311.819]C[+57.021]SFN[+1257.449]ITTNIR.G	HexNAc(5)Hex(8),HexNAc(3)Hex(4)	C[+57], N[+1257][+2312]	1636.96	3	4908.87	4908.91	0	-8.6	130	Specific	215.5	215.5	0	3.8	1378	>sp|P2019|HIV1_gp120 glycoprotein OS=Human HIV1 GN=S PE=1 SV=1	1	HIV1-gp120-Trypsin-before-enrichment-glycoproteomics-R1.6093.6093.3	controllerType=0 controllerNumber=1 scan=6093	28.0902
06442:3	1	K.NC[+57.021]SFN[+1460.529]ITTNIR.G	HexNAc(4)Hex(4)	C[+57], N[+1461]	934.062	3	2800.17	2800.17	0	0.1	130	Specific	215.59	215.59	20.06	2.96	1378	>sp|P2019|HIV1_gp120 glycoprotein OS=Human HIV1 GN=S PE=1 SV=1	1	HIV1-gp120-Trypsin-before-enrichment-glycoproteomics-R1.7913.7913.3	controllerType=0 controllerNumber=1 scan=7913	35.7884
06428:3	1	K.NC[+57.021]SFN[+1663.608]ITTNIR.G	HexNAc(5)Hex(4)	C[+57], N[+1664]	1001.76	3	3003.25	3003.25	0	0.6	130	Specific	216.97	216.97	15.77	3.8	1378	>sp|P2019|HIV1_gp120 glycoprotein OS=Human HIV1 GN=S PE=1 SV=1	1	HIV1-gp120-Trypsin-before-enrichment-glycoproteomics-R1.7898.7898.3	controllerType=0 controllerNumber=1 scan=7898	35.721
06430:3	1	K.NC[+57.021]SFN[+1622.582]ITTNIR.G	HexNAc(4)Hex(5)	C[+57], N[+1623]	988.08	3	2962.23	2962.22	0	0.4	130	Specific	218.78	218.78	18.12	3.41	1378	>sp|P2019|HIV1_gp120 glycoprotein OS=Human HIV1 GN=S PE=1 SV=1	1	HIV1-gp120-Trypsin-before-enrichment-glycoproteomics-R1.7900.7900.3	controllerType=0 controllerNumber=1 scan=7900	35.7311
04740:3	1	K.NC[+57.021]SFN[+2432.884]ITTNIR.G	HexNAc(6)Hex(3)Fuc(1)NeuAc(2)	C[+57], N[+2433]	1258.17	3	3772.5	3772.53	0	-6.9	130	Specific	219.07	219.07	34.74	3.8	1378	>sp|P2019|HIV1_gp120 glycoprotein OS=Human HIV1 GN=S PE=1 SV=1	1	HIV1-gp120-Trypsin-before-enrichment-glycoproteomics-R1.6060.6060.3	controllerType=0 controllerNumber=1 scan=6060	27.9469
04331:4	1	K.N[+2110.793]C[+57.021]SFN[+1897.682]ITTNIR.G	HexNAc(8)Hex(3),HexNAc(4)Hex(4)Fuc(1)NeuAc(1)	C[+57], N[+1898][+2111]	1338.04	4	5349.12	5348.12	1	-0.5	130	Specific	219.27	219.27	0	3.8	1378	>sp|P2019|HIV1_gp120 glycoprotein OS=Human HIV1 GN=S PE=1 SV=1	1	HIV1-gp120-Trypsin-before-enrichment-glycoproteomics-R1.5614.5614.4	controllerType=0 controllerNumber=1 scan=5614	26.0034
04788:3	1	K.N[+2204.772]C[+57.021]SFN[+1054.370]ITTNIR.G	HexNAc(4)Hex(5)NeuAc(2),HexNAc(2)Hex(4)	C[+57], N[+1054][+2205]	1533.94	3	4599.79	4598.78	1	0.8	130	Specific	219.3	219.3	1.6	3.8	1378	>sp|P2019|HIV1_gp120 glycoprotein OS=Human HIV1 GN=S PE=1 SV=1	1	HIV1-gp120-Trypsin-before-enrichment-glycoproteomics-R1.6112.6112.3	controllerType=0 controllerNumber=1 scan=6112	28.1761
05047:3	1	K.N[+714.269]C[+57.021]SFN[+1938.709]ITTNIR.G	HexNAc(2)Hex(1)Fuc(1),HexNAc(5)Hex(3)Fuc(1)NeuAc(1)	C[+57], N[+714][+1939]	1331.54	3	3992.6	3992.62	0	-5.9	130	Specific	219.39	219.39	0.8	3.8	1378	>sp|P2019|HIV1_gp120 glycoprotein OS=Human HIV1 GN=S PE=1 SV=1	1	HIV1-gp120-Trypsin-before-enrichment-glycoproteomics-R1.6394.6394.3	controllerType=0 controllerNumber=1 scan=6394	29.3376
06331:3	1	K.NC[+57.021]SFN[+1866.688]ITTNIR.G	HexNAc(6)Hex(4)	C[+57], N[+1867]	1069.45	3	3206.33	3206.33	0	-0.3	130	Specific	224.43	224.43	9.26	3.8	1378	>sp|P2019|HIV1_gp120 glycoprotein OS=Human HIV1 GN=S PE=1 SV=1	1	HIV1-gp120-Trypsin-before-enrichment-glycoproteomics-R1.7792.7792.3	controllerType=0 controllerNumber=1 scan=7792	35.2623
04733:3	1	K.N[+1872.651]C[+57.021]SFN[+1710.598]ITTNIR.G	HexNAc(3)Hex(6)NeuAc(1),HexNAc(3)Hex(5)NeuAc(1)	C[+57], N[+1711][+1873]	1641.97	3	4923.89	4922.89	1	-0.2	130	Specific	225.34	225.34	0	3.8	1378	>sp|P2019|HIV1_gp120 glycoprotein OS=Human HIV1 GN=S PE=1 SV=1	1	HIV1-gp120-Trypsin-before-enrichment-glycoproteomics-R1.6052.6052.3	controllerType=0 controllerNumber=1 scan=6052	27.9126
04896:3	1	K.N[+1216.423]C[+57.021]SFN[+1872.651]ITTNIR.G	HexNAc(2)Hex(5),HexNAc(3)Hex(6)NeuAc(1)	C[+57], N[+1216][+1873]	1477.26	3	4429.76	4428.72	1	8.9	130	Specific	225.61	225.61	0.57	2.67	1378	>sp|P2019|HIV1_gp120 glycoprotein OS=Human HIV1 GN=S PE=1 SV=1	1	HIV1-gp120-Trypsin-before-enrichment-glycoproteomics-R1.6230.6230.3	controllerType=0 controllerNumber=1 scan=6230	28.6882
06011:3	1	K.N[+892.317]C[+57.021]SFN[+2221.788]ITTNIR.G	HexNAc(2)Hex(3),HexNAc(4)Hex(6)Fuc(1)NeuAc(1)	C[+57], N[+892][+2222]	1485.26	3	4453.77	4453.75	0	4.2	130	Specific	228.3	228.3	0.58	3.07	1378	>sp|P2019|HIV1_gp120 glycoprotein OS=Human HIV1 GN=S PE=1 SV=1	1	HIV1-gp120-Trypsin-before-enrichment-glycoproteomics-R1.7443.7443.3	controllerType=0 controllerNumber=1 scan=7443	33.7714
04806:3	1	K.N[+552.217]C[+57.021]SFN[+2756.989]ITTNIR.G	HexNAc(2)Fuc(1),HexNAc(6)Hex(5)Fuc(1)NeuAc(2)	C[+57], N[+552][+2757]	1550.28	3	4648.84	4648.85	0	-2.7	130	Specific	229.45	218.32	10.72	3.8	1378	>sp|P2019|HIV1_gp120 glycoprotein OS=Human HIV1 GN=S PE=1 SV=1	1	HIV1-gp120-Trypsin-before-enrichment-glycoproteomics-R1.6132.6132.3	controllerType=0 controllerNumber=1 scan=6132	28.2604
06355:3	1	K.NC[+57.021]SFN[+1663.608]ITTNIR.G	HexNAc(5)Hex(4)	C[+57], N[+1664]	1001.75	3	3003.25	3003.25	0	0	130	Specific	233.61	233.61	18.88	3.8	1378	>sp|P2019|HIV1_gp120 glycoprotein OS=Human HIV1 GN=S PE=1 SV=1	1	HIV1-gp120-Trypsin-before-enrichment-glycoproteomics-R1.7818.7818.3	controllerType=0 controllerNumber=1 scan=7818	35.372
08080:3	1	K.NC[+57.021]SFN[+2715.963]ITTNIR.G	HexNAc(5)Hex(6)Fuc(1)NeuAc(2)	C[+57], N[+2716]	1352.55	3	4055.62	4055.6	0	3.8	130	Specific	235.42	235.42	60.74	2.96	1378	>sp|P2019|HIV1_gp120 glycoprotein OS=Human HIV1 GN=S PE=1 SV=1	1	HIV1-gp120-Trypsin-before-enrichment-glycoproteomics-R1.9699.9699.3	controllerType=0 controllerNumber=1 scan=9699	43.5153
04827:3	1	K.N[+1216.423]C[+57.021]SFN[+2075.730]ITTNIR.G	HexNAc(2)Hex(5),HexNAc(4)Hex(6)NeuAc(1)	C[+57], N[+1216][+2076]	1544.95	3	4632.83	4631.8	1	6.5	130	Specific	235.95	235.95	0.33	2.41	1378	>sp|P2019|HIV1_gp120 glycoprotein OS=Human HIV1 GN=S PE=1 SV=1	1	HIV1-gp120-Trypsin-before-enrichment-glycoproteomics-R1.6155.6155.3	controllerType=0 controllerNumber=1 scan=6155	28.3586
04848:3	1	K.N[+2432.884]C[+57.021]SFN[+876.322]ITTNIR.G	HexNAc(6)Hex(3)Fuc(1)NeuAc(2),HexNAc(2)Hex(2)Fuc(1)	C[+57], N[+876][+2433]	1550.28	3	4648.83	4648.85	0	-3.2	130	Specific	238.81	229.81	3.6	3.8	1378	>sp|P2019|HIV1_gp120 glycoprotein OS=Human HIV1 GN=S PE=1 SV=1	1	HIV1-gp120-Trypsin-before-enrichment-glycoproteomics-R1.6178.6178.3	controllerType=0 controllerNumber=1 scan=6178	28.4584
07273:3	1	K.NC[+57.021]SFN[+1913.677]ITTNIR.G	HexNAc(4)Hex(5)NeuAc(1)	C[+57], N[+1914]	1085.11	3	3253.32	3253.32	0	-0.7	130	Specific	239.01	239.01	19.13	3.8	1378	>sp|P2019|HIV1_gp120 glycoprotein OS=Human HIV1 GN=S PE=1 SV=1	1	HIV1-gp120-Trypsin-before-enrichment-glycoproteomics-R1.8818.8818.3	controllerType=0 controllerNumber=1 scan=8818	39.6812
07228:3	1	K.N[+349.137]C[+57.021]SFN[+1403.507]ITTNIR.G	HexNAc(1)Fuc(1),HexNAc(3)Hex(4)Fuc(1)	C[+57], N[+349][+1404]	1031.43	3	3092.27	3092.29	0	-5.8	130	Specific	240.19	240.19	0	4.02	1378	>sp|P2019|HIV1_gp120 glycoprotein OS=Human HIV1 GN=S PE=1 SV=1	1	HIV1-gp120-Trypsin-before-enrichment-glycoproteomics-R1.8769.8769.3	controllerType=0 controllerNumber=1 scan=8769	39.4667
04971:3	1	K.N[+892.317]C[+57.021]SFN[+1930.692]ITTNIR.G	HexNAc(2)Hex(3),HexNAc(4)Hex(6)Fuc(1)	C[+57], N[+892][+1931]	1387.89	3	4161.66	4162.65	-1	1.6	130	Specific	241.42	241.42	0.11	2.9	1378	>sp|P2019|HIV1_gp120 glycoprotein OS=Human HIV1 GN=S PE=1 SV=1	1	HIV1-gp120-Trypsin-before-enrichment-glycoproteomics-R1.6312.6312.3	controllerType=0 controllerNumber=1 scan=6312	29.0345
04856:3	1	K.N[+1419.502]C[+57.021]SFN[+1954.704]ITTNIR.G	HexNAc(3)Hex(5),HexNAc(5)Hex(4)NeuAc(1)	C[+57], N[+1420][+1955]	1571.96	3	4713.87	4713.85	0	4.3	130	Specific	243.62	243.62	0.94	3.34	1378	>sp|P2019|HIV1_gp120 glycoprotein OS=Human HIV1 GN=S PE=1 SV=1	1	HIV1-gp120-Trypsin-before-enrichment-glycoproteomics-R1.6186.6186.3	controllerType=0 controllerNumber=1 scan=6186	28.4962
04882:3	1	K.N[+1378.476]C[+57.021]SFN[+1971.719]ITTNIR.G	HexNAc(2)Hex(6),HexNAc(5)Hex(5)Fuc(1)	C[+57], N[+1378][+1972]	1563.96	3	4689.86	4689.84	0	5.9	130	Specific	243.8	243.8	1.9	3.25	1378	>sp|P2019|HIV1_gp120 glycoprotein OS=Human HIV1 GN=S PE=1 SV=1	1	HIV1-gp120-Trypsin-before-enrichment-glycoproteomics-R1.6215.6215.3	controllerType=0 controllerNumber=1 scan=6215	28.6223
05050:3	1	K.N[+892.317]C[+57.021]SFN[+1930.692]ITTNIR.G	HexNAc(2)Hex(3),HexNAc(4)Hex(6)Fuc(1)	C[+57], N[+892][+1931]	1388.23	3	4162.67	4162.65	0	3.2	130	Specific	244.18	244.18	0.11	3.24	1378	>sp|P2019|HIV1_gp120 glycoprotein OS=Human HIV1 GN=S PE=1 SV=1	1	HIV1-gp120-Trypsin-before-enrichment-glycoproteomics-R1.6397.6397.3	controllerType=0 controllerNumber=1 scan=6397	29.3473
05868:3	1	K.N[+1704.635]C[+57.021]SFN[+1589.571]ITTNIR.G	HexNAc(6)Hex(3),HexNAc(4)Hex(3)NeuAc(1)	C[+57], N[+1590][+1705]	1544.95	3	4632.83	4633.85	-1	-2.4	130	Specific	244.46	244.46	1.2	3.53	1378	>sp|P2019|HIV1_gp120 glycoprotein OS=Human HIV1 GN=S PE=1 SV=1	1	HIV1-gp120-Trypsin-before-enrichment-glycoproteomics-R1.7287.7287.3	controllerType=0 controllerNumber=1 scan=7287	33.1056
04993:3	1	K.N[+1897.682]C[+57.021]SFN[+714.269]ITTNIR.G	HexNAc(4)Hex(4)Fuc(1)NeuAc(1),HexNAc(2)Hex(1)Fuc(1)	C[+57], N[+714][+1898]	1317.86	3	3951.57	3951.59	0	-6.2	130	Specific	244.61	244.61	1.2	4.09	1378	>sp|P2019|HIV1_gp120 glycoprotein OS=Human HIV1 GN=S PE=1 SV=1	1	HIV1-gp120-Trypsin-before-enrichment-glycoproteomics-R1.6336.6336.3	controllerType=0 controllerNumber=1 scan=6336	29.126
06325:3	1	K.NC[+57.021]SFN[+1784.634]ITTNIR.G	HexNAc(4)Hex(6)	C[+57], N[+1785]	1042.1	3	3124.28	3124.28	0	-0.5	130	Specific	245.95	245.95	21.3	2.86	1378	>sp|P2019|HIV1_gp120 glycoprotein OS=Human HIV1 GN=S PE=1 SV=1	1	HIV1-gp120-Trypsin-before-enrichment-glycoproteomics-R1.7785.7785.3	controllerType=0 controllerNumber=1 scan=7785	35.2327
04892:3	1	K.N[+349.137]C[+57.021]SFN[+2756.989]ITTNIR.G	HexNAc(1)Fuc(1),HexNAc(6)Hex(5)Fuc(1)NeuAc(2)	C[+57], N[+349][+2757]	1482.58	3	4445.74	4445.77	0	-6.4	130	Specific	246.02	246.02	3.15	4.09	1378	>sp|P2019|HIV1_gp120 glycoprotein OS=Human HIV1 GN=S PE=1 SV=1	1	HIV1-gp120-Trypsin-before-enrichment-glycoproteomics-R1.6226.6226.3	controllerType=0 controllerNumber=1 scan=6226	28.6691
04805:3	1	K.NC[+57.021]SFN[+3284.174]ITTNIR.G	HexNAc(7)Hex(7)Fuc(1)NeuAc(2)	C[+57], N[+3284]	1542.28	3	4624.81	4623.82	1	-1.3	130	Specific	247.42	247.42	15.94	4.09	1378	>sp|P2019|HIV1_gp120 glycoprotein OS=Human HIV1 GN=S PE=1 SV=1	1	HIV1-gp120-Trypsin-before-enrichment-glycoproteomics-R1.6131.6131.3	controllerType=0 controllerNumber=1 scan=6131	28.2558
06239:3	1	K.NC[+57.021]SFN[+2012.745]ITTNIR.G	HexNAc(6)Hex(4)Fuc(1)	C[+57], N[+2013]	1118.13	3	3352.39	3352.39	0	0.4	130	Specific	253.13	253.13	3.32	3.7	1378	>sp|P2019|HIV1_gp120 glycoprotein OS=Human HIV1 GN=S PE=1 SV=1	1	HIV1-gp120-Trypsin-before-enrichment-glycoproteomics-R1.7692.7692.3	controllerType=0 controllerNumber=1 scan=7692	34.8311
04727:3	1	K.N[+2018.708]C[+57.021]SFN[+1710.598]ITTNIR.G	HexNAc(3)Hex(6)Fuc(1)NeuAc(1),HexNAc(3)Hex(5)NeuAc(1)	C[+57], N[+1711][+2019]	1690.31	3	5068.92	5068.95	0	-5.8	130	Specific	253.45	253.45	0	4.09	1378	>sp|P2019|HIV1_gp120 glycoprotein OS=Human HIV1 GN=S PE=1 SV=1	1	HIV1-gp120-Trypsin-before-enrichment-glycoproteomics-R1.6046.6046.3	controllerType=0 controllerNumber=1 scan=6046	27.884
04918:3	1	K.NC[+57.021]SFN[+2772.984]ITTNIR.G	HexNAc(6)Hex(6)NeuAc(2)	C[+57], N[+2773]	1371.88	3	4113.63	4112.63	1	-1	130	Specific	253.56	253.56	19.75	4.09	1378	>sp|P2019|HIV1_gp120 glycoprotein OS=Human HIV1 GN=S PE=1 SV=1	1	HIV1-gp120-Trypsin-before-enrichment-glycoproteomics-R1.6254.6254.3	controllerType=0 controllerNumber=1 scan=6254	28.7925
07028:2	1	K.NC[+57.021]SFN[+2100.761]ITTNIR.G	HexNAc(5)Hex(4)Fuc(1)NeuAc(1)	C[+57], N[+2101]	1720.71	2	3440.41	3440.4	0	1.8	130	Specific	255.35	138.61	10.5	3.14	1378	>sp|P2019|HIV1_gp120 glycoprotein OS=Human HIV1 GN=S PE=1 SV=1	1	HIV1-gp120-Trypsin-before-enrichment-glycoproteomics-R1.8551.8551.2	controllerType=0 controllerNumber=1 scan=8551	38.5236
06000:3	1	K.N[+1897.682]C[+57.021]SFN[+1216.423]ITTNIR.G	HexNAc(4)Hex(4)Fuc(1)NeuAc(1),HexNAc(2)Hex(5)	C[+57], N[+1216][+1898]	1485.26	3	4453.75	4453.75	0	1.2	130	Specific	256.37	256.37	0.9	3.89	1378	>sp|P2019|HIV1_gp120 glycoprotein OS=Human HIV1 GN=S PE=1 SV=1	1	HIV1-gp120-Trypsin-before-enrichment-glycoproteomics-R1.7431.7431.3	controllerType=0 controllerNumber=1 scan=7431	33.7193
06448:2	1	K.NC[+57.021]SFN[+1501.555]ITTNIR.G	HexNAc(5)Hex(3)	C[+57], N[+1502]	1421.1	2	2841.2	2841.2	0	1.5	130	Specific	257.32	215.02	12.12	3.15	1378	>sp|P2019|HIV1_gp120 glycoprotein OS=Human HIV1 GN=S PE=1 SV=1	1	HIV1-gp120-Trypsin-before-enrichment-glycoproteomics-R1.7919.7919.2	controllerType=0 controllerNumber=1 scan=7919	35.816
04876:4	1	K.N[+1216.423]C[+57.021]SFN[+2092.745]ITTNIR.G	HexNAc(2)Hex(5),HexNAc(4)Hex(7)Fuc(1)	C[+57], N[+1216][+2093]	1162.96	4	4648.8	4648.81	0	-2.5	130	Specific	257.44	257.44	8.07	4.09	1378	>sp|P2019|HIV1_gp120 glycoprotein OS=Human HIV1 GN=S PE=1 SV=1	1	HIV1-gp120-Trypsin-before-enrichment-glycoproteomics-R1.6208.6208.4	controllerType=0 controllerNumber=1 scan=6208	28.5926
06451:3	1	K.NC[+57.021]SFN[+1501.555]ITTNIR.G	HexNAc(5)Hex(3)	C[+57], N[+1502]	947.738	3	2841.2	2841.2	0	0.5	130	Specific	259.3	259.3	19.45	4.09	1378	>sp|P2019|HIV1_gp120 glycoprotein OS=Human HIV1 GN=S PE=1 SV=1	1	HIV1-gp120-Trypsin-before-enrichment-glycoproteomics-R1.7923.7923.3	controllerType=0 controllerNumber=1 scan=7923	35.8317
04970:3	1	K.N[+406.159]C[+57.021]SFN[+2407.852]ITTNIR.G	HexNAc(2),HexNAc(5)Hex(5)NeuAc(2)	C[+57], N[+406][+2408]	1385.56	3	4154.65	4153.65	1	-1.2	130	Specific	259.45	259.45	9.5	4.09	1378	>sp|P2019|HIV1_gp120 glycoprotein OS=Human HIV1 GN=S PE=1 SV=1	1	HIV1-gp120-Trypsin-before-enrichment-glycoproteomics-R1.6311.6311.3	controllerType=0 controllerNumber=1 scan=6311	29.0312
06361:3	1	K.NC[+57.021]SFN[+1622.582]ITTNIR.G	HexNAc(4)Hex(5)	C[+57], N[+1623]	988.08	3	2962.22	2962.22	0	0.4	130	Specific	260.31	260.31	18.32	4.09	1378	>sp|P2019|HIV1_gp120 glycoprotein OS=Human HIV1 GN=S PE=1 SV=1	1	HIV1-gp120-Trypsin-before-enrichment-glycoproteomics-R1.7825.7825.3	controllerType=0 controllerNumber=1 scan=7825	35.4007
05744:4	1	K.N[+1054.370]C[+57.021]SFN[+2569.905]ITTNIR.G	HexNAc(2)Hex(4),HexNAc(5)Hex(6)NeuAc(2)	C[+57], N[+1054][+2570]	1241.99	4	4964.95	4963.92	1	6.1	130	Specific	261.59	261.59	1.21	2.63	1378	>sp|P2019|HIV1_gp120 glycoprotein OS=Human HIV1 GN=S PE=1 SV=1	1	HIV1-gp120-Trypsin-before-enrichment-glycoproteomics-R1.7152.7152.4	controllerType=0 controllerNumber=1 scan=7152	32.5226
04873:3	1	K.N[+406.159]C[+57.021]SFN[+2553.910]ITTNIR.G	HexNAc(2),HexNAc(5)Hex(5)Fuc(1)NeuAc(2)	C[+57], N[+406][+2554]	1434.24	3	4300.71	4299.71	1	-0.9	130	Specific	262.18	262.18	4.37	4.09	1378	>sp|P2019|HIV1_gp120 glycoprotein OS=Human HIV1 GN=S PE=1 SV=1	1	HIV1-gp120-Trypsin-before-enrichment-glycoproteomics-R1.6205.6205.3	controllerType=0 controllerNumber=1 scan=6205	28.5788
04972:3	1	K.NC[+57.021]SFN[+3009.074]ITTNIR.G	HexNAc(7)Hex(8)NeuAc(1)	C[+57], N[+3009]	1450.59	3	4349.74	4348.72	1	5.1	130	Specific	263.07	263.07	13.77	3.25	1378	>sp|P2019|HIV1_gp120 glycoprotein OS=Human HIV1 GN=S PE=1 SV=1	1	HIV1-gp120-Trypsin-before-enrichment-glycoproteomics-R1.6313.6313.3	controllerType=0 controllerNumber=1 scan=6313	29.0391
04814:3	1	K.N[+2204.772]C[+57.021]SFN[+1216.423]ITTNIR.G	HexNAc(4)Hex(5)NeuAc(2),HexNAc(2)Hex(5)	C[+57], N[+1216][+2205]	1587.95	3	4761.84	4760.84	1	0.3	130	Specific	264.12	264.12	0	4.09	1378	>sp|P2019|HIV1_gp120 glycoprotein OS=Human HIV1 GN=S PE=1 SV=1	1	HIV1-gp120-Trypsin-before-enrichment-glycoproteomics-R1.6141.6141.3	controllerType=0 controllerNumber=1 scan=6141	28.2958
04888:3	1	K.N[+2432.884]C[+57.021]SFN[+714.269]ITTNIR.G	HexNAc(6)Hex(3)Fuc(1)NeuAc(2),HexNAc(2)Hex(1)Fuc(1)	C[+57], N[+714][+2433]	1496.27	3	4486.79	4486.8	0	-2	130	Specific	264.72	264.72	2.8	4.09	1378	>sp|P2019|HIV1_gp120 glycoprotein OS=Human HIV1 GN=S PE=1 SV=1	1	HIV1-gp120-Trypsin-before-enrichment-glycoproteomics-R1.6221.6221.3	controllerType=0 controllerNumber=1 scan=6221	28.6499
04859:3	1	K.N[+406.159]C[+57.021]SFN[+2756.989]ITTNIR.G	HexNAc(2),HexNAc(6)Hex(5)Fuc(1)NeuAc(2)	C[+57], N[+406][+2757]	1501.93	3	4503.79	4502.79	1	-1.4	130	Specific	266.65	266.65	8.22	4.09	1378	>sp|P2019|HIV1_gp120 glycoprotein OS=Human HIV1 GN=S PE=1 SV=1	1	HIV1-gp120-Trypsin-before-enrichment-glycoproteomics-R1.6190.6190.3	controllerType=0 controllerNumber=1 scan=6190	28.5111
04861:3	1	K.N[+1200.428]C[+57.021]SFN[+1930.692]ITTNIR.G	HexNAc(2)Hex(4)Fuc(1),HexNAc(4)Hex(6)Fuc(1)	C[+57], N[+1200][+1931]	1490.93	3	4470.76	4470.76	0	0	130	Specific	267.27	267.27	7.63	4.09	1378	>sp|P2019|HIV1_gp120 glycoprotein OS=Human HIV1 GN=S PE=1 SV=1	1	HIV1-gp120-Trypsin-before-enrichment-glycoproteomics-R1.6192.6192.3	controllerType=0 controllerNumber=1 scan=6192	28.5214
07165:3	1	K.N[+349.137]C[+57.021]SFN[+1565.560]ITTNIR.G	HexNAc(1)Fuc(1),HexNAc(3)Hex(5)Fuc(1)	C[+57], N[+349][+1566]	1085.45	3	3254.34	3254.34	0	1	130	Specific	267.85	267.85	0	4.09	1378	>sp|P2019|HIV1_gp120 glycoprotein OS=Human HIV1 GN=S PE=1 SV=1	1	HIV1-gp120-Trypsin-before-enrichment-glycoproteomics-R1.8701.8701.3	controllerType=0 controllerNumber=1 scan=8701	39.1663
05080:3	1	K.NC[+57.021]SFN[+2676.952]ITTNIR.G	HexNAc(6)Hex(9)	C[+57], N[+2677]	1339.88	3	4017.62	4016.59	1	6.8	130	Specific	269.85	269.85	14.15	2.63	1378	>sp|P2019|HIV1_gp120 glycoprotein OS=Human HIV1 GN=S PE=1 SV=1	1	HIV1-gp120-Trypsin-before-enrichment-glycoproteomics-R1.6429.6429.3	controllerType=0 controllerNumber=1 scan=6429	29.4562
05013:3	1	K.N[+568.212]C[+57.021]SFN[+2432.884]ITTNIR.G	HexNAc(2)Hex(1),HexNAc(6)Hex(3)Fuc(1)NeuAc(2)	C[+57], N[+568][+2433]	1447.92	3	4341.74	4340.74	1	-1	130	Specific	274.4	268.04	12.14	4.09	1378	>sp|P2019|HIV1_gp120 glycoprotein OS=Human HIV1 GN=S PE=1 SV=1	1	HIV1-gp120-Trypsin-before-enrichment-glycoproteomics-R1.6357.6357.3	controllerType=0 controllerNumber=1 scan=6357	29.1994
04959:3	1	K.N[+568.212]C[+57.021]SFN[+2432.884]ITTNIR.G	HexNAc(2)Hex(1),HexNAc(6)Hex(3)Fuc(1)NeuAc(2)	C[+57], N[+568][+2433]	1447.58	3	4340.71	4340.74	0	-6	130	Specific	274.45	274.45	9.47	4.09	1378	>sp|P2019|HIV1_gp120 glycoprotein OS=Human HIV1 GN=S PE=1 SV=1	1	HIV1-gp120-Trypsin-before-enrichment-glycoproteomics-R1.6299.6299.3	controllerType=0 controllerNumber=1 scan=6299	28.9799
05010:3	1	K.NC[+57.021]SFN[+2864.036]ITTNIR.G	HexNAc(7)Hex(8)Fuc(1)	C[+57], N[+2864]	1401.9	3	4203.69	4203.68	0	3.6	130	Specific	274.8	274.8	9.88	3.24	1378	>sp|P2019|HIV1_gp120 glycoprotein OS=Human HIV1 GN=S PE=1 SV=1	1	HIV1-gp120-Trypsin-before-enrichment-glycoproteomics-R1.6354.6354.3	controllerType=0 controllerNumber=1 scan=6354	29.1909
05017:3	1	K.NC[+57.021]SFN[+2805.994]ITTNIR.G	HexNAc(6)Hex(8)NeuAc(1)	C[+57], N[+2806]	1382.56	3	4145.66	4145.64	0	5.8	130	Specific	275.2	275.2	14.5	3.25	1378	>sp|P2019|HIV1_gp120 glycoprotein OS=Human HIV1 GN=S PE=1 SV=1	1	HIV1-gp120-Trypsin-before-enrichment-glycoproteomics-R1.6361.6361.3	controllerType=0 controllerNumber=1 scan=6361	29.2141
05018:3	1	K.NC[+57.021]SFN[+2756.989]ITTNIR.G	HexNAc(6)Hex(5)Fuc(1)NeuAc(2)	C[+57], N[+2757]	1366.2	3	4096.6	4096.63	0	-8.8	130	Specific	275.42	275.42	15.08	4.09	1378	>sp|P2019|HIV1_gp120 glycoprotein OS=Human HIV1 GN=S PE=1 SV=1	1	HIV1-gp120-Trypsin-before-enrichment-glycoproteomics-R1.6362.6362.3	controllerType=0 controllerNumber=1 scan=6362	29.2187
04870:3	1	K.NC[+57.021]SFN[+2935.037]ITTNIR.G	HexNAc(6)Hex(7)NeuAc(2)	C[+57], N[+2935]	1425.9	3	4275.68	4274.68	1	0.3	130	Specific	275.44	275.44	28.4	4.09	1378	>sp|P2019|HIV1_gp120 glycoprotein OS=Human HIV1 GN=S PE=1 SV=1	1	HIV1-gp120-Trypsin-before-enrichment-glycoproteomics-R1.6202.6202.3	controllerType=0 controllerNumber=1 scan=6202	28.5638
07354:3	1	K.NC[+57.021]SFN[+1954.704]ITTNIR.G	HexNAc(5)Hex(4)NeuAc(1)	C[+57], N[+1955]	1098.79	3	3294.35	3294.35	0	0.5	130	Specific	276.23	276.23	20.06	3.7	1378	>sp|P2019|HIV1_gp120 glycoprotein OS=Human HIV1 GN=S PE=1 SV=1	1	HIV1-gp120-Trypsin-before-enrichment-glycoproteomics-R1.8907.8907.3	controllerType=0 controllerNumber=1 scan=8907	40.0679
04955:3	1	K.N[+406.159]C[+57.021]SFN[+2619.930]ITTNIR.G	HexNAc(2),HexNAc(5)Hex(9)Fuc(1)	C[+57], N[+406][+2620]	1455.92	3	4365.75	4365.73	0	4.1	130	Specific	277.27	277.27	2.34	3.34	1378	>sp|P2019|HIV1_gp120 glycoprotein OS=Human HIV1 GN=S PE=1 SV=1	1	HIV1-gp120-Trypsin-before-enrichment-glycoproteomics-R1.6294.6294.3	controllerType=0 controllerNumber=1 scan=6294	28.9607
05022:3	1	K.N[+1200.428]C[+57.021]SFN[+1647.613]ITTNIR.G	HexNAc(2)Hex(4)Fuc(1),HexNAc(5)Hex(3)Fuc(1)	C[+57], N[+1200][+1648]	1396.57	3	4187.69	4187.68	0	0.8	130	Specific	278.04	278.04	0.36	4.09	1378	>sp|P2019|HIV1_gp120 glycoprotein OS=Human HIV1 GN=S PE=1 SV=1	1	HIV1-gp120-Trypsin-before-enrichment-glycoproteomics-R1.6367.6367.3	controllerType=0 controllerNumber=1 scan=6367	29.2372
04921:3	1	K.N[+1987.714]C[+57.021]SFN[+1200.428]ITTNIR.G	HexNAc(5)Hex(6),HexNAc(2)Hex(4)Fuc(1)	C[+57], N[+1200][+1988]	1509.94	3	4527.8	4527.78	0	2.5	130	Specific	279.05	279.05	0.06	3.71	1378	>sp|P2019|HIV1_gp120 glycoprotein OS=Human HIV1 GN=S PE=1 SV=1	1	HIV1-gp120-Trypsin-before-enrichment-glycoproteomics-R1.6257.6257.3	controllerType=0 controllerNumber=1 scan=6257	28.8063
04851:3	1	K.NC[+57.021]SFN[+3284.174]ITTNIR.G	HexNAc(7)Hex(7)Fuc(1)NeuAc(2)	C[+57], N[+3284]	1541.93	3	4623.79	4623.82	0	-5.9	130	Specific	279.11	279.11	16.05	4.09	1378	>sp|P2019|HIV1_gp120 glycoprotein OS=Human HIV1 GN=S PE=1 SV=1	1	HIV1-gp120-Trypsin-before-enrichment-glycoproteomics-R1.6181.6181.3	controllerType=0 controllerNumber=1 scan=6181	28.4732
04901:3	1	K.N[+1216.423]C[+57.021]SFN[+1768.640]ITTNIR.G	HexNAc(2)Hex(5),HexNAc(4)Hex(5)Fuc(1)	C[+57], N[+1216][+1769]	1442.24	3	4324.71	4324.7	0	1.6	130	Specific	280.68	280.68	5.97	3.91	1378	>sp|P2019|HIV1_gp120 glycoprotein OS=Human HIV1 GN=S PE=1 SV=1	1	HIV1-gp120-Trypsin-before-enrichment-glycoproteomics-R1.6235.6235.3	controllerType=0 controllerNumber=1 scan=6235	28.7112
05928:3	1	K.N[+1872.651]C[+57.021]SFN[+1362.481]ITTNIR.G	HexNAc(3)Hex(6)NeuAc(1),HexNAc(2)Hex(5)Fuc(1)	C[+57], N[+1362][+1873]	1525.6	3	4574.78	4574.77	0	0.7	130	Specific	281.63	281.63	0	4.11	1378	>sp|P2019|HIV1_gp120 glycoprotein OS=Human HIV1 GN=S PE=1 SV=1	1	HIV1-gp120-Trypsin-before-enrichment-glycoproteomics-R1.7353.7353.3	controllerType=0 controllerNumber=1 scan=7353	33.3869
06295:3	1	K.NC[+57.021]SFN[+1825.661]ITTNIR.G	HexNAc(5)Hex(5)	C[+57], N[+1826]	1055.77	3	3165.31	3165.3	0	1.2	130	Specific	282.05	282.05	15.63	3.91	1378	>sp|P2019|HIV1_gp120 glycoprotein OS=Human HIV1 GN=S PE=1 SV=1	1	HIV1-gp120-Trypsin-before-enrichment-glycoproteomics-R1.7753.7753.3	controllerType=0 controllerNumber=1 scan=7753	35.0902
04902:3	1	K.N[+1216.423]C[+57.021]SFN[+1784.634]ITTNIR.G	HexNAc(2)Hex(5),HexNAc(4)Hex(6)	C[+57], N[+1216][+1785]	1447.92	3	4341.74	4340.7	1	7.6	130	Specific	282.74	282.74	0.99	2.91	1378	>sp|P2019|HIV1_gp120 glycoprotein OS=Human HIV1 GN=S PE=1 SV=1	1	HIV1-gp120-Trypsin-before-enrichment-glycoproteomics-R1.6237.6237.3	controllerType=0 controllerNumber=1 scan=6237	28.7168
04999:3	1	K.N[+406.159]C[+57.021]SFN[+2643.941]ITTNIR.G	HexNAc(2),HexNAc(6)Hex(7)NeuAc(1)	C[+57], N[+406][+2644]	1464.26	3	4390.77	4389.74	1	4.4	130	Specific	284.58	170.01	0.25	3.21	1378	>sp|P2019|HIV1_gp120 glycoprotein OS=Human HIV1 GN=S PE=1 SV=1	1	HIV1-gp120-Trypsin-before-enrichment-glycoproteomics-R1.6342.6342.3	controllerType=0 controllerNumber=1 scan=6342	29.145
04891:3	1	K.N[+1378.476]C[+57.021]SFN[+1581.555]ITTNIR.G	HexNAc(2)Hex(6),HexNAc(3)Hex(6)	C[+57], N[+1378][+1582]	1433.9	3	4299.7	4299.67	0	5.7	130	Specific	288.04	288.04	2.34	3.3	1378	>sp|P2019|HIV1_gp120 glycoprotein OS=Human HIV1 GN=S PE=1 SV=1	1	HIV1-gp120-Trypsin-before-enrichment-glycoproteomics-R1.6225.6225.3	controllerType=0 controllerNumber=1 scan=6225	28.6647
04802:3	1	K.N[+2157.783]C[+57.021]SFN[+1095.397]ITTNIR.G	HexNAc(6)Hex(4)NeuAc(1),HexNAc(3)Hex(3)	C[+57], N[+1095][+2158]	1531.27	3	4591.8	4592.82	-1	-5	130	Specific	288.49	288.49	0	3.58	1378	>sp|P2019|HIV1_gp120 glycoprotein OS=Human HIV1 GN=S PE=1 SV=1	1	HIV1-gp120-Trypsin-before-enrichment-glycoproteomics-R1.6127.6127.3	controllerType=0 controllerNumber=1 scan=6127	28.2402
05829:3	1	K.N[+406.159]C[+57.021]SFN[+3007.058]ITTNIR.G	HexNAc(2),HexNAc(5)Hex(6)Fuc(1)NeuAc(3)	C[+57], N[+406][+3007]	1584.96	3	4752.86	4752.86	0	-0.7	130	Specific	288.86	288.86	11.6	4.14	1378	>sp|P2019|HIV1_gp120 glycoprotein OS=Human HIV1 GN=S PE=1 SV=1	1	HIV1-gp120-Trypsin-before-enrichment-glycoproteomics-R1.7245.7245.3	controllerType=0 controllerNumber=1 scan=7245	32.9246
05961:3	1	K.N[+2391.857]C[+57.021]SFN[+714.269]ITTNIR.G	HexNAc(5)Hex(4)Fuc(1)NeuAc(2),HexNAc(2)Hex(1)Fuc(1)	C[+57], N[+714][+2392]	1482.59	3	4445.75	4445.77	0	-3.9	130	Specific	289.63	289.63	1.2	4.14	1378	>sp|P2019|HIV1_gp120 glycoprotein OS=Human HIV1 GN=S PE=1 SV=1	1	HIV1-gp120-Trypsin-before-enrichment-glycoproteomics-R1.7389.7389.3	controllerType=0 controllerNumber=1 scan=7389	33.5375
04881:3	1	K.N[+406.159]C[+57.021]SFN[+2756.989]ITTNIR.G	HexNAc(2),HexNAc(6)Hex(5)Fuc(1)NeuAc(2)	C[+57], N[+406][+2757]	1501.94	3	4503.79	4502.79	1	-0.6	130	Specific	289.72	261.47	6.34	4.11	1378	>sp|P2019|HIV1_gp120 glycoprotein OS=Human HIV1 GN=S PE=1 SV=1	1	HIV1-gp120-Trypsin-before-enrichment-glycoproteomics-R1.6214.6214.3	controllerType=0 controllerNumber=1 scan=6214	28.6167
05073:3	1	K.N[+1897.682]C[+57.021]SFN[+552.217]ITTNIR.G	HexNAc(4)Hex(4)Fuc(1)NeuAc(1),HexNAc(2)Fuc(1)	C[+57], N[+552][+1898]	1263.84	3	3789.51	3789.54	0	-7	130	Specific	290.42	290.42	0	4.14	1378	>sp|P2019|HIV1_gp120 glycoprotein OS=Human HIV1 GN=S PE=1 SV=1	1	HIV1-gp120-Trypsin-before-enrichment-glycoproteomics-R1.6422.6422.3	controllerType=0 controllerNumber=1 scan=6422	29.4333
04926:3	1	K.N[+349.137]C[+57.021]SFN[+2619.930]ITTNIR.G	HexNAc(1)Fuc(1),HexNAc(5)Hex(9)Fuc(1)	C[+57], N[+349][+2620]	1436.57	3	4307.71	4308.71	-1	-0.2	130	Specific	291.38	291.38	2.96	3.58	1378	>sp|P2019|HIV1_gp120 glycoprotein OS=Human HIV1 GN=S PE=1 SV=1	1	HIV1-gp120-Trypsin-before-enrichment-glycoproteomics-R1.6263.6263.3	controllerType=0 controllerNumber=1 scan=6263	28.8305
07268:3	1	K.NC[+57.021]SFN[+1954.704]ITTNIR.G	HexNAc(5)Hex(4)NeuAc(1)	C[+57], N[+1955]	1098.79	3	3294.35	3294.35	0	0.1	130	Specific	292.01	292.01	16.32	4.14	1378	>sp|P2019|HIV1_gp120 glycoprotein OS=Human HIV1 GN=S PE=1 SV=1	1	HIV1-gp120-Trypsin-before-enrichment-glycoproteomics-R1.8813.8813.3	controllerType=0 controllerNumber=1 scan=8813	39.6582
04869:3	1	K.N[+1864.634]C[+57.021]SFN[+1257.449]ITTNIR.G	HexNAc(2)Hex(9),HexNAc(3)Hex(4)	C[+57], N[+1257][+1865]	1487.92	3	4461.75	4461.73	0	4.9	130	Specific	295.06	295.06	0	3.3	1378	>sp|P2019|HIV1_gp120 glycoprotein OS=Human HIV1 GN=S PE=1 SV=1	1	HIV1-gp120-Trypsin-before-enrichment-glycoproteomics-R1.6201.6201.3	controllerType=0 controllerNumber=1 scan=6201	28.5592
04850:3	1	K.N[+406.159]C[+57.021]SFN[+2919.042]ITTNIR.G	HexNAc(2),HexNAc(6)Hex(6)Fuc(1)NeuAc(2)	C[+57], N[+406][+2919]	1555.95	3	4665.84	4664.84	1	-1.2	130	Specific	295.2	295.2	0.26	4.14	1378	>sp|P2019|HIV1_gp120 glycoprotein OS=Human HIV1 GN=S PE=1 SV=1	1	HIV1-gp120-Trypsin-before-enrichment-glycoproteomics-R1.6180.6180.3	controllerType=0 controllerNumber=1 scan=6180	28.4686
04960:3	1	K.N[+1241.454]C[+57.021]SFN[+1850.693]ITTNIR.G	HexNAc(3)Hex(3)Fuc(1),HexNAc(6)Hex(3)Fuc(1)	C[+57], N[+1241][+1851]	1477.6	3	4430.79	4431.79	-1	1.4	130	Specific	298.18	182.71	0.31	3.2	1378	>sp|P2019|HIV1_gp120 glycoprotein OS=Human HIV1 GN=S PE=1 SV=1	1	HIV1-gp120-Trypsin-before-enrichment-glycoproteomics-R1.6300.6300.3	controllerType=0 controllerNumber=1 scan=6300	28.9843
04862:3	1	K.N[+892.317]C[+57.021]SFN[+2481.889]ITTNIR.G	HexNAc(2)Hex(3),HexNAc(6)Hex(6)NeuAc(1)	C[+57], N[+892][+2482]	1572.3	3	4714.88	4713.85	1	7	130	Specific	298.24	298.24	0.38	2.91	1378	>sp|P2019|HIV1_gp120 glycoprotein OS=Human HIV1 GN=S PE=1 SV=1	1	HIV1-gp120-Trypsin-before-enrichment-glycoproteomics-R1.6193.6193.3	controllerType=0 controllerNumber=1 scan=6193	28.526
04908:3	1	K.N[+892.317]C[+57.021]SFN[+2237.783]ITTNIR.G	HexNAc(2)Hex(3),HexNAc(4)Hex(7)NeuAc(1)	C[+57], N[+892][+2238]	1490.6	3	4469.77	4469.74	0	6.7	130	Specific	298.59	298.59	0.77	2.67	1378	>sp|P2019|HIV1_gp120 glycoprotein OS=Human HIV1 GN=S PE=1 SV=1	1	HIV1-gp120-Trypsin-before-enrichment-glycoproteomics-R1.6243.6243.3	controllerType=0 controllerNumber=1 scan=6243	28.7454
06286:2	1	K.N[+1298.476]C[+57.021]SFNITTNIR.G	HexNAc(4)Hex(3)	C[+57], N[+1298]	1319.56	2	2638.12	2638.12	0	0.9	130	Specific	298.6	237.94	11.07	3.75	1378	>sp|P2019|HIV1_gp120 glycoprotein OS=Human HIV1 GN=S PE=1 SV=1	1	HIV1-gp120-Trypsin-before-enrichment-glycoproteomics-R1.7743.7743.3	controllerType=0 controllerNumber=1 scan=7743	35.0477
04915:3	1	K.N[+1054.370]C[+57.021]SFN[+1930.692]ITTNIR.G	HexNAc(2)Hex(4),HexNAc(4)Hex(6)Fuc(1)	C[+57], N[+1054][+1931]	1442.24	3	4324.72	4324.7	0	2.4	130	Specific	298.95	298.95	0.38	3.75	1378	>sp|P2019|HIV1_gp120 glycoprotein OS=Human HIV1 GN=S PE=1 SV=1	1	HIV1-gp120-Trypsin-before-enrichment-glycoproteomics-R1.6251.6251.3	controllerType=0 controllerNumber=1 scan=6251	28.7794
04847:3	1	K.N[+892.317]C[+57.021]SFN[+2350.793]ITTNIR.G	HexNAc(2)Hex(3),HexNAc(2)Hex(12)	C[+57], N[+892][+2351]	1527.92	3	4581.76	4582.75	-1	1.5	130	Specific	303.71	296.87	6.22	3.38	1378	>sp|P2019|HIV1_gp120 glycoprotein OS=Human HIV1 GN=S PE=1 SV=1	1	HIV1-gp120-Trypsin-before-enrichment-glycoproteomics-R1.6177.6177.3	controllerType=0 controllerNumber=1 scan=6177	28.4538
04860:3	1	K.NC[+57.021]SFN[+3147.115]ITTNIR.G	HexNAc(6)Hex(11)Fuc(1)	C[+57], N[+3147]	1496.26	3	4486.78	4486.76	0	4.1	130	Specific	303.82	303.82	14.62	3.39	1378	>sp|P2019|HIV1_gp120 glycoprotein OS=Human HIV1 GN=S PE=1 SV=1	1	HIV1-gp120-Trypsin-before-enrichment-glycoproteomics-R1.6191.6191.3	controllerType=0 controllerNumber=1 scan=6191	28.5168
04929:3	1	K.NC[+57.021]SFN[+3009.074]ITTNIR.G	HexNAc(7)Hex(8)NeuAc(1)	C[+57], N[+3009]	1450.25	3	4348.73	4348.72	0	3.4	130	Specific	305.8	305.8	13.41	3.28	1378	>sp|P2019|HIV1_gp120 glycoprotein OS=Human HIV1 GN=S PE=1 SV=1	1	HIV1-gp120-Trypsin-before-enrichment-glycoproteomics-R1.6266.6266.3	controllerType=0 controllerNumber=1 scan=6266	28.8443
04759:3	1	K.N[+2350.793]C[+57.021]SFN[+1216.423]ITTNIR.G	HexNAc(2)Hex(12),HexNAc(2)Hex(5)	C[+57], N[+1216][+2351]	1636.29	3	4906.87	4906.86	0	2.3	130	Specific	309	309	0	3.75	1378	>sp|P2019|HIV1_gp120 glycoprotein OS=Human HIV1 GN=S PE=1 SV=1	1	HIV1-gp120-Trypsin-before-enrichment-glycoproteomics-R1.6081.6081.3	controllerType=0 controllerNumber=1 scan=6081	28.0374
05909:3	1	K.N[+1095.397]C[+57.021]SFN[+2245.799]ITTNIR.G	HexNAc(3)Hex(3),HexNAc(5)Hex(4)NeuAc(2)	C[+57], N[+1095][+2246]	1561.29	3	4681.86	4680.84	1	4.7	130	Specific	310.85	264.85	2.02	3.36	1378	>sp|P2019|HIV1_gp120 glycoprotein OS=Human HIV1 GN=S PE=1 SV=1	1	HIV1-gp120-Trypsin-before-enrichment-glycoproteomics-R1.7332.7332.3	controllerType=0 controllerNumber=1 scan=7332	33.2994
07186:3	1	K.NC[+57.021]SFN[+2116.756]ITTNIR.G	HexNAc(5)Hex(5)NeuAc(1)	C[+57], N[+2117]	1152.81	3	3456.4	3456.4	0	0.7	130	Specific	312.1	312.1	17.89	4.14	1378	>sp|P2019|HIV1_gp120 glycoprotein OS=Human HIV1 GN=S PE=1 SV=1	1	HIV1-gp120-Trypsin-before-enrichment-glycoproteomics-R1.8724.8724.3	controllerType=0 controllerNumber=1 scan=8724	39.2669
07124:3	1	K.NC[+57.021]SFN[+2116.756]ITTNIR.G	HexNAc(5)Hex(5)NeuAc(1)	C[+57], N[+2117]	1152.81	3	3456.42	3456.4	0	4.8	130	Specific	313.43	313.43	18.3	3.39	1378	>sp|P2019|HIV1_gp120 glycoprotein OS=Human HIV1 GN=S PE=1 SV=1	1	HIV1-gp120-Trypsin-before-enrichment-glycoproteomics-R1.8656.8656.3	controllerType=0 controllerNumber=1 scan=8656	38.9708
07548:3	1	K.NC[+57.021]SFN[+2715.963]ITTNIR.G	HexNAc(5)Hex(6)Fuc(1)NeuAc(2)	C[+57], N[+2716]	1352.54	3	4055.62	4055.6	0	3.6	130	Specific	316.59	316.59	52.93	3.28	1378	>sp|P2019|HIV1_gp120 glycoprotein OS=Human HIV1 GN=S PE=1 SV=1	1	HIV1-gp120-Trypsin-before-enrichment-glycoproteomics-R1.9119.9119.3	controllerType=0 controllerNumber=1 scan=9119	41.0109
04849:3	1	K.NC[+57.021]SFN[+3147.115]ITTNIR.G	HexNAc(6)Hex(11)Fuc(1)	C[+57], N[+3147]	1496.26	3	4486.78	4486.76	0	5	130	Specific	317.42	317.42	14.2	3.3	1378	>sp|P2019|HIV1_gp120 glycoprotein OS=Human HIV1 GN=S PE=1 SV=1	1	HIV1-gp120-Trypsin-before-enrichment-glycoproteomics-R1.6179.6179.3	controllerType=0 controllerNumber=1 scan=6179	28.464
04836:3	1	K.NC[+57.021]SFN[+3284.174]ITTNIR.G	HexNAc(7)Hex(7)Fuc(1)NeuAc(2)	C[+57], N[+3284]	1541.94	3	4623.79	4623.82	0	-4.7	130	Specific	320.96	320.96	16.7	4.19	1378	>sp|P2019|HIV1_gp120 glycoprotein OS=Human HIV1 GN=S PE=1 SV=1	1	HIV1-gp120-Trypsin-before-enrichment-glycoproteomics-R1.6165.6165.3	controllerType=0 controllerNumber=1 scan=6165	28.401
07279:3	1	K.NC[+57.021]SFN[+1913.677]ITTNIR.G	HexNAc(4)Hex(5)NeuAc(1)	C[+57], N[+1914]	1085.11	3	3253.33	3253.32	0	2.2	130	Specific	321.43	321.43	29.6	3.8	1378	>sp|P2019|HIV1_gp120 glycoprotein OS=Human HIV1 GN=S PE=1 SV=1	1	HIV1-gp120-Trypsin-before-enrichment-glycoproteomics-R1.8825.8825.3	controllerType=0 controllerNumber=1 scan=8825	39.7106
05041:3	1	K.NC[+57.021]SFN[+2864.036]ITTNIR.G	HexNAc(7)Hex(8)Fuc(1)	C[+57], N[+2864]	1402.24	3	4204.69	4203.68	1	2.7	130	Specific	323.02	323.02	12.18	3.91	1378	>sp|P2019|HIV1_gp120 glycoprotein OS=Human HIV1 GN=S PE=1 SV=1	1	HIV1-gp120-Trypsin-before-enrichment-glycoproteomics-R1.6387.6387.3	controllerType=0 controllerNumber=1 scan=6387	29.3121
05065:3	1	K.NC[+57.021]SFN[+2676.952]ITTNIR.G	HexNAc(6)Hex(9)	C[+57], N[+2677]	1339.54	3	4016.61	4016.59	0	4.3	130	Specific	323.22	323.22	13.91	3.54	1378	>sp|P2019|HIV1_gp120 glycoprotein OS=Human HIV1 GN=S PE=1 SV=1	1	HIV1-gp120-Trypsin-before-enrichment-glycoproteomics-R1.6413.6413.3	controllerType=0 controllerNumber=1 scan=6413	29.3975
04982:3	1	K.N[+1054.370]C[+57.021]SFN[+1727.613]ITTNIR.G	HexNAc(2)Hex(4),HexNAc(3)Hex(6)Fuc(1)	C[+57], N[+1054][+1728]	1374.55	3	4121.63	4121.63	0	1.3	130	Specific	325.65	325.65	0.39	4.09	1378	>sp|P2019|HIV1_gp120 glycoprotein OS=Human HIV1 GN=S PE=1 SV=1	1	HIV1-gp120-Trypsin-before-enrichment-glycoproteomics-R1.6324.6324.3	controllerType=0 controllerNumber=1 scan=6324	29.0845
05021:3	1	K.N[+1054.370]C[+57.021]SFN[+1930.692]ITTNIR.G	HexNAc(2)Hex(4),HexNAc(4)Hex(6)Fuc(1)	C[+57], N[+1054][+1931]	1442.24	3	4324.71	4324.7	0	0.8	130	Specific	327.74	327.74	0.35	4.3	1378	>sp|P2019|HIV1_gp120 glycoprotein OS=Human HIV1 GN=S PE=1 SV=1	1	HIV1-gp120-Trypsin-before-enrichment-glycoproteomics-R1.6366.6366.3	controllerType=0 controllerNumber=1 scan=6366	29.2334
04997:3	1	K.N[+1054.370]C[+57.021]SFN[+1784.634]ITTNIR.G	HexNAc(2)Hex(4),HexNAc(4)Hex(6)	C[+57], N[+1054][+1785]	1393.56	3	4178.66	4178.65	0	4.1	130	Specific	331.22	331.22	0.17	3.54	1378	>sp|P2019|HIV1_gp120 glycoprotein OS=Human HIV1 GN=S PE=1 SV=1	1	HIV1-gp120-Trypsin-before-enrichment-glycoproteomics-R1.6340.6340.3	controllerType=0 controllerNumber=1 scan=6340	29.1381
06396:3	1	K.NC[+57.021]SFN[+1704.635]ITTNIR.G	HexNAc(6)Hex(3)	C[+57], N[+1705]	1015.43	3	3044.28	3044.28	0	-0.2	130	Specific	333.06	333.06	15.84	4.3	1378	>sp|P2019|HIV1_gp120 glycoprotein OS=Human HIV1 GN=S PE=1 SV=1	1	HIV1-gp120-Trypsin-before-enrichment-glycoproteomics-R1.7863.7863.3	controllerType=0 controllerNumber=1 scan=7863	35.5685
04913:3	1	K.N[+568.212]C[+57.021]SFN[+2350.793]ITTNIR.G	HexNAc(2)Hex(1),HexNAc(2)Hex(12)	C[+57], N[+568][+2351]	1420.22	3	4258.66	4258.65	0	2.6	130	Specific	333.08	333.08	5.93	3.91	1378	>sp|P2019|HIV1_gp120 glycoprotein OS=Human HIV1 GN=S PE=1 SV=1	1	HIV1-gp120-Trypsin-before-enrichment-glycoproteomics-R1.6249.6249.3	controllerType=0 controllerNumber=1 scan=6249	28.7694
05109:3	1	K.N[+1054.370]C[+57.021]SFN[+1581.555]ITTNIR.G	HexNAc(2)Hex(4),HexNAc(3)Hex(6)	C[+57], N[+1054][+1582]	1325.86	3	3975.57	3975.57	0	1.5	130	Specific	334.61	334.61	0.6	4.09	1378	>sp|P2019|HIV1_gp120 glycoprotein OS=Human HIV1 GN=S PE=1 SV=1	1	HIV1-gp120-Trypsin-before-enrichment-glycoproteomics-R1.6460.6460.3	controllerType=0 controllerNumber=1 scan=6460	29.5726
04880:3	1	K.NC[+57.021]SFN[+3081.095]ITTNIR.G	HexNAc(6)Hex(7)Fuc(1)NeuAc(2)	C[+57], N[+3081]	1473.91	3	4419.7	4420.74	-1	-7.5	130	Specific	335.59	335.59	1.89	3.73	1378	>sp|P2019|HIV1_gp120 glycoprotein OS=Human HIV1 GN=S PE=1 SV=1	1	HIV1-gp120-Trypsin-before-enrichment-glycoproteomics-R1.6213.6213.3	controllerType=0 controllerNumber=1 scan=6213	28.612
05000:3	1	K.NC[+57.021]SFN[+2756.989]ITTNIR.G	HexNAc(6)Hex(5)Fuc(1)NeuAc(2)	C[+57], N[+2757]	1366.2	3	4096.59	4096.63	0	-9.8	130	Specific	335.94	335.94	7.85	4.3	1378	>sp|P2019|HIV1_gp120 glycoprotein OS=Human HIV1 GN=S PE=1 SV=1	1	HIV1-gp120-Trypsin-before-enrichment-glycoproteomics-R1.6343.6343.3	controllerType=0 controllerNumber=1 scan=6343	29.1496
05953:2	1	K.N[+1216.423]C[+57.021]SFNITTNIR.G	HexNAc(2)Hex(5)	C[+57], N[+1216]	1278.54	2	2556.07	2556.07	0	1.2	130	Specific	337.73	337.73	46.73	3.8	1378	>sp|P2019|HIV1_gp120 glycoprotein OS=Human HIV1 GN=S PE=1 SV=1	1	HIV1-gp120-Trypsin-before-enrichment-glycoproteomics-R1.7380.7380.2	controllerType=0 controllerNumber=1 scan=7380	33.4989
07192:3	1	K.NC[+57.021]SFN[+1710.598]ITTNIR.G	HexNAc(3)Hex(5)NeuAc(1)	C[+57], N[+1711]	1017.42	3	3050.24	3050.24	0	0.5	130	Specific	337.79	337.79	68.16	4.3	1378	>sp|P2019|HIV1_gp120 glycoprotein OS=Human HIV1 GN=S PE=1 SV=1	1	HIV1-gp120-Trypsin-before-enrichment-glycoproteomics-R1.8730.8730.3	controllerType=0 controllerNumber=1 scan=8730	39.2954
05982:3	1	K.N[+1216.423]C[+57.021]SFN[+1872.651]ITTNIR.G	HexNAc(2)Hex(5),HexNAc(3)Hex(6)NeuAc(1)	C[+57], N[+1216][+1873]	1476.92	3	4428.74	4428.72	0	4.7	130	Specific	339.71	339.71	3.43	3.54	1378	>sp|P2019|HIV1_gp120 glycoprotein OS=Human HIV1 GN=S PE=1 SV=1	1	HIV1-gp120-Trypsin-before-enrichment-glycoproteomics-R1.7412.7412.3	controllerType=0 controllerNumber=1 scan=7412	33.6361
05874:3	1	K.NC[+57.021]SFN[+3276.158]ITTNIR.G	HexNAc(6)Hex(10)Fuc(1)NeuAc(1)	C[+57], N[+3276]	1539.27	3	4615.81	4615.8	0	1.2	130	Specific	343.34	343.34	15.24	4.09	1378	>sp|P2019|HIV1_gp120 glycoprotein OS=Human HIV1 GN=S PE=1 SV=1	1	HIV1-gp120-Trypsin-before-enrichment-glycoproteomics-R1.7294.7294.3	controllerType=0 controllerNumber=1 scan=7294	33.135
06073:3	1	K.N[+1054.370]C[+57.021]SFN[+1872.651]ITTNIR.G	HexNAc(2)Hex(4),HexNAc(3)Hex(6)NeuAc(1)	C[+57], N[+1054][+1873]	1422.9	3	4266.67	4266.66	0	1.9	130	Specific	345.72	345.72	1.53	4.09	1378	>sp|P2019|HIV1_gp120 glycoprotein OS=Human HIV1 GN=S PE=1 SV=1	1	HIV1-gp120-Trypsin-before-enrichment-glycoproteomics-R1.7511.7511.3	controllerType=0 controllerNumber=1 scan=7511	34.0573
06392:2	1	K.NC[+57.021]SFN[+1216.423]ITTNIR.G	HexNAc(2)Hex(5)	C[+57], N[+1216]	1278.54	2	2556.07	2556.07	0	0.1	130	Specific	349.94	349.94	8.13	4	1378	>sp|P2019|HIV1_gp120 glycoprotein OS=Human HIV1 GN=S PE=1 SV=1	1	HIV1-gp120-Trypsin-before-enrichment-glycoproteomics-R1.7858.7858.2	controllerType=0 controllerNumber=1 scan=7858	35.5482
06036:3	1	K.N[+1216.423]C[+57.021]SFN[+1872.651]ITTNIR.G	HexNAc(2)Hex(5),HexNAc(3)Hex(6)NeuAc(1)	C[+57], N[+1216][+1873]	1476.92	3	4428.74	4428.72	0	5.1	130	Specific	352.47	352.47	0.52	3.45	1378	>sp|P2019|HIV1_gp120 glycoprotein OS=Human HIV1 GN=S PE=1 SV=1	1	HIV1-gp120-Trypsin-before-enrichment-glycoproteomics-R1.7470.7470.3	controllerType=0 controllerNumber=1 scan=7470	33.8845
04935:3	1	K.N[+1216.423]C[+57.021]SFN[+1727.613]ITTNIR.G	HexNAc(2)Hex(5),HexNAc(3)Hex(6)Fuc(1)	C[+57], N[+1216][+1728]	1428.57	3	4283.69	4283.68	0	3.2	130	Specific	352.57	352.57	8.86	3.43	1378	>sp|P2019|HIV1_gp120 glycoprotein OS=Human HIV1 GN=S PE=1 SV=1	1	HIV1-gp120-Trypsin-before-enrichment-glycoproteomics-R1.6273.6273.3	controllerType=0 controllerNumber=1 scan=6273	28.873
05988:3	1	K.N[+1054.370]C[+57.021]SFN[+2018.708]ITTNIR.G	HexNAc(2)Hex(4),HexNAc(3)Hex(6)Fuc(1)NeuAc(1)	C[+57], N[+1054][+2019]	1471.58	3	4412.73	4412.72	0	1.6	130	Specific	353.88	353.88	8.81	4.09	1378	>sp|P2019|HIV1_gp120 glycoprotein OS=Human HIV1 GN=S PE=1 SV=1	1	HIV1-gp120-Trypsin-before-enrichment-glycoproteomics-R1.7418.7418.3	controllerType=0 controllerNumber=1 scan=7418	33.6625
06160:3	1	K.NC[+57.021]SFN[+1622.582]ITTNIR.G	HexNAc(4)Hex(5)	C[+57], N[+1623]	988.081	3	2962.23	2962.22	0	1	130	Specific	357.07	357.07	12.5	4.3	1378	>sp|P2019|HIV1_gp120 glycoprotein OS=Human HIV1 GN=S PE=1 SV=1	1	HIV1-gp120-Trypsin-before-enrichment-glycoproteomics-R1.7605.7605.3	controllerType=0 controllerNumber=1 scan=7605	34.4568
06876:3	1	K.NC[+57.021]SFN[+2100.761]ITTNIR.G	HexNAc(5)Hex(4)Fuc(1)NeuAc(1)	C[+57], N[+2101]	1147.47	3	3440.4	3440.4	0	-0.5	130	Specific	362.79	309.13	10.06	4.2	1378	>sp|P2019|HIV1_gp120 glycoprotein OS=Human HIV1 GN=S PE=1 SV=1	1	HIV1-gp120-Trypsin-before-enrichment-glycoproteomics-R1.8386.8386.3	controllerType=0 controllerNumber=1 scan=8386	37.8368
04924:3	1	K.N[+406.159]C[+57.021]SFN[+2350.793]ITTNIR.G	HexNAc(2),HexNAc(2)Hex(12)	C[+57], N[+406][+2351]	1366.2	3	4096.6	4096.59	0	1.5	130	Specific	370.55	370.55	3.45	5.14	1378	>sp|P2019|HIV1_gp120 glycoprotein OS=Human HIV1 GN=S PE=1 SV=1	1	HIV1-gp120-Trypsin-before-enrichment-glycoproteomics-R1.6261.6261.3	controllerType=0 controllerNumber=1 scan=6261	28.8211
05962:3	1	K.NC[+57.021]SFN[+1809.666]ITTNIR.G	HexNAc(5)Hex(4)Fuc(1)	C[+57], N[+1810]	1050.44	3	3149.31	3149.31	0	0.6	130	Specific	373.08	373.08	14.34	5.34	1378	>sp|P2019|HIV1_gp120 glycoprotein OS=Human HIV1 GN=S PE=1 SV=1	1	HIV1-gp120-Trypsin-before-enrichment-glycoproteomics-R1.7390.7390.3	controllerType=0 controllerNumber=1 scan=7390	33.5421
06480:2	1	K.NC[+57.021]SFN[+892.317]ITTNIR.G	HexNAc(2)Hex(3)	C[+57], N[+892]	1116.49	2	2231.96	2231.96	0	1.6	130	Specific	375.18	375.18	2.71	4.84	1378	>sp|P2019|HIV1_gp120 glycoprotein OS=Human HIV1 GN=S PE=1 SV=1	1	HIV1-gp120-Trypsin-before-enrichment-glycoproteomics-R1.7954.7954.2	controllerType=0 controllerNumber=1 scan=7954	35.9692
07062:2	1	K.NC[+57.021]SFN[+2018.708]ITTNIR.G	HexNAc(3)Hex(6)Fuc(1)NeuAc(1)	C[+57], N[+2019]	1679.68	2	3358.36	3358.35	0	2.6	130	Specific	377.35	377.35	39.52	4.65	1378	>sp|P2019|HIV1_gp120 glycoprotein OS=Human HIV1 GN=S PE=1 SV=1	1	HIV1-gp120-Trypsin-before-enrichment-glycoproteomics-R1.8588.8588.2	controllerType=0 controllerNumber=1 scan=8588	38.6743
04981:3	1	K.N[+406.159]C[+57.021]SFN[+2188.740]ITTNIR.G	HexNAc(2),HexNAc(2)Hex(11)	C[+57], N[+406][+2189]	1312.19	3	3934.55	3934.54	0	1.5	130	Specific	379.11	379.11	0.47	5.14	1378	>sp|P2019|HIV1_gp120 glycoprotein OS=Human HIV1 GN=S PE=1 SV=1	1	HIV1-gp120-Trypsin-before-enrichment-glycoproteomics-R1.6323.6323.3	controllerType=0 controllerNumber=1 scan=6323	29.0809
05066:3	1	K.N[+2391.857]C[+57.021]SFN[+203.079]ITTNIR.G	HexNAc(5)Hex(4)Fuc(1)NeuAc(2),HexNAc(1)	C[+57], N[+203][+2392]	1312.19	3	3934.54	3934.58	0	-8.6	130	Specific	386.27	386.27	1.2	5.34	1378	>sp|P2019|HIV1_gp120 glycoprotein OS=Human HIV1 GN=S PE=1 SV=1	1	HIV1-gp120-Trypsin-before-enrichment-glycoproteomics-R1.6414.6414.3	controllerType=0 controllerNumber=1 scan=6414	29.4021
07253:2	1	K.NC[+57.021]SFN[+1710.598]ITTNIR.G	HexNAc(3)Hex(5)NeuAc(1)	C[+57], N[+1711]	1525.63	2	3050.25	3050.24	0	2.1	130	Specific	386.81	386.81	79.17	4.65	1378	>sp|P2019|HIV1_gp120 glycoprotein OS=Human HIV1 GN=S PE=1 SV=1	1	HIV1-gp120-Trypsin-before-enrichment-glycoproteomics-R1.8797.8797.2	controllerType=0 controllerNumber=1 scan=8797	39.5866
07189:2	1	K.NC[+57.021]SFN[+1694.603]ITTNIR.G	HexNAc(3)Hex(4)Fuc(1)NeuAc(1)	C[+57], N[+1695]	1517.63	2	3034.25	3034.24	0	2.6	130	Specific	389.76	364.76	74.97	4.65	1378	>sp|P2019|HIV1_gp120 glycoprotein OS=Human HIV1 GN=S PE=1 SV=1	1	HIV1-gp120-Trypsin-before-enrichment-glycoproteomics-R1.8727.8727.2	controllerType=0 controllerNumber=1 scan=8727	39.2816
06780:3	1	K.NC[+57.021]SFN[+1872.651]ITTNIR.G	HexNAc(3)Hex(6)NeuAc(1)	C[+57], N[+1873]	1071.43	3	3212.29	3212.29	0	-1.7	130	Specific	392.11	392.11	39.44	5.34	1378	>sp|P2019|HIV1_gp120 glycoprotein OS=Human HIV1 GN=S PE=1 SV=1	1	HIV1-gp120-Trypsin-before-enrichment-glycoproteomics-R1.8282.8282.3	controllerType=0 controllerNumber=1 scan=8282	37.3988
05974:3	1	K.N[+406.159]C[+57.021]SFN[+1589.571]ITTNIR.G	HexNAc(2),HexNAc(4)Hex(3)NeuAc(1)	C[+57], N[+406][+1590]	1112.47	3	3335.39	3335.37	0	6.4	130	Specific	394.78	394.78	29.21	3.8	1378	>sp|P2019|HIV1_gp120 glycoprotein OS=Human HIV1 GN=S PE=1 SV=1	1	HIV1-gp120-Trypsin-before-enrichment-glycoproteomics-R1.7403.7403.3	controllerType=0 controllerNumber=1 scan=7403	33.5984
07023:3	1	K.NC[+57.021]SFN[+2018.708]ITTNIR.G	HexNAc(3)Hex(6)Fuc(1)NeuAc(1)	C[+57], N[+2019]	1120.12	3	3358.34	3358.35	0	-2.5	130	Specific	395.4	371.38	102.75	5.34	1378	>sp|P2019|HIV1_gp120 glycoprotein OS=Human HIV1 GN=S PE=1 SV=1	1	HIV1-gp120-Trypsin-before-enrichment-glycoproteomics-R1.8546.8546.3	controllerType=0 controllerNumber=1 scan=8546	38.5006
04969:3	1	K.N[+1378.476]C[+57.021]SFN[+1419.502]ITTNIR.G	HexNAc(2)Hex(6),HexNAc(3)Hex(5)	C[+57], N[+1378][+1420]	1379.88	3	4137.63	4137.62	0	2.2	130	Specific	395.85	395.85	0.57	4.95	1378	>sp|P2019|HIV1_gp120 glycoprotein OS=Human HIV1 GN=S PE=1 SV=1	1	HIV1-gp120-Trypsin-before-enrichment-glycoproteomics-R1.6310.6310.3	controllerType=0 controllerNumber=1 scan=6310	29.0267
06210:2	1	K.N[+1419.502]C[+57.021]SFNITTNIR.G	HexNAc(3)Hex(5)	C[+57], N[+1420]	1380.08	2	2759.15	2759.14	0	1.1	130	Specific	397.36	397.36	34.22	4.84	1378	>sp|P2019|HIV1_gp120 glycoprotein OS=Human HIV1 GN=S PE=1 SV=1	1	HIV1-gp120-Trypsin-before-enrichment-glycoproteomics-R1.7660.7660.2	controllerType=0 controllerNumber=1 scan=7660	34.695
06196:2	1	K.NC[+57.021]SFN[+1403.507]ITTNIR.G	HexNAc(3)Hex(4)Fuc(1)	C[+57], N[+1404]	1372.08	2	2743.15	2743.15	0	0.5	130	Specific	399.91	349.58	20.66	4.01	1378	>sp|P2019|HIV1_gp120 glycoprotein OS=Human HIV1 GN=S PE=1 SV=1	1	HIV1-gp120-Trypsin-before-enrichment-glycoproteomics-R1.7645.7645.2	controllerType=0 controllerNumber=1 scan=7645	34.6291
06294:2	1	K.N[+1298.476]C[+57.021]SFNITTNIR.G	HexNAc(4)Hex(3)	C[+57], N[+1298]	1319.56	2	2638.12	2638.12	0	0.4	130	Specific	405.87	346.6	20.59	4	1378	>sp|P2019|HIV1_gp120 glycoprotein OS=Human HIV1 GN=S PE=1 SV=1	1	HIV1-gp120-Trypsin-before-enrichment-glycoproteomics-R1.7752.7752.2	controllerType=0 controllerNumber=1 scan=7752	35.0855
07755:3	1	K.NC[+57.021]SFN[+2350.830]ITTNIR.G	HexNAc(4)Hex(5)Fuc(1)NeuAc(2)	C[+57], N[+2351]	1230.83	3	3690.48	3690.47	0	0.7	130	Specific	409.31	318.5	91.71	4.19	1378	>sp|P2019|HIV1_gp120 glycoprotein OS=Human HIV1 GN=S PE=1 SV=1	1	HIV1-gp120-Trypsin-before-enrichment-glycoproteomics-R1.9345.9345.3	controllerType=0 controllerNumber=1 scan=9345	42.0013
06939:3	1	K.N[+349.137]C[+57.021]SFN[+1362.481]ITTNIR.G	HexNAc(1)Fuc(1),HexNAc(2)Hex(5)Fuc(1)	C[+57], N[+349][+1362]	1017.75	3	3051.25	3051.26	0	-4.4	130	Specific	412.02	352.74	15.23	4.3	1378	>sp|P2019|HIV1_gp120 glycoprotein OS=Human HIV1 GN=S PE=1 SV=1	1	HIV1-gp120-Trypsin-before-enrichment-glycoproteomics-R1.8455.8455.3	controllerType=0 controllerNumber=1 scan=8455	38.1221
06266:2	1	K.NC[+57.021]SFN[+1241.454]ITTNIR.G	HexNAc(3)Hex(3)Fuc(1)	C[+57], N[+1241]	1291.05	2	2581.09	2581.1	0	-0.9	130	Specific	412.49	275.93	18.26	3.48	1378	>sp|P2019|HIV1_gp120 glycoprotein OS=Human HIV1 GN=S PE=1 SV=1	1	HIV1-gp120-Trypsin-before-enrichment-glycoproteomics-R1.7721.7721.3	controllerType=0 controllerNumber=1 scan=7721	34.956
08160:3	1	K.NC[+57.021]SFN[+2391.857]ITTNIR.G	HexNAc(5)Hex(4)Fuc(1)NeuAc(2)	C[+57], N[+2392]	1244.51	3	3731.5	3731.5	0	0.6	130	Specific	419.46	419.46	152.05	5.34	1378	>sp|P2019|HIV1_gp120 glycoprotein OS=Human HIV1 GN=S PE=1 SV=1	1	HIV1-gp120-Trypsin-before-enrichment-glycoproteomics-R1.9786.9786.3	controllerType=0 controllerNumber=1 scan=9786	43.8934
06002:2	1	K.N[+1727.613]C[+57.021]SFNITTNIR.G	HexNAc(3)Hex(6)Fuc(1)	C[+57], N[+1728]	1534.13	2	3067.26	3067.26	0	1.6	130	Specific	423.96	305.71	0.69	3.69	1378	>sp|P2019|HIV1_gp120 glycoprotein OS=Human HIV1 GN=S PE=1 SV=1	1	HIV1-gp120-Trypsin-before-enrichment-glycoproteomics-R1.7433.7433.2	controllerType=0 controllerNumber=1 scan=7433	33.7286
06144:3	1	K.NC[+57.021]SFN[+1809.666]ITTNIR.G	HexNAc(5)Hex(4)Fuc(1)	C[+57], N[+1810]	1050.44	3	3149.31	3149.31	0	-0.1	130	Specific	426.35	419.5	13.68	5.34	1378	>sp|P2019|HIV1_gp120 glycoprotein OS=Human HIV1 GN=S PE=1 SV=1	1	HIV1-gp120-Trypsin-before-enrichment-glycoproteomics-R1.7588.7588.3	controllerType=0 controllerNumber=1 scan=7588	34.3817
07101:3	1	K.N[+552.217]C[+57.021]SFN[+1694.603]ITTNIR.G	HexNAc(2)Fuc(1),HexNAc(3)Hex(4)Fuc(1)NeuAc(1)	C[+57], N[+552][+1695]	1196.16	3	3586.47	3586.46	0	0.9	130	Specific	428.05	428.05	0.41	5.34	1378	>sp|P2019|HIV1_gp120 glycoprotein OS=Human HIV1 GN=S PE=1 SV=1	1	HIV1-gp120-Trypsin-before-enrichment-glycoproteomics-R1.8631.8631.3	controllerType=0 controllerNumber=1 scan=8631	38.8608
07093:3	1	K.NC[+57.021]SFN[+2018.708]ITTNIR.G	HexNAc(3)Hex(6)Fuc(1)NeuAc(1)	C[+57], N[+2019]	1120.12	3	3358.35	3358.35	0	0	130	Specific	429.63	338.23	123.13	4.3	1378	>sp|P2019|HIV1_gp120 glycoprotein OS=Human HIV1 GN=S PE=1 SV=1	1	HIV1-gp120-Trypsin-before-enrichment-glycoproteomics-R1.8622.8622.3	controllerType=0 controllerNumber=1 scan=8622	38.8218
05152:3	1	K.NC[+57.021]SFN[+2432.884]ITTNIR.G	HexNAc(6)Hex(3)Fuc(1)NeuAc(2)	C[+57], N[+2433]	1258.17	3	3772.49	3772.53	0	-9.2	130	Specific	432.92	432.92	5.7	5.34	1378	>sp|P2019|HIV1_gp120 glycoprotein OS=Human HIV1 GN=S PE=1 SV=1	1	HIV1-gp120-Trypsin-before-enrichment-glycoproteomics-R1.6507.6507.3	controllerType=0 controllerNumber=1 scan=6507	29.7569
05809:3	1	K.N[+349.137]C[+57.021]SFN[+1403.507]ITTNIR.G	HexNAc(1)Fuc(1),HexNAc(3)Hex(4)Fuc(1)	C[+57], N[+349][+1404]	1031.43	3	3092.28	3092.29	0	-0.9	130	Specific	439.26	439.26	0.64	5.34	1378	>sp|P2019|HIV1_gp120 glycoprotein OS=Human HIV1 GN=S PE=1 SV=1	1	HIV1-gp120-Trypsin-before-enrichment-glycoproteomics-R1.7223.7223.3	controllerType=0 controllerNumber=1 scan=7223	32.829
05708:3	1	K.N[+552.217]C[+57.021]SFN[+1403.507]ITTNIR.G	HexNAc(2)Fuc(1),HexNAc(3)Hex(4)Fuc(1)	C[+57], N[+552][+1404]	1099.13	3	3295.37	3295.37	0	0.7	130	Specific	441.79	441.79	0.74	5.45	1378	>sp|P2019|HIV1_gp120 glycoprotein OS=Human HIV1 GN=S PE=1 SV=1	1	HIV1-gp120-Trypsin-before-enrichment-glycoproteomics-R1.7113.7113.3	controllerType=0 controllerNumber=1 scan=7113	32.3499
05059:3	1	K.N[+568.212]C[+57.021]SFN[+1864.634]ITTNIR.G	HexNAc(2)Hex(1),HexNAc(2)Hex(9)	C[+57], N[+568][+1865]	1258.17	3	3772.49	3772.49	0	0.8	130	Specific	444.21	444.21	0.59	5.45	1378	>sp|P2019|HIV1_gp120 glycoprotein OS=Human HIV1 GN=S PE=1 SV=1	1	HIV1-gp120-Trypsin-before-enrichment-glycoproteomics-R1.6407.6407.3	controllerType=0 controllerNumber=1 scan=6407	29.3871
05991:2	1	K.N[+1241.454]C[+57.021]SFNITTNIR.G	HexNAc(3)Hex(3)Fuc(1)	C[+57], N[+1241]	1291.05	2	2581.1	2581.1	0	0.1	130	Specific	446.01	370.5	26.02	5.15	1378	>sp|P2019|HIV1_gp120 glycoprotein OS=Human HIV1 GN=S PE=1 SV=1	1	HIV1-gp120-Trypsin-before-enrichment-glycoproteomics-R1.7421.7421.2	controllerType=0 controllerNumber=1 scan=7421	33.6763
05822:3	1	K.NC[+57.021]SFN[+1809.666]ITTNIR.G	HexNAc(5)Hex(4)Fuc(1)	C[+57], N[+1810]	1050.44	3	3149.3	3149.31	0	-1.5	130	Specific	447.93	417	14.21	5.45	1378	>sp|P2019|HIV1_gp120 glycoprotein OS=Human HIV1 GN=S PE=1 SV=1	1	HIV1-gp120-Trypsin-before-enrichment-glycoproteomics-R1.7237.7237.3	controllerType=0 controllerNumber=1 scan=7237	32.8904
07973:3	1	K.NC[+57.021]SFN[+2715.963]ITTNIR.G	HexNAc(5)Hex(6)Fuc(1)NeuAc(2)	C[+57], N[+2716]	1352.54	3	4055.61	4055.6	0	1.8	130	Specific	449.63	422.29	157.89	5.25	1378	>sp|P2019|HIV1_gp120 glycoprotein OS=Human HIV1 GN=S PE=1 SV=1	1	HIV1-gp120-Trypsin-before-enrichment-glycoproteomics-R1.9582.9582.3	controllerType=0 controllerNumber=1 scan=9582	43.0068
06383:2	1	K.N[+1054.370]C[+57.021]SFNITTNIR.G	HexNAc(2)Hex(4)	C[+57], N[+1054]	1197.51	2	2394.01	2394.01	0	1	130	Specific	450.16	450.16	40.12	5.15	1378	>sp|P2019|HIV1_gp120 glycoprotein OS=Human HIV1 GN=S PE=1 SV=1	1	HIV1-gp120-Trypsin-before-enrichment-glycoproteomics-R1.7849.7849.2	controllerType=0 controllerNumber=1 scan=7849	35.5057
07117:4	1	K.NC[+57.021]SFN[+2149.767]ITTNIR.G	HexNAc(5)Hex(7)	C[+57], N[+2150]	873.105	4	3489.4	3489.41	0	-2.6	130	Specific	450.2	450.2	28.4	5.45	1378	>sp|P2019|HIV1_gp120 glycoprotein OS=Human HIV1 GN=S PE=1 SV=1	1	HIV1-gp120-Trypsin-before-enrichment-glycoproteomics-R1.8648.8648.4	controllerType=0 controllerNumber=1 scan=8648	38.9365
06997:3	1	K.NC[+57.021]SFN[+2424.867]ITTNIR.G	HexNAc(5)Hex(6)Fuc(1)NeuAc(1)	C[+57], N[+2425]	1255.51	3	3764.51	3764.51	0	0.7	130	Specific	451.39	413.13	16.2	5.45	1378	>sp|P2019|HIV1_gp120 glycoprotein OS=Human HIV1 GN=S PE=1 SV=1	1	HIV1-gp120-Trypsin-before-enrichment-glycoproteomics-R1.8518.8518.3	controllerType=0 controllerNumber=1 scan=8518	38.3816
05911:2	1	K.NC[+57.021]SFN[+1241.454]ITTNIR.G	HexNAc(3)Hex(3)Fuc(1)	C[+57], N[+1241]	1291.05	2	2581.1	2581.1	0	0.9	130	Specific	453.8	389.53	8.23	5.15	1378	>sp|P2019|HIV1_gp120 glycoprotein OS=Human HIV1 GN=S PE=1 SV=1	1	HIV1-gp120-Trypsin-before-enrichment-glycoproteomics-R1.7334.7334.2	controllerType=0 controllerNumber=1 scan=7334	33.3087
06090:3	1	K.NC[+57.021]SFN[+1540.529]ITTNIR.G	HexNAc(2)Hex(7)	C[+57], N[+1541]	960.729	3	2880.17	2880.17	0	0.4	130	Specific	453.92	453.92	164.16	5.45	1378	>sp|P2019|HIV1_gp120 glycoprotein OS=Human HIV1 GN=S PE=1 SV=1	1	HIV1-gp120-Trypsin-before-enrichment-glycoproteomics-R1.7529.7529.4	controllerType=0 controllerNumber=1 scan=7529	34.1322
06220:2	1	K.NC[+57.021]SFN[+1241.454]ITTNIR.G	HexNAc(3)Hex(3)Fuc(1)	C[+57], N[+1241]	1291.05	2	2581.1	2581.1	0	-0.6	130	Specific	455.2	377.57	0.66	5.15	1378	>sp|P2019|HIV1_gp120 glycoprotein OS=Human HIV1 GN=S PE=1 SV=1	1	HIV1-gp120-Trypsin-before-enrichment-glycoproteomics-R1.7671.7671.2	controllerType=0 controllerNumber=1 scan=7671	34.7411
05800:3	1	K.N[+349.137]C[+57.021]SFN[+1403.507]ITTNIR.G	HexNAc(1)Fuc(1),HexNAc(3)Hex(4)Fuc(1)	C[+57], N[+349][+1404]	1031.43	3	3092.29	3092.29	0	-0.6	130	Specific	457.6	457.6	1.9	5.45	1378	>sp|P2019|HIV1_gp120 glycoprotein OS=Human HIV1 GN=S PE=1 SV=1	1	HIV1-gp120-Trypsin-before-enrichment-glycoproteomics-R1.7213.7213.3	controllerType=0 controllerNumber=1 scan=7213	32.7861
07264:3	1	K.NC[+57.021]SFN[+1710.598]ITTNIR.G	HexNAc(3)Hex(5)NeuAc(1)	C[+57], N[+1711]	1017.42	3	3050.24	3050.24	0	-0.2	130	Specific	466.77	466.77	98.26	5.45	1378	>sp|P2019|HIV1_gp120 glycoprotein OS=Human HIV1 GN=S PE=1 SV=1	1	HIV1-gp120-Trypsin-before-enrichment-glycoproteomics-R1.8809.8809.3	controllerType=0 controllerNumber=1 scan=8809	39.6391
07122:3	1	K.N[+349.137]C[+57.021]SFN[+1565.560]ITTNIR.G	HexNAc(1)Fuc(1),HexNAc(3)Hex(5)Fuc(1)	C[+57], N[+349][+1566]	1085.46	3	3254.35	3254.34	0	3.5	130	Specific	469.15	469.15	11.16	4.58	1378	>sp|P2019|HIV1_gp120 glycoprotein OS=Human HIV1 GN=S PE=1 SV=1	1	HIV1-gp120-Trypsin-before-enrichment-glycoproteomics-R1.8654.8654.3	controllerType=0 controllerNumber=1 scan=8654	38.9615
05091:3	1	K.N[+406.159]C[+57.021]SFN[+1864.634]ITTNIR.G	HexNAc(2),HexNAc(2)Hex(9)	C[+57], N[+406][+1865]	1204.15	3	3610.44	3610.44	0	0.2	130	Specific	470.37	470.37	1.34	5.45	1378	>sp|P2019|HIV1_gp120 glycoprotein OS=Human HIV1 GN=S PE=1 SV=1	1	HIV1-gp120-Trypsin-before-enrichment-glycoproteomics-R1.6441.6441.3	controllerType=0 controllerNumber=1 scan=6441	29.5015
05850:3	1	K.NC[+57.021]SFN[+2133.772]ITTNIR.G	HexNAc(5)Hex(6)Fuc(1)	C[+57], N[+2134]	1158.48	3	3473.42	3473.41	0	0.7	130	Specific	470.39	441.47	13.83	5.45	1378	>sp|P2019|HIV1_gp120 glycoprotein OS=Human HIV1 GN=S PE=1 SV=1	1	HIV1-gp120-Trypsin-before-enrichment-glycoproteomics-R1.7268.7268.3	controllerType=0 controllerNumber=1 scan=7268	33.0233
07168:3	1	K.NC[+57.021]SFN[+2100.761]ITTNIR.G	HexNAc(5)Hex(4)Fuc(1)NeuAc(1)	C[+57], N[+2101]	1147.47	3	3440.41	3440.4	0	1.7	130	Specific	488.56	488.56	8.24	5.27	1378	>sp|P2019|HIV1_gp120 glycoprotein OS=Human HIV1 GN=S PE=1 SV=1	1	HIV1-gp120-Trypsin-before-enrichment-glycoproteomics-R1.8704.8704.3	controllerType=0 controllerNumber=1 scan=8704	39.1811
06240:3	1	K.NC[+57.021]SFN[+1460.529]ITTNIR.G	HexNAc(4)Hex(4)	C[+57], N[+1461]	934.063	3	2800.17	2800.17	0	1.3	130	Specific	490.64	490.64	13.53	5.27	1378	>sp|P2019|HIV1_gp120 glycoprotein OS=Human HIV1 GN=S PE=1 SV=1	1	HIV1-gp120-Trypsin-before-enrichment-glycoproteomics-R1.7693.7693.3	controllerType=0 controllerNumber=1 scan=7693	34.8365
06168:3	1	K.NC[+57.021]SFN[+1606.587]ITTNIR.G	HexNAc(4)Hex(4)Fuc(1)	C[+57], N[+1607]	982.749	3	2946.23	2946.23	0	1	130	Specific	492.82	466.85	15.57	5.47	1378	>sp|P2019|HIV1_gp120 glycoprotein OS=Human HIV1 GN=S PE=1 SV=1	1	HIV1-gp120-Trypsin-before-enrichment-glycoproteomics-R1.7614.7614.3	controllerType=0 controllerNumber=1 scan=7614	34.4951
06893:3	1	K.NC[+57.021]SFN[+1897.682]ITTNIR.G	HexNAc(4)Hex(4)Fuc(1)NeuAc(1)	C[+57], N[+1898]	1079.78	3	3237.33	3237.32	0	1.6	130	Specific	501.42	501.42	13.54	5.27	1378	>sp|P2019|HIV1_gp120 glycoprotein OS=Human HIV1 GN=S PE=1 SV=1	1	HIV1-gp120-Trypsin-before-enrichment-glycoproteomics-R1.8405.8405.3	controllerType=0 controllerNumber=1 scan=8405	37.9134
05807:3	1	K.NC[+57.021]SFN[+1606.587]ITTNIR.G	HexNAc(4)Hex(4)Fuc(1)	C[+57], N[+1607]	982.747	3	2946.23	2946.23	0	-0.4	130	Specific	504.57	504.57	18.05	5.47	1378	>sp|P2019|HIV1_gp120 glycoprotein OS=Human HIV1 GN=S PE=1 SV=1	1	HIV1-gp120-Trypsin-before-enrichment-glycoproteomics-R1.7221.7221.3	controllerType=0 controllerNumber=1 scan=7221	32.8198
06920:3	1	K.NC[+57.021]SFN[+2424.867]ITTNIR.G	HexNAc(5)Hex(6)Fuc(1)NeuAc(1)	C[+57], N[+2425]	1255.51	3	3764.52	3764.51	0	2.8	130	Specific	506.7	475.15	16.15	5.08	1378	>sp|P2019|HIV1_gp120 glycoprotein OS=Human HIV1 GN=S PE=1 SV=1	1	HIV1-gp120-Trypsin-before-enrichment-glycoproteomics-R1.8434.8434.3	controllerType=0 controllerNumber=1 scan=8434	38.0321
06030:3	1	K.N[+349.137]C[+57.021]SFN[+1403.507]ITTNIR.G	HexNAc(1)Fuc(1),HexNAc(3)Hex(4)Fuc(1)	C[+57], N[+349][+1404]	1031.43	3	3092.29	3092.29	0	0.5	130	Specific	514.35	514.35	1.8	5.47	1378	>sp|P2019|HIV1_gp120 glycoprotein OS=Human HIV1 GN=S PE=1 SV=1	1	HIV1-gp120-Trypsin-before-enrichment-glycoproteomics-R1.7464.7464.3	controllerType=0 controllerNumber=1 scan=7464	33.8574
05687:3	1	K.NC[+57.021]SFN[+1702.581]ITTNIR.G	HexNAc(2)Hex(8)	C[+57], N[+1703]	1014.75	3	3042.23	3042.22	0	0.7	130	Specific	514.67	514.67	81.98	5.47	1378	>sp|P2019|HIV1_gp120 glycoprotein OS=Human HIV1 GN=S PE=1 SV=1	1	HIV1-gp120-Trypsin-before-enrichment-glycoproteomics-R1.7090.7090.3	controllerType=0 controllerNumber=1 scan=7090	32.2497
06850:3	1	K.NC[+57.021]SFN[+1872.651]ITTNIR.G	HexNAc(3)Hex(6)NeuAc(1)	C[+57], N[+1873]	1071.44	3	3212.3	3212.29	0	2.8	130	Specific	515.13	515.13	72.22	5.08	1378	>sp|P2019|HIV1_gp120 glycoprotein OS=Human HIV1 GN=S PE=1 SV=1	1	HIV1-gp120-Trypsin-before-enrichment-glycoproteomics-R1.8358.8358.3	controllerType=0 controllerNumber=1 scan=8358	37.7169
06117:2	1	K.N[+1540.529]C[+57.021]SFNITTNIR.G	HexNAc(2)Hex(7)	C[+57], N[+1541]	1440.59	2	2880.18	2880.17	0	1.7	130	Specific	517.21	517.21	29.17	4.97	1378	>sp|P2019|HIV1_gp120 glycoprotein OS=Human HIV1 GN=S PE=1 SV=1	1	HIV1-gp120-Trypsin-before-enrichment-glycoproteomics-R1.7559.7559.2	controllerType=0 controllerNumber=1 scan=7559	34.2535
06110:2	1	K.NC[+57.021]SFN[+1565.560]ITTNIR.G	HexNAc(3)Hex(5)Fuc(1)	C[+57], N[+1566]	1453.11	2	2905.21	2905.2	0	1.5	130	Specific	517.97	442.87	21.12	4.97	1378	>sp|P2019|HIV1_gp120 glycoprotein OS=Human HIV1 GN=S PE=1 SV=1	1	HIV1-gp120-Trypsin-before-enrichment-glycoproteomics-R1.7551.7551.2	controllerType=0 controllerNumber=1 scan=7551	34.2202
07007:3	1	K.NC[+57.021]SFN[+2100.761]ITTNIR.G	HexNAc(5)Hex(4)Fuc(1)NeuAc(1)	C[+57], N[+2101]	1147.47	3	3440.41	3440.4	0	1.1	130	Specific	521.07	521.07	9.32	5.71	1378	>sp|P2019|HIV1_gp120 glycoprotein OS=Human HIV1 GN=S PE=1 SV=1	1	HIV1-gp120-Trypsin-before-enrichment-glycoproteomics-R1.8529.8529.3	controllerType=0 controllerNumber=1 scan=8529	38.4294
06116:3	1	K.NC[+57.021]SFN[+1809.666]ITTNIR.G	HexNAc(5)Hex(4)Fuc(1)	C[+57], N[+1810]	1050.44	3	3149.31	3149.31	0	0.3	130	Specific	521.44	521.44	13.32	5.71	1378	>sp|P2019|HIV1_gp120 glycoprotein OS=Human HIV1 GN=S PE=1 SV=1	1	HIV1-gp120-Trypsin-before-enrichment-glycoproteomics-R1.7557.7557.3	controllerType=0 controllerNumber=1 scan=7557	34.2479
06768:3	1	K.NC[+57.021]SFN[+2059.735]ITTNIR.G	HexNAc(4)Hex(5)Fuc(1)NeuAc(1)	C[+57], N[+2060]	1133.8	3	3399.38	3399.38	0	1	130	Specific	527.63	527.63	19.8	5.71	1378	>sp|P2019|HIV1_gp120 glycoprotein OS=Human HIV1 GN=S PE=1 SV=1	1	HIV1-gp120-Trypsin-before-enrichment-glycoproteomics-R1.8269.8269.3	controllerType=0 controllerNumber=1 scan=8269	37.3422
06802:3	1	K.NC[+57.021]SFN[+2018.708]ITTNIR.G	HexNAc(3)Hex(6)Fuc(1)NeuAc(1)	C[+57], N[+2019]	1120.12	3	3358.35	3358.35	0	0.4	130	Specific	528.58	528.58	115.28	5.71	1378	>sp|P2019|HIV1_gp120 glycoprotein OS=Human HIV1 GN=S PE=1 SV=1	1	HIV1-gp120-Trypsin-before-enrichment-glycoproteomics-R1.8306.8306.3	controllerType=0 controllerNumber=1 scan=8306	37.5031
07826:3	1	K.NC[+57.021]SFN[+2350.830]ITTNIR.G	HexNAc(4)Hex(5)Fuc(1)NeuAc(2)	C[+57], N[+2351]	1230.83	3	3690.48	3690.47	0	0.7	130	Specific	533.38	492.31	117.82	5.71	1378	>sp|P2019|HIV1_gp120 glycoprotein OS=Human HIV1 GN=S PE=1 SV=1	1	HIV1-gp120-Trypsin-before-enrichment-glycoproteomics-R1.9422.9422.3	controllerType=0 controllerNumber=1 scan=9422	42.3334
05840:3	1	K.NC[+57.021]SFN[+1647.613]ITTNIR.G	HexNAc(5)Hex(3)Fuc(1)	C[+57], N[+1648]	996.424	3	2987.26	2987.26	0	0.7	130	Specific	540.75	540.75	15.44	5.71	1378	>sp|P2019|HIV1_gp120 glycoprotein OS=Human HIV1 GN=S PE=1 SV=1	1	HIV1-gp120-Trypsin-before-enrichment-glycoproteomics-R1.7257.7257.3	controllerType=0 controllerNumber=1 scan=7257	32.9772
06152:2	1	K.NC[+57.021]SFN[+1241.454]ITTNIR.G	HexNAc(3)Hex(3)Fuc(1)	C[+57], N[+1241]	1291.05	2	2581.1	2581.1	0	0.6	130	Specific	544.12	515.29	3.9	5.41	1378	>sp|P2019|HIV1_gp120 glycoprotein OS=Human HIV1 GN=S PE=1 SV=1	1	HIV1-gp120-Trypsin-before-enrichment-glycoproteomics-R1.7597.7597.2	controllerType=0 controllerNumber=1 scan=7597	34.42
06692:3	1	K.NC[+57.021]SFN[+2059.735]ITTNIR.G	HexNAc(4)Hex(5)Fuc(1)NeuAc(1)	C[+57], N[+2060]	1133.8	3	3399.38	3399.38	0	1	130	Specific	548.69	548.69	31.2	5.71	1378	>sp|P2019|HIV1_gp120 glycoprotein OS=Human HIV1 GN=S PE=1 SV=1	1	HIV1-gp120-Trypsin-before-enrichment-glycoproteomics-R1.8186.8186.3	controllerType=0 controllerNumber=1 scan=8186	36.98
05871:3	1	K.NC[+57.021]SFN[+1606.587]ITTNIR.G	HexNAc(4)Hex(4)Fuc(1)	C[+57], N[+1607]	982.749	3	2946.23	2946.23	0	1.4	130	Specific	556.07	556.07	13.61	5.51	1378	>sp|P2019|HIV1_gp120 glycoprotein OS=Human HIV1 GN=S PE=1 SV=1	1	HIV1-gp120-Trypsin-before-enrichment-glycoproteomics-R1.7291.7291.3	controllerType=0 controllerNumber=1 scan=7291	33.1203
05700:3	1	K.NC[+57.021]SFN[+1702.581]ITTNIR.G	HexNAc(2)Hex(8)	C[+57], N[+1703]	1014.75	3	3042.23	3042.22	0	2.2	130	Specific	556.24	556.24	51.74	5.32	1378	>sp|P2019|HIV1_gp120 glycoprotein OS=Human HIV1 GN=S PE=1 SV=1	1	HIV1-gp120-Trypsin-before-enrichment-glycoproteomics-R1.7104.7104.2	controllerType=0 controllerNumber=1 scan=7104	32.3121
06046:3	1	K.N[+349.137]C[+57.021]SFN[+1444.534]ITTNIR.G	HexNAc(1)Fuc(1),HexNAc(4)Hex(3)Fuc(1)	C[+57], N[+349][+1445]	1045.11	3	3133.32	3133.31	0	0.6	130	Specific	557.1	557.1	2.86	5.71	1378	>sp|P2019|HIV1_gp120 glycoprotein OS=Human HIV1 GN=S PE=1 SV=1	1	HIV1-gp120-Trypsin-before-enrichment-glycoproteomics-R1.7481.7481.3	controllerType=0 controllerNumber=1 scan=7481	33.928
07109:3	1	K.NC[+57.021]SFN[+1938.709]ITTNIR.G	HexNAc(5)Hex(3)Fuc(1)NeuAc(1)	C[+57], N[+1939]	1093.46	3	3278.35	3278.35	0	1.1	130	Specific	557.29	557.29	18.94	5.71	1378	>sp|P2019|HIV1_gp120 glycoprotein OS=Human HIV1 GN=S PE=1 SV=1	1	HIV1-gp120-Trypsin-before-enrichment-glycoproteomics-R1.8640.8640.3	controllerType=0 controllerNumber=1 scan=8640	38.8987
05806:3	1	K.NC[+57.021]SFN[+1581.555]ITTNIR.G	HexNAc(3)Hex(6)	C[+57], N[+1582]	974.405	3	2921.2	2921.2	0	0.9	130	Specific	557.31	557.31	29.6	5.71	1378	>sp|P2019|HIV1_gp120 glycoprotein OS=Human HIV1 GN=S PE=1 SV=1	1	HIV1-gp120-Trypsin-before-enrichment-glycoproteomics-R1.7220.7220.3	controllerType=0 controllerNumber=1 scan=7220	32.8152
07208:3	1	K.NC[+57.021]SFN[+1897.682]ITTNIR.G	HexNAc(4)Hex(4)Fuc(1)NeuAc(1)	C[+57], N[+1898]	1079.78	3	3237.32	3237.32	0	-0.1	130	Specific	560.24	510.3	21.11	6.69	1378	>sp|P2019|HIV1_gp120 glycoprotein OS=Human HIV1 GN=S PE=1 SV=1	1	HIV1-gp120-Trypsin-before-enrichment-glycoproteomics-R1.8748.8748.3	controllerType=0 controllerNumber=1 scan=8748	39.372
06125:2	1	K.N[+1403.507]C[+57.021]SFNITTNIR.G	HexNAc(3)Hex(4)Fuc(1)	C[+57], N[+1404]	1372.08	2	2743.15	2743.15	0	0.2	130	Specific	561.27	527.29	17.37	6.4	1378	>sp|P2019|HIV1_gp120 glycoprotein OS=Human HIV1 GN=S PE=1 SV=1	1	HIV1-gp120-Trypsin-before-enrichment-glycoproteomics-R1.7567.7567.2	controllerType=0 controllerNumber=1 scan=7567	34.291
07096:3	1	K.NC[+57.021]SFN[+2100.761]ITTNIR.G	HexNAc(5)Hex(4)Fuc(1)NeuAc(1)	C[+57], N[+2101]	1147.47	3	3440.41	3440.4	0	0.8	130	Specific	562.35	562.35	15.88	6.69	1378	>sp|P2019|HIV1_gp120 glycoprotein OS=Human HIV1 GN=S PE=1 SV=1	1	HIV1-gp120-Trypsin-before-enrichment-glycoproteomics-R1.8625.8625.3	controllerType=0 controllerNumber=1 scan=8625	38.8356
06019:3	1	K.NC[+57.021]SFN[+1971.719]ITTNIR.G	HexNAc(5)Hex(5)Fuc(1)	C[+57], N[+1972]	1104.46	3	3311.37	3311.36	0	1.4	130	Specific	567.15	567.15	14.57	6.49	1378	>sp|P2019|HIV1_gp120 glycoprotein OS=Human HIV1 GN=S PE=1 SV=1	1	HIV1-gp120-Trypsin-before-enrichment-glycoproteomics-R1.7452.7452.3	controllerType=0 controllerNumber=1 scan=7452	33.8093
05927:3	1	K.N[+349.137]C[+57.021]SFN[+1606.587]ITTNIR.G	HexNAc(1)Fuc(1),HexNAc(4)Hex(4)Fuc(1)	C[+57], N[+349][+1607]	1099.13	3	3295.37	3295.37	0	0.7	130	Specific	568.25	568.25	0.29	6.69	1378	>sp|P2019|HIV1_gp120 glycoprotein OS=Human HIV1 GN=S PE=1 SV=1	1	HIV1-gp120-Trypsin-before-enrichment-glycoproteomics-R1.7352.7352.3	controllerType=0 controllerNumber=1 scan=7352	33.3816
05758:3	1	K.NC[+57.021]SFN[+1727.613]ITTNIR.G	HexNAc(3)Hex(6)Fuc(1)	C[+57], N[+1728]	1023.09	3	3067.26	3067.26	0	0.7	130	Specific	571.52	571.52	31.2	6.69	1378	>sp|P2019|HIV1_gp120 glycoprotein OS=Human HIV1 GN=S PE=1 SV=1	1	HIV1-gp120-Trypsin-before-enrichment-glycoproteomics-R1.7167.7167.3	controllerType=0 controllerNumber=1 scan=7167	32.5883
05818:2	1	K.NC[+57.021]SFN[+1378.476]ITTNIR.G	HexNAc(2)Hex(6)	C[+57], N[+1378]	1359.56	2	2718.12	2718.12	0	1.3	130	Specific	572.04	572.04	34.87	6.19	1378	>sp|P2019|HIV1_gp120 glycoprotein OS=Human HIV1 GN=S PE=1 SV=1	1	HIV1-gp120-Trypsin-before-enrichment-glycoproteomics-R1.7233.7233.2	controllerType=0 controllerNumber=1 scan=7233	32.872
06207:3	1	K.NC[+57.021]SFN[+1444.534]ITTNIR.G	HexNAc(4)Hex(3)Fuc(1)	C[+57], N[+1445]	928.731	3	2784.18	2784.18	0	1	130	Specific	572.47	572.47	15.64	6.69	1378	>sp|P2019|HIV1_gp120 glycoprotein OS=Human HIV1 GN=S PE=1 SV=1	1	HIV1-gp120-Trypsin-before-enrichment-glycoproteomics-R1.7657.7657.3	controllerType=0 controllerNumber=1 scan=7657	34.6812
07988:3	1	K.NC[+57.021]SFN[+2715.963]ITTNIR.G	HexNAc(5)Hex(6)Fuc(1)NeuAc(2)	C[+57], N[+2716]	1352.54	3	4055.61	4055.6	0	2.1	130	Specific	573	554.55	230.93	6.3	1378	>sp|P2019|HIV1_gp120 glycoprotein OS=Human HIV1 GN=S PE=1 SV=1	1	HIV1-gp120-Trypsin-before-enrichment-glycoproteomics-R1.9598.9598.2	controllerType=0 controllerNumber=1 scan=9598	43.0775
05816:3	1	K.NC[+57.021]SFN[+1565.560]ITTNIR.G	HexNAc(3)Hex(5)Fuc(1)	C[+57], N[+1566]	969.073	3	2905.2	2905.2	0	0.7	130	Specific	573.35	573.35	20.93	6.69	1378	>sp|P2019|HIV1_gp120 glycoprotein OS=Human HIV1 GN=S PE=1 SV=1	1	HIV1-gp120-Trypsin-before-enrichment-glycoproteomics-R1.7231.7231.3	controllerType=0 controllerNumber=1 scan=7231	32.8622
06027:3	1	K.NC[+57.021]SFN[+1809.666]ITTNIR.G	HexNAc(5)Hex(4)Fuc(1)	C[+57], N[+1810]	1050.44	3	3149.31	3149.31	0	0.9	130	Specific	577.28	577.28	9.96	6.69	1378	>sp|P2019|HIV1_gp120 glycoprotein OS=Human HIV1 GN=S PE=1 SV=1	1	HIV1-gp120-Trypsin-before-enrichment-glycoproteomics-R1.7461.7461.3	controllerType=0 controllerNumber=1 scan=7461	33.8457
06159:3	1	K.NC[+57.021]SFN[+1216.423]ITTNIR.G	HexNAc(2)Hex(5)	C[+57], N[+1216]	852.694	3	2556.07	2556.07	0	0.4	130	Specific	578.72	578.72	58.64	6.69	1378	>sp|P2019|HIV1_gp120 glycoprotein OS=Human HIV1 GN=S PE=1 SV=1	1	HIV1-gp120-Trypsin-before-enrichment-glycoproteomics-R1.7604.7604.3	controllerType=0 controllerNumber=1 scan=7604	34.4522
05893:3	1	K.NC[+57.021]SFN[+1444.534]ITTNIR.G	HexNAc(4)Hex(3)Fuc(1)	C[+57], N[+1445]	928.73	3	2784.18	2784.18	0	0.1	130	Specific	579.54	579.54	10.02	6.69	1378	>sp|P2019|HIV1_gp120 glycoprotein OS=Human HIV1 GN=S PE=1 SV=1	1	HIV1-gp120-Trypsin-before-enrichment-glycoproteomics-R1.7315.7315.3	controllerType=0 controllerNumber=1 scan=7315	33.2254
05742:3	1	K.NC[+57.021]SFN[+1768.640]ITTNIR.G	HexNAc(4)Hex(5)Fuc(1)	C[+57], N[+1769]	1036.77	3	3108.28	3108.28	0	0.8	130	Specific	582.82	582.82	14.94	6.69	1378	>sp|P2019|HIV1_gp120 glycoprotein OS=Human HIV1 GN=S PE=1 SV=1	1	HIV1-gp120-Trypsin-before-enrichment-glycoproteomics-R1.7150.7150.3	controllerType=0 controllerNumber=1 scan=7150	32.5125
05849:3	1	K.NC[+57.021]SFN[+1419.502]ITTNIR.G	HexNAc(3)Hex(5)	C[+57], N[+1420]	920.388	3	2759.15	2759.14	0	1.3	130	Specific	583.54	583.54	29.6	6.49	1378	>sp|P2019|HIV1_gp120 glycoprotein OS=Human HIV1 GN=S PE=1 SV=1	1	HIV1-gp120-Trypsin-before-enrichment-glycoproteomics-R1.7267.7267.3	controllerType=0 controllerNumber=1 scan=7267	33.0177
06973:3	1	K.NC[+57.021]SFN[+2059.735]ITTNIR.G	HexNAc(4)Hex(5)Fuc(1)NeuAc(1)	C[+57], N[+2060]	1133.8	3	3399.38	3399.38	0	1.4	130	Specific	583.81	583.81	30.83	6.49	1378	>sp|P2019|HIV1_gp120 glycoprotein OS=Human HIV1 GN=S PE=1 SV=1	1	HIV1-gp120-Trypsin-before-enrichment-glycoproteomics-R1.8492.8492.3	controllerType=0 controllerNumber=1 scan=8492	38.2762
06318:2	1	K.N[+1216.423]C[+57.021]SFNITTNIR.G	HexNAc(2)Hex(5)	C[+57], N[+1216]	1278.54	2	2556.07	2556.07	0	0	130	Specific	589.47	589.47	55.23	6.4	1378	>sp|P2019|HIV1_gp120 glycoprotein OS=Human HIV1 GN=S PE=1 SV=1	1	HIV1-gp120-Trypsin-before-enrichment-glycoproteomics-R1.7778.7778.2	controllerType=0 controllerNumber=1 scan=7778	35.2004
05768:3	1	K.NC[+57.021]SFN[+1540.529]ITTNIR.G	HexNAc(2)Hex(7)	C[+57], N[+1541]	960.729	3	2880.17	2880.17	0	0.3	130	Specific	590.29	590.29	68.18	6.69	1378	>sp|P2019|HIV1_gp120 glycoprotein OS=Human HIV1 GN=S PE=1 SV=1	1	HIV1-gp120-Trypsin-before-enrichment-glycoproteomics-R1.7178.7178.3	controllerType=0 controllerNumber=1 scan=7178	32.6354
08110:3	1	K.NC[+57.021]SFN[+2350.830]ITTNIR.G	HexNAc(4)Hex(5)Fuc(1)NeuAc(2)	C[+57], N[+2351]	1230.83	3	3690.48	3690.47	0	1.3	130	Specific	590.6	590.6	152.88	6.49	1378	>sp|P2019|HIV1_gp120 glycoprotein OS=Human HIV1 GN=S PE=1 SV=1	1	HIV1-gp120-Trypsin-before-enrichment-glycoproteomics-R1.9731.9731.3	controllerType=0 controllerNumber=1 scan=9731	43.6537
05918:3	1	K.N[+349.137]C[+57.021]SFN[+1565.560]ITTNIR.G	HexNAc(1)Fuc(1),HexNAc(3)Hex(5)Fuc(1)	C[+57], N[+349][+1566]	1085.45	3	3254.34	3254.34	0	0.8	130	Specific	591.94	591.94	1.31	6.69	1378	>sp|P2019|HIV1_gp120 glycoprotein OS=Human HIV1 GN=S PE=1 SV=1	1	HIV1-gp120-Trypsin-before-enrichment-glycoproteomics-R1.7342.7342.3	controllerType=0 controllerNumber=1 scan=7342	33.3399
07175:3	1	K.NC[+57.021]SFN[+1872.651]ITTNIR.G	HexNAc(3)Hex(6)NeuAc(1)	C[+57], N[+1873]	1071.44	3	3212.29	3212.29	0	0.6	130	Specific	598.23	598.23	83.82	6.69	1378	>sp|P2019|HIV1_gp120 glycoprotein OS=Human HIV1 GN=S PE=1 SV=1	1	HIV1-gp120-Trypsin-before-enrichment-glycoproteomics-R1.8712.8712.3	controllerType=0 controllerNumber=1 scan=8712	39.2144
05904:3	1	K.NC[+57.021]SFN[+1403.507]ITTNIR.G	HexNAc(3)Hex(4)Fuc(1)	C[+57], N[+1404]	915.055	3	2743.15	2743.15	0	0.3	130	Specific	603.15	603.15	29.6	7.69	1378	>sp|P2019|HIV1_gp120 glycoprotein OS=Human HIV1 GN=S PE=1 SV=1	1	HIV1-gp120-Trypsin-before-enrichment-glycoproteomics-R1.7327.7327.3	controllerType=0 controllerNumber=1 scan=7327	33.2755
05882:2	1	K.N[+1216.423]C[+57.021]SFNITTNIR.G	HexNAc(2)Hex(5)	C[+57], N[+1216]	1278.54	2	2556.07	2556.07	0	0.8	130	Specific	603.37	603.37	93.21	7.4	1378	>sp|P2019|HIV1_gp120 glycoprotein OS=Human HIV1 GN=S PE=1 SV=1	1	HIV1-gp120-Trypsin-before-enrichment-glycoproteomics-R1.7303.7303.2	controllerType=0 controllerNumber=1 scan=7303	33.1729
06249:2	1	K.N[+1216.423]C[+57.021]SFNITTNIR.G	HexNAc(2)Hex(5)	C[+57], N[+1216]	1278.54	2	2556.07	2556.07	0	0.7	130	Specific	603.73	603.73	51.36	7.4	1378	>sp|P2019|HIV1_gp120 glycoprotein OS=Human HIV1 GN=S PE=1 SV=1	1	HIV1-gp120-Trypsin-before-enrichment-glycoproteomics-R1.7703.7703.2	controllerType=0 controllerNumber=1 scan=7703	34.8784
06142:2	1	K.N[+1419.502]C[+57.021]SFNITTNIR.G	HexNAc(3)Hex(5)	C[+57], N[+1420]	1380.08	2	2759.15	2759.14	0	1.2	130	Specific	606.11	606.11	56.48	7.19	1378	>sp|P2019|HIV1_gp120 glycoprotein OS=Human HIV1 GN=S PE=1 SV=1	1	HIV1-gp120-Trypsin-before-enrichment-glycoproteomics-R1.7586.7586.2	controllerType=0 controllerNumber=1 scan=7586	34.3725
06358:2	1	K.N[+1095.397]C[+57.021]SFNITTNIR.G	HexNAc(3)Hex(3)	C[+57], N[+1095]	1218.02	2	2435.04	2435.04	0	0.7	130	Specific	606.36	606.36	27.31	7.4	1378	>sp|P2019|HIV1_gp120 glycoprotein OS=Human HIV1 GN=S PE=1 SV=1	1	HIV1-gp120-Trypsin-before-enrichment-glycoproteomics-R1.7821.7821.2	controllerType=0 controllerNumber=1 scan=7821	35.3858
06206:3	1	K.NC[+57.021]SFN[+1647.613]ITTNIR.G	HexNAc(5)Hex(3)Fuc(1)	C[+57], N[+1648]	996.424	3	2987.26	2987.26	0	0.9	130	Specific	608.93	608.93	17.42	7.69	1378	>sp|P2019|HIV1_gp120 glycoprotein OS=Human HIV1 GN=S PE=1 SV=1	1	HIV1-gp120-Trypsin-before-enrichment-glycoproteomics-R1.7656.7656.3	controllerType=0 controllerNumber=1 scan=7656	34.6759
06128:2	1	K.N[+1378.476]C[+57.021]SFNITTNIR.G	HexNAc(2)Hex(6)	C[+57], N[+1378]	1359.56	2	2718.12	2718.12	0	1.2	130	Specific	612.37	612.37	57.61	7.19	1378	>sp|P2019|HIV1_gp120 glycoprotein OS=Human HIV1 GN=S PE=1 SV=1	1	HIV1-gp120-Trypsin-before-enrichment-glycoproteomics-R1.7571.7571.2	controllerType=0 controllerNumber=1 scan=7571	34.3058
07142:3	1	K.NC[+57.021]SFN[+1897.682]ITTNIR.G	HexNAc(4)Hex(4)Fuc(1)NeuAc(1)	C[+57], N[+1898]	1079.78	3	3237.33	3237.32	0	1.5	130	Specific	621.86	621.86	18.72	7.49	1378	>sp|P2019|HIV1_gp120 glycoprotein OS=Human HIV1 GN=S PE=1 SV=1	1	HIV1-gp120-Trypsin-before-enrichment-glycoproteomics-R1.8676.8676.3	controllerType=0 controllerNumber=1 scan=8676	39.0565
06140:3	1	K.NC[+57.021]SFN[+1647.613]ITTNIR.G	HexNAc(5)Hex(3)Fuc(1)	C[+57], N[+1648]	996.424	3	2987.26	2987.26	0	1.2	130	Specific	624.36	624.36	9.04	7.49	1378	>sp|P2019|HIV1_gp120 glycoprotein OS=Human HIV1 GN=S PE=1 SV=1	1	HIV1-gp120-Trypsin-before-enrichment-glycoproteomics-R1.7584.7584.3	controllerType=0 controllerNumber=1 scan=7584	34.3626
06967:3	1	K.NC[+57.021]SFN[+2059.735]ITTNIR.G	HexNAc(4)Hex(5)Fuc(1)NeuAc(1)	C[+57], N[+2060]	1133.8	3	3399.38	3399.38	0	0.8	130	Specific	627.52	602.83	31.2	7.69	1378	>sp|P2019|HIV1_gp120 glycoprotein OS=Human HIV1 GN=S PE=1 SV=1	1	HIV1-gp120-Trypsin-before-enrichment-glycoproteomics-R1.8485.8485.3	controllerType=0 controllerNumber=1 scan=8485	38.2477
06255:2	1	K.N[+1257.449]C[+57.021]SFNITTNIR.G	HexNAc(3)Hex(4)	C[+57], N[+1257]	1299.05	2	2597.09	2597.09	0	0.6	130	Specific	628.73	628.73	46.26	7.4	1378	>sp|P2019|HIV1_gp120 glycoprotein OS=Human HIV1 GN=S PE=1 SV=1	1	HIV1-gp120-Trypsin-before-enrichment-glycoproteomics-R1.7709.7709.2	controllerType=0 controllerNumber=1 scan=7709	34.904
06182:2	1	K.N[+1216.423]C[+57.021]SFNITTNIR.G	HexNAc(2)Hex(5)	C[+57], N[+1216]	1278.54	2	2556.07	2556.07	0	0.8	130	Specific	633.45	633.45	40.35	7.4	1378	>sp|P2019|HIV1_gp120 glycoprotein OS=Human HIV1 GN=S PE=1 SV=1	1	HIV1-gp120-Trypsin-before-enrichment-glycoproteomics-R1.7629.7629.2	controllerType=0 controllerNumber=1 scan=7629	34.5612
07127:3	1	K.NC[+57.021]SFN[+2059.735]ITTNIR.G	HexNAc(4)Hex(5)Fuc(1)NeuAc(1)	C[+57], N[+2060]	1133.8	3	3399.38	3399.38	0	1	130	Specific	634.04	601.7	19.8	7.69	1378	>sp|P2019|HIV1_gp120 glycoprotein OS=Human HIV1 GN=S PE=1 SV=1	1	HIV1-gp120-Trypsin-before-enrichment-glycoproteomics-R1.8659.8659.3	controllerType=0 controllerNumber=1 scan=8659	38.9846
06068:3	1	K.NC[+57.021]SFN[+1647.613]ITTNIR.G	HexNAc(5)Hex(3)Fuc(1)	C[+57], N[+1648]	996.422	3	2987.25	2987.26	0	-1.1	130	Specific	635.69	635.69	13.13	7.69	1378	>sp|P2019|HIV1_gp120 glycoprotein OS=Human HIV1 GN=S PE=1 SV=1	1	HIV1-gp120-Trypsin-before-enrichment-glycoproteomics-R1.7505.7505.3	controllerType=0 controllerNumber=1 scan=7505	34.0325
06194:2	1	K.N[+1378.476]C[+57.021]SFNITTNIR.G	HexNAc(2)Hex(6)	C[+57], N[+1378]	1359.56	2	2718.12	2718.12	0	0.9	130	Specific	638.78	638.78	50.22	7.4	1378	>sp|P2019|HIV1_gp120 glycoprotein OS=Human HIV1 GN=S PE=1 SV=1	1	HIV1-gp120-Trypsin-before-enrichment-glycoproteomics-R1.7643.7643.2	controllerType=0 controllerNumber=1 scan=7643	34.6192
06086:3	1	K.NC[+57.021]SFN[+1606.587]ITTNIR.G	HexNAc(4)Hex(4)Fuc(1)	C[+57], N[+1607]	982.748	3	2946.23	2946.23	0	-0.1	130	Specific	641.91	641.91	18.86	7.69	1378	>sp|P2019|HIV1_gp120 glycoprotein OS=Human HIV1 GN=S PE=1 SV=1	1	HIV1-gp120-Trypsin-before-enrichment-glycoproteomics-R1.7525.7525.3	controllerType=0 controllerNumber=1 scan=7525	34.1138
06078:2	1	K.N[+1540.529]C[+57.021]SFNITTNIR.G	HexNAc(2)Hex(7)	C[+57], N[+1541]	1440.59	2	2880.18	2880.17	0	1.5	130	Specific	644.76	644.76	54.15	7.19	1378	>sp|P2019|HIV1_gp120 glycoprotein OS=Human HIV1 GN=S PE=1 SV=1	1	HIV1-gp120-Trypsin-before-enrichment-glycoproteomics-R1.7516.7516.3	controllerType=0 controllerNumber=1 scan=7516	34.0803
07197:3	1	K.NC[+57.021]SFN[+1694.603]ITTNIR.G	HexNAc(3)Hex(4)Fuc(1)NeuAc(1)	C[+57], N[+1695]	1012.09	3	3034.25	3034.24	0	0.7	130	Specific	646.75	646.75	147.39	7.69	1378	>sp|P2019|HIV1_gp120 glycoprotein OS=Human HIV1 GN=S PE=1 SV=1	1	HIV1-gp120-Trypsin-before-enrichment-glycoproteomics-R1.8736.8736.3	controllerType=0 controllerNumber=1 scan=8736	39.3194
07076:3	1	K.NC[+57.021]SFN[+1897.682]ITTNIR.G	HexNAc(4)Hex(4)Fuc(1)NeuAc(1)	C[+57], N[+1898]	1079.78	3	3237.33	3237.32	0	1	130	Specific	646.87	646.87	20.06	7.69	1378	>sp|P2019|HIV1_gp120 glycoprotein OS=Human HIV1 GN=S PE=1 SV=1	1	HIV1-gp120-Trypsin-before-enrichment-glycoproteomics-R1.8604.8604.3	controllerType=0 controllerNumber=1 scan=8604	38.7418
05994:3	1	K.NC[+57.021]SFN[+1727.613]ITTNIR.G	HexNAc(3)Hex(6)Fuc(1)	C[+57], N[+1728]	1023.09	3	3067.26	3067.26	0	0.8	130	Specific	652.79	652.79	31.2	8.69	1378	>sp|P2019|HIV1_gp120 glycoprotein OS=Human HIV1 GN=S PE=1 SV=1	1	HIV1-gp120-Trypsin-before-enrichment-glycoproteomics-R1.7425.7425.3	controllerType=0 controllerNumber=1 scan=7425	33.6917
06045:2	1	K.N[+1540.529]C[+57.021]SFNITTNIR.G	HexNAc(2)Hex(7)	C[+57], N[+1541]	1440.59	2	2880.18	2880.17	0	1.5	130	Specific	656.59	656.59	57.35	8.19	1378	>sp|P2019|HIV1_gp120 glycoprotein OS=Human HIV1 GN=S PE=1 SV=1	1	HIV1-gp120-Trypsin-before-enrichment-glycoproteomics-R1.7480.7480.2	controllerType=0 controllerNumber=1 scan=7480	33.9234
07042:3	1	K.NC[+57.021]SFN[+2059.735]ITTNIR.G	HexNAc(4)Hex(5)Fuc(1)NeuAc(1)	C[+57], N[+2060]	1133.8	3	3399.38	3399.38	0	1.4	130	Specific	658.42	646.38	31.2	8.49	1378	>sp|P2019|HIV1_gp120 glycoprotein OS=Human HIV1 GN=S PE=1 SV=1	1	HIV1-gp120-Trypsin-before-enrichment-glycoproteomics-R1.8567.8567.3	controllerType=0 controllerNumber=1 scan=8567	38.5851
06096:2	1	K.N[+892.317]C[+57.021]SFNITTNIR.G	HexNAc(2)Hex(3)	C[+57], N[+892]	1116.48	2	2231.96	2231.96	0	0.9	130	Specific	661.53	661.53	121.14	8.4	1378	>sp|P2019|HIV1_gp120 glycoprotein OS=Human HIV1 GN=S PE=1 SV=1	1	HIV1-gp120-Trypsin-before-enrichment-glycoproteomics-R1.7536.7536.2	controllerType=0 controllerNumber=1 scan=7536	34.1601
05724:3	1	K.NC[+57.021]SFN[+1540.529]ITTNIR.G	HexNAc(2)Hex(7)	C[+57], N[+1541]	960.729	3	2880.17	2880.17	0	0.7	130	Specific	671.72	671.72	46.81	8.69	1378	>sp|P2019|HIV1_gp120 glycoprotein OS=Human HIV1 GN=S PE=1 SV=1	1	HIV1-gp120-Trypsin-before-enrichment-glycoproteomics-R1.7130.7130.3	controllerType=0 controllerNumber=1 scan=7130	32.4266
06138:3	1	K.NC[+57.021]SFN[+1444.534]ITTNIR.G	HexNAc(4)Hex(3)Fuc(1)	C[+57], N[+1445]	928.731	3	2784.18	2784.18	0	0.5	130	Specific	673.72	673.72	17.89	8.69	1378	>sp|P2019|HIV1_gp120 glycoprotein OS=Human HIV1 GN=S PE=1 SV=1	1	HIV1-gp120-Trypsin-before-enrichment-glycoproteomics-R1.7581.7581.3	controllerType=0 controllerNumber=1 scan=7581	34.3526
06035:3	1	K.NC[+57.021]SFN[+1565.560]ITTNIR.G	HexNAc(3)Hex(5)Fuc(1)	C[+57], N[+1566]	969.072	3	2905.2	2905.2	0	0.2	130	Specific	676.97	676.97	29.6	8.69	1378	>sp|P2019|HIV1_gp120 glycoprotein OS=Human HIV1 GN=S PE=1 SV=1	1	HIV1-gp120-Trypsin-before-enrichment-glycoproteomics-R1.7469.7469.3	controllerType=0 controllerNumber=1 scan=7469	33.8799
06114:3	1	K.NC[+57.021]SFN[+1581.555]ITTNIR.G	HexNAc(3)Hex(6)	C[+57], N[+1582]	974.405	3	2921.2	2921.2	0	0.7	130	Specific	677.65	677.65	29.6	8.69	1378	>sp|P2019|HIV1_gp120 glycoprotein OS=Human HIV1 GN=S PE=1 SV=1	1	HIV1-gp120-Trypsin-before-enrichment-glycoproteomics-R1.7555.7555.3	controllerType=0 controllerNumber=1 scan=7555	34.2387
06345:2	1	K.N[+1054.370]C[+57.021]SFNITTNIR.G	HexNAc(2)Hex(4)	C[+57], N[+1054]	1197.51	2	2394.01	2394.01	0	1.1	130	Specific	682.82	682.82	51.92	8.19	1378	>sp|P2019|HIV1_gp120 glycoprotein OS=Human HIV1 GN=S PE=1 SV=1	1	HIV1-gp120-Trypsin-before-enrichment-glycoproteomics-R1.7807.7807.3	controllerType=0 controllerNumber=1 scan=7807	35.3287
06311:2	1	K.N[+1054.370]C[+57.021]SFNITTNIR.G	HexNAc(2)Hex(4)	C[+57], N[+1054]	1197.51	2	2394.02	2394.01	0	1.4	130	Specific	684.25	684.25	57.84	8.19	1378	>sp|P2019|HIV1_gp120 glycoprotein OS=Human HIV1 GN=S PE=1 SV=1	1	HIV1-gp120-Trypsin-before-enrichment-glycoproteomics-R1.7770.7770.2	controllerType=0 controllerNumber=1 scan=7770	35.1666
06018:3	1	K.NC[+57.021]SFN[+1606.587]ITTNIR.G	HexNAc(4)Hex(4)Fuc(1)	C[+57], N[+1607]	982.749	3	2946.23	2946.23	0	1	130	Specific	686.51	686.51	17.52	8.69	1378	>sp|P2019|HIV1_gp120 glycoprotein OS=Human HIV1 GN=S PE=1 SV=1	1	HIV1-gp120-Trypsin-before-enrichment-glycoproteomics-R1.7451.7451.3	controllerType=0 controllerNumber=1 scan=7451	33.8047
06291:3	1	K.NC[+57.021]SFN[+1216.423]ITTNIR.G	HexNAc(2)Hex(5)	C[+57], N[+1216]	852.693	3	2556.07	2556.07	0	0.2	130	Specific	688.69	688.69	215.64	8.69	1378	>sp|P2019|HIV1_gp120 glycoprotein OS=Human HIV1 GN=S PE=1 SV=1	1	HIV1-gp120-Trypsin-before-enrichment-glycoproteomics-R1.7748.7748.2	controllerType=0 controllerNumber=1 scan=7748	35.0707
05987:3	1	K.NC[+57.021]SFN[+1864.634]ITTNIR.G	HexNAc(2)Hex(9)	C[+57], N[+1865]	1068.76	3	3204.28	3204.28	0	0.4	130	Specific	694.87	694.87	124.01	8.69	1378	>sp|P2019|HIV1_gp120 glycoprotein OS=Human HIV1 GN=S PE=1 SV=1	1	HIV1-gp120-Trypsin-before-enrichment-glycoproteomics-R1.7417.7417.3	controllerType=0 controllerNumber=1 scan=7417	33.6579
06637:2	1	K.N[+568.212]C[+57.021]SFNITTNIR.G	HexNAc(2)Hex(1)	C[+57], N[+568]	954.431	2	1907.85	1907.85	0	-0.1	130	Specific	697.52	697.52	52.47	8.4	1378	>sp|P2019|HIV1_gp120 glycoprotein OS=Human HIV1 GN=S PE=1 SV=1	1	HIV1-gp120-Trypsin-before-enrichment-glycoproteomics-R1.8126.8126.2	controllerType=0 controllerNumber=1 scan=8126	36.7186
06005:3	1	K.NC[+57.021]SFN[+1702.581]ITTNIR.G	HexNAc(2)Hex(8)	C[+57], N[+1703]	1014.75	3	3042.22	3042.22	0	0.4	130	Specific	717.15	717.15	102.8	9.69	1378	>sp|P2019|HIV1_gp120 glycoprotein OS=Human HIV1 GN=S PE=1 SV=1	1	HIV1-gp120-Trypsin-before-enrichment-glycoproteomics-R1.7437.7437.3	controllerType=0 controllerNumber=1 scan=7437	33.7438
05964:3	1	K.NC[+57.021]SFN[+1768.640]ITTNIR.G	HexNAc(4)Hex(5)Fuc(1)	C[+57], N[+1769]	1036.77	3	3108.28	3108.28	0	0.5	130	Specific	717.72	717.72	16.73	9.69	1378	>sp|P2019|HIV1_gp120 glycoprotein OS=Human HIV1 GN=S PE=1 SV=1	1	HIV1-gp120-Trypsin-before-enrichment-glycoproteomics-R1.7392.7392.3	controllerType=0 controllerNumber=1 scan=7392	33.5513
06409:2	1	K.N[+892.317]C[+57.021]SFNITTNIR.G	HexNAc(2)Hex(3)	C[+57], N[+892]	1116.48	2	2231.96	2231.96	0	0.5	130	Specific	720.42	720.42	53.56	9.4	1378	>sp|P2019|HIV1_gp120 glycoprotein OS=Human HIV1 GN=S PE=1 SV=1	1	HIV1-gp120-Trypsin-before-enrichment-glycoproteomics-R1.7877.7877.2	controllerType=0 controllerNumber=1 scan=7877	35.6304
05288:4	1	K.EYALFYKLDIAPIDN[+2272.846]NSNNR.Y	HexNAc(8)Hex(4)	N[+2273]	1161.51	4	4643.01	4643.02	0	-2	146	Specific	216.98	216.98	216.98	2.83	1378	>sp|P2019|HIV1_gp120 glycoprotein OS=Human HIV1 GN=S PE=1 SV=1	1	HIV1-gp120-Trypsin-before-enrichment-glycoproteomics-R1.6655.6655.4	controllerType=0 controllerNumber=1 scan=6655	30.3761
07080:3	1	K.EYALFYKLDIAPIDN[+2434.899]NSNNR.Y	HexNAc(8)Hex(5)	N[+2435]	1602.35	3	4805.04	4805.07	0	-7.2	146	Specific	217.67	217.67	217.67	2.25	1378	>sp|P2019|HIV1_gp120 glycoprotein OS=Human HIV1 GN=S PE=1 SV=1	1	HIV1-gp120-Trypsin-before-enrichment-glycoproteomics-R1.8608.8608.3	controllerType=0 controllerNumber=1 scan=8608	38.7613
05290:4	1	K.EYALFYKLDIAPIDN[+2116.756]NSNNR.Y	HexNAc(5)Hex(5)NeuAc(1)	N[+2117]	1122.75	4	4487.97	4486.93	1	9.3	146	Specific	279.49	279.49	279.49	2.41	1378	>sp|P2019|HIV1_gp120 glycoprotein OS=Human HIV1 GN=S PE=1 SV=1	1	HIV1-gp120-Trypsin-before-enrichment-glycoproteomics-R1.6657.6657.4	controllerType=0 controllerNumber=1 scan=6657	30.3853
05300:3	1	K.EYALFYKLDIAPIDN[+2100.761]NSNNR.Y	HexNAc(5)Hex(4)Fuc(1)NeuAc(1)	N[+2101]	1490.99	3	4470.96	4470.93	0	5.7	146	Specific	329.95	329.95	329.95	2.32	1378	>sp|P2019|HIV1_gp120 glycoprotein OS=Human HIV1 GN=S PE=1 SV=1	1	HIV1-gp120-Trypsin-before-enrichment-glycoproteomics-R1.6668.6668.3	controllerType=0 controllerNumber=1 scan=6668	30.4338
05337:3	1	K.EYALFYKLDIAPIDN[+2100.761]NSNNR.Y	HexNAc(5)Hex(4)Fuc(1)NeuAc(1)	N[+2101]	1491	3	4470.97	4470.93	0	8.3	146	Specific	344.75	344.75	344.75	2.32	1378	>sp|P2019|HIV1_gp120 glycoprotein OS=Human HIV1 GN=S PE=1 SV=1	1	HIV1-gp120-Trypsin-before-enrichment-glycoproteomics-R1.6708.6708.3	controllerType=0 controllerNumber=1 scan=6708	30.6054
04340:3	1	K.LDIAPIDN[+1809.666]NSNNR.Y	HexNAc(5)Hex(4)Fuc(1)	N[+1810]	1089.14	3	3265.39	3265.38	0	2.8	153	Specific	212.58	212.58	212.58	2.62	1378	>sp|P2019|HIV1_gp120 glycoprotein OS=Human HIV1 GN=S PE=1 SV=1	1	HIV1-gp120-Trypsin-before-enrichment-glycoproteomics-R1.5624.5624.3	controllerType=0 controllerNumber=1 scan=5624	26.0459
05086:4	1	K.LDIAPIDN[+2018.708]NSNNRYRLISC[+57.021]N[+876.322]TSVITQAC[+57.021]PK.V	HexNAc(3)Hex(6)Fuc(1)NeuAc(1),HexNAc(2)Hex(2)Fuc(1)	C[+57]*2, N[+876][+2019]	1586.44	4	6342.72	6342.74	0	-2.9	153	Specific	225.77	225.77	0	1.28	1378	>sp|P2019|HIV1_gp120 glycoprotein OS=Human HIV1 GN=S PE=1 SV=1	1	HIV1-gp120-Trypsin-before-enrichment-glycoproteomics-R1.6435.6435.2	controllerType=0 controllerNumber=1 scan=6435	29.4806
05094:4	1	K.LDIAPIDNNSNNRYRLISC[+57.021]N[+3083.110]TSVITQAC[+57.021]PK.V	HexNAc(8)Hex(9)	C[+57]*2, N[+3083]	1633.46	4	6530.8	6530.82	0	-2.7	153	Specific	227.04	227.04	19.82	0.79	1378	>sp|P2019|HIV1_gp120 glycoprotein OS=Human HIV1 GN=S PE=1 SV=1	1	HIV1-gp120-Trypsin-before-enrichment-glycoproteomics-R1.6444.6444.4	controllerType=0 controllerNumber=1 scan=6444	29.5142
05446:3	1	K.LDIAPIDN[+2580.957]NSNNR.Y	HexNAc(8)Hex(5)Fuc(1)	N[+2581]	1346.56	3	4037.67	4036.68	1	-1.2	153	Specific	231.11	215.99	215.99	3.8	1378	>sp|P2019|HIV1_gp120 glycoprotein OS=Human HIV1 GN=S PE=1 SV=1	1	HIV1-gp120-Trypsin-before-enrichment-glycoproteomics-R1.6827.6827.3	controllerType=0 controllerNumber=1 scan=6827	31.1092
05946:4	1	K.LDIAPIDNNSNNRYRLISC[+57.021]N[+1946.687]TSVITQAC[+57.021]PK.V	HexNAc(4)Hex(7)	C[+57]*2, N[+1947]	1349.1	4	5393.37	5394.4	-1	-5.3	153	Specific	233.59	233.59	15.08	0.7	1378	>sp|P2019|HIV1_gp120 glycoprotein OS=Human HIV1 GN=S PE=1 SV=1	1	HIV1-gp120-Trypsin-before-enrichment-glycoproteomics-R1.7372.7372.4	controllerType=0 controllerNumber=1 scan=7372	33.4675
05166:4	1	K.LDIAPIDNNSNNRYRLISC[+57.021]N[+2717.978]TSVITQAC[+57.021]PK.V	HexNAc(7)Hex(8)	C[+57]*2, N[+2718]	1542.42	4	6166.67	6165.69	1	-4.2	153	Specific	235.43	235.43	28.46	1.65	1378	>sp|P2019|HIV1_gp120 glycoprotein OS=Human HIV1 GN=S PE=1 SV=1	1	HIV1-gp120-Trypsin-before-enrichment-glycoproteomics-R1.6522.6522.4	controllerType=0 controllerNumber=1 scan=6522	29.8146
05179:4	1	K.LDIAPIDNNSNNRYRLISC[+57.021]N[+2715.963]TSVITQAC[+57.021]PK.V	HexNAc(5)Hex(6)Fuc(1)NeuAc(2)	C[+57]*2, N[+2716]	1541.92	4	6164.67	6163.67	1	-1.3	153	Specific	252.48	252.48	10.84	1.52	1378	>sp|P2019|HIV1_gp120 glycoprotein OS=Human HIV1 GN=S PE=1 SV=1	1	HIV1-gp120-Trypsin-before-enrichment-glycoproteomics-R1.6536.6536.3	controllerType=0 controllerNumber=1 scan=6536	29.8752
05401:3	1	K.LDIAPIDN[+2539.930]NSNNR.Y	HexNAc(7)Hex(6)Fuc(1)	N[+2540]	1332.55	3	3995.65	3995.65	0	-0.3	153	Specific	254.02	254.02	254.02	3.7	1378	>sp|P2019|HIV1_gp120 glycoprotein OS=Human HIV1 GN=S PE=1 SV=1	1	HIV1-gp120-Trypsin-before-enrichment-glycoproteomics-R1.6778.6778.3	controllerType=0 controllerNumber=1 scan=6778	30.8987
05067:4	1	K.LDIAPIDN[+1038.375]NSNNRYRLISC[+57.021]N[+2391.857]TSVITQAC[+57.021]PK.V	HexNAc(2)Hex(3)Fuc(1),HexNAc(5)Hex(4)Fuc(1)NeuAc(2)	C[+57]*2, N[+1038][+2392]	1720.24	4	6877.93	6877.94	0	-1.5	153	Specific	258.78	258.78	0	1.52	1378	>sp|P2019|HIV1_gp120 glycoprotein OS=Human HIV1 GN=S PE=1 SV=1	1	HIV1-gp120-Trypsin-before-enrichment-glycoproteomics-R1.6415.6415.2	controllerType=0 controllerNumber=1 scan=6415	29.4067
05056:4	1	K.LDIAPIDNNSNNRYRLISC[+57.021]N[+3284.174]TSVITQAC[+57.021]PK.V	HexNAc(7)Hex(7)Fuc(1)NeuAc(2)	C[+57]*2, N[+3284]	1683.73	4	6731.88	6731.88	0	-0.7	153	Specific	263.54	263.54	26.31	1.52	1378	>sp|P2019|HIV1_gp120 glycoprotein OS=Human HIV1 GN=S PE=1 SV=1	1	HIV1-gp120-Trypsin-before-enrichment-glycoproteomics-R1.6403.6403.4	controllerType=0 controllerNumber=1 scan=6403	29.3728
05416:3	1	K.LDIAPIDN[+2580.957]NSNNR.Y	HexNAc(8)Hex(5)Fuc(1)	N[+2581]	1346.23	3	4036.67	4036.68	0	-0.2	153	Specific	284.08	217.91	217.91	3.65	1378	>sp|P2019|HIV1_gp120 glycoprotein OS=Human HIV1 GN=S PE=1 SV=1	1	HIV1-gp120-Trypsin-before-enrichment-glycoproteomics-R1.6794.6794.3	controllerType=0 controllerNumber=1 scan=6794	30.9652
04402:3	1	K.LDIAPIDN[+1241.454]NSNNR.Y	HexNAc(3)Hex(3)Fuc(1)	N[+1241]	899.73	3	2697.18	2697.17	0	1.1	153	Specific	302.63	302.63	302.63	4.14	1378	>sp|P2019|HIV1_gp120 glycoprotein OS=Human HIV1 GN=S PE=1 SV=1	1	HIV1-gp120-Trypsin-before-enrichment-glycoproteomics-R1.5691.5691.3	controllerType=0 controllerNumber=1 scan=5691	26.342
05913:4	1	K.LDIAPIDNNSNNRYRLISC[+57.021]N[+1987.714]TSVITQAC[+57.021]PK.V	HexNAc(5)Hex(6)	C[+57]*2, N[+1988]	1359.35	4	5434.39	5435.42	-1	-6	153	Specific	309.71	309.71	15.68	1.01	1378	>sp|P2019|HIV1_gp120 glycoprotein OS=Human HIV1 GN=S PE=1 SV=1	1	HIV1-gp120-Trypsin-before-enrichment-glycoproteomics-R1.7336.7336.4	controllerType=0 controllerNumber=1 scan=7336	33.3179
04264:3	1	K.LDIAPIDN[+1971.719]NSNNR.Y	HexNAc(5)Hex(5)Fuc(1)	N[+1972]	1143.15	3	3427.44	3427.44	0	0.5	153	Specific	321.8	302.1	302.1	4.19	1378	>sp|P2019|HIV1_gp120 glycoprotein OS=Human HIV1 GN=S PE=1 SV=1	1	HIV1-gp120-Trypsin-before-enrichment-glycoproteomics-R1.5541.5541.3	controllerType=0 controllerNumber=1 scan=5541	25.6831
04272:3	1	K.LDIAPIDN[+1647.613]NSNNR.Y	HexNAc(5)Hex(3)Fuc(1)	N[+1648]	1035.12	3	3103.33	3103.33	0	0.7	153	Specific	330.95	330.95	330.95	4.3	1378	>sp|P2019|HIV1_gp120 glycoprotein OS=Human HIV1 GN=S PE=1 SV=1	1	HIV1-gp120-Trypsin-before-enrichment-glycoproteomics-R1.5549.5549.3	controllerType=0 controllerNumber=1 scan=5549	25.7207
05539:3	1	K.LDIAPIDN[+3081.095]NSNNR.Y	HexNAc(6)Hex(7)Fuc(1)NeuAc(2)	N[+3081]	1512.95	3	4536.82	4536.81	0	2.3	153	Specific	336.9	311.47	311.47	3.8	1378	>sp|P2019|HIV1_gp120 glycoprotein OS=Human HIV1 GN=S PE=1 SV=1	1	HIV1-gp120-Trypsin-before-enrichment-glycoproteomics-R1.6928.6928.3	controllerType=0 controllerNumber=1 scan=6928	31.5518
04197:3	1	K.LDIAPIDN[+1647.613]NSNNR.Y	HexNAc(5)Hex(3)Fuc(1)	N[+1648]	1035.12	3	3103.34	3103.33	0	1.3	153	Specific	392.04	381.72	381.72	5.14	1378	>sp|P2019|HIV1_gp120 glycoprotein OS=Human HIV1 GN=S PE=1 SV=1	1	HIV1-gp120-Trypsin-before-enrichment-glycoproteomics-R1.5468.5468.3	controllerType=0 controllerNumber=1 scan=5468	25.3636
05407:3	1	K.LDIAPIDN[+2861.000]NSNNR.Y	HexNAc(5)Hex(6)NeuAc(3)	N[+2861]	1439.9	3	4317.68	4316.72	1	-10.2	153	Specific	392.7	392.7	392.7	5.34	1378	>sp|P2019|HIV1_gp120 glycoprotein OS=Human HIV1 GN=S PE=1 SV=1	1	HIV1-gp120-Trypsin-before-enrichment-glycoproteomics-R1.6784.6784.3	controllerType=0 controllerNumber=1 scan=6784	30.925
04193:3	1	K.LDIAPIDN[+1606.587]NSNNR.Y	HexNAc(4)Hex(4)Fuc(1)	N[+1607]	1021.44	3	3062.31	3062.31	0	0.7	153	Specific	398.2	387.4	387.4	5.34	1378	>sp|P2019|HIV1_gp120 glycoprotein OS=Human HIV1 GN=S PE=1 SV=1	1	HIV1-gp120-Trypsin-before-enrichment-glycoproteomics-R1.5463.5463.3	controllerType=0 controllerNumber=1 scan=5463	25.3441
04073:3	1	K.LDIAPIDN[+1768.640]NSNNR.Y	HexNAc(4)Hex(5)Fuc(1)	N[+1769]	1075.46	3	3224.36	3224.36	0	0.1	153	Specific	460.65	460.65	460.65	5.45	1378	>sp|P2019|HIV1_gp120 glycoprotein OS=Human HIV1 GN=S PE=1 SV=1	1	HIV1-gp120-Trypsin-before-enrichment-glycoproteomics-R1.5332.5332.3	controllerType=0 controllerNumber=1 scan=5332	24.7893
05004:3	1	K.LDIAPIDN[+2059.735]NSNNR.Y	HexNAc(4)Hex(5)Fuc(1)NeuAc(1)	N[+2060]	1172.49	3	3515.46	3515.45	0	0.6	153	Specific	471.99	471.99	471.99	5.45	1378	>sp|P2019|HIV1_gp120 glycoprotein OS=Human HIV1 GN=S PE=1 SV=1	1	HIV1-gp120-Trypsin-before-enrichment-glycoproteomics-R1.6347.6347.3	controllerType=0 controllerNumber=1 scan=6347	29.1652
04202:3	1	K.LDIAPIDN[+1565.560]NSNNR.Y	HexNAc(3)Hex(5)Fuc(1)	N[+1566]	1007.77	3	3021.28	3021.28	0	1.3	153	Specific	480.59	480.59	480.59	5.27	1378	>sp|P2019|HIV1_gp120 glycoprotein OS=Human HIV1 GN=S PE=1 SV=1	1	HIV1-gp120-Trypsin-before-enrichment-glycoproteomics-R1.5473.5473.3	controllerType=0 controllerNumber=1 scan=5473	25.3874
04287:2	1	K.LDIAPIDN[+1216.423]NSNNR.Y	HexNAc(2)Hex(5)	N[+1216]	1336.58	2	2672.15	2672.14	0	2.9	153	Specific	511.26	511.26	511.26	4.78	1378	>sp|P2019|HIV1_gp120 glycoprotein OS=Human HIV1 GN=S PE=1 SV=1	1	HIV1-gp120-Trypsin-before-enrichment-glycoproteomics-R1.5566.5566.2	controllerType=0 controllerNumber=1 scan=5566	25.7935
04294:3	1	K.LDIAPIDN[+1403.507]NSNNR.Y	HexNAc(3)Hex(4)Fuc(1)	N[+1404]	953.748	3	2859.23	2859.23	0	1	153	Specific	527.45	527.45	527.45	5.71	1378	>sp|P2019|HIV1_gp120 glycoprotein OS=Human HIV1 GN=S PE=1 SV=1	1	HIV1-gp120-Trypsin-before-enrichment-glycoproteomics-R1.5573.5573.3	controllerType=0 controllerNumber=1 scan=5573	25.8258
04247:3	1	K.LDIAPIDN[+1971.719]NSNNR.Y	HexNAc(5)Hex(5)Fuc(1)	N[+1972]	1143.15	3	3427.44	3427.44	0	0.7	153	Specific	546.78	504.7	504.7	5.71	1378	>sp|P2019|HIV1_gp120 glycoprotein OS=Human HIV1 GN=S PE=1 SV=1	1	HIV1-gp120-Trypsin-before-enrichment-glycoproteomics-R1.5522.5522.2	controllerType=0 controllerNumber=1 scan=5522	25.602
04386:3	1	K.LDIAPIDN[+1647.613]NSNNR.Y	HexNAc(5)Hex(3)Fuc(1)	N[+1648]	1035.12	3	3103.34	3103.33	0	2.3	153	Specific	664.99	658.6	658.6	8.3	1378	>sp|P2019|HIV1_gp120 glycoprotein OS=Human HIV1 GN=S PE=1 SV=1	1	HIV1-gp120-Trypsin-before-enrichment-glycoproteomics-R1.5674.5674.3	controllerType=0 controllerNumber=1 scan=5674	26.2665
04297:3	1	K.LDIAPIDN[+1444.534]NSNNR.Y	HexNAc(4)Hex(3)Fuc(1)	N[+1445]	967.423	3	2900.26	2900.25	0	0.9	153	Specific	669.36	669.36	669.36	8.69	1378	>sp|P2019|HIV1_gp120 glycoprotein OS=Human HIV1 GN=S PE=1 SV=1	1	HIV1-gp120-Trypsin-before-enrichment-glycoproteomics-R1.5577.5577.3	controllerType=0 controllerNumber=1 scan=5577	25.8407
06646:3	1	R.YRLISC[+57.021]N[+2586.920]TSVITQAC[+57.021]PK.V	HexNAc(5)Hex(7)Fuc(1)NeuAc(1)	C[+57]*2, N[+2587]	1532.97	3	4596.9	4597.93	-1	-5.6	166	Specific	200.3	200.3	200.3	2.65	1378	>sp|P2019|HIV1_gp120 glycoprotein OS=Human HIV1 GN=S PE=1 SV=1	1	HIV1-gp120-Trypsin-before-enrichment-glycoproteomics-R1.8135.8135.3	controllerType=0 controllerNumber=1 scan=8135	36.7606
04941:3	1	R.YRLISC[+57.021]N[+2059.735]TSVITQAC[+57.021]PK.V	HexNAc(4)Hex(5)Fuc(1)NeuAc(1)	C[+57]*2, N[+2060]	1357.59	3	4070.76	4070.74	0	3.8	166	Specific	255	255	255	2.41	1378	>sp|P2019|HIV1_gp120 glycoprotein OS=Human HIV1 GN=S PE=1 SV=1	1	HIV1-gp120-Trypsin-before-enrichment-glycoproteomics-R1.6279.6279.3	controllerType=0 controllerNumber=1 scan=6279	28.8993
05880:3	1	R.YRLISC[+57.021]N[+2188.740]TSVITQAC[+57.021]PK.V	HexNAc(2)Hex(11)	C[+57]*2, N[+2189]	1400.26	3	4198.77	4199.75	-1	6.7	166	Specific	269.27	269.27	269.27	1.76	1378	>sp|P2019|HIV1_gp120 glycoprotein OS=Human HIV1 GN=S PE=1 SV=1	1	HIV1-gp120-Trypsin-before-enrichment-glycoproteomics-R1.7300.7300.3	controllerType=0 controllerNumber=1 scan=7300	33.1626
05623:3	1	R.LISC[+57.021]N[+1850.693]TSVITQAC[+57.021]PK.V	HexNAc(6)Hex(3)Fuc(1)	C[+57]*2, N[+1851]	1181.52	3	3542.54	3542.54	0	1.7	168	Specific	203.86	203.86	203.86	2.46	1378	>sp|P2019|HIV1_gp120 glycoprotein OS=Human HIV1 GN=S PE=1 SV=1	1	HIV1-gp120-Trypsin-before-enrichment-glycoproteomics-R1.7020.7020.3	controllerType=0 controllerNumber=1 scan=7020	31.9544
05605:3	1	R.LISC[+57.021]N[+1907.714]TSVITQAC[+57.021]PK.V	HexNAc(7)Hex(3)	C[+57]*2, N[+1908]	1200.52	3	3599.56	3599.56	0	-1.2	168	Specific	205.09	205.09	205.09	3.15	1378	>sp|P2019|HIV1_gp120 glycoprotein OS=Human HIV1 GN=S PE=1 SV=1	1	HIV1-gp120-Trypsin-before-enrichment-glycoproteomics-R1.7000.7000.3	controllerType=0 controllerNumber=1 scan=7000	31.8678
05863:3	1	R.LISC[+57.021]N[+2481.889]TSVITQAC[+57.021]PK.V	HexNAc(6)Hex(6)NeuAc(1)	C[+57]*2, N[+2482]	1392.26	3	4174.77	4173.73	1	8.3	168	Specific	208.52	208.52	208.52	1.67	1378	>sp|P2019|HIV1_gp120 glycoprotein OS=Human HIV1 GN=S PE=1 SV=1	1	HIV1-gp120-Trypsin-before-enrichment-glycoproteomics-R1.7282.7282.4	controllerType=0 controllerNumber=1 scan=7282	33.0826
06441:3	1	R.LISC[+57.021]N[+1930.692]TSVITQAC[+57.021]PK.V	HexNAc(4)Hex(6)Fuc(1)	C[+57]*2, N[+1931]	1208.19	3	3622.55	3622.54	0	3.4	168	Specific	210.75	210.75	210.75	1.71	1378	>sp|P2019|HIV1_gp120 glycoprotein OS=Human HIV1 GN=S PE=1 SV=1	1	HIV1-gp120-Trypsin-before-enrichment-glycoproteomics-R1.7912.7912.3	controllerType=0 controllerNumber=1 scan=7912	35.7838
07006:3	1	R.LISC[+57.021]N[+2586.920]TSVITQAC[+57.021]PK.V	HexNAc(5)Hex(7)Fuc(1)NeuAc(1)	C[+57]*2, N[+2587]	1426.58	3	4277.74	4278.77	-1	-6.2	168	Specific	211.49	211.49	211.49	2.99	1378	>sp|P2019|HIV1_gp120 glycoprotein OS=Human HIV1 GN=S PE=1 SV=1	1	HIV1-gp120-Trypsin-before-enrichment-glycoproteomics-R1.8527.8527.3	controllerType=0 controllerNumber=1 scan=8527	38.4238
09579:3	1	R.LISC[+57.021]N[+1378.476]TSVITQAC[+57.021]PK.V	HexNAc(2)Hex(6)	C[+57]*2, N[+1378]	1024.11	3	3070.33	3070.32	0	2.4	168	Specific	211.73	211.73	211.73	2.39	1378	>sp|P2019|HIV1_gp120 glycoprotein OS=Human HIV1 GN=S PE=1 SV=1	1	HIV1-gp120-Trypsin-before-enrichment-glycoproteomics-R1.11331.11331.3	controllerType=0 controllerNumber=1 scan=11331	50.4416
06577:3	1	R.LISC[+57.021]N[+3229.168]TSVITQAC[+57.021]PK.V	HexNAc(8)Hex(9)Fuc(1)	C[+57]*2, N[+3229]	1640.68	3	4920.01	4921.01	-1	0.4	168	Specific	211.78	206.36	206.36	2.99	1378	>sp|P2019|HIV1_gp120 glycoprotein OS=Human HIV1 GN=S PE=1 SV=1	1	HIV1-gp120-Trypsin-before-enrichment-glycoproteomics-R1.8060.8060.3	controllerType=0 controllerNumber=1 scan=8060	36.4323
07289:3	1	R.LISC[+57.021]N[+3372.190]TSVITQAC[+57.021]PK.V	HexNAc(6)Hex(7)Fuc(1)NeuAc(3)	C[+57]*2, N[+3372]	1688.35	3	5063.04	5064.04	-1	1.5	168	Specific	220.3	218.16	218.16	2.81	1378	>sp|P2019|HIV1_gp120 glycoprotein OS=Human HIV1 GN=S PE=1 SV=1	1	HIV1-gp120-Trypsin-before-enrichment-glycoproteomics-R1.8836.8836.3	controllerType=0 controllerNumber=1 scan=8836	39.7585
05925:3	1	R.LISC[+57.021]N[+3007.058]TSVITQAC[+57.021]PK.V	HexNAc(5)Hex(6)Fuc(1)NeuAc(3)	C[+57]*2, N[+3007]	1566.97	3	4698.9	4698.9	0	-1.5	168	Specific	225.77	162.79	162.79	3.14	1378	>sp|P2019|HIV1_gp120 glycoprotein OS=Human HIV1 GN=S PE=1 SV=1	1	HIV1-gp120-Trypsin-before-enrichment-glycoproteomics-R1.7349.7349.3	controllerType=0 controllerNumber=1 scan=7349	33.3713
07407:3	1	R.LISC[+57.021]N[+3372.190]TSVITQAC[+57.021]PK.V	HexNAc(6)Hex(7)Fuc(1)NeuAc(3)	C[+57]*2, N[+3372]	1688.69	3	5064.05	5064.04	0	3.4	168	Specific	228.68	228.68	228.68	2.72	1378	>sp|P2019|HIV1_gp120 glycoprotein OS=Human HIV1 GN=S PE=1 SV=1	1	HIV1-gp120-Trypsin-before-enrichment-glycoproteomics-R1.8965.8965.3	controllerType=0 controllerNumber=1 scan=8965	40.3203
10840:3	1	R.LISC[+57.021]N[+2059.735]TSVITQAC[+57.021]PK.V	HexNAc(4)Hex(5)Fuc(1)NeuAc(1)	C[+57]*2, N[+2060]	1251.2	3	3751.58	3751.58	0	0.8	168	Specific	229.9	105.12	105.12	2.53	1378	>sp|P2019|HIV1_gp120 glycoprotein OS=Human HIV1 GN=S PE=1 SV=1	1	HIV1-gp120-Trypsin-before-enrichment-glycoproteomics-R1.12704.12704.3	controllerType=0 controllerNumber=1 scan=12704	56.3083
05435:3	1	R.LISC[+57.021]N[+2075.730]TSVITQAC[+57.021]PK.V	HexNAc(4)Hex(6)NeuAc(1)	C[+57]*2, N[+2076]	1256.53	3	3767.57	3767.58	0	-0.8	168	Specific	232.76	61.17	61.17	2.21	1378	>sp|P2019|HIV1_gp120 glycoprotein OS=Human HIV1 GN=S PE=1 SV=1	1	HIV1-gp120-Trypsin-before-enrichment-glycoproteomics-R1.6815.6815.3	controllerType=0 controllerNumber=1 scan=6815	31.0565
06147:3	1	R.LISC[+57.021]N[+2110.793]TSVITQAC[+57.021]PK.V	HexNAc(8)Hex(3)	C[+57]*2, N[+2111]	1268.21	3	3802.6	3802.64	0	-9.2	168	Specific	233.57	233.57	233.57	2.69	1378	>sp|P2019|HIV1_gp120 glycoprotein OS=Human HIV1 GN=S PE=1 SV=1	1	HIV1-gp120-Trypsin-before-enrichment-glycoproteomics-R1.7591.7591.3	controllerType=0 controllerNumber=1 scan=7591	34.3955
06353:3	1	R.LISC[+57.021]N[+2133.772]TSVITQAC[+57.021]PK.V	HexNAc(5)Hex(6)Fuc(1)	C[+57]*2, N[+2134]	1275.88	3	3825.63	3825.62	0	2.6	168	Specific	234.01	234.01	234.01	2.79	1378	>sp|P2019|HIV1_gp120 glycoprotein OS=Human HIV1 GN=S PE=1 SV=1	1	HIV1-gp120-Trypsin-before-enrichment-glycoproteomics-R1.7816.7816.3	controllerType=0 controllerNumber=1 scan=7816	35.3628
07455:4	1	R.LISC[+57.021]N[+3372.190]TSVITQAC[+57.021]PK.V	HexNAc(6)Hex(7)Fuc(1)NeuAc(3)	C[+57]*2, N[+3372]	1266.51	4	5063.03	5064.04	-1	-0.9	168	Specific	237.06	237.06	237.06	2.99	1378	>sp|P2019|HIV1_gp120 glycoprotein OS=Human HIV1 GN=S PE=1 SV=1	1	HIV1-gp120-Trypsin-before-enrichment-glycoproteomics-R1.9017.9017.4	controllerType=0 controllerNumber=1 scan=9017	40.5585
06496:3	1	R.LISC[+57.021]N[+2059.735]TSVITQAC[+57.021]PK.V	HexNAc(4)Hex(5)Fuc(1)NeuAc(1)	C[+57]*2, N[+2060]	1251.2	3	3751.58	3751.58	0	0.1	168	Specific	252.77	251.89	251.89	3.82	1378	>sp|P2019|HIV1_gp120 glycoprotein OS=Human HIV1 GN=S PE=1 SV=1	1	HIV1-gp120-Trypsin-before-enrichment-glycoproteomics-R1.7972.7972.3	controllerType=0 controllerNumber=1 scan=7972	36.0465
07609:3	1	R.LISC[+57.021]N[+3007.058]TSVITQAC[+57.021]PK.V	HexNAc(5)Hex(6)Fuc(1)NeuAc(3)	C[+57]*2, N[+3007]	1566.99	3	4698.94	4698.9	0	8.4	168	Specific	256.41	256.41	256.41	2.64	1378	>sp|P2019|HIV1_gp120 glycoprotein OS=Human HIV1 GN=S PE=1 SV=1	1	HIV1-gp120-Trypsin-before-enrichment-glycoproteomics-R1.9185.9185.3	controllerType=0 controllerNumber=1 scan=9185	41.3018
07214:3	1	R.LISC[+57.021]N[+2350.830]TSVITQAC[+57.021]PK.V	HexNAc(4)Hex(5)Fuc(1)NeuAc(2)	C[+57]*2, N[+2351]	1348.23	3	4042.69	4042.68	0	3.6	168	Specific	257.52	257.52	257.52	2.98	1378	>sp|P2019|HIV1_gp120 glycoprotein OS=Human HIV1 GN=S PE=1 SV=1	1	HIV1-gp120-Trypsin-before-enrichment-glycoproteomics-R1.8754.8754.3	controllerType=0 controllerNumber=1 scan=8754	39.4004
05554:3	1	R.LISC[+57.021]N[+2053.772]TSVITQAC[+57.021]PK.V	HexNAc(7)Hex(3)Fuc(1)	C[+57]*2, N[+2054]	1249.21	3	3745.62	3745.62	0	1	168	Specific	258.18	258.18	258.18	3.82	1378	>sp|P2019|HIV1_gp120 glycoprotein OS=Human HIV1 GN=S PE=1 SV=1	1	HIV1-gp120-Trypsin-before-enrichment-glycoproteomics-R1.6945.6945.3	controllerType=0 controllerNumber=1 scan=6945	31.625
06524:4	1	R.LISC[+57.021]N[+3226.132]TSVITQAC[+57.021]PK.V	HexNAc(6)Hex(7)NeuAc(3)	C[+57]*2, N[+3226]	1230.51	4	4919	4917.98	1	3.8	168	Specific	263.94	263.94	263.94	2.98	1378	>sp|P2019|HIV1_gp120 glycoprotein OS=Human HIV1 GN=S PE=1 SV=1	1	HIV1-gp120-Trypsin-before-enrichment-glycoproteomics-R1.8002.8002.2	controllerType=0 controllerNumber=1 scan=8002	36.1792
05662:3	1	R.LISC[+57.021]N[+1663.608]TSVITQAC[+57.021]PK.V	HexNAc(5)Hex(4)	C[+57]*2, N[+1664]	1119.16	3	3355.46	3355.45	0	0.9	168	Specific	273.57	273.57	273.57	3.82	1378	>sp|P2019|HIV1_gp120 glycoprotein OS=Human HIV1 GN=S PE=1 SV=1	1	HIV1-gp120-Trypsin-before-enrichment-glycoproteomics-R1.7063.7063.3	controllerType=0 controllerNumber=1 scan=7063	32.1406
06350:3	1	R.LISC[+57.021]N[+2116.756]TSVITQAC[+57.021]PK.V	HexNAc(5)Hex(5)NeuAc(1)	C[+57]*2, N[+2117]	1270.21	3	3808.6	3808.6	0	0.5	168	Specific	277.12	277.12	277.12	3.82	1378	>sp|P2019|HIV1_gp120 glycoprotein OS=Human HIV1 GN=S PE=1 SV=1	1	HIV1-gp120-Trypsin-before-enrichment-glycoproteomics-R1.7813.7813.3	controllerType=0 controllerNumber=1 scan=7813	35.3483
05531:3	1	R.LISC[+57.021]N[+1971.719]TSVITQAC[+57.021]PK.V	HexNAc(5)Hex(5)Fuc(1)	C[+57]*2, N[+1972]	1221.86	3	3663.57	3663.56	0	0.4	168	Specific	278.28	278.28	278.28	3.82	1378	>sp|P2019|HIV1_gp120 glycoprotein OS=Human HIV1 GN=S PE=1 SV=1	1	HIV1-gp120-Trypsin-before-enrichment-glycoproteomics-R1.6920.6920.3	controllerType=0 controllerNumber=1 scan=6920	31.5141
05522:3	1	R.LISC[+57.021]N[+2012.745]TSVITQAC[+57.021]PK.V	HexNAc(6)Hex(4)Fuc(1)	C[+57]*2, N[+2013]	1235.54	3	3704.59	3704.59	0	0.9	168	Specific	282.09	282.09	282.09	3.84	1378	>sp|P2019|HIV1_gp120 glycoprotein OS=Human HIV1 GN=S PE=1 SV=1	1	HIV1-gp120-Trypsin-before-enrichment-glycoproteomics-R1.6910.6910.3	controllerType=0 controllerNumber=1 scan=6910	31.4719
06734:4	1	R.LISC[+57.021]N[+2919.042]TSVITQAC[+57.021]PK.V	HexNAc(6)Hex(6)Fuc(1)NeuAc(2)	C[+57]*2, N[+2919]	1153.48	4	4610.91	4610.89	0	5	168	Specific	284.66	284.66	284.66	3.04	1378	>sp|P2019|HIV1_gp120 glycoprotein OS=Human HIV1 GN=S PE=1 SV=1	1	HIV1-gp120-Trypsin-before-enrichment-glycoproteomics-R1.8231.8231.4	controllerType=0 controllerNumber=1 scan=8231	37.1792
06402:3	1	R.LISC[+57.021]N[+1954.704]TSVITQAC[+57.021]PK.V	HexNAc(5)Hex(4)NeuAc(1)	C[+57]*2, N[+1955]	1216.19	3	3646.55	3646.55	0	0.8	168	Specific	292.19	292.19	292.19	3.47	1378	>sp|P2019|HIV1_gp120 glycoprotein OS=Human HIV1 GN=S PE=1 SV=1	1	HIV1-gp120-Trypsin-before-enrichment-glycoproteomics-R1.7869.7869.2	controllerType=0 controllerNumber=1 scan=7869	35.5961
06540:4	1	R.LISC[+57.021]N[+3229.168]TSVITQAC[+57.021]PK.V	HexNAc(8)Hex(9)Fuc(1)	C[+57]*2, N[+3229]	1230.76	4	4920	4921.01	-1	-2.5	168	Specific	293.26	293.26	293.26	3.31	1378	>sp|P2019|HIV1_gp120 glycoprotein OS=Human HIV1 GN=S PE=1 SV=1	1	HIV1-gp120-Trypsin-before-enrichment-glycoproteomics-R1.8020.8020.4	controllerType=0 controllerNumber=1 scan=8020	36.2564
05588:3	1	R.LISC[+57.021]N[+2028.740]TSVITQAC[+57.021]PK.V	HexNAc(6)Hex(5)	C[+57]*2, N[+2029]	1240.87	3	3720.59	3720.59	0	0.9	168	Specific	295.54	295.54	295.54	3.47	1378	>sp|P2019|HIV1_gp120 glycoprotein OS=Human HIV1 GN=S PE=1 SV=1	1	HIV1-gp120-Trypsin-before-enrichment-glycoproteomics-R1.6982.6982.3	controllerType=0 controllerNumber=1 scan=6982	31.7875
04444:3	1	R.LISC[+57.021]N[+1444.534]TSVITQAC[+57.021]PK.V	HexNAc(4)Hex(3)Fuc(1)	C[+57]*2, N[+1445]	1046.13	3	3136.38	3136.38	0	-0.4	168	Specific	296.63	296.63	296.63	3.86	1378	>sp|P2019|HIV1_gp120 glycoprotein OS=Human HIV1 GN=S PE=1 SV=1	1	HIV1-gp120-Trypsin-before-enrichment-glycoproteomics-R1.5737.5737.3	controllerType=0 controllerNumber=1 scan=5737	26.5432
06913:3	1	R.LISC[+57.021]N[+2391.857]TSVITQAC[+57.021]PK.V	HexNAc(5)Hex(4)Fuc(1)NeuAc(2)	C[+57]*2, N[+2392]	1361.91	3	4083.73	4083.7	0	5.8	168	Specific	296.92	286.68	286.68	3.04	1378	>sp|P2019|HIV1_gp120 glycoprotein OS=Human HIV1 GN=S PE=1 SV=1	1	HIV1-gp120-Trypsin-before-enrichment-glycoproteomics-R1.8426.8426.3	controllerType=0 controllerNumber=1 scan=8426	38.0024
04304:3	1	R.LISC[+57.021]N[+1954.704]TSVITQAC[+57.021]PK.V	HexNAc(5)Hex(4)NeuAc(1)	C[+57]*2, N[+1955]	1216.19	3	3646.56	3646.55	0	4.3	168	Specific	297.67	297.67	297.67	3.12	1378	>sp|P2019|HIV1_gp120 glycoprotein OS=Human HIV1 GN=S PE=1 SV=1	1	HIV1-gp120-Trypsin-before-enrichment-glycoproteomics-R1.5584.5584.3	controllerType=0 controllerNumber=1 scan=5584	25.8737
05537:3	1	R.LISC[+57.021]N[+1444.534]TSVITQAC[+57.021]PK.V	HexNAc(4)Hex(3)Fuc(1)	C[+57]*2, N[+1445]	1046.13	3	3136.38	3136.38	0	0.3	168	Specific	301.95	301.95	301.95	3.47	1378	>sp|P2019|HIV1_gp120 glycoprotein OS=Human HIV1 GN=S PE=1 SV=1	1	HIV1-gp120-Trypsin-before-enrichment-glycoproteomics-R1.6926.6926.3	controllerType=0 controllerNumber=1 scan=6926	31.5426
06306:3	1	R.LISC[+57.021]N[+2157.783]TSVITQAC[+57.021]PK.V	HexNAc(6)Hex(4)NeuAc(1)	C[+57]*2, N[+2158]	1283.88	3	3849.63	3849.63	0	0.6	168	Specific	302.52	302.52	302.52	3.47	1378	>sp|P2019|HIV1_gp120 glycoprotein OS=Human HIV1 GN=S PE=1 SV=1	1	HIV1-gp120-Trypsin-before-enrichment-glycoproteomics-R1.7765.7765.3	controllerType=0 controllerNumber=1 scan=7765	35.1427
05019:3	1	R.LISC[+57.021]N[+2715.963]TSVITQAC[+57.021]PK.V	HexNAc(5)Hex(6)Fuc(1)NeuAc(2)	C[+57]*2, N[+2716]	1470.27	3	4408.78	4407.81	1	-6.6	168	Specific	302.6	247.68	19.65	3.84	1378	>sp|P2019|HIV1_gp120 glycoprotein OS=Human HIV1 GN=S PE=1 SV=1	1	HIV1-gp120-Trypsin-before-enrichment-glycoproteomics-R1.6363.6363.3	controllerType=0 controllerNumber=1 scan=6363	29.2233
07043:3	1	R.LISC[+57.021]N[+2407.852]TSVITQAC[+57.021]PK.V	HexNAc(5)Hex(5)NeuAc(2)	C[+57]*2, N[+2408]	1367.24	3	4099.71	4099.7	0	3.3	168	Specific	304.49	304.49	304.49	3.02	1378	>sp|P2019|HIV1_gp120 glycoprotein OS=Human HIV1 GN=S PE=1 SV=1	1	HIV1-gp120-Trypsin-before-enrichment-glycoproteomics-R1.8568.8568.3	controllerType=0 controllerNumber=1 scan=8568	38.5896
06794:3	1	R.LISC[+57.021]N[+2772.984]TSVITQAC[+57.021]PK.V	HexNAc(6)Hex(6)NeuAc(2)	C[+57]*2, N[+2773]	1489.3	3	4465.88	4464.83	1	9.5	168	Specific	305.13	305.13	305.13	2.72	1378	>sp|P2019|HIV1_gp120 glycoprotein OS=Human HIV1 GN=S PE=1 SV=1	1	HIV1-gp120-Trypsin-before-enrichment-glycoproteomics-R1.8297.8297.3	controllerType=0 controllerNumber=1 scan=8297	37.4654
06099:3	1	R.LISC[+57.021]N[+1727.613]TSVITQAC[+57.021]PK.V	HexNAc(3)Hex(6)Fuc(1)	C[+57]*2, N[+1728]	1140.5	3	3419.47	3419.46	0	3.8	168	Specific	305.59	305.59	305.59	3.02	1378	>sp|P2019|HIV1_gp120 glycoprotein OS=Human HIV1 GN=S PE=1 SV=1	1	HIV1-gp120-Trypsin-before-enrichment-glycoproteomics-R1.7539.7539.3	controllerType=0 controllerNumber=1 scan=7539	34.174
04967:3	1	R.LISC[+57.021]N[+2878.015]TSVITQAC[+57.021]PK.V	HexNAc(5)Hex(7)Fuc(1)NeuAc(2)	C[+57]*2, N[+2878]	1523.61	3	4568.81	4569.86	-1	-9.7	168	Specific	306.84	83.86	83.86	2.25	1378	>sp|P2019|HIV1_gp120 glycoprotein OS=Human HIV1 GN=S PE=1 SV=1	1	HIV1-gp120-Trypsin-before-enrichment-glycoproteomics-R1.6307.6307.3	controllerType=0 controllerNumber=1 scan=6307	29.0165
05722:3	1	R.LISC[+57.021]N[+1704.635]TSVITQAC[+57.021]PK.V	HexNAc(6)Hex(3)	C[+57]*2, N[+1705]	1132.83	3	3396.48	3396.48	0	-0.3	168	Specific	307.75	307.75	307.75	3.86	1378	>sp|P2019|HIV1_gp120 glycoprotein OS=Human HIV1 GN=S PE=1 SV=1	1	HIV1-gp120-Trypsin-before-enrichment-glycoproteomics-R1.7128.7128.3	controllerType=0 controllerNumber=1 scan=7128	32.4174
05592:3	1	R.LISC[+57.021]N[+1784.634]TSVITQAC[+57.021]PK.V	HexNAc(4)Hex(6)	C[+57]*2, N[+1785]	1159.5	3	3476.48	3476.48	0	0.7	168	Specific	311.45	311.45	311.45	3.86	1378	>sp|P2019|HIV1_gp120 glycoprotein OS=Human HIV1 GN=S PE=1 SV=1	1	HIV1-gp120-Trypsin-before-enrichment-glycoproteomics-R1.6986.6986.3	controllerType=0 controllerNumber=1 scan=6986	31.8059
06534:3	1	R.LISC[+57.021]N[+2059.735]TSVITQAC[+57.021]PK.V	HexNAc(4)Hex(5)Fuc(1)NeuAc(1)	C[+57]*2, N[+2060]	1251.2	3	3751.58	3751.58	0	0.5	168	Specific	320.73	320.73	320.73	3.91	1378	>sp|P2019|HIV1_gp120 glycoprotein OS=Human HIV1 GN=S PE=1 SV=1	1	HIV1-gp120-Trypsin-before-enrichment-glycoproteomics-R1.8013.8013.3	controllerType=0 controllerNumber=1 scan=8013	36.227
06283:3	1	R.LISC[+57.021]N[+2116.756]TSVITQAC[+57.021]PK.V	HexNAc(5)Hex(5)NeuAc(1)	C[+57]*2, N[+2117]	1270.21	3	3808.6	3808.6	0	0.5	168	Specific	325.56	325.56	325.56	4.02	1378	>sp|P2019|HIV1_gp120 glycoprotein OS=Human HIV1 GN=S PE=1 SV=1	1	HIV1-gp120-Trypsin-before-enrichment-glycoproteomics-R1.7740.7740.3	controllerType=0 controllerNumber=1 scan=7740	35.0367
05600:3	1	R.LISC[+57.021]N[+1663.608]TSVITQAC[+57.021]PK.V	HexNAc(5)Hex(4)	C[+57]*2, N[+1664]	1119.16	3	3355.45	3355.45	0	0.3	168	Specific	330.38	330.38	330.38	4.02	1378	>sp|P2019|HIV1_gp120 glycoprotein OS=Human HIV1 GN=S PE=1 SV=1	1	HIV1-gp120-Trypsin-before-enrichment-glycoproteomics-R1.6995.6995.3	controllerType=0 controllerNumber=1 scan=6995	31.8447
06887:3	1	R.LISC[+57.021]N[+2555.925]TSVITQAC[+57.021]PK.V	HexNAc(7)Hex(7)	C[+57]*2, N[+2556]	1416.6	3	4247.77	4247.77	0	0.1	168	Specific	330.71	93.09	93.09	3.13	1378	>sp|P2019|HIV1_gp120 glycoprotein OS=Human HIV1 GN=S PE=1 SV=1	1	HIV1-gp120-Trypsin-before-enrichment-glycoproteomics-R1.8398.8398.3	controllerType=0 controllerNumber=1 scan=8398	37.8849
06384:3	1	R.LISC[+57.021]N[+1954.704]TSVITQAC[+57.021]PK.V	HexNAc(5)Hex(4)NeuAc(1)	C[+57]*2, N[+1955]	1216.19	3	3646.55	3646.55	0	0.4	168	Specific	331.48	331.48	331.48	4.02	1378	>sp|P2019|HIV1_gp120 glycoprotein OS=Human HIV1 GN=S PE=1 SV=1	1	HIV1-gp120-Trypsin-before-enrichment-glycoproteomics-R1.7850.7850.3	controllerType=0 controllerNumber=1 scan=7850	35.5104
05648:3	1	R.LISC[+57.021]N[+1704.635]TSVITQAC[+57.021]PK.V	HexNAc(6)Hex(3)	C[+57]*2, N[+1705]	1132.83	3	3396.49	3396.48	0	2.4	168	Specific	334.47	334.47	334.47	3.64	1378	>sp|P2019|HIV1_gp120 glycoprotein OS=Human HIV1 GN=S PE=1 SV=1	1	HIV1-gp120-Trypsin-before-enrichment-glycoproteomics-R1.7047.7047.3	controllerType=0 controllerNumber=1 scan=7047	32.0732
06231:3	1	R.LISC[+57.021]N[+2262.814]TSVITQAC[+57.021]PK.V	HexNAc(5)Hex(5)Fuc(1)NeuAc(1)	C[+57]*2, N[+2263]	1318.89	3	3954.67	3954.66	0	1.5	168	Specific	336.85	336.85	336.85	3.82	1378	>sp|P2019|HIV1_gp120 glycoprotein OS=Human HIV1 GN=S PE=1 SV=1	1	HIV1-gp120-Trypsin-before-enrichment-glycoproteomics-R1.7683.7683.3	controllerType=0 controllerNumber=1 scan=7683	34.7935
05121:2	1	R.LISC[+57.021]N[+1702.581]TSVITQAC[+57.021]PK.V	HexNAc(2)Hex(8)	C[+57]*2, N[+1703]	1697.72	2	3394.43	3394.43	0	-0.5	168	Specific	337.29	314.98	314.98	3.62	1378	>sp|P2019|HIV1_gp120 glycoprotein OS=Human HIV1 GN=S PE=1 SV=1	1	HIV1-gp120-Trypsin-before-enrichment-glycoproteomics-R1.6473.6473.2	controllerType=0 controllerNumber=1 scan=6473	29.6283
04879:3	1	R.LISC[+57.021]N[+1444.534]TSVITQAC[+57.021]PK.V	HexNAc(4)Hex(3)Fuc(1)	C[+57]*2, N[+1445]	1046.13	3	3136.39	3136.38	0	2	168	Specific	338.12	338.12	338.12	3.82	1378	>sp|P2019|HIV1_gp120 glycoprotein OS=Human HIV1 GN=S PE=1 SV=1	1	HIV1-gp120-Trypsin-before-enrichment-glycoproteomics-R1.6211.6211.3	controllerType=0 controllerNumber=1 scan=6211	28.6064
06270:3	1	R.LISC[+57.021]N[+2116.756]TSVITQAC[+57.021]PK.V	HexNAc(5)Hex(5)NeuAc(1)	C[+57]*2, N[+2117]	1270.2	3	3808.6	3808.6	0	-0.5	168	Specific	339.35	339.35	339.35	4.02	1378	>sp|P2019|HIV1_gp120 glycoprotein OS=Human HIV1 GN=S PE=1 SV=1	1	HIV1-gp120-Trypsin-before-enrichment-glycoproteomics-R1.7725.7725.3	controllerType=0 controllerNumber=1 scan=7725	34.9744
05686:3	1	R.LISC[+57.021]N[+1501.555]TSVITQAC[+57.021]PK.V	HexNAc(5)Hex(3)	C[+57]*2, N[+1502]	1065.14	3	3193.4	3193.4	0	0.6	168	Specific	346.95	346.95	346.95	4.02	1378	>sp|P2019|HIV1_gp120 glycoprotein OS=Human HIV1 GN=S PE=1 SV=1	1	HIV1-gp120-Trypsin-before-enrichment-glycoproteomics-R1.7089.7089.3	controllerType=0 controllerNumber=1 scan=7089	32.245
05373:3	1	R.LISC[+57.021]N[+1444.534]TSVITQAC[+57.021]PK.V	HexNAc(4)Hex(3)Fuc(1)	C[+57]*2, N[+1445]	1046.13	3	3136.38	3136.38	0	1	168	Specific	349.66	349.66	349.66	4.02	1378	>sp|P2019|HIV1_gp120 glycoprotein OS=Human HIV1 GN=S PE=1 SV=1	1	HIV1-gp120-Trypsin-before-enrichment-glycoproteomics-R1.6747.6747.3	controllerType=0 controllerNumber=1 scan=6747	30.7719
06593:3	1	R.LISC[+57.021]N[+2919.042]TSVITQAC[+57.021]PK.V	HexNAc(6)Hex(6)Fuc(1)NeuAc(2)	C[+57]*2, N[+2919]	1537.64	3	4610.9	4610.89	0	3.7	168	Specific	350.02	350.02	350.02	3.17	1378	>sp|P2019|HIV1_gp120 glycoprotein OS=Human HIV1 GN=S PE=1 SV=1	1	HIV1-gp120-Trypsin-before-enrichment-glycoproteomics-R1.8078.8078.3	controllerType=0 controllerNumber=1 scan=8078	36.509
05563:3	1	R.LISC[+57.021]N[+1825.661]TSVITQAC[+57.021]PK.V	HexNAc(5)Hex(5)	C[+57]*2, N[+1826]	1173.18	3	3517.51	3517.51	0	1.3	168	Specific	360.23	360.23	360.23	3.83	1378	>sp|P2019|HIV1_gp120 glycoprotein OS=Human HIV1 GN=S PE=1 SV=1	1	HIV1-gp120-Trypsin-before-enrichment-glycoproteomics-R1.6955.6955.3	controllerType=0 controllerNumber=1 scan=6955	31.6675
05620:3	1	R.LISC[+57.021]N[+1809.666]TSVITQAC[+57.021]PK.V	HexNAc(5)Hex(4)Fuc(1)	C[+57]*2, N[+1810]	1167.84	3	3501.52	3501.51	0	1.8	168	Specific	360.46	360.46	360.46	3.83	1378	>sp|P2019|HIV1_gp120 glycoprotein OS=Human HIV1 GN=S PE=1 SV=1	1	HIV1-gp120-Trypsin-before-enrichment-glycoproteomics-R1.7017.7017.3	controllerType=0 controllerNumber=1 scan=7017	31.9406
05780:3	1	R.LISC[+57.021]N[+2627.947]TSVITQAC[+57.021]PK.V	HexNAc(6)Hex(6)Fuc(1)NeuAc(1)	C[+57]*2, N[+2628]	1440.59	3	4319.77	4319.79	0	-5.3	168	Specific	363.59	100.4	100.4	3.14	1378	>sp|P2019|HIV1_gp120 glycoprotein OS=Human HIV1 GN=S PE=1 SV=1	1	HIV1-gp120-Trypsin-before-enrichment-glycoproteomics-R1.7191.7191.3	controllerType=0 controllerNumber=1 scan=7191	32.6917
06151:3	1	R.LISC[+57.021]N[+1913.677]TSVITQAC[+57.021]PK.V	HexNAc(4)Hex(5)NeuAc(1)	C[+57]*2, N[+1914]	1202.52	3	3605.55	3605.52	0	7.2	168	Specific	370.24	370.24	370.24	3.81	1378	>sp|P2019|HIV1_gp120 glycoprotein OS=Human HIV1 GN=S PE=1 SV=1	1	HIV1-gp120-Trypsin-before-enrichment-glycoproteomics-R1.7596.7596.3	controllerType=0 controllerNumber=1 scan=7596	34.4147
07163:3	1	R.LISC[+57.021]N[+2350.830]TSVITQAC[+57.021]PK.V	HexNAc(4)Hex(5)Fuc(1)NeuAc(2)	C[+57]*2, N[+2351]	1348.23	3	4042.68	4042.68	0	2	168	Specific	370.46	370.46	370.46	4.67	1378	>sp|P2019|HIV1_gp120 glycoprotein OS=Human HIV1 GN=S PE=1 SV=1	1	HIV1-gp120-Trypsin-before-enrichment-glycoproteomics-R1.8698.8698.3	controllerType=0 controllerNumber=1 scan=8698	39.156
05578:3	1	R.LISC[+57.021]N[+1866.688]TSVITQAC[+57.021]PK.V	HexNAc(6)Hex(4)	C[+57]*2, N[+1867]	1186.85	3	3558.53	3558.53	0	0.1	168	Specific	377.98	377.98	377.98	5.07	1378	>sp|P2019|HIV1_gp120 glycoprotein OS=Human HIV1 GN=S PE=1 SV=1	1	HIV1-gp120-Trypsin-before-enrichment-glycoproteomics-R1.6971.6971.3	controllerType=0 controllerNumber=1 scan=6971	31.7395
06863:3	1	R.LISC[+57.021]N[+2553.910]TSVITQAC[+57.021]PK.V	HexNAc(5)Hex(5)Fuc(1)NeuAc(2)	C[+57]*2, N[+2554]	1415.59	3	4244.77	4245.76	-1	3.3	168	Specific	378.2	378.2	378.2	3.63	1378	>sp|P2019|HIV1_gp120 glycoprotein OS=Human HIV1 GN=S PE=1 SV=1	1	HIV1-gp120-Trypsin-before-enrichment-glycoproteomics-R1.8372.8372.3	controllerType=0 controllerNumber=1 scan=8372	37.778
07039:3	1	R.LISC[+57.021]N[+2350.830]TSVITQAC[+57.021]PK.V	HexNAc(4)Hex(5)Fuc(1)NeuAc(2)	C[+57]*2, N[+2351]	1348.57	3	4043.69	4042.68	1	2.2	168	Specific	378.86	378.86	74.64	4.67	1378	>sp|P2019|HIV1_gp120 glycoprotein OS=Human HIV1 GN=S PE=1 SV=1	1	HIV1-gp120-Trypsin-before-enrichment-glycoproteomics-R1.8563.8563.3	controllerType=0 controllerNumber=1 scan=8563	38.5703
06449:3	1	R.LISC[+57.021]N[+1954.704]TSVITQAC[+57.021]PK.V	HexNAc(5)Hex(4)NeuAc(1)	C[+57]*2, N[+1955]	1216.19	3	3646.55	3646.55	0	0.7	168	Specific	379.57	379.57	379.57	5.07	1378	>sp|P2019|HIV1_gp120 glycoprotein OS=Human HIV1 GN=S PE=1 SV=1	1	HIV1-gp120-Trypsin-before-enrichment-glycoproteomics-R1.7921.7921.3	controllerType=0 controllerNumber=1 scan=7921	35.8216
05612:3	1	R.LISC[+57.021]N[+1622.582]TSVITQAC[+57.021]PK.V	HexNAc(4)Hex(5)	C[+57]*2, N[+1623]	1105.48	3	3314.43	3314.43	0	0.3	168	Specific	383.23	383.23	383.23	5.07	1378	>sp|P2019|HIV1_gp120 glycoprotein OS=Human HIV1 GN=S PE=1 SV=1	1	HIV1-gp120-Trypsin-before-enrichment-glycoproteomics-R1.7008.7008.3	controllerType=0 controllerNumber=1 scan=7008	31.9018
06716:3	1	R.LISC[+57.021]N[+2772.984]TSVITQAC[+57.021]PK.V	HexNAc(6)Hex(6)NeuAc(2)	C[+57]*2, N[+2773]	1489.29	3	4465.87	4464.83	1	7.7	168	Specific	385.77	385.77	385.77	3.81	1378	>sp|P2019|HIV1_gp120 glycoprotein OS=Human HIV1 GN=S PE=1 SV=1	1	HIV1-gp120-Trypsin-before-enrichment-glycoproteomics-R1.8212.8212.3	controllerType=0 controllerNumber=1 scan=8212	37.0948
06438:3	1	R.LISC[+57.021]N[+1913.677]TSVITQAC[+57.021]PK.V	HexNAc(4)Hex(5)NeuAc(1)	C[+57]*2, N[+1914]	1202.51	3	3605.53	3605.52	0	1	168	Specific	388.5	388.5	388.5	5.07	1378	>sp|P2019|HIV1_gp120 glycoprotein OS=Human HIV1 GN=S PE=1 SV=1	1	HIV1-gp120-Trypsin-before-enrichment-glycoproteomics-R1.7909.7909.3	controllerType=0 controllerNumber=1 scan=7909	35.769
06686:3	1	R.LISC[+57.021]N[+2861.000]TSVITQAC[+57.021]PK.V	HexNAc(5)Hex(6)NeuAc(3)	C[+57]*2, N[+2861]	1518.29	3	4552.87	4552.85	0	4.4	168	Specific	389.12	346.67	346.67	3.28	1378	>sp|P2019|HIV1_gp120 glycoprotein OS=Human HIV1 GN=S PE=1 SV=1	1	HIV1-gp120-Trypsin-before-enrichment-glycoproteomics-R1.8179.8179.3	controllerType=0 controllerNumber=1 scan=8179	36.9513
05897:3	1	R.LISC[+57.021]N[+2586.920]TSVITQAC[+57.021]PK.V	HexNAc(5)Hex(7)Fuc(1)NeuAc(1)	C[+57]*2, N[+2587]	1427.27	3	4279.79	4278.77	1	5.9	168	Specific	392.42	392.42	392.42	3.53	1378	>sp|P2019|HIV1_gp120 glycoprotein OS=Human HIV1 GN=S PE=1 SV=1	1	HIV1-gp120-Trypsin-before-enrichment-glycoproteomics-R1.7319.7319.3	controllerType=0 controllerNumber=1 scan=7319	33.2425
06386:3	1	R.LISC[+57.021]N[+1930.692]TSVITQAC[+57.021]PK.V	HexNAc(4)Hex(6)Fuc(1)	C[+57]*2, N[+1931]	1208.18	3	3622.52	3622.54	0	-6.1	168	Specific	396.22	396.22	396.22	4.67	1378	>sp|P2019|HIV1_gp120 glycoprotein OS=Human HIV1 GN=S PE=1 SV=1	1	HIV1-gp120-Trypsin-before-enrichment-glycoproteomics-R1.7852.7852.3	controllerType=0 controllerNumber=1 scan=7852	35.5205
06665:3	1	R.LISC[+57.021]N[+2878.015]TSVITQAC[+57.021]PK.V	HexNAc(5)Hex(7)Fuc(1)NeuAc(2)	C[+57]*2, N[+2878]	1524.3	3	4570.89	4569.86	1	6.2	168	Specific	399.94	399.94	399.94	3.53	1378	>sp|P2019|HIV1_gp120 glycoprotein OS=Human HIV1 GN=S PE=1 SV=1	1	HIV1-gp120-Trypsin-before-enrichment-glycoproteomics-R1.8156.8156.3	controllerType=0 controllerNumber=1 scan=8156	36.8515
06999:3	1	R.LISC[+57.021]N[+2350.830]TSVITQAC[+57.021]PK.V	HexNAc(4)Hex(5)Fuc(1)NeuAc(2)	C[+57]*2, N[+2351]	1348.23	3	4042.68	4042.68	0	0.7	168	Specific	400.47	400.47	400.47	5.06	1378	>sp|P2019|HIV1_gp120 glycoprotein OS=Human HIV1 GN=S PE=1 SV=1	1	HIV1-gp120-Trypsin-before-enrichment-glycoproteomics-R1.8520.8520.3	controllerType=0 controllerNumber=1 scan=8520	38.3916
06089:3	1	R.LISC[+57.021]N[+1710.598]TSVITQAC[+57.021]PK.V	HexNAc(3)Hex(5)NeuAc(1)	C[+57]*2, N[+1711]	1134.82	3	3402.44	3402.44	0	0.3	168	Specific	408.12	408.12	408.12	5.06	1378	>sp|P2019|HIV1_gp120 glycoprotein OS=Human HIV1 GN=S PE=1 SV=1	1	HIV1-gp120-Trypsin-before-enrichment-glycoproteomics-R1.7528.7528.2	controllerType=0 controllerNumber=1 scan=7528	34.1276
05858:4	1	R.LISC[+57.021]N[+2789.999]TSVITQAC[+57.021]PK.V	HexNAc(6)Hex(7)Fuc(1)NeuAc(1)	C[+57]*2, N[+2790]	1121.22	4	4481.85	4481.84	0	2.1	168	Specific	408.98	408.98	408.98	4.67	1378	>sp|P2019|HIV1_gp120 glycoprotein OS=Human HIV1 GN=S PE=1 SV=1	1	HIV1-gp120-Trypsin-before-enrichment-glycoproteomics-R1.7276.7276.2	controllerType=0 controllerNumber=1 scan=7276	33.0575
06551:3	1	R.LISC[+57.021]N[+3081.095]TSVITQAC[+57.021]PK.V	HexNAc(6)Hex(7)Fuc(1)NeuAc(2)	C[+57]*2, N[+3081]	1591.65	3	4772.95	4772.94	0	1.8	168	Specific	409.09	409.09	409.09	4.86	1378	>sp|P2019|HIV1_gp120 glycoprotein OS=Human HIV1 GN=S PE=1 SV=1	1	HIV1-gp120-Trypsin-before-enrichment-glycoproteomics-R1.8032.8032.3	controllerType=0 controllerNumber=1 scan=8032	36.309
05659:3	1	R.LISC[+57.021]N[+2059.735]TSVITQAC[+57.021]PK.V	HexNAc(4)Hex(5)Fuc(1)NeuAc(1)	C[+57]*2, N[+2060]	1251.2	3	3751.59	3751.58	0	1.4	168	Specific	411.35	408.4	408.4	4.86	1378	>sp|P2019|HIV1_gp120 glycoprotein OS=Human HIV1 GN=S PE=1 SV=1	1	HIV1-gp120-Trypsin-before-enrichment-glycoproteomics-R1.7059.7059.3	controllerType=0 controllerNumber=1 scan=7059	32.1257
04333:3	1	R.LISC[+57.021]N[+1768.640]TSVITQAC[+57.021]PK.V	HexNAc(4)Hex(5)Fuc(1)	C[+57]*2, N[+1769]	1154.17	3	3460.49	3460.49	0	1.3	168	Specific	411.88	411.88	411.88	4.86	1378	>sp|P2019|HIV1_gp120 glycoprotein OS=Human HIV1 GN=S PE=1 SV=1	1	HIV1-gp120-Trypsin-before-enrichment-glycoproteomics-R1.5616.5616.3	controllerType=0 controllerNumber=1 scan=5616	26.0126
06632:3	1	R.LISC[+57.021]N[+2919.042]TSVITQAC[+57.021]PK.V	HexNAc(6)Hex(6)Fuc(1)NeuAc(2)	C[+57]*2, N[+2919]	1537.64	3	4610.91	4610.89	0	4	168	Specific	418.41	418.41	418.41	4.3	1378	>sp|P2019|HIV1_gp120 glycoprotein OS=Human HIV1 GN=S PE=1 SV=1	1	HIV1-gp120-Trypsin-before-enrichment-glycoproteomics-R1.8120.8120.3	controllerType=0 controllerNumber=1 scan=8120	36.6945
06806:3	1	R.LISC[+57.021]N[+2715.963]TSVITQAC[+57.021]PK.V	HexNAc(5)Hex(6)Fuc(1)NeuAc(2)	C[+57]*2, N[+2716]	1470.28	3	4408.82	4407.81	1	2	168	Specific	418.82	418.82	77.39	4.86	1378	>sp|P2019|HIV1_gp120 glycoprotein OS=Human HIV1 GN=S PE=1 SV=1	1	HIV1-gp120-Trypsin-before-enrichment-glycoproteomics-R1.8310.8310.3	controllerType=0 controllerNumber=1 scan=8310	37.5178
06421:3	1	R.LISC[+57.021]N[+2059.735]TSVITQAC[+57.021]PK.V	HexNAc(4)Hex(5)Fuc(1)NeuAc(1)	C[+57]*2, N[+2060]	1251.2	3	3751.58	3751.58	0	-0.4	168	Specific	423.92	423.92	423.92	5.06	1378	>sp|P2019|HIV1_gp120 glycoprotein OS=Human HIV1 GN=S PE=1 SV=1	1	HIV1-gp120-Trypsin-before-enrichment-glycoproteomics-R1.7890.7890.3	controllerType=0 controllerNumber=1 scan=7890	35.6877
05081:3	1	R.LISC[+57.021]N[+1930.692]TSVITQAC[+57.021]PK.V	HexNAc(4)Hex(6)Fuc(1)	C[+57]*2, N[+1931]	1208.19	3	3622.56	3622.54	0	6	168	Specific	424.88	424.88	424.88	3.52	1378	>sp|P2019|HIV1_gp120 glycoprotein OS=Human HIV1 GN=S PE=1 SV=1	1	HIV1-gp120-Trypsin-before-enrichment-glycoproteomics-R1.6430.6430.3	controllerType=0 controllerNumber=1 scan=6430	29.4608
04992:3	1	R.LISC[+57.021]N[+2715.963]TSVITQAC[+57.021]PK.V	HexNAc(5)Hex(6)Fuc(1)NeuAc(2)	C[+57]*2, N[+2716]	1469.94	3	4407.79	4407.81	0	-3.6	168	Specific	425.09	217.59	217.59	3.82	1378	>sp|P2019|HIV1_gp120 glycoprotein OS=Human HIV1 GN=S PE=1 SV=1	1	HIV1-gp120-Trypsin-before-enrichment-glycoproteomics-R1.6334.6334.3	controllerType=0 controllerNumber=1 scan=6334	29.1204
06978:3	1	R.LISC[+57.021]N[+2350.830]TSVITQAC[+57.021]PK.V	HexNAc(4)Hex(5)Fuc(1)NeuAc(2)	C[+57]*2, N[+2351]	1348.23	3	4042.68	4042.68	0	1.2	168	Specific	429.7	429.7	429.7	4.86	1378	>sp|P2019|HIV1_gp120 glycoprotein OS=Human HIV1 GN=S PE=1 SV=1	1	HIV1-gp120-Trypsin-before-enrichment-glycoproteomics-R1.8497.8497.3	controllerType=0 controllerNumber=1 scan=8497	38.2963
06809:3	1	R.LISC[+57.021]N[+2569.905]TSVITQAC[+57.021]PK.V	HexNAc(5)Hex(6)NeuAc(2)	C[+57]*2, N[+2570]	1421.27	3	4261.78	4261.75	0	7.7	168	Specific	439.53	427.29	427.29	3.8	1378	>sp|P2019|HIV1_gp120 glycoprotein OS=Human HIV1 GN=S PE=1 SV=1	1	HIV1-gp120-Trypsin-before-enrichment-glycoproteomics-R1.8313.8313.3	controllerType=0 controllerNumber=1 scan=8313	37.5316
06394:3	1	R.LISC[+57.021]N[+2075.730]TSVITQAC[+57.021]PK.V	HexNAc(4)Hex(6)NeuAc(1)	C[+57]*2, N[+2076]	1256.53	3	3767.58	3767.58	0	1.1	168	Specific	442.94	442.94	442.94	5.17	1378	>sp|P2019|HIV1_gp120 glycoprotein OS=Human HIV1 GN=S PE=1 SV=1	1	HIV1-gp120-Trypsin-before-enrichment-glycoproteomics-R1.7861.7861.3	controllerType=0 controllerNumber=1 scan=7861	35.5584
05422:2	1	R.LISC[+57.021]N[+892.317]TSVITQAC[+57.021]PK.V	HexNAc(2)Hex(3)	C[+57]*2, N[+892]	1292.59	2	2584.17	2584.16	0	1.8	168	Specific	446.82	446.82	446.82	4.67	1378	>sp|P2019|HIV1_gp120 glycoprotein OS=Human HIV1 GN=S PE=1 SV=1	1	HIV1-gp120-Trypsin-before-enrichment-glycoproteomics-R1.6801.6801.2	controllerType=0 controllerNumber=1 scan=6801	30.9949
07374:4	1	R.LISC[+57.021]N[+3372.190]TSVITQAC[+57.021]PK.V	HexNAc(6)Hex(7)Fuc(1)NeuAc(3)	C[+57]*2, N[+3372]	1266.51	4	5063.03	5064.04	-1	-0.1	168	Specific	449.23	449.23	449.23	4.61	1378	>sp|P2019|HIV1_gp120 glycoprotein OS=Human HIV1 GN=S PE=1 SV=1	1	HIV1-gp120-Trypsin-before-enrichment-glycoproteomics-R1.8929.8929.2	controllerType=0 controllerNumber=1 scan=8929	40.1625
07495:3	1	R.LISC[+57.021]N[+3048.084]TSVITQAC[+57.021]PK.V	HexNAc(6)Hex(5)Fuc(1)NeuAc(3)	C[+57]*2, N[+3048]	1580.65	3	4739.93	4739.93	0	0.6	168	Specific	449.63	449.63	449.63	5.17	1378	>sp|P2019|HIV1_gp120 glycoprotein OS=Human HIV1 GN=S PE=1 SV=1	1	HIV1-gp120-Trypsin-before-enrichment-glycoproteomics-R1.9061.9061.3	controllerType=0 controllerNumber=1 scan=9061	40.7538
06667:4	1	R.LISC[+57.021]N[+2864.036]TSVITQAC[+57.021]PK.V	HexNAc(7)Hex(8)Fuc(1)	C[+57]*2, N[+2864]	1139.47	4	4554.88	4555.88	-1	-0.3	168	Specific	457.56	457.56	457.56	4.61	1378	>sp|P2019|HIV1_gp120 glycoprotein OS=Human HIV1 GN=S PE=1 SV=1	1	HIV1-gp120-Trypsin-before-enrichment-glycoproteomics-R1.8158.8158.4	controllerType=0 controllerNumber=1 scan=8158	36.8607
05805:3	1	R.LISC[+57.021]N[+2789.999]TSVITQAC[+57.021]PK.V	HexNAc(6)Hex(7)Fuc(1)NeuAc(1)	C[+57]*2, N[+2790]	1494.62	3	4481.86	4481.84	0	2.6	168	Specific	461.16	461.16	461.16	4.78	1378	>sp|P2019|HIV1_gp120 glycoprotein OS=Human HIV1 GN=S PE=1 SV=1	1	HIV1-gp120-Trypsin-before-enrichment-glycoproteomics-R1.7219.7219.3	controllerType=0 controllerNumber=1 scan=7219	32.81
06339:3	1	R.LISC[+57.021]N[+2059.735]TSVITQAC[+57.021]PK.V	HexNAc(4)Hex(5)Fuc(1)NeuAc(1)	C[+57]*2, N[+2060]	1251.2	3	3751.59	3751.58	0	1.4	168	Specific	461.89	458.19	458.19	4.97	1378	>sp|P2019|HIV1_gp120 glycoprotein OS=Human HIV1 GN=S PE=1 SV=1	1	HIV1-gp120-Trypsin-before-enrichment-glycoproteomics-R1.7801.7801.3	controllerType=0 controllerNumber=1 scan=7801	35.3002
06048:3	1	R.LISC[+57.021]N[+2141.788]TSVITQAC[+57.021]PK.V	HexNAc(6)Hex(3)Fuc(1)NeuAc(1)	C[+57]*2, N[+2142]	1278.55	3	3833.63	3833.63	0	-0.7	168	Specific	466.29	357.74	357.74	4.14	1378	>sp|P2019|HIV1_gp120 glycoprotein OS=Human HIV1 GN=S PE=1 SV=1	1	HIV1-gp120-Trypsin-before-enrichment-glycoproteomics-R1.7483.7483.3	controllerType=0 controllerNumber=1 scan=7483	33.9372
06670:3	1	R.LISC[+57.021]N[+2919.042]TSVITQAC[+57.021]PK.V	HexNAc(6)Hex(6)Fuc(1)NeuAc(2)	C[+57]*2, N[+2919]	1537.64	3	4610.9	4610.89	0	2.9	168	Specific	473.62	473.62	473.62	4.78	1378	>sp|P2019|HIV1_gp120 glycoprotein OS=Human HIV1 GN=S PE=1 SV=1	1	HIV1-gp120-Trypsin-before-enrichment-glycoproteomics-R1.8162.8162.3	controllerType=0 controllerNumber=1 scan=8162	36.8756
05839:3	1	R.LISC[+57.021]N[+2627.947]TSVITQAC[+57.021]PK.V	HexNAc(6)Hex(6)Fuc(1)NeuAc(1)	C[+57]*2, N[+2628]	1440.95	3	4320.82	4319.79	1	6.3	168	Specific	476.89	469.58	469.58	3.63	1378	>sp|P2019|HIV1_gp120 glycoprotein OS=Human HIV1 GN=S PE=1 SV=1	1	HIV1-gp120-Trypsin-before-enrichment-glycoproteomics-R1.7256.7256.3	controllerType=0 controllerNumber=1 scan=7256	32.9726
05998:2	1	R.LISC[+57.021]N[+1403.507]TSVITQAC[+57.021]PK.V	HexNAc(3)Hex(4)Fuc(1)	C[+57]*2, N[+1404]	1548.18	2	3095.35	3095.35	0	-0.8	168	Specific	482.69	468.21	468.21	4.9	1378	>sp|P2019|HIV1_gp120 glycoprotein OS=Human HIV1 GN=S PE=1 SV=1	1	HIV1-gp120-Trypsin-before-enrichment-glycoproteomics-R1.7429.7429.2	controllerType=0 controllerNumber=1 scan=7429	33.7101
04376:3	1	R.LISC[+57.021]N[+1378.476]TSVITQAC[+57.021]PK.V	HexNAc(2)Hex(6)	C[+57]*2, N[+1378]	1024.11	3	3070.32	3070.32	0	-0.2	168	Specific	493.23	493.23	493.23	5.2	1378	>sp|P2019|HIV1_gp120 glycoprotein OS=Human HIV1 GN=S PE=1 SV=1	1	HIV1-gp120-Trypsin-before-enrichment-glycoproteomics-R1.5663.5663.3	controllerType=0 controllerNumber=1 scan=5663	26.2185
06343:3	1	R.LISC[+57.021]N[+2116.756]TSVITQAC[+57.021]PK.V	HexNAc(5)Hex(5)NeuAc(1)	C[+57]*2, N[+2117]	1270.21	3	3808.61	3808.6	0	0.9	168	Specific	493.94	493.94	493.94	5.2	1378	>sp|P2019|HIV1_gp120 glycoprotein OS=Human HIV1 GN=S PE=1 SV=1	1	HIV1-gp120-Trypsin-before-enrichment-glycoproteomics-R1.7805.7805.3	controllerType=0 controllerNumber=1 scan=7805	35.3195
06781:3	1	R.LISC[+57.021]N[+2756.989]TSVITQAC[+57.021]PK.V	HexNAc(6)Hex(5)Fuc(1)NeuAc(2)	C[+57]*2, N[+2757]	1483.62	3	4448.84	4448.83	0	1	168	Specific	495.91	489.78	489.78	5.2	1378	>sp|P2019|HIV1_gp120 glycoprotein OS=Human HIV1 GN=S PE=1 SV=1	1	HIV1-gp120-Trypsin-before-enrichment-glycoproteomics-R1.8283.8283.3	controllerType=0 controllerNumber=1 scan=8283	37.404
05374:3	1	R.LISC[+57.021]N[+1241.454]TSVITQAC[+57.021]PK.V	HexNAc(3)Hex(3)Fuc(1)	C[+57]*2, N[+1241]	978.439	3	2933.3	2933.3	0	1.3	168	Specific	496.33	496.33	496.33	4.99	1378	>sp|P2019|HIV1_gp120 glycoprotein OS=Human HIV1 GN=S PE=1 SV=1	1	HIV1-gp120-Trypsin-before-enrichment-glycoproteomics-R1.6749.6749.3	controllerType=0 controllerNumber=1 scan=6749	30.7776
05972:3	1	R.LISC[+57.021]N[+2204.772]TSVITQAC[+57.021]PK.V	HexNAc(4)Hex(5)NeuAc(2)	C[+57]*2, N[+2205]	1299.55	3	3896.63	3896.62	0	4.1	168	Specific	499.56	499.56	499.56	4.44	1378	>sp|P2019|HIV1_gp120 glycoprotein OS=Human HIV1 GN=S PE=1 SV=1	1	HIV1-gp120-Trypsin-before-enrichment-glycoproteomics-R1.7401.7401.3	controllerType=0 controllerNumber=1 scan=7401	33.59
04920:3	1	R.LISC[+57.021]N[+2465.894]TSVITQAC[+57.021]PK.V	HexNAc(6)Hex(5)Fuc(1)NeuAc(1)	C[+57]*2, N[+2466]	1386.93	3	4158.76	4157.74	1	5.1	168	Specific	516.58	516.58	516.58	4.34	1378	>sp|P2019|HIV1_gp120 glycoprotein OS=Human HIV1 GN=S PE=1 SV=1	1	HIV1-gp120-Trypsin-before-enrichment-glycoproteomics-R1.6256.6256.3	controllerType=0 controllerNumber=1 scan=6256	28.8017
06851:3	1	R.LISC[+57.021]N[+2553.910]TSVITQAC[+57.021]PK.V	HexNAc(5)Hex(5)Fuc(1)NeuAc(2)	C[+57]*2, N[+2554]	1416.26	3	4246.76	4245.76	1	0.6	168	Specific	517.05	517.05	83.64	5.2	1378	>sp|P2019|HIV1_gp120 glycoprotein OS=Human HIV1 GN=S PE=1 SV=1	1	HIV1-gp120-Trypsin-before-enrichment-glycoproteomics-R1.8359.8359.3	controllerType=0 controllerNumber=1 scan=8359	37.7215
05936:3	1	R.LISC[+57.021]N[+2424.867]TSVITQAC[+57.021]PK.V	HexNAc(5)Hex(6)Fuc(1)NeuAc(1)	C[+57]*2, N[+2425]	1372.91	3	4116.72	4116.71	0	2.2	168	Specific	519.44	517.23	517.23	4.8	1378	>sp|P2019|HIV1_gp120 glycoprotein OS=Human HIV1 GN=S PE=1 SV=1	1	HIV1-gp120-Trypsin-before-enrichment-glycoproteomics-R1.7361.7361.4	controllerType=0 controllerNumber=1 scan=7361	33.4238
04893:3	1	R.LISC[+57.021]N[+2498.904]TSVITQAC[+57.021]PK.V	HexNAc(6)Hex(7)Fuc(1)	C[+57]*2, N[+2499]	1397.26	3	4189.76	4190.75	-1	2.1	168	Specific	526.62	526.62	526.62	4.48	1378	>sp|P2019|HIV1_gp120 glycoprotein OS=Human HIV1 GN=S PE=1 SV=1	1	HIV1-gp120-Trypsin-before-enrichment-glycoproteomics-R1.6227.6227.3	controllerType=0 controllerNumber=1 scan=6227	28.6744
06724:3	1	R.LISC[+57.021]N[+2715.963]TSVITQAC[+57.021]PK.V	HexNAc(5)Hex(6)Fuc(1)NeuAc(2)	C[+57]*2, N[+2716]	1469.94	3	4407.81	4407.81	0	1.1	168	Specific	536.35	536.35	536.35	5.23	1378	>sp|P2019|HIV1_gp120 glycoprotein OS=Human HIV1 GN=S PE=1 SV=1	1	HIV1-gp120-Trypsin-before-enrichment-glycoproteomics-R1.8221.8221.3	controllerType=0 controllerNumber=1 scan=8221	37.1326
04916:3	1	R.LISC[+57.021]N[+2336.851]TSVITQAC[+57.021]PK.V	HexNAc(6)Hex(6)Fuc(1)	C[+57]*2, N[+2337]	1343.58	3	4028.72	4028.7	0	5.6	168	Specific	551.17	246.4	246.4	3.42	1378	>sp|P2019|HIV1_gp120 glycoprotein OS=Human HIV1 GN=S PE=1 SV=1	1	HIV1-gp120-Trypsin-before-enrichment-glycoproteomics-R1.6252.6252.3	controllerType=0 controllerNumber=1 scan=6252	28.7833
06754:3	1	R.LISC[+57.021]N[+2553.910]TSVITQAC[+57.021]PK.V	HexNAc(5)Hex(5)Fuc(1)NeuAc(2)	C[+57]*2, N[+2554]	1415.93	3	4245.76	4245.76	0	1.7	168	Specific	551.31	551.31	551.31	5.23	1378	>sp|P2019|HIV1_gp120 glycoprotein OS=Human HIV1 GN=S PE=1 SV=1	1	HIV1-gp120-Trypsin-before-enrichment-glycoproteomics-R1.8253.8253.3	controllerType=0 controllerNumber=1 scan=8253	37.275
07556:4	1	R.LISC[+57.021]N[+3007.058]TSVITQAC[+57.021]PK.V	HexNAc(5)Hex(6)Fuc(1)NeuAc(3)	C[+57]*2, N[+3007]	1175.48	4	4698.91	4698.9	0	0.6	168	Specific	558.4	558.4	558.4	5.44	1378	>sp|P2019|HIV1_gp120 glycoprotein OS=Human HIV1 GN=S PE=1 SV=1	1	HIV1-gp120-Trypsin-before-enrichment-glycoproteomics-R1.9128.9128.4	controllerType=0 controllerNumber=1 scan=9128	41.0487
06658:3	1	R.LISC[+57.021]N[+2715.963]TSVITQAC[+57.021]PK.V	HexNAc(5)Hex(6)Fuc(1)NeuAc(2)	C[+57]*2, N[+2716]	1469.94	3	4407.81	4407.81	0	1.5	168	Specific	559.43	534.62	534.62	5.23	1378	>sp|P2019|HIV1_gp120 glycoprotein OS=Human HIV1 GN=S PE=1 SV=1	1	HIV1-gp120-Trypsin-before-enrichment-glycoproteomics-R1.8149.8149.3	controllerType=0 controllerNumber=1 scan=8149	36.8185
05848:3	1	R.LISC[+57.021]N[+2465.894]TSVITQAC[+57.021]PK.V	HexNAc(6)Hex(5)Fuc(1)NeuAc(1)	C[+57]*2, N[+2466]	1386.59	3	4157.75	4157.74	0	1.8	168	Specific	562.11	562.11	562.11	6.22	1378	>sp|P2019|HIV1_gp120 glycoprotein OS=Human HIV1 GN=S PE=1 SV=1	1	HIV1-gp120-Trypsin-before-enrichment-glycoproteomics-R1.7266.7266.3	controllerType=0 controllerNumber=1 scan=7266	33.0131
05921:3	1	R.LISC[+57.021]N[+2627.947]TSVITQAC[+57.021]PK.V	HexNAc(6)Hex(6)Fuc(1)NeuAc(1)	C[+57]*2, N[+2628]	1440.95	3	4320.83	4319.79	1	7.8	168	Specific	564.24	553.81	553.81	5.15	1378	>sp|P2019|HIV1_gp120 glycoprotein OS=Human HIV1 GN=S PE=1 SV=1	1	HIV1-gp120-Trypsin-before-enrichment-glycoproteomics-R1.7345.7345.3	controllerType=0 controllerNumber=1 scan=7345	33.3529
07470:3	1	R.LISC[+57.021]N[+3007.058]TSVITQAC[+57.021]PK.V	HexNAc(5)Hex(6)Fuc(1)NeuAc(3)	C[+57]*2, N[+3007]	1566.98	3	4698.91	4698.9	0	1.8	168	Specific	568.14	568.14	568.14	6.22	1378	>sp|P2019|HIV1_gp120 glycoprotein OS=Human HIV1 GN=S PE=1 SV=1	1	HIV1-gp120-Trypsin-before-enrichment-glycoproteomics-R1.9034.9034.3	controllerType=0 controllerNumber=1 scan=9034	40.6314
05973:3	1	R.LISC[+57.021]N[+2141.788]TSVITQAC[+57.021]PK.V	HexNAc(6)Hex(3)Fuc(1)NeuAc(1)	C[+57]*2, N[+2142]	1278.55	3	3833.63	3833.63	0	-0.1	168	Specific	572.23	572.23	572.23	6.42	1378	>sp|P2019|HIV1_gp120 glycoprotein OS=Human HIV1 GN=S PE=1 SV=1	1	HIV1-gp120-Trypsin-before-enrichment-glycoproteomics-R1.7402.7402.3	controllerType=0 controllerNumber=1 scan=7402	33.5938
05940:3	1	R.LISC[+57.021]N[+2424.867]TSVITQAC[+57.021]PK.V	HexNAc(5)Hex(6)Fuc(1)NeuAc(1)	C[+57]*2, N[+2425]	1372.91	3	4116.72	4116.71	0	2.4	168	Specific	573.04	549.25	549.25	6.03	1378	>sp|P2019|HIV1_gp120 glycoprotein OS=Human HIV1 GN=S PE=1 SV=1	1	HIV1-gp120-Trypsin-before-enrichment-glycoproteomics-R1.7366.7366.3	controllerType=0 controllerNumber=1 scan=7366	33.4417
05957:3	1	R.LISC[+57.021]N[+2465.894]TSVITQAC[+57.021]PK.V	HexNAc(6)Hex(5)Fuc(1)NeuAc(1)	C[+57]*2, N[+2466]	1386.59	3	4157.75	4157.74	0	2.2	168	Specific	573.09	573.09	573.09	6.03	1378	>sp|P2019|HIV1_gp120 glycoprotein OS=Human HIV1 GN=S PE=1 SV=1	1	HIV1-gp120-Trypsin-before-enrichment-glycoproteomics-R1.7384.7384.3	controllerType=0 controllerNumber=1 scan=7384	33.5173
06198:3	1	R.LISC[+57.021]N[+2059.735]TSVITQAC[+57.021]PK.V	HexNAc(4)Hex(5)Fuc(1)NeuAc(1)	C[+57]*2, N[+2060]	1251.2	3	3751.58	3751.58	0	0.4	168	Specific	576.07	557.59	557.59	6.42	1378	>sp|P2019|HIV1_gp120 glycoprotein OS=Human HIV1 GN=S PE=1 SV=1	1	HIV1-gp120-Trypsin-before-enrichment-glycoproteomics-R1.7647.7647.3	controllerType=0 controllerNumber=1 scan=7647	34.6383
07330:4	1	R.LISC[+57.021]N[+3372.190]TSVITQAC[+57.021]PK.V	HexNAc(6)Hex(7)Fuc(1)NeuAc(3)	C[+57]*2, N[+3372]	1266.51	4	5063.03	5064.04	-1	0.2	168	Specific	577.63	577.63	577.63	5.85	1378	>sp|P2019|HIV1_gp120 glycoprotein OS=Human HIV1 GN=S PE=1 SV=1	1	HIV1-gp120-Trypsin-before-enrichment-glycoproteomics-R1.8881.8881.4	controllerType=0 controllerNumber=1 scan=8881	39.9538
04887:3	1	R.LISC[+57.021]N[+2498.904]TSVITQAC[+57.021]PK.V	HexNAc(6)Hex(7)Fuc(1)	C[+57]*2, N[+2499]	1397.6	3	4190.77	4190.75	0	5.4	168	Specific	596.11	596.11	596.11	5.56	1378	>sp|P2019|HIV1_gp120 glycoprotein OS=Human HIV1 GN=S PE=1 SV=1	1	HIV1-gp120-Trypsin-before-enrichment-glycoproteomics-R1.6220.6220.3	controllerType=0 controllerNumber=1 scan=6220	28.6453
06770:3	1	R.LISC[+57.021]N[+2391.857]TSVITQAC[+57.021]PK.V	HexNAc(5)Hex(4)Fuc(1)NeuAc(2)	C[+57]*2, N[+2392]	1361.91	3	4083.71	4083.7	0	1.8	168	Specific	598.81	581.34	581.34	6.22	1378	>sp|P2019|HIV1_gp120 glycoprotein OS=Human HIV1 GN=S PE=1 SV=1	1	HIV1-gp120-Trypsin-before-enrichment-glycoproteomics-R1.8271.8271.3	controllerType=0 controllerNumber=1 scan=8271	37.3519
04934:3	1	R.LISC[+57.021]N[+2174.798]TSVITQAC[+57.021]PK.V	HexNAc(6)Hex(5)Fuc(1)	C[+57]*2, N[+2175]	1289.55	3	3866.65	3866.64	0	1.4	168	Specific	599.33	599.33	599.33	6.22	1378	>sp|P2019|HIV1_gp120 glycoprotein OS=Human HIV1 GN=S PE=1 SV=1	1	HIV1-gp120-Trypsin-before-enrichment-glycoproteomics-R1.6271.6271.3	controllerType=0 controllerNumber=1 scan=6271	28.8674
06702:3	1	R.LISC[+57.021]N[+2756.989]TSVITQAC[+57.021]PK.V	HexNAc(6)Hex(5)Fuc(1)NeuAc(2)	C[+57]*2, N[+2757]	1483.62	3	4448.84	4448.83	0	1.4	168	Specific	603.2	603.2	603.2	7.22	1378	>sp|P2019|HIV1_gp120 glycoprotein OS=Human HIV1 GN=S PE=1 SV=1	1	HIV1-gp120-Trypsin-before-enrichment-glycoproteomics-R1.8197.8197.3	controllerType=0 controllerNumber=1 scan=8197	37.0275
06875:4	1	R.LISC[+57.021]N[+2350.830]TSVITQAC[+57.021]PK.V	HexNAc(4)Hex(5)Fuc(1)NeuAc(2)	C[+57]*2, N[+2351]	1011.43	4	4042.68	4042.68	0	0.9	168	Specific	606.14	606.14	606.14	7.42	1378	>sp|P2019|HIV1_gp120 glycoprotein OS=Human HIV1 GN=S PE=1 SV=1	1	HIV1-gp120-Trypsin-before-enrichment-glycoproteomics-R1.8385.8385.4	controllerType=0 controllerNumber=1 scan=8385	37.8322
05877:3	1	R.LISC[+57.021]N[+2569.905]TSVITQAC[+57.021]PK.V	HexNAc(5)Hex(6)NeuAc(2)	C[+57]*2, N[+2570]	1421.6	3	4262.78	4261.75	1	6.1	168	Specific	609.28	609.28	609.28	5.87	1378	>sp|P2019|HIV1_gp120 glycoprotein OS=Human HIV1 GN=S PE=1 SV=1	1	HIV1-gp120-Trypsin-before-enrichment-glycoproteomics-R1.7297.7297.3	controllerType=0 controllerNumber=1 scan=7297	33.1488
05271:2	1	R.LISC[+57.021]N[+1444.534]TSVITQAC[+57.021]PK.V	HexNAc(4)Hex(3)Fuc(1)	C[+57]*2, N[+1445]	1568.69	2	3136.38	3136.38	0	1.1	168	Specific	609.38	538	538	7.12	1378	>sp|P2019|HIV1_gp120 glycoprotein OS=Human HIV1 GN=S PE=1 SV=1	1	HIV1-gp120-Trypsin-before-enrichment-glycoproteomics-R1.6636.6636.2	controllerType=0 controllerNumber=1 scan=6636	30.3004
06171:3	1	R.LISC[+57.021]N[+2100.761]TSVITQAC[+57.021]PK.V	HexNAc(5)Hex(4)Fuc(1)NeuAc(1)	C[+57]*2, N[+2101]	1264.87	3	3792.61	3792.61	0	-0.2	168	Specific	611.06	583.96	583.96	7.42	1378	>sp|P2019|HIV1_gp120 glycoprotein OS=Human HIV1 GN=S PE=1 SV=1	1	HIV1-gp120-Trypsin-before-enrichment-glycoproteomics-R1.7617.7617.3	controllerType=0 controllerNumber=1 scan=7617	34.5089
06738:3	1	R.LISC[+57.021]N[+2553.910]TSVITQAC[+57.021]PK.V	HexNAc(5)Hex(5)Fuc(1)NeuAc(2)	C[+57]*2, N[+2554]	1415.92	3	4245.76	4245.76	0	0.9	168	Specific	612.23	612.23	612.23	7.42	1378	>sp|P2019|HIV1_gp120 glycoprotein OS=Human HIV1 GN=S PE=1 SV=1	1	HIV1-gp120-Trypsin-before-enrichment-glycoproteomics-R1.8236.8236.3	controllerType=0 controllerNumber=1 scan=8236	37.1995
05826:3	1	R.LISC[+57.021]N[+2424.867]TSVITQAC[+57.021]PK.V	HexNAc(5)Hex(6)Fuc(1)NeuAc(1)	C[+57]*2, N[+2425]	1372.91	3	4116.72	4116.71	0	1.4	168	Specific	614.43	606.79	606.79	7.22	1378	>sp|P2019|HIV1_gp120 glycoprotein OS=Human HIV1 GN=S PE=1 SV=1	1	HIV1-gp120-Trypsin-before-enrichment-glycoproteomics-R1.7242.7242.3	controllerType=0 controllerNumber=1 scan=7242	32.9098
05859:3	1	R.LISC[+57.021]N[+2407.852]TSVITQAC[+57.021]PK.V	HexNAc(5)Hex(5)NeuAc(2)	C[+57]*2, N[+2408]	1367.58	3	4100.73	4099.7	1	6.1	168	Specific	619.99	619.99	619.99	5.87	1378	>sp|P2019|HIV1_gp120 glycoprotein OS=Human HIV1 GN=S PE=1 SV=1	1	HIV1-gp120-Trypsin-before-enrichment-glycoproteomics-R1.7278.7278.3	controllerType=0 controllerNumber=1 scan=7278	33.0631
06746:3	1	R.LISC[+57.021]N[+2350.830]TSVITQAC[+57.021]PK.V	HexNAc(4)Hex(5)Fuc(1)NeuAc(2)	C[+57]*2, N[+2351]	1348.23	3	4042.68	4042.68	0	0.8	168	Specific	624.44	624.44	624.44	7.42	1378	>sp|P2019|HIV1_gp120 glycoprotein OS=Human HIV1 GN=S PE=1 SV=1	1	HIV1-gp120-Trypsin-before-enrichment-glycoproteomics-R1.8245.8245.3	controllerType=0 controllerNumber=1 scan=8245	37.2374
05942:3	1	R.LISC[+57.021]N[+2100.761]TSVITQAC[+57.021]PK.V	HexNAc(5)Hex(4)Fuc(1)NeuAc(1)	C[+57]*2, N[+2101]	1264.87	3	3792.61	3792.61	0	0.7	168	Specific	625.81	605.15	605.15	7.42	1378	>sp|P2019|HIV1_gp120 glycoprotein OS=Human HIV1 GN=S PE=1 SV=1	1	HIV1-gp120-Trypsin-before-enrichment-glycoproteomics-R1.7368.7368.3	controllerType=0 controllerNumber=1 scan=7368	33.4491
05286:3	1	R.LISC[+57.021]N[+1647.613]TSVITQAC[+57.021]PK.V	HexNAc(5)Hex(3)Fuc(1)	C[+57]*2, N[+1648]	1113.82	3	3339.46	3339.46	0	0.3	168	Specific	628.01	628.01	628.01	7.42	1378	>sp|P2019|HIV1_gp120 glycoprotein OS=Human HIV1 GN=S PE=1 SV=1	1	HIV1-gp120-Trypsin-before-enrichment-glycoproteomics-R1.6653.6653.3	controllerType=0 controllerNumber=1 scan=6653	30.3679
05142:3	1	R.LISC[+57.021]N[+1971.719]TSVITQAC[+57.021]PK.V	HexNAc(5)Hex(5)Fuc(1)	C[+57]*2, N[+1972]	1221.86	3	3663.56	3663.56	0	-0.7	168	Specific	630.05	630.05	630.05	7.42	1378	>sp|P2019|HIV1_gp120 glycoprotein OS=Human HIV1 GN=S PE=1 SV=1	1	HIV1-gp120-Trypsin-before-enrichment-glycoproteomics-R1.6496.6496.3	controllerType=0 controllerNumber=1 scan=6496	29.7095
06172:3	1	R.LISC[+57.021]N[+2075.730]TSVITQAC[+57.021]PK.V	HexNAc(4)Hex(6)NeuAc(1)	C[+57]*2, N[+2076]	1256.53	3	3767.56	3767.58	0	-3.8	168	Specific	631.87	631.87	631.87	7.42	1378	>sp|P2019|HIV1_gp120 glycoprotein OS=Human HIV1 GN=S PE=1 SV=1	1	HIV1-gp120-Trypsin-before-enrichment-glycoproteomics-R1.7619.7619.3	controllerType=0 controllerNumber=1 scan=7619	34.5145
05150:2	1	R.LISC[+57.021]N[+1606.587]TSVITQAC[+57.021]PK.V	HexNAc(4)Hex(4)Fuc(1)	C[+57]*2, N[+1607]	1649.72	2	3298.43	3298.43	0	-0.1	168	Specific	633.03	515.46	515.46	7.12	1378	>sp|P2019|HIV1_gp120 glycoprotein OS=Human HIV1 GN=S PE=1 SV=1	1	HIV1-gp120-Trypsin-before-enrichment-glycoproteomics-R1.6505.6505.2	controllerType=0 controllerNumber=1 scan=6505	29.748
05421:3	1	R.LISC[+57.021]N[+892.317]TSVITQAC[+57.021]PK.V	HexNAc(2)Hex(3)	C[+57]*2, N[+892]	862.06	3	2584.17	2584.16	0	1.3	168	Specific	633.57	633.57	633.57	7.22	1378	>sp|P2019|HIV1_gp120 glycoprotein OS=Human HIV1 GN=S PE=1 SV=1	1	HIV1-gp120-Trypsin-before-enrichment-glycoproteomics-R1.6800.6800.2	controllerType=0 controllerNumber=1 scan=6800	30.9893
05098:2	1	R.LISC[+57.021]N[+1809.666]TSVITQAC[+57.021]PK.V	HexNAc(5)Hex(4)Fuc(1)	C[+57]*2, N[+1810]	1751.26	2	3501.52	3501.51	0	2.2	168	Specific	634.68	545.38	545.38	6.73	1378	>sp|P2019|HIV1_gp120 glycoprotein OS=Human HIV1 GN=S PE=1 SV=1	1	HIV1-gp120-Trypsin-before-enrichment-glycoproteomics-R1.6448.6448.2	controllerType=0 controllerNumber=1 scan=6448	29.532
06916:3	1	R.LISC[+57.021]N[+2350.830]TSVITQAC[+57.021]PK.V	HexNAc(4)Hex(5)Fuc(1)NeuAc(2)	C[+57]*2, N[+2351]	1348.23	3	4042.68	4042.68	0	1.5	168	Specific	635.66	635.66	635.66	7.22	1378	>sp|P2019|HIV1_gp120 glycoprotein OS=Human HIV1 GN=S PE=1 SV=1	1	HIV1-gp120-Trypsin-before-enrichment-glycoproteomics-R1.8430.8430.3	controllerType=0 controllerNumber=1 scan=8430	38.017
05201:2	1	R.LISC[+57.021]N[+1200.428]TSVITQAC[+57.021]PK.V	HexNAc(2)Hex(4)Fuc(1)	C[+57]*2, N[+1200]	1446.64	2	2892.27	2892.27	0	0	168	Specific	637.46	572.06	572.06	7.12	1378	>sp|P2019|HIV1_gp120 glycoprotein OS=Human HIV1 GN=S PE=1 SV=1	1	HIV1-gp120-Trypsin-before-enrichment-glycoproteomics-R1.6560.6560.2	controllerType=0 controllerNumber=1 scan=6560	29.9721
06813:3	1	R.LISC[+57.021]N[+2350.830]TSVITQAC[+57.021]PK.V	HexNAc(4)Hex(5)Fuc(1)NeuAc(2)	C[+57]*2, N[+2351]	1348.23	3	4042.68	4042.68	0	1.5	168	Specific	641.04	641.04	641.04	7.22	1378	>sp|P2019|HIV1_gp120 glycoprotein OS=Human HIV1 GN=S PE=1 SV=1	1	HIV1-gp120-Trypsin-before-enrichment-glycoproteomics-R1.8318.8318.3	controllerType=0 controllerNumber=1 scan=8318	37.551
06838:3	1	R.LISC[+57.021]N[+2391.857]TSVITQAC[+57.021]PK.V	HexNAc(5)Hex(4)Fuc(1)NeuAc(2)	C[+57]*2, N[+2392]	1361.91	3	4083.71	4083.7	0	1.6	168	Specific	643.26	643.26	643.26	7.22	1378	>sp|P2019|HIV1_gp120 glycoprotein OS=Human HIV1 GN=S PE=1 SV=1	1	HIV1-gp120-Trypsin-before-enrichment-glycoproteomics-R1.8345.8345.3	controllerType=0 controllerNumber=1 scan=8345	37.6618
05093:2	1	R.LISC[+57.021]N[+1727.613]TSVITQAC[+57.021]PK.V	HexNAc(3)Hex(6)Fuc(1)	C[+57]*2, N[+1728]	1710.24	2	3419.46	3419.46	0	1.8	168	Specific	644.1	620.61	620.61	6.92	1378	>sp|P2019|HIV1_gp120 glycoprotein OS=Human HIV1 GN=S PE=1 SV=1	1	HIV1-gp120-Trypsin-before-enrichment-glycoproteomics-R1.6443.6443.2	controllerType=0 controllerNumber=1 scan=6443	29.5096
05070:2	1	R.LISC[+57.021]N[+1216.423]TSVITQAC[+57.021]PK.V	HexNAc(2)Hex(5)	C[+57]*2, N[+1216]	1454.64	2	2908.28	2908.27	0	2.5	168	Specific	650.7	650.7	650.7	7.73	1378	>sp|P2019|HIV1_gp120 glycoprotein OS=Human HIV1 GN=S PE=1 SV=1	1	HIV1-gp120-Trypsin-before-enrichment-glycoproteomics-R1.6418.6418.2	controllerType=0 controllerNumber=1 scan=6418	29.4205
05029:2	1	R.LISC[+57.021]N[+1403.507]TSVITQAC[+57.021]PK.V	HexNAc(3)Hex(4)Fuc(1)	C[+57]*2, N[+1404]	1548.18	2	3095.35	3095.35	0	0.3	168	Specific	655.95	515.31	515.31	8.12	1378	>sp|P2019|HIV1_gp120 glycoprotein OS=Human HIV1 GN=S PE=1 SV=1	1	HIV1-gp120-Trypsin-before-enrichment-glycoproteomics-R1.6374.6374.2	controllerType=0 controllerNumber=1 scan=6374	29.2628
04764:3	1	R.LISC[+57.021]N[+1540.529]TSVITQAC[+57.021]PK.V	HexNAc(2)Hex(7)	C[+57]*2, N[+1541]	1078.13	3	3232.38	3232.37	0	1.2	168	Specific	656.66	656.66	656.66	8.22	1378	>sp|P2019|HIV1_gp120 glycoprotein OS=Human HIV1 GN=S PE=1 SV=1	1	HIV1-gp120-Trypsin-before-enrichment-glycoproteomics-R1.6086.6086.3	controllerType=0 controllerNumber=1 scan=6086	28.0616
05099:3	1	R.LISC[+57.021]N[+1809.666]TSVITQAC[+57.021]PK.V	HexNAc(5)Hex(4)Fuc(1)	C[+57]*2, N[+1810]	1167.84	3	3501.51	3501.51	0	0.8	168	Specific	657.91	657.91	657.91	8.42	1378	>sp|P2019|HIV1_gp120 glycoprotein OS=Human HIV1 GN=S PE=1 SV=1	1	HIV1-gp120-Trypsin-before-enrichment-glycoproteomics-R1.6450.6450.3	controllerType=0 controllerNumber=1 scan=6450	29.5377
05353:2	1	R.LISC[+57.021]N[+892.317]TSVITQAC[+57.021]PK.V	HexNAc(2)Hex(3)	C[+57]*2, N[+892]	1292.59	2	2584.17	2584.16	0	1	168	Specific	662.03	662.03	662.03	7.92	1378	>sp|P2019|HIV1_gp120 glycoprotein OS=Human HIV1 GN=S PE=1 SV=1	1	HIV1-gp120-Trypsin-before-enrichment-glycoproteomics-R1.6726.6726.2	controllerType=0 controllerNumber=1 scan=6726	30.6763
04928:3	1	R.LISC[+57.021]N[+2133.772]TSVITQAC[+57.021]PK.V	HexNAc(5)Hex(6)Fuc(1)	C[+57]*2, N[+2134]	1275.88	3	3825.62	3825.62	0	0.7	168	Specific	663.89	663.89	663.89	8.42	1378	>sp|P2019|HIV1_gp120 glycoprotein OS=Human HIV1 GN=S PE=1 SV=1	1	HIV1-gp120-Trypsin-before-enrichment-glycoproteomics-R1.6265.6265.3	controllerType=0 controllerNumber=1 scan=6265	28.8397
05284:3	1	R.LISC[+57.021]N[+1444.534]TSVITQAC[+57.021]PK.V	HexNAc(4)Hex(3)Fuc(1)	C[+57]*2, N[+1445]	1046.13	3	3136.38	3136.38	0	0.4	168	Specific	665.46	665.46	665.46	8.42	1378	>sp|P2019|HIV1_gp120 glycoprotein OS=Human HIV1 GN=S PE=1 SV=1	1	HIV1-gp120-Trypsin-before-enrichment-glycoproteomics-R1.6651.6651.3	controllerType=0 controllerNumber=1 scan=6651	30.3591
05220:3	1	R.LISC[+57.021]N[+1647.613]TSVITQAC[+57.021]PK.V	HexNAc(5)Hex(3)Fuc(1)	C[+57]*2, N[+1648]	1113.83	3	3339.46	3339.46	0	1	168	Specific	665.96	665.96	665.96	8.42	1378	>sp|P2019|HIV1_gp120 glycoprotein OS=Human HIV1 GN=S PE=1 SV=1	1	HIV1-gp120-Trypsin-before-enrichment-glycoproteomics-R1.6581.6581.3	controllerType=0 controllerNumber=1 scan=6581	30.0566
05914:3	1	R.LISC[+57.021]N[+2262.814]TSVITQAC[+57.021]PK.V	HexNAc(5)Hex(5)Fuc(1)NeuAc(1)	C[+57]*2, N[+2263]	1318.9	3	3954.67	3954.66	0	3.7	168	Specific	668.07	633.7	633.7	7.55	1378	>sp|P2019|HIV1_gp120 glycoprotein OS=Human HIV1 GN=S PE=1 SV=1	1	HIV1-gp120-Trypsin-before-enrichment-glycoproteomics-R1.7338.7338.3	controllerType=0 controllerNumber=1 scan=7338	33.3235
05299:2	1	R.LISC[+57.021]N[+1095.397]TSVITQAC[+57.021]PK.V	HexNAc(3)Hex(3)	C[+57]*2, N[+1095]	1394.12	2	2787.24	2787.24	0	0.1	168	Specific	668.52	668.52	668.52	8.12	1378	>sp|P2019|HIV1_gp120 glycoprotein OS=Human HIV1 GN=S PE=1 SV=1	1	HIV1-gp120-Trypsin-before-enrichment-glycoproteomics-R1.6667.6667.2	controllerType=0 controllerNumber=1 scan=6667	30.4292
05138:3	1	R.LISC[+57.021]N[+1850.693]TSVITQAC[+57.021]PK.V	HexNAc(6)Hex(3)Fuc(1)	C[+57]*2, N[+1851]	1181.52	3	3542.54	3542.54	0	0.6	168	Specific	669.04	669.04	669.04	8.42	1378	>sp|P2019|HIV1_gp120 glycoprotein OS=Human HIV1 GN=S PE=1 SV=1	1	HIV1-gp120-Trypsin-before-enrichment-glycoproteomics-R1.6492.6492.3	controllerType=0 controllerNumber=1 scan=6492	29.6949
05221:2	1	R.LISC[+57.021]N[+1241.454]TSVITQAC[+57.021]PK.V	HexNAc(3)Hex(3)Fuc(1)	C[+57]*2, N[+1241]	1467.16	2	2933.31	2933.3	0	2.8	168	Specific	672.6	599.69	599.69	7.73	1378	>sp|P2019|HIV1_gp120 glycoprotein OS=Human HIV1 GN=S PE=1 SV=1	1	HIV1-gp120-Trypsin-before-enrichment-glycoproteomics-R1.6582.6582.2	controllerType=0 controllerNumber=1 scan=6582	30.0588
06082:3	1	R.LISC[+57.021]N[+2100.761]TSVITQAC[+57.021]PK.V	HexNAc(5)Hex(4)Fuc(1)NeuAc(1)	C[+57]*2, N[+2101]	1264.87	3	3792.61	3792.61	0	-0.1	168	Specific	673.99	656.47	656.47	8.42	1378	>sp|P2019|HIV1_gp120 glycoprotein OS=Human HIV1 GN=S PE=1 SV=1	1	HIV1-gp120-Trypsin-before-enrichment-glycoproteomics-R1.7521.7521.3	controllerType=0 controllerNumber=1 scan=7521	34.0987
07120:3	1	R.LISC[+57.021]N[+2221.788]TSVITQAC[+57.021]PK.V	HexNAc(4)Hex(6)Fuc(1)NeuAc(1)	C[+57]*2, N[+2222]	1305.2	3	3913.6	3913.63	0	-9.5	168	Specific	675.96	675.96	675.96	8.42	1378	>sp|P2019|HIV1_gp120 glycoprotein OS=Human HIV1 GN=S PE=1 SV=1	1	HIV1-gp120-Trypsin-before-enrichment-glycoproteomics-R1.8652.8652.3	controllerType=0 controllerNumber=1 scan=8652	38.9513
05916:3	1	R.LISC[+57.021]N[+2059.735]TSVITQAC[+57.021]PK.V	HexNAc(4)Hex(5)Fuc(1)NeuAc(1)	C[+57]*2, N[+2060]	1251.2	3	3751.58	3751.58	0	1	168	Specific	676.25	646.88	646.88	8.42	1378	>sp|P2019|HIV1_gp120 glycoprotein OS=Human HIV1 GN=S PE=1 SV=1	1	HIV1-gp120-Trypsin-before-enrichment-glycoproteomics-R1.7340.7340.3	controllerType=0 controllerNumber=1 scan=7340	33.3324
05983:3	1	R.LISC[+57.021]N[+2262.814]TSVITQAC[+57.021]PK.V	HexNAc(5)Hex(5)Fuc(1)NeuAc(1)	C[+57]*2, N[+2263]	1318.89	3	3954.66	3954.66	0	0.9	168	Specific	680	646.35	646.35	8.42	1378	>sp|P2019|HIV1_gp120 glycoprotein OS=Human HIV1 GN=S PE=1 SV=1	1	HIV1-gp120-Trypsin-before-enrichment-glycoproteomics-R1.7413.7413.3	controllerType=0 controllerNumber=1 scan=7413	33.6415
05011:3	1	R.LISC[+57.021]N[+1809.666]TSVITQAC[+57.021]PK.V	HexNAc(5)Hex(4)Fuc(1)	C[+57]*2, N[+1810]	1167.84	3	3501.52	3501.51	0	1.5	168	Specific	680.26	680.26	680.26	8.22	1378	>sp|P2019|HIV1_gp120 glycoprotein OS=Human HIV1 GN=S PE=1 SV=1	1	HIV1-gp120-Trypsin-before-enrichment-glycoproteomics-R1.6355.6355.3	controllerType=0 controllerNumber=1 scan=6355	29.1938
05984:3	1	R.LISC[+57.021]N[+2018.708]TSVITQAC[+57.021]PK.V	HexNAc(3)Hex(6)Fuc(1)NeuAc(1)	C[+57]*2, N[+2019]	1237.53	3	3710.56	3710.55	0	1.7	168	Specific	683.51	683.51	683.51	8.22	1378	>sp|P2019|HIV1_gp120 glycoprotein OS=Human HIV1 GN=S PE=1 SV=1	1	HIV1-gp120-Trypsin-before-enrichment-glycoproteomics-R1.7414.7414.3	controllerType=0 controllerNumber=1 scan=7414	33.6443
05060:3	1	R.LISC[+57.021]N[+1971.719]TSVITQAC[+57.021]PK.V	HexNAc(5)Hex(5)Fuc(1)	C[+57]*2, N[+1972]	1221.86	3	3663.57	3663.56	0	1	168	Specific	683.59	683.59	683.59	8.42	1378	>sp|P2019|HIV1_gp120 glycoprotein OS=Human HIV1 GN=S PE=1 SV=1	1	HIV1-gp120-Trypsin-before-enrichment-glycoproteomics-R1.6408.6408.3	controllerType=0 controllerNumber=1 scan=6408	29.3889
05082:2	1	R.LISC[+57.021]N[+1378.476]TSVITQAC[+57.021]PK.V	HexNAc(2)Hex(6)	C[+57]*2, N[+1378]	1535.67	2	3070.33	3070.32	0	1.3	168	Specific	685.15	685.15	685.15	7.92	1378	>sp|P2019|HIV1_gp120 glycoprotein OS=Human HIV1 GN=S PE=1 SV=1	1	HIV1-gp120-Trypsin-before-enrichment-glycoproteomics-R1.6431.6431.4	controllerType=0 controllerNumber=1 scan=6431	29.4652
06025:3	1	R.LISC[+57.021]N[+1897.682]TSVITQAC[+57.021]PK.V	HexNAc(4)Hex(4)Fuc(1)NeuAc(1)	C[+57]*2, N[+1898]	1197.18	3	3589.53	3589.53	0	0.4	168	Specific	686.06	669.73	669.73	8.42	1378	>sp|P2019|HIV1_gp120 glycoprotein OS=Human HIV1 GN=S PE=1 SV=1	1	HIV1-gp120-Trypsin-before-enrichment-glycoproteomics-R1.7459.7459.3	controllerType=0 controllerNumber=1 scan=7459	33.8379
05546:2	1	R.LISC[+57.021]N[+568.212]TSVITQAC[+57.021]PK.V	HexNAc(2)Hex(1)	C[+57]*2, N[+568]	1130.53	2	2260.06	2260.06	0	1.2	168	Specific	687.25	687.25	687.25	7.92	1378	>sp|P2019|HIV1_gp120 glycoprotein OS=Human HIV1 GN=S PE=1 SV=1	1	HIV1-gp120-Trypsin-before-enrichment-glycoproteomics-R1.6936.6936.2	controllerType=0 controllerNumber=1 scan=6936	31.5861
06049:3	1	R.LISC[+57.021]N[+2018.708]TSVITQAC[+57.021]PK.V	HexNAc(3)Hex(6)Fuc(1)NeuAc(1)	C[+57]*2, N[+2019]	1237.52	3	3710.56	3710.55	0	0.6	168	Specific	688.94	688.94	688.94	8.42	1378	>sp|P2019|HIV1_gp120 glycoprotein OS=Human HIV1 GN=S PE=1 SV=1	1	HIV1-gp120-Trypsin-before-enrichment-glycoproteomics-R1.7485.7485.3	controllerType=0 controllerNumber=1 scan=7485	33.9428
05198:3	1	R.LISC[+57.021]N[+1257.449]TSVITQAC[+57.021]PK.V	HexNAc(3)Hex(4)	C[+57]*2, N[+1257]	983.77	3	2949.3	2949.29	0	0.2	168	Specific	689.59	689.59	689.59	8.42	1378	>sp|P2019|HIV1_gp120 glycoprotein OS=Human HIV1 GN=S PE=1 SV=1	1	HIV1-gp120-Trypsin-before-enrichment-glycoproteomics-R1.6557.6557.3	controllerType=0 controllerNumber=1 scan=6557	29.9589
05306:2	1	R.LISC[+57.021]N[+1054.370]TSVITQAC[+57.021]PK.V	HexNAc(2)Hex(4)	C[+57]*2, N[+1054]	1373.61	2	2746.22	2746.22	0	0.9	168	Specific	690.9	690.9	690.9	8.12	1378	>sp|P2019|HIV1_gp120 glycoprotein OS=Human HIV1 GN=S PE=1 SV=1	1	HIV1-gp120-Trypsin-before-enrichment-glycoproteomics-R1.6675.6675.2	controllerType=0 controllerNumber=1 scan=6675	30.4626
06009:3	1	R.LISC[+57.021]N[+1897.682]TSVITQAC[+57.021]PK.V	HexNAc(4)Hex(4)Fuc(1)NeuAc(1)	C[+57]*2, N[+1898]	1197.18	3	3589.53	3589.53	0	0.3	168	Specific	691.01	499.72	499.72	8.42	1378	>sp|P2019|HIV1_gp120 glycoprotein OS=Human HIV1 GN=S PE=1 SV=1	1	HIV1-gp120-Trypsin-before-enrichment-glycoproteomics-R1.7441.7441.2	controllerType=0 controllerNumber=1 scan=7441	33.7622
05647:2	1	R.LISC[+57.021]N[+203.079]TSVITQAC[+57.021]PK.V	HexNAc(1)	C[+57]*2, N[+203]	947.967	2	1894.93	1894.92	0	1.2	168	Specific	691.42	691.42	691.42	7.04	1378	>sp|P2019|HIV1_gp120 glycoprotein OS=Human HIV1 GN=S PE=1 SV=1	1	HIV1-gp120-Trypsin-before-enrichment-glycoproteomics-R1.7046.7046.2	controllerType=0 controllerNumber=1 scan=7046	32.0686
04943:3	1	R.LISC[+57.021]N[+2262.814]TSVITQAC[+57.021]PK.V	HexNAc(5)Hex(5)Fuc(1)NeuAc(1)	C[+57]*2, N[+2263]	1318.9	3	3954.69	3954.66	0	6.8	168	Specific	693.09	673.46	673.46	6.87	1378	>sp|P2019|HIV1_gp120 glycoprotein OS=Human HIV1 GN=S PE=1 SV=1	1	HIV1-gp120-Trypsin-before-enrichment-glycoproteomics-R1.6281.6281.3	controllerType=0 controllerNumber=1 scan=6281	28.9085
05172:3	1	R.LISC[+57.021]N[+1809.666]TSVITQAC[+57.021]PK.V	HexNAc(5)Hex(4)Fuc(1)	C[+57]*2, N[+1810]	1167.85	3	3501.53	3501.51	0	4.5	168	Specific	697.79	697.79	697.79	7.66	1378	>sp|P2019|HIV1_gp120 glycoprotein OS=Human HIV1 GN=S PE=1 SV=1	1	HIV1-gp120-Trypsin-before-enrichment-glycoproteomics-R1.6529.6529.3	controllerType=0 controllerNumber=1 scan=6529	29.8425
05028:3	1	R.LISC[+57.021]N[+1751.624]TSVITQAC[+57.021]PK.V	HexNAc(4)Hex(4)NeuAc(1)	C[+57]*2, N[+1752]	1148.5	3	3443.49	3443.47	0	4.8	168	Specific	698.09	698.09	698.09	7.66	1378	>sp|P2019|HIV1_gp120 glycoprotein OS=Human HIV1 GN=S PE=1 SV=1	1	HIV1-gp120-Trypsin-before-enrichment-glycoproteomics-R1.6373.6373.3	controllerType=0 controllerNumber=1 scan=6373	29.2582
05100:3	1	R.LISC[+57.021]N[+1768.640]TSVITQAC[+57.021]PK.V	HexNAc(4)Hex(5)Fuc(1)	C[+57]*2, N[+1769]	1154.17	3	3460.49	3460.49	0	2.3	168	Specific	699.4	699.4	699.4	8.03	1378	>sp|P2019|HIV1_gp120 glycoprotein OS=Human HIV1 GN=S PE=1 SV=1	1	HIV1-gp120-Trypsin-before-enrichment-glycoproteomics-R1.6451.6451.3	controllerType=0 controllerNumber=1 scan=6451	29.5421
05981:3	1	R.LISC[+57.021]N[+2059.735]TSVITQAC[+57.021]PK.V	HexNAc(4)Hex(5)Fuc(1)NeuAc(1)	C[+57]*2, N[+2060]	1251.2	3	3751.59	3751.58	0	1.2	168	Specific	701.04	674.68	674.68	9.22	1378	>sp|P2019|HIV1_gp120 glycoprotein OS=Human HIV1 GN=S PE=1 SV=1	1	HIV1-gp120-Trypsin-before-enrichment-glycoproteomics-R1.7411.7411.3	controllerType=0 controllerNumber=1 scan=7411	33.6317
05214:3	1	R.LISC[+57.021]N[+1768.640]TSVITQAC[+57.021]PK.V	HexNAc(4)Hex(5)Fuc(1)	C[+57]*2, N[+1769]	1154.17	3	3460.49	3460.49	0	1	168	Specific	703.58	703.58	703.58	9.42	1378	>sp|P2019|HIV1_gp120 glycoprotein OS=Human HIV1 GN=S PE=1 SV=1	1	HIV1-gp120-Trypsin-before-enrichment-glycoproteomics-R1.6574.6574.3	controllerType=0 controllerNumber=1 scan=6574	30.0289
05285:3	1	R.LISC[+57.021]N[+1403.507]TSVITQAC[+57.021]PK.V	HexNAc(3)Hex(4)Fuc(1)	C[+57]*2, N[+1404]	1032.46	3	3095.35	3095.35	0	0	168	Specific	707.11	707.11	707.11	9.42	1378	>sp|P2019|HIV1_gp120 glycoprotein OS=Human HIV1 GN=S PE=1 SV=1	1	HIV1-gp120-Trypsin-before-enrichment-glycoproteomics-R1.6652.6652.3	controllerType=0 controllerNumber=1 scan=6652	30.3635
05566:2	1	R.LISC[+57.021]N[+349.137]TSVITQAC[+57.021]PK.V	HexNAc(1)Fuc(1)	C[+57]*2, N[+349]	1021	2	2040.98	2040.98	0	0.6	168	Specific	707.81	637.45	637.45	9.12	1378	>sp|P2019|HIV1_gp120 glycoprotein OS=Human HIV1 GN=S PE=1 SV=1	1	HIV1-gp120-Trypsin-before-enrichment-glycoproteomics-R1.6958.6958.2	controllerType=0 controllerNumber=1 scan=6958	31.6822
05226:3	1	R.LISC[+57.021]N[+1298.476]TSVITQAC[+57.021]PK.V	HexNAc(4)Hex(3)	C[+57]*2, N[+1298]	997.447	3	2990.33	2990.32	0	1.6	168	Specific	710.65	710.65	710.65	9.22	1378	>sp|P2019|HIV1_gp120 glycoprotein OS=Human HIV1 GN=S PE=1 SV=1	1	HIV1-gp120-Trypsin-before-enrichment-glycoproteomics-R1.6587.6587.3	controllerType=0 controllerNumber=1 scan=6587	30.0799
05636:3	1	R.LISC[+57.021]N[+1216.423]TSVITQAC[+57.021]PK.V	HexNAc(2)Hex(5)	C[+57]*2, N[+1216]	970.093	3	2908.27	2908.27	0	-1	168	Specific	710.73	710.73	710.73	9.42	1378	>sp|P2019|HIV1_gp120 glycoprotein OS=Human HIV1 GN=S PE=1 SV=1	1	HIV1-gp120-Trypsin-before-enrichment-glycoproteomics-R1.7034.7034.3	controllerType=0 controllerNumber=1 scan=7034	32.0162
05020:3	1	R.LISC[+57.021]N[+1768.640]TSVITQAC[+57.021]PK.V	HexNAc(4)Hex(5)Fuc(1)	C[+57]*2, N[+1769]	1154.17	3	3460.49	3460.49	0	0.5	168	Specific	717.89	717.89	717.89	9.42	1378	>sp|P2019|HIV1_gp120 glycoprotein OS=Human HIV1 GN=S PE=1 SV=1	1	HIV1-gp120-Trypsin-before-enrichment-glycoproteomics-R1.6365.6365.3	controllerType=0 controllerNumber=1 scan=6365	29.2289
06060:3	1	R.LISC[+57.021]N[+1938.709]TSVITQAC[+57.021]PK.V	HexNAc(5)Hex(3)Fuc(1)NeuAc(1)	C[+57]*2, N[+1939]	1210.86	3	3630.55	3630.55	0	0.2	168	Specific	718.38	718.38	718.38	9.42	1378	>sp|P2019|HIV1_gp120 glycoprotein OS=Human HIV1 GN=S PE=1 SV=1	1	HIV1-gp120-Trypsin-before-enrichment-glycoproteomics-R1.7497.7497.3	controllerType=0 controllerNumber=1 scan=7497	33.995
06184:3	1	R.LISC[+57.021]N[+1548.545]TSVITQAC[+57.021]PK.V	HexNAc(3)Hex(4)NeuAc(1)	C[+57]*2, N[+1549]	1080.8	3	3240.39	3240.39	0	1.4	168	Specific	721.2	721.2	721.2	9.22	1378	>sp|P2019|HIV1_gp120 glycoprotein OS=Human HIV1 GN=S PE=1 SV=1	1	HIV1-gp120-Trypsin-before-enrichment-glycoproteomics-R1.7632.7632.3	controllerType=0 controllerNumber=1 scan=7632	34.5714
05309:3	1	R.LISC[+57.021]N[+1095.397]TSVITQAC[+57.021]PK.V	HexNAc(3)Hex(3)	C[+57]*2, N[+1095]	929.752	3	2787.24	2787.24	0	-0.6	168	Specific	722.61	722.61	722.61	9.42	1378	>sp|P2019|HIV1_gp120 glycoprotein OS=Human HIV1 GN=S PE=1 SV=1	1	HIV1-gp120-Trypsin-before-enrichment-glycoproteomics-R1.6678.6678.3	controllerType=0 controllerNumber=1 scan=6678	30.4742
05034:3	1	R.LISC[+57.021]N[+1581.555]TSVITQAC[+57.021]PK.V	HexNAc(3)Hex(6)	C[+57]*2, N[+1582]	1091.81	3	3273.4	3273.4	0	-0.1	168	Specific	734.64	734.64	734.64	9.42	1378	>sp|P2019|HIV1_gp120 glycoprotein OS=Human HIV1 GN=S PE=1 SV=1	1	HIV1-gp120-Trypsin-before-enrichment-glycoproteomics-R1.6380.6380.3	controllerType=0 controllerNumber=1 scan=6380	29.2862
05187:3	1	R.LISC[+57.021]N[+1378.476]TSVITQAC[+57.021]PK.V	HexNAc(2)Hex(6)	C[+57]*2, N[+1378]	1024.11	3	3070.32	3070.32	0	-1	168	Specific	736.26	736.26	736.26	9.42	1378	>sp|P2019|HIV1_gp120 glycoprotein OS=Human HIV1 GN=S PE=1 SV=1	1	HIV1-gp120-Trypsin-before-enrichment-glycoproteomics-R1.6545.6545.3	controllerType=0 controllerNumber=1 scan=6545	29.9114
05516:3	1	R.LISC[+57.021]N[+1216.423]TSVITQAC[+57.021]PK.V	HexNAc(2)Hex(5)	C[+57]*2, N[+1216]	970.097	3	2908.28	2908.27	0	2.5	168	Specific	739.12	739.12	739.12	9.03	1378	>sp|P2019|HIV1_gp120 glycoprotein OS=Human HIV1 GN=S PE=1 SV=1	1	HIV1-gp120-Trypsin-before-enrichment-glycoproteomics-R1.6903.6903.3	controllerType=0 controllerNumber=1 scan=6903	31.4423
06037:3	1	R.LISC[+57.021]N[+1872.651]TSVITQAC[+57.021]PK.V	HexNAc(3)Hex(6)NeuAc(1)	C[+57]*2, N[+1873]	1188.84	3	3564.5	3564.5	0	2.1	168	Specific	741	741	741	9.03	1378	>sp|P2019|HIV1_gp120 glycoprotein OS=Human HIV1 GN=S PE=1 SV=1	1	HIV1-gp120-Trypsin-before-enrichment-glycoproteomics-R1.7472.7472.3	controllerType=0 controllerNumber=1 scan=7472	33.8901
06179:3	1	R.LISC[+57.021]N[+1694.603]TSVITQAC[+57.021]PK.V	HexNAc(3)Hex(4)Fuc(1)NeuAc(1)	C[+57]*2, N[+1695]	1129.49	3	3386.45	3386.45	0	0.1	168	Specific	741.24	719.56	719.56	9.42	1378	>sp|P2019|HIV1_gp120 glycoprotein OS=Human HIV1 GN=S PE=1 SV=1	1	HIV1-gp120-Trypsin-before-enrichment-glycoproteomics-R1.7626.7626.3	controllerType=0 controllerNumber=1 scan=7626	34.5474
06042:3	1	R.LISC[+57.021]N[+1710.598]TSVITQAC[+57.021]PK.V	HexNAc(3)Hex(5)NeuAc(1)	C[+57]*2, N[+1711]	1134.82	3	3402.44	3402.44	0	-0.5	168	Specific	747.25	747.25	747.25	9.42	1378	>sp|P2019|HIV1_gp120 glycoprotein OS=Human HIV1 GN=S PE=1 SV=1	1	HIV1-gp120-Trypsin-before-enrichment-glycoproteomics-R1.7477.7477.3	controllerType=0 controllerNumber=1 scan=7477	33.9096
06094:3	1	R.LISC[+57.021]N[+1897.682]TSVITQAC[+57.021]PK.V	HexNAc(4)Hex(4)Fuc(1)NeuAc(1)	C[+57]*2, N[+1898]	1197.18	3	3589.53	3589.53	0	0.5	168	Specific	747.96	741.73	741.73	9.42	1378	>sp|P2019|HIV1_gp120 glycoprotein OS=Human HIV1 GN=S PE=1 SV=1	1	HIV1-gp120-Trypsin-before-enrichment-glycoproteomics-R1.7534.7534.3	controllerType=0 controllerNumber=1 scan=7534	34.1516
05036:3	1	R.LISC[+57.021]N[+1622.582]TSVITQAC[+57.021]PK.V	HexNAc(4)Hex(5)	C[+57]*2, N[+1623]	1105.48	3	3314.43	3314.43	0	0.2	168	Specific	748.01	748.01	748.01	9.42	1378	>sp|P2019|HIV1_gp120 glycoprotein OS=Human HIV1 GN=S PE=1 SV=1	1	HIV1-gp120-Trypsin-before-enrichment-glycoproteomics-R1.6382.6382.3	controllerType=0 controllerNumber=1 scan=6382	29.2934
05077:3	1	R.LISC[+57.021]N[+1419.502]TSVITQAC[+57.021]PK.V	HexNAc(3)Hex(5)	C[+57]*2, N[+1420]	1037.79	3	3111.35	3111.35	0	0.2	168	Specific	749.89	749.89	749.89	9.42	1378	>sp|P2019|HIV1_gp120 glycoprotein OS=Human HIV1 GN=S PE=1 SV=1	1	HIV1-gp120-Trypsin-before-enrichment-glycoproteomics-R1.6426.6426.3	controllerType=0 controllerNumber=1 scan=6426	29.4476
05218:3	1	R.LISC[+57.021]N[+1606.587]TSVITQAC[+57.021]PK.V	HexNAc(4)Hex(4)Fuc(1)	C[+57]*2, N[+1607]	1100.15	3	3298.44	3298.43	0	1.8	168	Specific	750.58	750.58	750.58	10.22	1378	>sp|P2019|HIV1_gp120 glycoprotein OS=Human HIV1 GN=S PE=1 SV=1	1	HIV1-gp120-Trypsin-before-enrichment-glycoproteomics-R1.6579.6579.3	controllerType=0 controllerNumber=1 scan=6579	30.0483
06050:3	1	R.LISC[+57.021]N[+2059.735]TSVITQAC[+57.021]PK.V	HexNAc(4)Hex(5)Fuc(1)NeuAc(1)	C[+57]*2, N[+2060]	1251.2	3	3751.58	3751.58	0	0.8	168	Specific	753.36	729.55	729.55	10.42	1378	>sp|P2019|HIV1_gp120 glycoprotein OS=Human HIV1 GN=S PE=1 SV=1	1	HIV1-gp120-Trypsin-before-enrichment-glycoproteomics-R1.7486.7486.3	controllerType=0 controllerNumber=1 scan=7486	33.9475
04716:3	1	R.LISC[+57.021]N[+1702.581]TSVITQAC[+57.021]PK.V	HexNAc(2)Hex(8)	C[+57]*2, N[+1703]	1132.15	3	3394.42	3394.43	0	-0.7	168	Specific	756.62	756.62	756.62	10.42	1378	>sp|P2019|HIV1_gp120 glycoprotein OS=Human HIV1 GN=S PE=1 SV=1	1	HIV1-gp120-Trypsin-before-enrichment-glycoproteomics-R1.6034.6034.3	controllerType=0 controllerNumber=1 scan=6034	27.8314
05037:3	1	R.LISC[+57.021]N[+1727.613]TSVITQAC[+57.021]PK.V	HexNAc(3)Hex(6)Fuc(1)	C[+57]*2, N[+1728]	1140.49	3	3419.46	3419.46	0	1.3	168	Specific	757.95	757.95	757.95	10.22	1378	>sp|P2019|HIV1_gp120 glycoprotein OS=Human HIV1 GN=S PE=1 SV=1	1	HIV1-gp120-Trypsin-before-enrichment-glycoproteomics-R1.6383.6383.3	controllerType=0 controllerNumber=1 scan=6383	29.2969
05107:2	1	R.LISC[+57.021]N[+1216.423]TSVITQAC[+57.021]PK.V	HexNAc(2)Hex(5)	C[+57]*2, N[+1216]	1454.64	2	2908.27	2908.27	0	0.8	168	Specific	759.62	759.62	759.62	10.12	1378	>sp|P2019|HIV1_gp120 glycoprotein OS=Human HIV1 GN=S PE=1 SV=1	1	HIV1-gp120-Trypsin-before-enrichment-glycoproteomics-R1.6458.6458.2	controllerType=0 controllerNumber=1 scan=6458	29.5634
05219:3	1	R.LISC[+57.021]N[+1444.534]TSVITQAC[+57.021]PK.V	HexNAc(4)Hex(3)Fuc(1)	C[+57]*2, N[+1445]	1046.13	3	3136.38	3136.38	0	1.6	168	Specific	763.7	763.7	763.7	10.22	1378	>sp|P2019|HIV1_gp120 glycoprotein OS=Human HIV1 GN=S PE=1 SV=1	1	HIV1-gp120-Trypsin-before-enrichment-glycoproteomics-R1.6580.6580.3	controllerType=0 controllerNumber=1 scan=6580	30.0527
05952:3	1	R.LISC[+57.021]N[+1913.677]TSVITQAC[+57.021]PK.V	HexNAc(4)Hex(5)NeuAc(1)	C[+57]*2, N[+1914]	1202.51	3	3605.53	3605.52	0	1	168	Specific	765.37	765.37	765.37	10.42	1378	>sp|P2019|HIV1_gp120 glycoprotein OS=Human HIV1 GN=S PE=1 SV=1	1	HIV1-gp120-Trypsin-before-enrichment-glycoproteomics-R1.7379.7379.3	controllerType=0 controllerNumber=1 scan=7379	33.4943
06076:3	1	R.LISC[+57.021]N[+1751.624]TSVITQAC[+57.021]PK.V	HexNAc(4)Hex(4)NeuAc(1)	C[+57]*2, N[+1752]	1148.5	3	3443.47	3443.47	0	0.8	168	Specific	765.38	765.38	765.38	10.42	1378	>sp|P2019|HIV1_gp120 glycoprotein OS=Human HIV1 GN=S PE=1 SV=1	1	HIV1-gp120-Trypsin-before-enrichment-glycoproteomics-R1.7514.7514.3	controllerType=0 controllerNumber=1 scan=7514	34.0711
05202:3	1	R.LISC[+57.021]N[+1606.587]TSVITQAC[+57.021]PK.V	HexNAc(4)Hex(4)Fuc(1)	C[+57]*2, N[+1607]	1100.15	3	3298.44	3298.43	0	1	168	Specific	765.66	765.66	765.66	10.42	1378	>sp|P2019|HIV1_gp120 glycoprotein OS=Human HIV1 GN=S PE=1 SV=1	1	HIV1-gp120-Trypsin-before-enrichment-glycoproteomics-R1.6561.6561.3	controllerType=0 controllerNumber=1 scan=6561	29.9767
06104:3	1	R.LISC[+57.021]N[+1897.682]TSVITQAC[+57.021]PK.V	HexNAc(4)Hex(4)Fuc(1)NeuAc(1)	C[+57]*2, N[+1898]	1197.18	3	3589.53	3589.53	0	0.5	168	Specific	768.5	744.93	744.93	10.42	1378	>sp|P2019|HIV1_gp120 glycoprotein OS=Human HIV1 GN=S PE=1 SV=1	1	HIV1-gp120-Trypsin-before-enrichment-glycoproteomics-R1.7544.7544.3	controllerType=0 controllerNumber=1 scan=7544	34.197
05125:3	1	R.LISC[+57.021]N[+1727.613]TSVITQAC[+57.021]PK.V	HexNAc(3)Hex(6)Fuc(1)	C[+57]*2, N[+1728]	1140.49	3	3419.46	3419.46	0	1.7	168	Specific	769.06	769.06	769.06	10.22	1378	>sp|P2019|HIV1_gp120 glycoprotein OS=Human HIV1 GN=S PE=1 SV=1	1	HIV1-gp120-Trypsin-before-enrichment-glycoproteomics-R1.6478.6478.3	controllerType=0 controllerNumber=1 scan=6478	29.6478
05307:3	1	R.LISC[+57.021]N[+1241.454]TSVITQAC[+57.021]PK.V	HexNAc(3)Hex(3)Fuc(1)	C[+57]*2, N[+1241]	978.438	3	2933.3	2933.3	0	0	168	Specific	772.37	772.37	772.37	10.42	1378	>sp|P2019|HIV1_gp120 glycoprotein OS=Human HIV1 GN=S PE=1 SV=1	1	HIV1-gp120-Trypsin-before-enrichment-glycoproteomics-R1.6676.6676.3	controllerType=0 controllerNumber=1 scan=6676	30.4672
05182:3	1	R.LISC[+57.021]N[+1460.529]TSVITQAC[+57.021]PK.V	HexNAc(4)Hex(4)	C[+57]*2, N[+1461]	1051.46	3	3152.38	3152.37	0	1	168	Specific	775.85	775.85	775.85	10.42	1378	>sp|P2019|HIV1_gp120 glycoprotein OS=Human HIV1 GN=S PE=1 SV=1	1	HIV1-gp120-Trypsin-before-enrichment-glycoproteomics-R1.6539.6539.3	controllerType=0 controllerNumber=1 scan=6539	29.889
05203:3	1	R.LISC[+57.021]N[+1378.476]TSVITQAC[+57.021]PK.V	HexNAc(2)Hex(6)	C[+57]*2, N[+1378]	1024.11	3	3070.33	3070.32	0	1.8	168	Specific	782.07	782.07	782.07	10.22	1378	>sp|P2019|HIV1_gp120 glycoprotein OS=Human HIV1 GN=S PE=1 SV=1	1	HIV1-gp120-Trypsin-before-enrichment-glycoproteomics-R1.6562.6562.3	controllerType=0 controllerNumber=1 scan=6562	29.979
05960:3	1	R.LISC[+57.021]N[+1872.651]TSVITQAC[+57.021]PK.V	HexNAc(3)Hex(6)NeuAc(1)	C[+57]*2, N[+1873]	1188.84	3	3564.5	3564.5	0	0.9	168	Specific	789.94	789.94	789.94	10.42	1378	>sp|P2019|HIV1_gp120 glycoprotein OS=Human HIV1 GN=S PE=1 SV=1	1	HIV1-gp120-Trypsin-before-enrichment-glycoproteomics-R1.7388.7388.3	controllerType=0 controllerNumber=1 scan=7388	33.5319
06124:3	1	R.LISC[+57.021]N[+1694.603]TSVITQAC[+57.021]PK.V	HexNAc(3)Hex(4)Fuc(1)NeuAc(1)	C[+57]*2, N[+1695]	1129.49	3	3386.46	3386.45	0	2	168	Specific	794.07	765.93	765.93	10.22	1378	>sp|P2019|HIV1_gp120 glycoprotein OS=Human HIV1 GN=S PE=1 SV=1	1	HIV1-gp120-Trypsin-before-enrichment-glycoproteomics-R1.7566.7566.3	controllerType=0 controllerNumber=1 scan=7566	34.2864
05033:3	1	R.LISC[+57.021]N[+1702.581]TSVITQAC[+57.021]PK.V	HexNAc(2)Hex(8)	C[+57]*2, N[+1703]	1132.15	3	3394.43	3394.43	0	0.2	168	Specific	823.74	740.75	740.75	11.42	1378	>sp|P2019|HIV1_gp120 glycoprotein OS=Human HIV1 GN=S PE=1 SV=1	1	HIV1-gp120-Trypsin-before-enrichment-glycoproteomics-R1.6379.6379.3	controllerType=0 controllerNumber=1 scan=6379	29.2818
05114:3	1	R.LISC[+57.021]N[+1565.560]TSVITQAC[+57.021]PK.V	HexNAc(3)Hex(5)Fuc(1)	C[+57]*2, N[+1566]	1086.47	3	3257.41	3257.41	0	0.9	168	Specific	824.09	824.09	824.09	11.42	1378	>sp|P2019|HIV1_gp120 glycoprotein OS=Human HIV1 GN=S PE=1 SV=1	1	HIV1-gp120-Trypsin-before-enrichment-glycoproteomics-R1.6466.6466.3	controllerType=0 controllerNumber=1 scan=6466	29.5973
05213:3	1	R.LISC[+57.021]N[+1403.507]TSVITQAC[+57.021]PK.V	HexNAc(3)Hex(4)Fuc(1)	C[+57]*2, N[+1404]	1032.46	3	3095.35	3095.35	0	0	168	Specific	825.12	825.12	825.12	11.42	1378	>sp|P2019|HIV1_gp120 glycoprotein OS=Human HIV1 GN=S PE=1 SV=1	1	HIV1-gp120-Trypsin-before-enrichment-glycoproteomics-R1.6573.6573.3	controllerType=0 controllerNumber=1 scan=6573	30.0243
05205:3	1	R.LISC[+57.021]N[+1444.534]TSVITQAC[+57.021]PK.V	HexNAc(4)Hex(3)Fuc(1)	C[+57]*2, N[+1445]	1046.13	3	3136.38	3136.38	0	1	168	Specific	831.04	819.3	819.3	11.42	1378	>sp|P2019|HIV1_gp120 glycoprotein OS=Human HIV1 GN=S PE=1 SV=1	1	HIV1-gp120-Trypsin-before-enrichment-glycoproteomics-R1.6564.6564.3	controllerType=0 controllerNumber=1 scan=6564	29.9882
05074:3	1	R.LISC[+57.021]N[+1540.529]TSVITQAC[+57.021]PK.V	HexNAc(2)Hex(7)	C[+57]*2, N[+1541]	1078.13	3	3232.37	3232.37	0	-0.1	168	Specific	831.6	831.6	831.6	11.42	1378	>sp|P2019|HIV1_gp120 glycoprotein OS=Human HIV1 GN=S PE=1 SV=1	1	HIV1-gp120-Trypsin-before-enrichment-glycoproteomics-R1.6423.6423.3	controllerType=0 controllerNumber=1 scan=6423	29.4377
04933:3	1	R.LISC[+57.021]N[+1864.634]TSVITQAC[+57.021]PK.V	HexNAc(2)Hex(9)	C[+57]*2, N[+1865]	1186.17	3	3556.48	3556.48	0	0.6	168	Specific	841.89	841.89	841.89	11.42	1378	>sp|P2019|HIV1_gp120 glycoprotein OS=Human HIV1 GN=S PE=1 SV=1	1	HIV1-gp120-Trypsin-before-enrichment-glycoproteomics-R1.6270.6270.3	controllerType=0 controllerNumber=1 scan=6270	28.8628
06108:3	1	R.LISC[+57.021]N[+1710.598]TSVITQAC[+57.021]PK.V	HexNAc(3)Hex(5)NeuAc(1)	C[+57]*2, N[+1711]	1134.82	3	3402.45	3402.44	0	1.2	168	Specific	842.33	842.33	842.33	11.22	1378	>sp|P2019|HIV1_gp120 glycoprotein OS=Human HIV1 GN=S PE=1 SV=1	1	HIV1-gp120-Trypsin-before-enrichment-glycoproteomics-R1.7549.7549.3	controllerType=0 controllerNumber=1 scan=7549	34.2126
05183:3	1	R.LISC[+57.021]N[+1565.560]TSVITQAC[+57.021]PK.V	HexNAc(3)Hex(5)Fuc(1)	C[+57]*2, N[+1566]	1086.47	3	3257.41	3257.41	0	0.7	168	Specific	842.38	842.38	842.38	11.42	1378	>sp|P2019|HIV1_gp120 glycoprotein OS=Human HIV1 GN=S PE=1 SV=1	1	HIV1-gp120-Trypsin-before-enrichment-glycoproteomics-R1.6541.6541.3	controllerType=0 controllerNumber=1 scan=6541	29.8946
04409:3	1	R.LISC[+57.021]N[+1216.423]TSVITQAC[+57.021]PK.V	HexNAc(2)Hex(5)	C[+57]*2, N[+1216]	970.094	3	2908.27	2908.27	0	-0.1	168	Specific	847.38	847.38	847.38	11.42	1378	>sp|P2019|HIV1_gp120 glycoprotein OS=Human HIV1 GN=S PE=1 SV=1	1	HIV1-gp120-Trypsin-before-enrichment-glycoproteomics-R1.5699.5699.3	controllerType=0 controllerNumber=1 scan=5699	26.3762
04951:3	1	R.LISC[+57.021]N[+1702.581]TSVITQAC[+57.021]PK.V	HexNAc(2)Hex(8)	C[+57]*2, N[+1703]	1132.15	3	3394.43	3394.43	0	1	168	Specific	850.47	850.47	850.47	12.42	1378	>sp|P2019|HIV1_gp120 glycoprotein OS=Human HIV1 GN=S PE=1 SV=1	1	HIV1-gp120-Trypsin-before-enrichment-glycoproteomics-R1.6290.6290.3	controllerType=0 controllerNumber=1 scan=6290	28.943
05173:2	1	R.LISC[+57.021]N[+203.079]TSVITQAC[+57.021]PK.V	HexNAc(1)	C[+57]*2, N[+203]	947.967	2	1894.93	1894.92	0	1.1	168	Specific	854.23	854.23	854.23	12.12	1378	>sp|P2019|HIV1_gp120 glycoprotein OS=Human HIV1 GN=S PE=1 SV=1	1	HIV1-gp120-Trypsin-before-enrichment-glycoproteomics-R1.6530.6530.2	controllerType=0 controllerNumber=1 scan=6530	29.8469
05159:3	1	R.LISC[+57.021]N[+1419.502]TSVITQAC[+57.021]PK.V	HexNAc(3)Hex(5)	C[+57]*2, N[+1420]	1037.79	3	3111.35	3111.35	0	0.4	168	Specific	858.38	858.38	858.38	12.42	1378	>sp|P2019|HIV1_gp120 glycoprotein OS=Human HIV1 GN=S PE=1 SV=1	1	HIV1-gp120-Trypsin-before-enrichment-glycoproteomics-R1.6515.6515.3	controllerType=0 controllerNumber=1 scan=6515	29.7888
04853:3	1	R.LISC[+57.021]N[+1216.423]TSVITQAC[+57.021]PK.V	HexNAc(2)Hex(5)	C[+57]*2, N[+1216]	970.096	3	2908.27	2908.27	0	2	168	Specific	860.82	860.82	860.82	12.22	1378	>sp|P2019|HIV1_gp120 glycoprotein OS=Human HIV1 GN=S PE=1 SV=1	1	HIV1-gp120-Trypsin-before-enrichment-glycoproteomics-R1.6183.6183.3	controllerType=0 controllerNumber=1 scan=6183	28.4824
05117:3	1	R.LISC[+57.021]N[+1540.529]TSVITQAC[+57.021]PK.V	HexNAc(2)Hex(7)	C[+57]*2, N[+1541]	1078.13	3	3232.38	3232.37	0	1.4	168	Specific	861.6	861.6	861.6	12.22	1378	>sp|P2019|HIV1_gp120 glycoprotein OS=Human HIV1 GN=S PE=1 SV=1	1	HIV1-gp120-Trypsin-before-enrichment-glycoproteomics-R1.6469.6469.3	controllerType=0 controllerNumber=1 scan=6469	29.6099
06170:3	1	R.LISC[+57.021]N[+1694.603]TSVITQAC[+57.021]PK.V	HexNAc(3)Hex(4)Fuc(1)NeuAc(1)	C[+57]*2, N[+1695]	1129.49	3	3386.45	3386.45	0	0.6	168	Specific	868.21	823.77	823.77	12.42	1378	>sp|P2019|HIV1_gp120 glycoprotein OS=Human HIV1 GN=S PE=1 SV=1	1	HIV1-gp120-Trypsin-before-enrichment-glycoproteomics-R1.7616.7616.3	controllerType=0 controllerNumber=1 scan=7616	34.5043
05045:3	1	R.LISC[+57.021]N[+1216.423]TSVITQAC[+57.021]PK.V	HexNAc(2)Hex(5)	C[+57]*2, N[+1216]	970.093	3	2908.26	2908.27	0	-1.6	168	Specific	897.14	897.14	897.14	12.42	1378	>sp|P2019|HIV1_gp120 glycoprotein OS=Human HIV1 GN=S PE=1 SV=1	1	HIV1-gp120-Trypsin-before-enrichment-glycoproteomics-R1.6391.6391.3	controllerType=0 controllerNumber=1 scan=6391	29.3276
05123:3	1	R.LISC[+57.021]N[+1216.423]TSVITQAC[+57.021]PK.V	HexNAc(2)Hex(5)	C[+57]*2, N[+1216]	970.095	3	2908.27	2908.27	0	0.7	168	Specific	910.22	910.22	910.22	13.42	1378	>sp|P2019|HIV1_gp120 glycoprotein OS=Human HIV1 GN=S PE=1 SV=1	1	HIV1-gp120-Trypsin-before-enrichment-glycoproteomics-R1.6476.6476.3	controllerType=0 controllerNumber=1 scan=6476	29.6385
04986:3	1	R.LISC[+57.021]N[+1540.529]TSVITQAC[+57.021]PK.V	HexNAc(2)Hex(7)	C[+57]*2, N[+1541]	1078.13	3	3232.38	3232.37	0	0.8	168	Specific	929.06	929.06	929.06	13.42	1378	>sp|P2019|HIV1_gp120 glycoprotein OS=Human HIV1 GN=S PE=1 SV=1	1	HIV1-gp120-Trypsin-before-enrichment-glycoproteomics-R1.6328.6328.3	controllerType=0 controllerNumber=1 scan=6328	29.0967
05025:3	1	R.LISC[+57.021]N[+1378.476]TSVITQAC[+57.021]PK.V	HexNAc(2)Hex(6)	C[+57]*2, N[+1378]	1024.11	3	3070.32	3070.32	0	0.1	168	Specific	934.82	934.82	934.82	13.42	1378	>sp|P2019|HIV1_gp120 glycoprotein OS=Human HIV1 GN=S PE=1 SV=1	1	HIV1-gp120-Trypsin-before-enrichment-glycoproteomics-R1.6370.6370.3	controllerType=0 controllerNumber=1 scan=6370	29.2454
05194:3	1	R.LISC[+57.021]N[+1216.423]TSVITQAC[+57.021]PK.V	HexNAc(2)Hex(5)	C[+57]*2, N[+1216]	970.095	3	2908.27	2908.27	0	1	168	Specific	940.33	940.33	940.33	13.42	1378	>sp|P2019|HIV1_gp120 glycoprotein OS=Human HIV1 GN=S PE=1 SV=1	1	HIV1-gp120-Trypsin-before-enrichment-glycoproteomics-R1.6553.6553.3	controllerType=0 controllerNumber=1 scan=6553	29.9446
05112:3	1	R.LISC[+57.021]N[+1378.476]TSVITQAC[+57.021]PK.V	HexNAc(2)Hex(6)	C[+57]*2, N[+1378]	1024.11	3	3070.32	3070.32	0	1	168	Specific	968.19	968.19	968.19	14.42	1378	>sp|P2019|HIV1_gp120 glycoprotein OS=Human HIV1 GN=S PE=1 SV=1	1	HIV1-gp120-Trypsin-before-enrichment-glycoproteomics-R1.6464.6464.3	controllerType=0 controllerNumber=1 scan=6464	29.5874
05156:3	1	R.LISC[+57.021]N[+892.317]TSVITQAC[+57.021]PK.V	HexNAc(2)Hex(3)	C[+57]*2, N[+892]	862.059	3	2584.16	2584.16	0	0.2	168	Specific	974.42	974.42	974.42	14.42	1378	>sp|P2019|HIV1_gp120 glycoprotein OS=Human HIV1 GN=S PE=1 SV=1	1	HIV1-gp120-Trypsin-before-enrichment-glycoproteomics-R1.6511.6511.3	controllerType=0 controllerNumber=1 scan=6511	29.774
05160:3	1	R.LISC[+57.021]N[+1054.370]TSVITQAC[+57.021]PK.V	HexNAc(2)Hex(4)	C[+57]*2, N[+1054]	916.077	3	2746.22	2746.22	0	-0.2	168	Specific	1003.13	1003.13	1003.13	15.42	1378	>sp|P2019|HIV1_gp120 glycoprotein OS=Human HIV1 GN=S PE=1 SV=1	1	HIV1-gp120-Trypsin-before-enrichment-glycoproteomics-R1.6516.6516.3	controllerType=0 controllerNumber=1 scan=6516	29.7932
05178:3	1	R.LISC[+57.021]N[+1216.423]TSVITQAC[+57.021]PK.V	HexNAc(2)Hex(5)	C[+57]*2, N[+1216]	970.095	3	2908.27	2908.27	0	1.1	168	Specific	1017.43	1017.43	1017.43	15.42	1378	>sp|P2019|HIV1_gp120 glycoprotein OS=Human HIV1 GN=S PE=1 SV=1	1	HIV1-gp120-Trypsin-before-enrichment-glycoproteomics-R1.6535.6535.3	controllerType=0 controllerNumber=1 scan=6535	29.8706
12008:6	1	K.KFNGKGPC[+57.021]TN[+1702.581]VSTVQC[+57.021]THGIRPVVSTQLLLN[+2075.730]GSLAEEEVVIR.S	HexNAc(2)Hex(8),HexNAc(4)Hex(6)NeuAc(1)	C[+57]*2, N[+1703][+2076]	1398.79	6	8387.72	8386.71	1	0.1	207	Specific	216.57	216.57	0	2.66	1378	>sp|P2019|HIV1_gp120 glycoprotein OS=Human HIV1 GN=S PE=1 SV=1	1	HIV1-gp120-Trypsin-before-enrichment-glycoproteomics-R1.13978.13978.3	controllerType=0 controllerNumber=1 scan=13978	61.8326
11502:6	1	K.KFNGKGPC[+57.021]TN[+2407.852]VSTVQC[+57.021]THGIRPVVSTQLLLN[+730.264]GSLAEEEVVIR.S	HexNAc(5)Hex(5)NeuAc(2),HexNAc(2)Hex(2)	C[+57]*2, N[+730][+2408]	1292.09	6	7747.48	7746.52	1	-5.6	207	Specific	217.4	43.23	0	0.81	1378	>sp|P2019|HIV1_gp120 glycoprotein OS=Human HIV1 GN=S PE=1 SV=1	1	HIV1-gp120-Trypsin-before-enrichment-glycoproteomics-R1.13426.13426.6	controllerType=0 controllerNumber=1 scan=13426	59.4079
11494:6	1	K.KFNGKGPC[+57.021]TN[+1038.375]VSTVQC[+57.021]THGIRPVVSTQLLLN[+2100.761]GSLAEEEVVIR.S	HexNAc(2)Hex(3)Fuc(1),HexNAc(5)Hex(4)Fuc(1)NeuAc(1)	C[+57]*2, N[+1038][+2101]	1292.25	6	7748.48	7747.54	1	-8.5	207	Specific	232.03	20.59	0	0.81	1378	>sp|P2019|HIV1_gp120 glycoprotein OS=Human HIV1 GN=S PE=1 SV=1	1	HIV1-gp120-Trypsin-before-enrichment-glycoproteomics-R1.13417.13417.3	controllerType=0 controllerNumber=1 scan=13417	59.3689
11993:5	1	K.KFNGKGPC[+57.021]TNVSTVQC[+57.021]THGIRPVVSTQLLLN[+1864.634]GSLAEEEVVIR.S	HexNAc(2)Hex(9)	C[+57]*2, N[+1865]	1295.41	5	6473.02	6473.04	0	-1.9	207	Specific	241.73	241.73	4.83	2.16	1378	>sp|P2019|HIV1_gp120 glycoprotein OS=Human HIV1 GN=S PE=1 SV=1	1	HIV1-gp120-Trypsin-before-enrichment-glycoproteomics-R1.13962.13962.5	controllerType=0 controllerNumber=1 scan=13962	61.7602
11534:6	1	K.KFNGKGPC[+57.021]TNVSTVQC[+57.021]THGIRPVVSTQLLLN[+2919.042]GSLAEEEVVIR.S	HexNAc(6)Hex(6)Fuc(1)NeuAc(2)	C[+57]*2, N[+2919]	1255.41	6	7527.4	7527.44	0	-5.9	207	Specific	304.65	94.29	9.35	1.52	1378	>sp|P2019|HIV1_gp120 glycoprotein OS=Human HIV1 GN=S PE=1 SV=1	1	HIV1-gp120-Trypsin-before-enrichment-glycoproteomics-R1.13461.13461.6	controllerType=0 controllerNumber=1 scan=13461	59.5603
11530:6	1	K.KFNGKGPC[+57.021]TNVSTVQC[+57.021]THGIRPVVSTQLLLN[+2919.042]GSLAEEEVVIR.S	HexNAc(6)Hex(6)Fuc(1)NeuAc(2)	C[+57]*2, N[+2919]	1255.57	6	7528.41	7527.44	1	-5.4	207	Specific	308.07	308.07	7.8	2.61	1378	>sp|P2019|HIV1_gp120 glycoprotein OS=Human HIV1 GN=S PE=1 SV=1	1	HIV1-gp120-Trypsin-before-enrichment-glycoproteomics-R1.13456.13456.6	controllerType=0 controllerNumber=1 scan=13456	59.5409
12001:6	1	K.KFNGKGPC[+57.021]TNVSTVQC[+57.021]THGIRPVVSTQLLLN[+1540.529]GSLAEEEVVIR.S	HexNAc(2)Hex(7)	C[+57]*2, N[+1541]	1025.66	6	6148.92	6148.93	0	-2.3	207	Specific	323.68	323.68	2.94	3.1	1378	>sp|P2019|HIV1_gp120 glycoprotein OS=Human HIV1 GN=S PE=1 SV=1	1	HIV1-gp120-Trypsin-before-enrichment-glycoproteomics-R1.13970.13970.3	controllerType=0 controllerNumber=1 scan=13970	61.7981
12030:6	1	K.KFNGKGPC[+57.021]TNVSTVQC[+57.021]THGIRPVVSTQLLLN[+1864.634]GSLAEEEVVIR.S	HexNAc(2)Hex(9)	C[+57]*2, N[+1865]	1079.68	6	6473.02	6473.04	0	-1.9	207	Specific	334.62	334.62	0.93	3.1	1378	>sp|P2019|HIV1_gp120 glycoprotein OS=Human HIV1 GN=S PE=1 SV=1	1	HIV1-gp120-Trypsin-before-enrichment-glycoproteomics-R1.14002.14002.2	controllerType=0 controllerNumber=1 scan=14002	61.938
11951:5	1	K.KFNGKGPC[+57.021]TNVSTVQC[+57.021]THGIRPVVSTQLLLN[+1702.581]GSLAEEEVVIR.S	HexNAc(2)Hex(8)	C[+57]*2, N[+1703]	1263	5	6310.97	6310.98	0	-1.9	207	Specific	478.24	478.24	27.36	4.12	1378	>sp|P2019|HIV1_gp120 glycoprotein OS=Human HIV1 GN=S PE=1 SV=1	1	HIV1-gp120-Trypsin-before-enrichment-glycoproteomics-R1.13916.13916.5	controllerType=0 controllerNumber=1 scan=13916	61.5598
11948:5	1	K.KFNGKGPC[+57.021]TNVSTVQC[+57.021]THGIRPVVSTQLLLN[+1864.634]GSLAEEEVVIR.S	HexNAc(2)Hex(9)	C[+57]*2, N[+1865]	1295.61	5	6474.03	6473.04	1	-1.1	207	Specific	533.27	533.27	13.29	4.38	1378	>sp|P2019|HIV1_gp120 glycoprotein OS=Human HIV1 GN=S PE=1 SV=1	1	HIV1-gp120-Trypsin-before-enrichment-glycoproteomics-R1.13913.13913.5	controllerType=0 controllerNumber=1 scan=13913	61.5449
11933:5	1	K.KFNGKGPC[+57.021]TNVSTVQC[+57.021]THGIRPVVSTQLLLN[+1702.581]GSLAEEEVVIR.S	HexNAc(2)Hex(8)	C[+57]*2, N[+1703]	1263	5	6310.97	6310.98	0	-2.3	207	Specific	546.55	546.55	15.92	4.38	1378	>sp|P2019|HIV1_gp120 glycoprotein OS=Human HIV1 GN=S PE=1 SV=1	1	HIV1-gp120-Trypsin-before-enrichment-glycoproteomics-R1.13896.13896.5	controllerType=0 controllerNumber=1 scan=13896	61.4728
11915:6	1	K.KFNGKGPC[+57.021]TNVSTVQC[+57.021]THGIRPVVSTQLLLN[+1864.634]GSLAEEEVVIR.S	HexNAc(2)Hex(9)	C[+57]*2, N[+1865]	1079.84	6	6474.02	6473.04	1	-2.6	207	Specific	600.4	600.4	16.65	6.47	1378	>sp|P2019|HIV1_gp120 glycoprotein OS=Human HIV1 GN=S PE=1 SV=1	1	HIV1-gp120-Trypsin-before-enrichment-glycoproteomics-R1.13877.13877.6	controllerType=0 controllerNumber=1 scan=13877	61.3869
12682:5	1	K.FNGKGPC[+57.021]TNVSTVQC[+57.021]THGIRPVVSTQLLLN[+1444.534]GSLAEEEVVIR.S	HexNAc(4)Hex(3)Fuc(1)	C[+57]*2, N[+1445]	1185.77	5	5924.83	5924.84	0	-2.7	208	Specific	209.68	209.68	6.67	2.1	1378	>sp|P2019|HIV1_gp120 glycoprotein OS=Human HIV1 GN=S PE=1 SV=1	1	HIV1-gp120-Trypsin-before-enrichment-glycoproteomics-R1.14713.14713.5	controllerType=0 controllerNumber=1 scan=14713	65.0204
03474:3	1	K.FNGKGPC[+57.021]TN[+1913.677]VSTVQC[+57.021]THGIR.P	HexNAc(4)Hex(5)NeuAc(1)	C[+57]*2, N[+1914]	1383.25	3	4147.73	4146.74	1	-1.8	208	Specific	222.01	222.01	222.01	2.49	1378	>sp|P2019|HIV1_gp120 glycoprotein OS=Human HIV1 GN=S PE=1 SV=1	1	HIV1-gp120-Trypsin-before-enrichment-glycoproteomics-R1.4679.4679.3	controllerType=0 controllerNumber=1 scan=4679	21.9536
11435:6	1	K.FNGKGPC[+57.021]TNVSTVQC[+57.021]THGIRPVVSTQLLLN[+3226.132]GSLAEEEVVIR.S	HexNAc(6)Hex(7)NeuAc(3)	C[+57]*2, N[+3226]	1285.25	6	7706.45	7706.44	0	1.1	208	Specific	229.52	20.93	16.62	1.38	1378	>sp|P2019|HIV1_gp120 glycoprotein OS=Human HIV1 GN=S PE=1 SV=1	1	HIV1-gp120-Trypsin-before-enrichment-glycoproteomics-R1.13353.13353.3	controllerType=0 controllerNumber=1 scan=13353	59.0858
12105:5	1	K.FNGKGPC[+57.021]TN[+1938.709]VSTVQC[+57.021]THGIRPVVSTQLLLN[+1548.545]GSLAEEEVVIR.S	HexNAc(5)Hex(3)Fuc(1)NeuAc(1),HexNAc(3)Hex(4)NeuAc(1)	C[+57]*2, N[+1549][+1939]	1594.51	5	7968.52	7967.56	1	-6	208	Specific	272.39	272.39	0	2.91	1378	>sp|P2019|HIV1_gp120 glycoprotein OS=Human HIV1 GN=S PE=1 SV=1	1	HIV1-gp120-Trypsin-before-enrichment-glycoproteomics-R1.14084.14084.5	controllerType=0 controllerNumber=1 scan=14084	62.2905
13112:5	1	K.FNGKGPC[+57.021]TN[+1897.682]VSTVQC[+57.021]THGIRPVVSTQLLLNGSLAEEEVVIR.S	HexNAc(4)Hex(4)Fuc(1)NeuAc(1)	C[+57]*2, N[+1898]	1276.4	5	6377.96	6377.99	0	-5.2	208	Specific	291.83	203.59	3	2.79	1378	>sp|P2019|HIV1_gp120 glycoprotein OS=Human HIV1 GN=S PE=1 SV=1	1	HIV1-gp120-Trypsin-before-enrichment-glycoproteomics-R1.15182.15182.5	controllerType=0 controllerNumber=1 scan=15182	67.0667
12191:5	1	K.FNGKGPC[+57.021]TNVSTVQC[+57.021]THGIRPVVSTQLLLN[+2919.042]GSLAEEEVVIR.S	HexNAc(6)Hex(6)Fuc(1)NeuAc(2)	C[+57]*2, N[+2919]	1480.67	5	7399.3	7399.35	0	-6.2	208	Specific	302.5	74.3	7.87	2.08	1378	>sp|P2019|HIV1_gp120 glycoprotein OS=Human HIV1 GN=S PE=1 SV=1	1	HIV1-gp120-Trypsin-before-enrichment-glycoproteomics-R1.14178.14178.5	controllerType=0 controllerNumber=1 scan=14178	62.7016
12652:4	1	K.FNGKGPC[+57.021]TNVSTVQC[+57.021]THGIRPVVSTQLLLN[+1540.529]GSLAEEEVVIR.S	HexNAc(2)Hex(7)	C[+57]*2, N[+1541]	1505.96	4	6020.83	6020.84	0	-0.8	208	Specific	310.52	62.1	4.72	2.05	1378	>sp|P2019|HIV1_gp120 glycoprotein OS=Human HIV1 GN=S PE=1 SV=1	1	HIV1-gp120-Trypsin-before-enrichment-glycoproteomics-R1.14680.14680.4	controllerType=0 controllerNumber=1 scan=14680	64.8761
02948:4	1	K.FNGKGPC[+57.021]TN[+1768.640]VSTVQC[+57.021]THGIR.P	HexNAc(4)Hex(5)Fuc(1)	C[+57]*2, N[+1769]	1001.43	4	4002.69	4001.7	1	-4.2	208	Specific	315.73	72.53	72.53	1.39	1378	>sp|P2019|HIV1_gp120 glycoprotein OS=Human HIV1 GN=S PE=1 SV=1	1	HIV1-gp120-Trypsin-before-enrichment-glycoproteomics-R1.4106.4106.4	controllerType=0 controllerNumber=1 scan=4106	19.4519
02944:4	1	K.FNGKGPC[+57.021]TN[+1809.666]VSTVQC[+57.021]THGIR.P	HexNAc(5)Hex(4)Fuc(1)	C[+57]*2, N[+1810]	1011.68	4	4043.71	4042.73	1	-4.4	208	Specific	316.94	117.66	117.66	2.06	1378	>sp|P2019|HIV1_gp120 glycoprotein OS=Human HIV1 GN=S PE=1 SV=1	1	HIV1-gp120-Trypsin-before-enrichment-glycoproteomics-R1.4101.4101.4	controllerType=0 controllerNumber=1 scan=4101	19.4325
02896:4	1	K.FNGKGPC[+57.021]TN[+1987.714]VSTVQC[+57.021]THGIR.P	HexNAc(5)Hex(6)	C[+57]*2, N[+1988]	1056.2	4	4221.76	4220.77	1	-3.1	208	Specific	337.47	107.86	107.86	2.56	1378	>sp|P2019|HIV1_gp120 glycoprotein OS=Human HIV1 GN=S PE=1 SV=1	1	HIV1-gp120-Trypsin-before-enrichment-glycoproteomics-R1.4049.4049.4	controllerType=0 controllerNumber=1 scan=4049	19.2043
03513:4	1	K.FNGKGPC[+57.021]TN[+1897.682]VSTVQC[+57.021]THGIR.P	HexNAc(4)Hex(4)Fuc(1)NeuAc(1)	C[+57]*2, N[+1898]	1033.69	4	4131.73	4130.74	1	-4.2	208	Specific	352.29	352.29	352.29	3.39	1378	>sp|P2019|HIV1_gp120 glycoprotein OS=Human HIV1 GN=S PE=1 SV=1	1	HIV1-gp120-Trypsin-before-enrichment-glycoproteomics-R1.4722.4722.4	controllerType=0 controllerNumber=1 scan=4722	22.1377
03456:3	1	K.FNGKGPC[+57.021]TN[+2059.735]VSTVQC[+57.021]THGIR.P	HexNAc(4)Hex(5)Fuc(1)NeuAc(1)	C[+57]*2, N[+2060]	1431.94	3	4293.79	4292.8	1	-1.3	208	Specific	377.74	360.48	360.48	3.29	1378	>sp|P2019|HIV1_gp120 glycoprotein OS=Human HIV1 GN=S PE=1 SV=1	1	HIV1-gp120-Trypsin-before-enrichment-glycoproteomics-R1.4660.4660.3	controllerType=0 controllerNumber=1 scan=4660	21.8701
13069:5	1	K.FNGKGPC[+57.021]TNVSTVQC[+57.021]THGIRPVVSTQLLLN[+2059.735]GSLAEEEVVIR.S	HexNAc(4)Hex(5)Fuc(1)NeuAc(1)	C[+57]*2, N[+2060]	1308.81	5	6540.04	6540.04	0	-0.9	208	Specific	394.42	239.99	5.93	2.92	1378	>sp|P2019|HIV1_gp120 glycoprotein OS=Human HIV1 GN=S PE=1 SV=1	1	HIV1-gp120-Trypsin-before-enrichment-glycoproteomics-R1.15135.15135.5	controllerType=0 controllerNumber=1 scan=15135	66.8599
02995:4	1	K.FNGKGPC[+57.021]TN[+1460.529]VSTVQC[+57.021]THGIR.P	HexNAc(4)Hex(4)	C[+57]*2, N[+1461]	924.147	4	3693.57	3693.59	0	-6.1	208	Specific	426.3	426.3	426.3	4.41	1378	>sp|P2019|HIV1_gp120 glycoprotein OS=Human HIV1 GN=S PE=1 SV=1	1	HIV1-gp120-Trypsin-before-enrichment-glycoproteomics-R1.4157.4157.4	controllerType=0 controllerNumber=1 scan=4157	19.6764
12658:5	1	K.FNGKGPC[+57.021]TNVSTVQC[+57.021]THGIRPVVSTQLLLN[+1606.587]GSLAEEEVVIR.S	HexNAc(4)Hex(4)Fuc(1)	C[+57]*2, N[+1607]	1218.38	5	6087.89	6086.89	1	-1.2	208	Specific	445.07	273.28	7.68	3.08	1378	>sp|P2019|HIV1_gp120 glycoprotein OS=Human HIV1 GN=S PE=1 SV=1	1	HIV1-gp120-Trypsin-before-enrichment-glycoproteomics-R1.14687.14687.5	controllerType=0 controllerNumber=1 scan=14687	64.9059
02984:4	1	K.FNGKGPC[+57.021]TN[+1565.560]VSTVQC[+57.021]THGIR.P	HexNAc(3)Hex(5)Fuc(1)	C[+57]*2, N[+1566]	950.407	4	3798.6	3798.62	0	-4.3	208	Specific	459.95	459.95	459.95	4.53	1378	>sp|P2019|HIV1_gp120 glycoprotein OS=Human HIV1 GN=S PE=1 SV=1	1	HIV1-gp120-Trypsin-before-enrichment-glycoproteomics-R1.4145.4145.4	controllerType=0 controllerNumber=1 scan=4145	19.6238
12678:5	1	K.FNGKGPC[+57.021]TNVSTVQC[+57.021]THGIRPVVSTQLLLN[+1864.634]GSLAEEEVVIR.S	HexNAc(2)Hex(9)	C[+57]*2, N[+1865]	1269.99	5	6345.94	6344.94	1	-0.9	208	Specific	550.03	353.83	17.09	3.46	1378	>sp|P2019|HIV1_gp120 glycoprotein OS=Human HIV1 GN=S PE=1 SV=1	1	HIV1-gp120-Trypsin-before-enrichment-glycoproteomics-R1.14709.14709.5	controllerType=0 controllerNumber=1 scan=14709	65.0011
12631:5	1	K.FNGKGPC[+57.021]TNVSTVQC[+57.021]THGIRPVVSTQLLLN[+1540.529]GSLAEEEVVIR.S	HexNAc(2)Hex(7)	C[+57]*2, N[+1541]	1205.17	5	6021.82	6020.84	1	-2.6	208	Specific	577.17	339.18	20.89	4.43	1378	>sp|P2019|HIV1_gp120 glycoprotein OS=Human HIV1 GN=S PE=1 SV=1	1	HIV1-gp120-Trypsin-before-enrichment-glycoproteomics-R1.14657.14657.5	controllerType=0 controllerNumber=1 scan=14657	64.775
12601:5	1	K.FNGKGPC[+57.021]TNVSTVQC[+57.021]THGIRPVVSTQLLLN[+1864.634]GSLAEEEVVIR.S	HexNAc(2)Hex(9)	C[+57]*2, N[+1865]	1269.99	5	6345.93	6344.94	1	-2.5	208	Specific	618.35	365.13	17.18	6.47	1378	>sp|P2019|HIV1_gp120 glycoprotein OS=Human HIV1 GN=S PE=1 SV=1	1	HIV1-gp120-Trypsin-before-enrichment-glycoproteomics-R1.14625.14625.5	controllerType=0 controllerNumber=1 scan=14625	64.6322
02129:3	1	K.GPC[+57.021]TN[+1866.688]VSTVQC[+57.021]THGIR.P	HexNAc(6)Hex(4)	C[+57]*2, N[+1867]	1218.51	3	3653.52	3653.52	0	0.2	212	Specific	200.63	168.04	168.04	2.8	1378	>sp|P2019|HIV1_gp120 glycoprotein OS=Human HIV1 GN=S PE=1 SV=1	1	HIV1-gp120-Trypsin-before-enrichment-glycoproteomics-R1.3212.3212.3	controllerType=0 controllerNumber=1 scan=3212	15.5646
12333:5	1	K.GPC[+57.021]TN[+1362.481]VSTVQC[+57.021]THGIRPVVSTQLLLN[+2221.788]GSLAEEEVVIR.S	HexNAc(2)Hex(5)Fuc(1),HexNAc(4)Hex(6)Fuc(1)NeuAc(1)	C[+57]*2, N[+1362][+2222]	1524.28	5	7617.37	7618.35	-1	3.7	212	Specific	201.33	26.21	0	1.38	1378	>sp|P2019|HIV1_gp120 glycoprotein OS=Human HIV1 GN=S PE=1 SV=1	1	HIV1-gp120-Trypsin-before-enrichment-glycoproteomics-R1.14332.14332.5	controllerType=0 controllerNumber=1 scan=14332	63.3516
12890:5	1	K.GPC[+57.021]TN[+1548.545]VSTVQC[+57.021]THGIRPVVSTQLLLN[+2204.772]GSLAEEEVVIR.S	HexNAc(3)Hex(4)NeuAc(1),HexNAc(4)Hex(5)NeuAc(2)	C[+57]*2, N[+1549][+2205]	1558.08	5	7786.39	7787.4	-1	-0.9	212	Specific	202.06	202.06	0	3.09	1378	>sp|P2019|HIV1_gp120 glycoprotein OS=Human HIV1 GN=S PE=1 SV=1	1	HIV1-gp120-Trypsin-before-enrichment-glycoproteomics-R1.14940.14940.5	controllerType=0 controllerNumber=1 scan=14940	66.0031
02683:3	1	K.GPC[+57.021]TN[+1751.624]VSTVQC[+57.021]THGIR.P	HexNAc(4)Hex(4)NeuAc(1)	C[+57]*2, N[+1752]	1180.16	3	3538.46	3538.46	0	1.4	212	Specific	203.06	203.06	203.06	2.97	1378	>sp|P2019|HIV1_gp120 glycoprotein OS=Human HIV1 GN=S PE=1 SV=1	1	HIV1-gp120-Trypsin-before-enrichment-glycoproteomics-R1.3816.3816.2	controllerType=0 controllerNumber=1 scan=3816	18.1894
13625:4	1	K.GPC[+57.021]TNVSTVQC[+57.021]THGIRPVVSTQLLLN[+2919.042]GSLAEEEVVIR.S	HexNAc(6)Hex(6)Fuc(1)NeuAc(2)	C[+57]*2, N[+2919]	1739.04	4	6953.15	6953.12	0	3.9	212	Specific	203.8	203.8	14.67	2.56	1378	>sp|P2019|HIV1_gp120 glycoprotein OS=Human HIV1 GN=S PE=1 SV=1	1	HIV1-gp120-Trypsin-before-enrichment-glycoproteomics-R1.15742.15742.4	controllerType=0 controllerNumber=1 scan=15742	69.4859
13260:5	1	K.GPC[+57.021]TN[+1768.640]VSTVQC[+57.021]THGIRPVVSTQLLLN[+2350.830]GSLAEEEVVIR.S	HexNAc(4)Hex(5)Fuc(1),HexNAc(4)Hex(5)Fuc(1)NeuAc(2)	C[+57]*2, N[+1769][+2351]	1631.32	5	8152.55	8153.55	-1	0.8	212	Specific	204.69	204.69	0	3.17	1378	>sp|P2019|HIV1_gp120 glycoprotein OS=Human HIV1 GN=S PE=1 SV=1	1	HIV1-gp120-Trypsin-before-enrichment-glycoproteomics-R1.15343.15343.5	controllerType=0 controllerNumber=1 scan=15343	67.7622
02998:4	1	K.GPC[+57.021]TN[+2053.772]VSTVQC[+57.021]THGIR.P	HexNAc(7)Hex(3)Fuc(1)	C[+57]*2, N[+2054]	960.914	4	3840.63	3840.6	0	7.4	212	Specific	206.71	206.71	206.71	1.36	1378	>sp|P2019|HIV1_gp120 glycoprotein OS=Human HIV1 GN=S PE=1 SV=1	1	HIV1-gp120-Trypsin-before-enrichment-glycoproteomics-R1.4160.4160.4	controllerType=0 controllerNumber=1 scan=4160	19.6902
11197:6	1	K.GPC[+57.021]TN[+1298.476]VSTVQC[+57.021]THGIRPVVSTQLLLN[+1938.709]GSLAEEEVVIR.S	HexNAc(4)Hex(3),HexNAc(5)Hex(3)Fuc(1)NeuAc(1)	C[+57]*2, N[+1298][+1939]	1212.88	6	7272.25	7271.26	1	-2.2	212	Specific	207.69	207.69	0	3.33	1378	>sp|P2019|HIV1_gp120 glycoprotein OS=Human HIV1 GN=S PE=1 SV=1	1	HIV1-gp120-Trypsin-before-enrichment-glycoproteomics-R1.13093.13093.6	controllerType=0 controllerNumber=1 scan=13093	57.9827
12517:5	1	K.GPC[+57.021]TNVSTVQC[+57.021]THGIRPVVSTQLLLN[+2919.042]GSLAEEEVVIR.S	HexNAc(6)Hex(6)Fuc(1)NeuAc(2)	C[+57]*2, N[+2919]	1391.62	5	6954.09	6953.12	1	-5.7	212	Specific	210.84	210.84	1.58	3.33	1378	>sp|P2019|HIV1_gp120 glycoprotein OS=Human HIV1 GN=S PE=1 SV=1	1	HIV1-gp120-Trypsin-before-enrichment-glycoproteomics-R1.14533.14533.5	controllerType=0 controllerNumber=1 scan=14533	64.2306
12850:5	1	K.GPC[+57.021]TN[+2952.052]VSTVQC[+57.021]THGIRPVVSTQLLLN[+876.322]GSLAEEEVVIR.S	HexNAc(6)Hex(8)Fuc(1)NeuAc(1),HexNAc(2)Hex(2)Fuc(1)	C[+57]*2, N[+876][+2952]	1573.5	5	7863.47	7862.45	1	1.4	212	Specific	212.75	212.75	0	3.52	1378	>sp|P2019|HIV1_gp120 glycoprotein OS=Human HIV1 GN=S PE=1 SV=1	1	HIV1-gp120-Trypsin-before-enrichment-glycoproteomics-R1.14896.14896.5	controllerType=0 controllerNumber=1 scan=14896	65.8109
12879:5	1	K.GPC[+57.021]TN[+1540.529]VSTVQC[+57.021]THGIRPVVSTQLLLN[+2278.809]GSLAEEEVVIR.S	HexNAc(2)Hex(7),HexNAc(5)Hex(6)NeuAc(1)	C[+57]*2, N[+1541][+2279]	1571.49	5	7853.43	7853.42	0	1.8	212	Specific	218.8	123.04	0	2.85	1378	>sp|P2019|HIV1_gp120 glycoprotein OS=Human HIV1 GN=S PE=1 SV=1	1	HIV1-gp120-Trypsin-before-enrichment-glycoproteomics-R1.14928.14928.5	controllerType=0 controllerNumber=1 scan=14928	65.9503
12196:5	1	K.GPC[+57.021]TN[+1548.545]VSTVQC[+57.021]THGIRPVVSTQLLLN[+1913.677]GSLAEEEVVIR.S	HexNAc(3)Hex(4)NeuAc(1),HexNAc(4)Hex(5)NeuAc(1)	C[+57]*2, N[+1549][+1914]	1499.86	5	7495.3	7496.3	-1	-0.4	212	Specific	219.38	219.38	0	3.17	1378	>sp|P2019|HIV1_gp120 glycoprotein OS=Human HIV1 GN=S PE=1 SV=1	1	HIV1-gp120-Trypsin-before-enrichment-glycoproteomics-R1.14183.14183.5	controllerType=0 controllerNumber=1 scan=14183	62.7253
12902:5	1	K.GPC[+57.021]TN[+2432.884]VSTVQC[+57.021]THGIRPVVSTQLLLN[+1038.375]GSLAEEEVVIR.S	HexNAc(6)Hex(3)Fuc(1)NeuAc(2),HexNAc(2)Hex(3)Fuc(1)	C[+57]*2, N[+1038][+2433]	1501.67	5	7504.31	7505.34	-1	-3.4	212	Specific	222.41	222.41	0	3.17	1378	>sp|P2019|HIV1_gp120 glycoprotein OS=Human HIV1 GN=S PE=1 SV=1	1	HIV1-gp120-Trypsin-before-enrichment-glycoproteomics-R1.14953.14953.5	controllerType=0 controllerNumber=1 scan=14953	66.0604
12314:6	1	K.GPC[+57.021]TNVSTVQC[+57.021]THGIRPVVSTQLLLN[+3405.200]GSLAEEEVVIR.S	HexNAc(6)Hex(9)Fuc(1)NeuAc(2)	C[+57]*2, N[+3405]	1240.89	6	7440.29	7439.28	1	1.4	212	Specific	223.86	223.86	6.12	3.14	1378	>sp|P2019|HIV1_gp120 glycoprotein OS=Human HIV1 GN=S PE=1 SV=1	1	HIV1-gp120-Trypsin-before-enrichment-glycoproteomics-R1.14311.14311.6	controllerType=0 controllerNumber=1 scan=14311	63.2627
12739:5	1	K.GPC[+57.021]TNVSTVQC[+57.021]THGIRPVVSTQLLLN[+4028.418]GSLAEEEVVIR.S	HexNAc(7)Hex(8)Fuc(1)NeuAc(4)	C[+57]*2, N[+4028]	1613.52	5	8063.56	8062.5	1	6.7	212	Specific	225.87	225.87	6.12	2.35	1378	>sp|P2019|HIV1_gp120 glycoprotein OS=Human HIV1 GN=S PE=1 SV=1	1	HIV1-gp120-Trypsin-before-enrichment-glycoproteomics-R1.14775.14775.5	controllerType=0 controllerNumber=1 scan=14775	65.2897
13019:5	1	K.GPC[+57.021]TN[+1954.704]VSTVQC[+57.021]THGIRPVVSTQLLLN[+1589.571]GSLAEEEVVIR.S	HexNAc(5)Hex(4)NeuAc(1),HexNAc(4)Hex(3)NeuAc(1)	C[+57]*2, N[+1590][+1955]	1516.68	5	7579.35	7578.35	1	-0.6	212	Specific	227.45	135.14	0	3.33	1378	>sp|P2019|HIV1_gp120 glycoprotein OS=Human HIV1 GN=S PE=1 SV=1	1	HIV1-gp120-Trypsin-before-enrichment-glycoproteomics-R1.15080.15080.5	controllerType=0 controllerNumber=1 scan=15080	66.6198
12665:4	1	K.GPC[+57.021]TN[+1694.603]VSTVQC[+57.021]THGIRPVVSTQLLLN[+349.137]GSLAEEEVVIR.S	HexNAc(3)Hex(4)Fuc(1)NeuAc(1),HexNAc(1)Fuc(1)	C[+57]*2, N[+349][+1695]	1519.95	4	6076.77	6077.82	-1	-7.4	212	Specific	227.49	227.49	8.4	2.89	1378	>sp|P2019|HIV1_gp120 glycoprotein OS=Human HIV1 GN=S PE=1 SV=1	1	HIV1-gp120-Trypsin-before-enrichment-glycoproteomics-R1.14694.14694.4	controllerType=0 controllerNumber=1 scan=14694	64.9382
12117:5	1	K.GPC[+57.021]TN[+1444.534]VSTVQC[+57.021]THGIRPVVSTQLLLN[+2141.788]GSLAEEEVVIR.S	HexNAc(4)Hex(3)Fuc(1),HexNAc(6)Hex(3)Fuc(1)NeuAc(1)	C[+57]*2, N[+1445][+2142]	1524.88	5	7620.38	7620.4	0	-2.6	212	Specific	228.54	76.05	0	2.09	1378	>sp|P2019|HIV1_gp120 glycoprotein OS=Human HIV1 GN=S PE=1 SV=1	1	HIV1-gp120-Trypsin-before-enrichment-glycoproteomics-R1.14097.14097.5	controllerType=0 controllerNumber=1 scan=14097	62.3474
12876:4	1	K.GPC[+57.021]TNVSTVQC[+57.021]THGIRPVVSTQLLLN[+1216.423]GSLAEEEVVIR.S	HexNAc(2)Hex(5)	C[+57]*2, N[+1216]	1313.38	4	5250.5	5250.5	0	0.3	212	Specific	229.2	229.2	18.41	3.05	1378	>sp|P2019|HIV1_gp120 glycoprotein OS=Human HIV1 GN=S PE=1 SV=1	1	HIV1-gp120-Trypsin-before-enrichment-glycoproteomics-R1.14924.14924.4	controllerType=0 controllerNumber=1 scan=14924	65.9345
12305:5	1	K.GPC[+57.021]TN[+1938.709]VSTVQC[+57.021]THGIRPVVSTQLLLN[+1589.571]GSLAEEEVVIR.S	HexNAc(5)Hex(3)Fuc(1)NeuAc(1),HexNAc(4)Hex(3)NeuAc(1)	C[+57]*2, N[+1590][+1939]	1513.07	5	7561.34	7562.36	-1	-2.5	212	Specific	230.29	93.84	0	2.55	1378	>sp|P2019|HIV1_gp120 glycoprotein OS=Human HIV1 GN=S PE=1 SV=1	1	HIV1-gp120-Trypsin-before-enrichment-glycoproteomics-R1.14302.14302.5	controllerType=0 controllerNumber=1 scan=14302	63.2233
12262:5	1	K.GPC[+57.021]TN[+1589.571]VSTVQC[+57.021]THGIRPVVSTQLLLN[+1954.704]GSLAEEEVVIR.S	HexNAc(4)Hex(3)NeuAc(1),HexNAc(5)Hex(4)NeuAc(1)	C[+57]*2, N[+1590][+1955]	1516.48	5	7578.35	7578.35	0	-0.8	212	Specific	230.94	111.03	0	3.04	1378	>sp|P2019|HIV1_gp120 glycoprotein OS=Human HIV1 GN=S PE=1 SV=1	1	HIV1-gp120-Trypsin-before-enrichment-glycoproteomics-R1.14255.14255.5	controllerType=0 controllerNumber=1 scan=14255	63.0235
12857:5	1	K.GPC[+57.021]TN[+1548.545]VSTVQC[+57.021]THGIRPVVSTQLLLN[+2432.884]GSLAEEEVVIR.S	HexNAc(3)Hex(4)NeuAc(1),HexNAc(6)Hex(3)Fuc(1)NeuAc(2)	C[+57]*2, N[+1549][+2433]	1603.91	5	8015.5	8015.51	0	-0.9	212	Specific	232.53	135.78	0	3.33	1378	>sp|P2019|HIV1_gp120 glycoprotein OS=Human HIV1 GN=S PE=1 SV=1	1	HIV1-gp120-Trypsin-before-enrichment-glycoproteomics-R1.14904.14904.5	controllerType=0 controllerNumber=1 scan=14904	65.8451
12356:5	1	K.GPC[+57.021]TN[+1548.545]VSTVQC[+57.021]THGIRPVVSTQLLLN[+1872.651]GSLAEEEVVIR.S	HexNAc(3)Hex(4)NeuAc(1),HexNAc(3)Hex(6)NeuAc(1)	C[+57]*2, N[+1549][+1873]	1491.67	5	7454.3	7455.28	-1	3.8	212	Specific	235.9	235.9	0	2.43	1378	>sp|P2019|HIV1_gp120 glycoprotein OS=Human HIV1 GN=S PE=1 SV=1	1	HIV1-gp120-Trypsin-before-enrichment-glycoproteomics-R1.14357.14357.5	controllerType=0 controllerNumber=1 scan=14357	63.4595
12319:5	1	K.GPC[+57.021]TNVSTVQC[+57.021]THGIRPVVSTQLLLN[+3448.243]GSLAEEEVVIR.S	HexNAc(9)Hex(10)	C[+57]*2, N[+3448]	1497.47	5	7483.3	7482.32	1	-3.4	212	Specific	237.07	237.07	17.76	3.72	1378	>sp|P2019|HIV1_gp120 glycoprotein OS=Human HIV1 GN=S PE=1 SV=1	1	HIV1-gp120-Trypsin-before-enrichment-glycoproteomics-R1.14317.14317.5	controllerType=0 controllerNumber=1 scan=14317	63.2876
12425:5	1	K.GPC[+57.021]TN[+2432.884]VSTVQC[+57.021]THGIRPVVSTQLLLN[+730.264]GSLAEEEVVIR.S	HexNAc(6)Hex(3)Fuc(1)NeuAc(2),HexNAc(2)Hex(2)	C[+57]*2, N[+730][+2433]	1440.05	5	7196.2	7197.23	-1	-3.5	212	Specific	237.94	101.87	1.2	2.55	1378	>sp|P2019|HIV1_gp120 glycoprotein OS=Human HIV1 GN=S PE=1 SV=1	1	HIV1-gp120-Trypsin-before-enrichment-glycoproteomics-R1.14433.14433.5	controllerType=0 controllerNumber=1 scan=14433	63.7891
12096:5	1	K.GPC[+57.021]TN[+1850.693]VSTVQC[+57.021]THGIRPVVSTQLLLN[+1897.682]GSLAEEEVVIR.S	HexNAc(6)Hex(3)Fuc(1),HexNAc(4)Hex(4)Fuc(1)NeuAc(1)	C[+57]*2, N[+1851][+1898]	1557.09	5	7781.44	7782.45	-1	-1.1	212	Specific	238.41	14.13	0	2.2	1378	>sp|P2019|HIV1_gp120 glycoprotein OS=Human HIV1 GN=S PE=1 SV=1	1	HIV1-gp120-Trypsin-before-enrichment-glycoproteomics-R1.14074.14074.5	controllerType=0 controllerNumber=1 scan=14074	62.2474
12708:4	1	K.GPC[+57.021]TN[+1589.571]VSTVQC[+57.021]THGIRPVVSTQLLLN[+730.264]GSLAEEEVVIR.S	HexNAc(4)Hex(3)NeuAc(1),HexNAc(2)Hex(2)	C[+57]*2, N[+730][+1590]	1589.49	4	6354.95	6353.92	1	4.6	212	Specific	239.66	239.66	0	2.72	1378	>sp|P2019|HIV1_gp120 glycoprotein OS=Human HIV1 GN=S PE=1 SV=1	1	HIV1-gp120-Trypsin-before-enrichment-glycoproteomics-R1.14741.14741.4	controllerType=0 controllerNumber=1 scan=14741	65.1443
02105:3	1	K.GPC[+57.021]TN[+1864.634]VSTVQC[+57.021]THGIR.P	HexNAc(2)Hex(9)	C[+57]*2, N[+1865]	1217.83	3	3651.47	3651.47	0	1.1	212	Specific	239.73	182.93	182.93	2.8	1378	>sp|P2019|HIV1_gp120 glycoprotein OS=Human HIV1 GN=S PE=1 SV=1	1	HIV1-gp120-Trypsin-before-enrichment-glycoproteomics-R1.3186.3186.3	controllerType=0 controllerNumber=1 scan=3186	15.4504
12220:5	1	K.GPC[+57.021]TN[+1378.476]VSTVQC[+57.021]THGIRPVVSTQLLLN[+2204.772]GSLAEEEVVIR.S	HexNAc(2)Hex(6),HexNAc(4)Hex(5)NeuAc(2)	C[+57]*2, N[+1378][+2205]	1524.26	5	7617.28	7617.33	0	-6	212	Specific	243.01	243.01	0	3.94	1378	>sp|P2019|HIV1_gp120 glycoprotein OS=Human HIV1 GN=S PE=1 SV=1	1	HIV1-gp120-Trypsin-before-enrichment-glycoproteomics-R1.14209.14209.5	controllerType=0 controllerNumber=1 scan=14209	62.8343
12489:5	1	K.GPC[+57.021]TN[+2204.772]VSTVQC[+57.021]THGIRPVVSTQLLLN[+892.317]GSLAEEEVVIR.S	HexNAc(4)Hex(5)NeuAc(2),HexNAc(2)Hex(3)	C[+57]*2, N[+892][+2205]	1427.04	5	7131.17	7131.17	0	-0.5	212	Specific	243.6	243.6	4.8	4.01	1378	>sp|P2019|HIV1_gp120 glycoprotein OS=Human HIV1 GN=S PE=1 SV=1	1	HIV1-gp120-Trypsin-before-enrichment-glycoproteomics-R1.14502.14502.5	controllerType=0 controllerNumber=1 scan=14502	64.0954
02626:4	1	K.GPC[+57.021]TN[+1913.677]VSTVQC[+57.021]THGIR.P	HexNAc(4)Hex(5)NeuAc(1)	C[+57]*2, N[+1914]	925.883	4	3700.51	3700.51	0	0.5	212	Specific	250.03	250.03	250.03	3.82	1378	>sp|P2019|HIV1_gp120 glycoprotein OS=Human HIV1 GN=S PE=1 SV=1	1	HIV1-gp120-Trypsin-before-enrichment-glycoproteomics-R1.3754.3754.4	controllerType=0 controllerNumber=1 scan=3754	17.9197
02154:3	1	K.GPC[+57.021]TN[+1378.476]VSTVQC[+57.021]THGIR.P	HexNAc(2)Hex(6)	C[+57]*2, N[+1378]	1055.78	3	3165.31	3165.31	0	1.5	212	Specific	253.6	232.37	232.37	2.89	1378	>sp|P2019|HIV1_gp120 glycoprotein OS=Human HIV1 GN=S PE=1 SV=1	1	HIV1-gp120-Trypsin-before-enrichment-glycoproteomics-R1.3239.3239.5	controllerType=0 controllerNumber=1 scan=3239	15.6746
12383:5	1	K.GPC[+57.021]TN[+1938.709]VSTVQC[+57.021]THGIRPVVSTQLLLN[+1647.613]GSLAEEEVVIR.S	HexNAc(5)Hex(3)Fuc(1)NeuAc(1),HexNAc(5)Hex(3)Fuc(1)	C[+57]*2, N[+1648][+1939]	1524.68	5	7619.38	7620.4	-1	-2.4	212	Specific	253.85	7.51	0	2.32	1378	>sp|P2019|HIV1_gp120 glycoprotein OS=Human HIV1 GN=S PE=1 SV=1	1	HIV1-gp120-Trypsin-before-enrichment-glycoproteomics-R1.14387.14387.5	controllerType=0 controllerNumber=1 scan=14387	63.5888
02188:3	1	K.GPC[+57.021]TN[+1647.613]VSTVQC[+57.021]THGIR.P	HexNAc(5)Hex(3)Fuc(1)	C[+57]*2, N[+1648]	1145.49	3	3434.45	3434.45	0	0.9	212	Specific	254.02	254.02	254.02	2.68	1378	>sp|P2019|HIV1_gp120 glycoprotein OS=Human HIV1 GN=S PE=1 SV=1	1	HIV1-gp120-Trypsin-before-enrichment-glycoproteomics-R1.3276.3276.4	controllerType=0 controllerNumber=1 scan=3276	15.832
12328:5	1	K.GPC[+57.021]TN[+1727.613]VSTVQC[+57.021]THGIRPVVSTQLLLN[+1694.603]GSLAEEEVVIR.S	HexNAc(3)Hex(6)Fuc(1),HexNAc(3)Hex(4)Fuc(1)NeuAc(1)	C[+57]*2, N[+1695][+1728]	1491.86	5	7455.28	7456.3	-1	-1.8	212	Specific	254.36	254.36	0	3.45	1378	>sp|P2019|HIV1_gp120 glycoprotein OS=Human HIV1 GN=S PE=1 SV=1	1	HIV1-gp120-Trypsin-before-enrichment-glycoproteomics-R1.14327.14327.5	controllerType=0 controllerNumber=1 scan=14327	63.3285
12398:5	1	K.GPC[+57.021]TN[+1378.476]VSTVQC[+57.021]THGIRPVVSTQLLLN[+1872.651]GSLAEEEVVIR.S	HexNAc(2)Hex(6),HexNAc(3)Hex(6)NeuAc(1)	C[+57]*2, N[+1378][+1873]	1458.05	5	7286.2	7285.21	1	-1.6	212	Specific	254.87	254.87	0	4.01	1378	>sp|P2019|HIV1_gp120 glycoprotein OS=Human HIV1 GN=S PE=1 SV=1	1	HIV1-gp120-Trypsin-before-enrichment-glycoproteomics-R1.14403.14403.2	controllerType=0 controllerNumber=1 scan=14403	63.6598
12126:5	1	K.GPC[+57.021]TN[+2221.788]VSTVQC[+57.021]THGIRPVVSTQLLLN[+1362.481]GSLAEEEVVIR.S	HexNAc(4)Hex(6)Fuc(1)NeuAc(1),HexNAc(2)Hex(5)Fuc(1)	C[+57]*2, N[+1362][+2222]	1524.48	5	7618.38	7618.35	0	4.7	212	Specific	255.43	10.3	0	2.06	1378	>sp|P2019|HIV1_gp120 glycoprotein OS=Human HIV1 GN=S PE=1 SV=1	1	HIV1-gp120-Trypsin-before-enrichment-glycoproteomics-R1.14107.14107.5	controllerType=0 controllerNumber=1 scan=14107	62.3898
12271:4	1	K.GPC[+57.021]TN[+2204.772]VSTVQC[+57.021]THGIRPVVSTQLLLN[+892.317]GSLAEEEVVIR.S	HexNAc(4)Hex(5)NeuAc(2),HexNAc(2)Hex(3)	C[+57]*2, N[+892][+2205]	1783.54	4	7131.14	7131.17	0	-3.8	212	Specific	256.04	256.04	4.8	3.71	1378	>sp|P2019|HIV1_gp120 glycoprotein OS=Human HIV1 GN=S PE=1 SV=1	1	HIV1-gp120-Trypsin-before-enrichment-glycoproteomics-R1.14265.14265.4	controllerType=0 controllerNumber=1 scan=14265	63.0656
12307:5	1	K.GPC[+57.021]TN[+1501.555]VSTVQC[+57.021]THGIRPVVSTQLLLN[+2407.852]GSLAEEEVVIR.S	HexNAc(5)Hex(3),HexNAc(5)Hex(5)NeuAc(2)	C[+57]*2, N[+1502][+2408]	1589.7	5	7944.49	7943.49	1	0.1	212	Specific	256.17	50.81	0	2.79	1378	>sp|P2019|HIV1_gp120 glycoprotein OS=Human HIV1 GN=S PE=1 SV=1	1	HIV1-gp120-Trypsin-before-enrichment-glycoproteomics-R1.14304.14304.5	controllerType=0 controllerNumber=1 scan=14304	63.2305
12082:5	1	K.GPC[+57.021]TN[+2018.708]VSTVQC[+57.021]THGIRPVVSTQLLLN[+1565.560]GSLAEEEVVIR.S	HexNAc(3)Hex(6)Fuc(1)NeuAc(1),HexNAc(3)Hex(5)Fuc(1)	C[+57]*2, N[+1566][+2019]	1524.68	5	7619.38	7618.35	1	3.4	212	Specific	256.44	6.99	0	2.16	1378	>sp|P2019|HIV1_gp120 glycoprotein OS=Human HIV1 GN=S PE=1 SV=1	1	HIV1-gp120-Trypsin-before-enrichment-glycoproteomics-R1.14059.14059.3	controllerType=0 controllerNumber=1 scan=14059	62.1823
12521:5	1	K.GPC[+57.021]TN[+2676.952]VSTVQC[+57.021]THGIRPVVSTQLLLNGSLAEEEVVIR.S	HexNAc(6)Hex(9)	C[+57]*2, N[+2677]	1343.01	5	6711.04	6711.03	0	0.9	212	Specific	258.19	222.45	5.24	3.55	1378	>sp|P2019|HIV1_gp120 glycoprotein OS=Human HIV1 GN=S PE=1 SV=1	1	HIV1-gp120-Trypsin-before-enrichment-glycoproteomics-R1.14537.14537.3	controllerType=0 controllerNumber=1 scan=14537	64.249
02151:3	1	K.GPC[+57.021]TN[+1606.587]VSTVQC[+57.021]THGIR.P	HexNAc(4)Hex(4)Fuc(1)	C[+57]*2, N[+1607]	1131.81	3	3393.43	3393.42	0	1.9	212	Specific	262.82	251.3	251.3	2.96	1378	>sp|P2019|HIV1_gp120 glycoprotein OS=Human HIV1 GN=S PE=1 SV=1	1	HIV1-gp120-Trypsin-before-enrichment-glycoproteomics-R1.3236.3236.4	controllerType=0 controllerNumber=1 scan=3236	15.6626
12480:5	1	K.GPC[+57.021]TN[+2245.799]VSTVQC[+57.021]THGIRPVVSTQLLLN[+552.217]GSLAEEEVVIR.S	HexNAc(5)Hex(4)NeuAc(2),HexNAc(2)Fuc(1)	C[+57]*2, N[+552][+2246]	1367.22	5	6832.06	6832.1	0	-5.1	212	Specific	263.36	157.96	1.2	3.16	1378	>sp|P2019|HIV1_gp120 glycoprotein OS=Human HIV1 GN=S PE=1 SV=1	1	HIV1-gp120-Trypsin-before-enrichment-glycoproteomics-R1.14493.14493.5	controllerType=0 controllerNumber=1 scan=14493	64.0527
12397:5	1	K.GPC[+57.021]TNVSTVQC[+57.021]THGIRPVVSTQLLLN[+3405.200]GSLAEEEVVIR.S	HexNAc(6)Hex(9)Fuc(1)NeuAc(2)	C[+57]*2, N[+3405]	1488.86	5	7440.25	7439.28	1	-4.1	212	Specific	264.78	264.78	16.54	4.01	1378	>sp|P2019|HIV1_gp120 glycoprotein OS=Human HIV1 GN=S PE=1 SV=1	1	HIV1-gp120-Trypsin-before-enrichment-glycoproteomics-R1.14402.14402.5	controllerType=0 controllerNumber=1 scan=14402	63.6552
02165:3	1	K.GPC[+57.021]TN[+1850.693]VSTVQC[+57.021]THGIR.P	HexNAc(6)Hex(3)Fuc(1)	C[+57]*2, N[+1851]	1213.19	3	3637.54	3637.52	0	5.5	212	Specific	268.23	268.23	268.23	2.13	1378	>sp|P2019|HIV1_gp120 glycoprotein OS=Human HIV1 GN=S PE=1 SV=1	1	HIV1-gp120-Trypsin-before-enrichment-glycoproteomics-R1.3251.3251.3	controllerType=0 controllerNumber=1 scan=3251	15.7227
12817:4	1	K.GPC[+57.021]TNVSTVQC[+57.021]THGIRPVVSTQLLLN[+1501.555]GSLAEEEVVIR.S	HexNAc(5)Hex(3)	C[+57]*2, N[+1502]	1384.66	4	5535.64	5535.64	0	0.3	212	Specific	269.84	108.15	14.67	2.97	1378	>sp|P2019|HIV1_gp120 glycoprotein OS=Human HIV1 GN=S PE=1 SV=1	1	HIV1-gp120-Trypsin-before-enrichment-glycoproteomics-R1.14860.14860.4	controllerType=0 controllerNumber=1 scan=14860	65.6528
12268:4	1	K.GPC[+57.021]TNVSTVQC[+57.021]THGIRPVVSTQLLLN[+2553.910]GSLAEEEVVIR.S	HexNAc(5)Hex(5)Fuc(1)NeuAc(2)	C[+57]*2, N[+2554]	1647.51	4	6587.02	6587.99	-1	5.4	212	Specific	271.18	271.18	14.67	2.43	1378	>sp|P2019|HIV1_gp120 glycoprotein OS=Human HIV1 GN=S PE=1 SV=1	1	HIV1-gp120-Trypsin-before-enrichment-glycoproteomics-R1.14261.14261.4	controllerType=0 controllerNumber=1 scan=14261	63.0508
12264:4	1	K.GPC[+57.021]TN[+552.217]VSTVQC[+57.021]THGIRPVVSTQLLLN[+2935.037]GSLAEEEVVIR.S	HexNAc(2)Fuc(1),HexNAc(6)Hex(7)NeuAc(2)	C[+57]*2, N[+552][+2935]	1881.08	4	7521.31	7521.33	0	-3.5	212	Specific	272.33	272.33	2.02	3.71	1378	>sp|P2019|HIV1_gp120 glycoprotein OS=Human HIV1 GN=S PE=1 SV=1	1	HIV1-gp120-Trypsin-before-enrichment-glycoproteomics-R1.14257.14257.4	controllerType=0 controllerNumber=1 scan=14257	63.0324
12230:5	1	K.GPC[+57.021]TN[+1710.598]VSTVQC[+57.021]THGIRPVVSTQLLLN[+2157.783]GSLAEEEVVIR.S	HexNAc(3)Hex(5)NeuAc(1),HexNAc(6)Hex(4)NeuAc(1)	C[+57]*2, N[+1711][+2158]	1581.3	5	7902.46	7902.46	0	-0.4	212	Specific	273.91	273.91	0	4.01	1378	>sp|P2019|HIV1_gp120 glycoprotein OS=Human HIV1 GN=S PE=1 SV=1	1	HIV1-gp120-Trypsin-before-enrichment-glycoproteomics-R1.14220.14220.5	controllerType=0 controllerNumber=1 scan=14220	62.8821
12868:5	1	K.GPC[+57.021]TN[+1954.704]VSTVQC[+57.021]THGIRPVVSTQLLLN[+2188.740]GSLAEEEVVIR.S	HexNAc(5)Hex(4)NeuAc(1),HexNAc(2)Hex(11)	C[+57]*2, N[+1955][+2189]	1636.51	5	8178.54	8177.52	1	2.2	212	Specific	273.96	273.96	0	3.62	1378	>sp|P2019|HIV1_gp120 glycoprotein OS=Human HIV1 GN=S PE=1 SV=1	1	HIV1-gp120-Trypsin-before-enrichment-glycoproteomics-R1.14916.14916.5	controllerType=0 controllerNumber=1 scan=14916	65.8977
12222:5	1	K.GPC[+57.021]TN[+1548.545]VSTVQC[+57.021]THGIRPVVSTQLLLN[+1751.624]GSLAEEEVVIR.S	HexNAc(3)Hex(4)NeuAc(1),HexNAc(4)Hex(4)NeuAc(1)	C[+57]*2, N[+1549][+1752]	1467.65	5	7334.21	7334.25	0	-5.9	212	Specific	278.72	278.72	0	4.01	1378	>sp|P2019|HIV1_gp120 glycoprotein OS=Human HIV1 GN=S PE=1 SV=1	1	HIV1-gp120-Trypsin-before-enrichment-glycoproteomics-R1.14211.14211.5	controllerType=0 controllerNumber=1 scan=14211	62.8435
12468:5	1	K.GPC[+57.021]TNVSTVQC[+57.021]THGIRPVVSTQLLLN[+3405.200]GSLAEEEVVIR.S	HexNAc(6)Hex(9)Fuc(1)NeuAc(2)	C[+57]*2, N[+3405]	1488.66	5	7439.29	7439.28	0	1	212	Specific	285.44	224.85	6.12	3.96	1378	>sp|P2019|HIV1_gp120 glycoprotein OS=Human HIV1 GN=S PE=1 SV=1	1	HIV1-gp120-Trypsin-before-enrichment-glycoproteomics-R1.14479.14479.2	controllerType=0 controllerNumber=1 scan=14479	63.9943
13227:5	1	K.GPC[+57.021]TNVSTVQC[+57.021]THGIRPVVSTQLLLN[+2157.783]GSLAEEEVVIR.S	HexNAc(6)Hex(4)NeuAc(1)	C[+57]*2, N[+2158]	1239.38	5	6192.87	6191.86	1	1.1	212	Specific	286.12	264.41	4.14	4.03	1378	>sp|P2019|HIV1_gp120 glycoprotein OS=Human HIV1 GN=S PE=1 SV=1	1	HIV1-gp120-Trypsin-before-enrichment-glycoproteomics-R1.15307.15307.5	controllerType=0 controllerNumber=1 scan=15307	67.6072
13245:4	1	K.GPC[+57.021]TNVSTVQC[+57.021]THGIRPVVSTQLLLN[+2018.708]GSLAEEEVVIR.S	HexNAc(3)Hex(6)Fuc(1)NeuAc(1)	C[+57]*2, N[+2019]	1513.96	4	6052.81	6052.79	0	2.8	212	Specific	286.13	286.13	13.01	3.38	1378	>sp|P2019|HIV1_gp120 glycoprotein OS=Human HIV1 GN=S PE=1 SV=1	1	HIV1-gp120-Trypsin-before-enrichment-glycoproteomics-R1.15327.15327.4	controllerType=0 controllerNumber=1 scan=15327	67.6915
12761:4	1	K.GPC[+57.021]TNVSTVQC[+57.021]THGIRPVVSTQLLLN[+1727.613]GSLAEEEVVIR.S	HexNAc(3)Hex(6)Fuc(1)	C[+57]*2, N[+1728]	1441.43	4	5762.7	5761.69	1	0.9	212	Specific	286.64	286.64	14.67	3.76	1378	>sp|P2019|HIV1_gp120 glycoprotein OS=Human HIV1 GN=S PE=1 SV=1	1	HIV1-gp120-Trypsin-before-enrichment-glycoproteomics-R1.14799.14799.4	controllerType=0 controllerNumber=1 scan=14799	65.3927
12470:4	1	K.GPC[+57.021]TNVSTVQC[+57.021]THGIRPVVSTQLLLN[+2800.031]GSLAEEEVVIR.S	HexNAc(9)Hex(6)	C[+57]*2, N[+2800]	1709.03	4	6833.08	6834.11	-1	-4.3	212	Specific	287.45	287.45	0.21	3.21	1378	>sp|P2019|HIV1_gp120 glycoprotein OS=Human HIV1 GN=S PE=1 SV=1	1	HIV1-gp120-Trypsin-before-enrichment-glycoproteomics-R1.14482.14482.4	controllerType=0 controllerNumber=1 scan=14482	64.0046
12317:5	1	K.GPC[+57.021]TN[+2311.819]VSTVQC[+57.021]THGIRPVVSTQLLLN[+1054.370]GSLAEEEVVIR.S	HexNAc(5)Hex(8),HexNAc(2)Hex(4)	C[+57]*2, N[+1054][+2312]	1480.86	5	7400.28	7400.27	0	1.3	212	Specific	291.41	84.87	0	2.63	1378	>sp|P2019|HIV1_gp120 glycoprotein OS=Human HIV1 GN=S PE=1 SV=1	1	HIV1-gp120-Trypsin-before-enrichment-glycoproteomics-R1.14315.14315.5	controllerType=0 controllerNumber=1 scan=14315	63.2784
12642:5	1	K.GPC[+57.021]TNVSTVQC[+57.021]THGIRPVVSTQLLLN[+3081.095]GSLAEEEVVIR.S	HexNAc(6)Hex(7)Fuc(1)NeuAc(2)	C[+57]*2, N[+3081]	1424.04	5	7116.16	7115.17	1	-3.2	212	Specific	294.99	294.99	19.04	4.05	1378	>sp|P2019|HIV1_gp120 glycoprotein OS=Human HIV1 GN=S PE=1 SV=1	1	HIV1-gp120-Trypsin-before-enrichment-glycoproteomics-R1.14669.14669.5	controllerType=0 controllerNumber=1 scan=14669	64.8279
12705:4	1	K.GPC[+57.021]TNVSTVQC[+57.021]THGIRPVVSTQLLLN[+1540.529]GSLAEEEVVIR.S	HexNAc(2)Hex(7)	C[+57]*2, N[+1541]	1394.41	4	5574.62	5574.61	0	2.2	212	Specific	300.38	300.38	12.04	3.38	1378	>sp|P2019|HIV1_gp120 glycoprotein OS=Human HIV1 GN=S PE=1 SV=1	1	HIV1-gp120-Trypsin-before-enrichment-glycoproteomics-R1.14738.14738.3	controllerType=0 controllerNumber=1 scan=14738	65.1305
12695:4	1	K.GPC[+57.021]TNVSTVQC[+57.021]THGIRPVVSTQLLLN[+1622.582]GSLAEEEVVIR.S	HexNAc(4)Hex(5)	C[+57]*2, N[+1623]	1414.92	4	5656.66	5656.66	0	0.6	212	Specific	302.08	302.08	11.92	3.76	1378	>sp|P2019|HIV1_gp120 glycoprotein OS=Human HIV1 GN=S PE=1 SV=1	1	HIV1-gp120-Trypsin-before-enrichment-glycoproteomics-R1.14727.14727.2	controllerType=0 controllerNumber=1 scan=14727	65.0824
12403:4	1	K.GPC[+57.021]TN[+2569.905]VSTVQC[+57.021]THGIRPVVSTQLLLN[+552.217]GSLAEEEVVIR.S	HexNAc(5)Hex(6)NeuAc(2),HexNAc(2)Fuc(1)	C[+57]*2, N[+552][+2570]	1789.55	4	7155.16	7156.2	-1	-4.7	212	Specific	302.86	302.86	0	3.21	1378	>sp|P2019|HIV1_gp120 glycoprotein OS=Human HIV1 GN=S PE=1 SV=1	1	HIV1-gp120-Trypsin-before-enrichment-glycoproteomics-R1.14409.14409.4	controllerType=0 controllerNumber=1 scan=14409	63.6839
12688:4	1	K.GPC[+57.021]TNVSTVQC[+57.021]THGIRPVVSTQLLLN[+1825.661]GSLAEEEVVIR.S	HexNAc(5)Hex(5)	C[+57]*2, N[+1826]	1465.69	4	5859.75	5859.74	0	2.2	212	Specific	304.21	157.07	11.95	2.9	1378	>sp|P2019|HIV1_gp120 glycoprotein OS=Human HIV1 GN=S PE=1 SV=1	1	HIV1-gp120-Trypsin-before-enrichment-glycoproteomics-R1.14719.14719.4	controllerType=0 controllerNumber=1 scan=14719	65.0481
12806:4	1	K.GPC[+57.021]TNVSTVQC[+57.021]THGIRPVVSTQLLLN[+1809.666]GSLAEEEVVIR.S	HexNAc(5)Hex(4)Fuc(1)	C[+57]*2, N[+1810]	1461.45	4	5842.77	5843.75	-1	4.7	212	Specific	304.38	171.91	26.48	2.4	1378	>sp|P2019|HIV1_gp120 glycoprotein OS=Human HIV1 GN=S PE=1 SV=1	1	HIV1-gp120-Trypsin-before-enrichment-glycoproteomics-R1.14848.14848.4	controllerType=0 controllerNumber=1 scan=14848	65.6001
12747:5	1	K.GPC[+57.021]TN[+2028.740]VSTVQC[+57.021]THGIRPVVSTQLLLN[+2245.799]GSLAEEEVVIR.S	HexNAc(6)Hex(5),HexNAc(5)Hex(4)NeuAc(2)	C[+57]*2, N[+2029][+2246]	1662.92	5	8310.57	8308.62	2	-6.6	212	Specific	304.72	304.72	0	4.05	1378	>sp|P2019|HIV1_gp120 glycoprotein OS=Human HIV1 GN=S PE=1 SV=1	1	HIV1-gp120-Trypsin-before-enrichment-glycoproteomics-R1.14784.14784.4	controllerType=0 controllerNumber=1 scan=14784	65.3282
12996:4	1	K.GPC[+57.021]TNVSTVQC[+57.021]THGIRPVVSTQLLLN[+1540.529]GSLAEEEVVIR.S	HexNAc(2)Hex(7)	C[+57]*2, N[+1541]	1394.41	4	5574.62	5574.61	0	1.5	212	Specific	307.83	307.83	12.04	3.56	1378	>sp|P2019|HIV1_gp120 glycoprotein OS=Human HIV1 GN=S PE=1 SV=1	1	HIV1-gp120-Trypsin-before-enrichment-glycoproteomics-R1.15055.15055.4	controllerType=0 controllerNumber=1 scan=15055	66.5097
12249:4	1	K.GPC[+57.021]TN[+1378.476]VSTVQC[+57.021]THGIRPVVSTQLLLN[+2350.830]GSLAEEEVVIR.S	HexNAc(2)Hex(6),HexNAc(4)Hex(5)Fuc(1)NeuAc(2)	C[+57]*2, N[+1378][+2351]	1941.59	4	7763.36	7763.39	0	-3.8	212	Specific	308.75	308.75	0	3.76	1378	>sp|P2019|HIV1_gp120 glycoprotein OS=Human HIV1 GN=S PE=1 SV=1	1	HIV1-gp120-Trypsin-before-enrichment-glycoproteomics-R1.14241.14241.4	controllerType=0 controllerNumber=1 scan=14241	62.9648
12369:5	1	K.GPC[+57.021]TN[+1548.545]VSTVQC[+57.021]THGIRPVVSTQLLLN[+1694.603]GSLAEEEVVIR.S	HexNAc(3)Hex(4)NeuAc(1),HexNAc(3)Hex(4)Fuc(1)NeuAc(1)	C[+57]*2, N[+1549][+1695]	1456.25	5	7277.2	7277.23	0	-3.1	212	Specific	309.04	309.04	0	4.05	1378	>sp|P2019|HIV1_gp120 glycoprotein OS=Human HIV1 GN=S PE=1 SV=1	1	HIV1-gp120-Trypsin-before-enrichment-glycoproteomics-R1.14371.14371.5	controllerType=0 controllerNumber=1 scan=14371	63.5212
12680:4	1	K.GPC[+57.021]TNVSTVQC[+57.021]THGIRPVVSTQLLLN[+1938.709]GSLAEEEVVIR.S	HexNAc(5)Hex(3)Fuc(1)NeuAc(1)	C[+57]*2, N[+1939]	1493.69	4	5971.74	5972.79	-1	-7.7	212	Specific	313.98	292.55	34.13	3.21	1378	>sp|P2019|HIV1_gp120 glycoprotein OS=Human HIV1 GN=S PE=1 SV=1	1	HIV1-gp120-Trypsin-before-enrichment-glycoproteomics-R1.14711.14711.4	controllerType=0 controllerNumber=1 scan=14711	65.0112
02587:3	1	K.GPC[+57.021]TN[+2262.814]VSTVQC[+57.021]THGIR.P	HexNAc(5)Hex(5)Fuc(1)NeuAc(1)	C[+57]*2, N[+2263]	1350.22	3	4048.64	4049.65	-1	-0.3	212	Specific	314.95	242.71	242.71	2.94	1378	>sp|P2019|HIV1_gp120 glycoprotein OS=Human HIV1 GN=S PE=1 SV=1	1	HIV1-gp120-Trypsin-before-enrichment-glycoproteomics-R1.3712.3712.4	controllerType=0 controllerNumber=1 scan=3712	17.7352
12377:5	1	K.GPC[+57.021]TN[+1581.555]VSTVQC[+57.021]THGIRPVVSTQLLLN[+1622.582]GSLAEEEVVIR.S	HexNAc(3)Hex(6),HexNAc(4)Hex(5)	C[+57]*2, N[+1582][+1623]	1448.25	5	7237.22	7238.22	-1	0.7	212	Specific	315.8	158.15	0	3.01	1378	>sp|P2019|HIV1_gp120 glycoprotein OS=Human HIV1 GN=S PE=1 SV=1	1	HIV1-gp120-Trypsin-before-enrichment-glycoproteomics-R1.14380.14380.5	controllerType=0 controllerNumber=1 scan=14380	63.56
02977:3	1	K.GPC[+57.021]TN[+1866.688]VSTVQC[+57.021]THGIR.P	HexNAc(6)Hex(4)	C[+57]*2, N[+1867]	1218.52	3	3653.55	3653.52	0	8.5	212	Specific	322.13	232.97	232.97	2.18	1378	>sp|P2019|HIV1_gp120 glycoprotein OS=Human HIV1 GN=S PE=1 SV=1	1	HIV1-gp120-Trypsin-before-enrichment-glycoproteomics-R1.4137.4137.3	controllerType=0 controllerNumber=1 scan=4137	19.5898
02909:4	1	K.GPC[+57.021]TN[+2149.767]VSTVQC[+57.021]THGIR.P	HexNAc(5)Hex(7)	C[+57]*2, N[+2150]	984.912	4	3936.63	3936.6	0	6.9	212	Specific	322.38	322.38	322.38	2.49	1378	>sp|P2019|HIV1_gp120 glycoprotein OS=Human HIV1 GN=S PE=1 SV=1	1	HIV1-gp120-Trypsin-before-enrichment-glycoproteomics-R1.4063.4063.6	controllerType=0 controllerNumber=1 scan=4063	19.2659
13238:5	1	K.GPC[+57.021]TN[+1751.624]VSTVQC[+57.021]THGIRPVVSTQLLLN[+552.217]GSLAEEEVVIR.S	HexNAc(4)Hex(4)NeuAc(1),HexNAc(2)Fuc(1)	C[+57]*2, N[+552][+1752]	1268.19	5	6336.91	6337.92	-1	-1.3	212	Specific	322.8	322.8	0	3.65	1378	>sp|P2019|HIV1_gp120 glycoprotein OS=Human HIV1 GN=S PE=1 SV=1	1	HIV1-gp120-Trypsin-before-enrichment-glycoproteomics-R1.15319.15319.5	controllerType=0 controllerNumber=1 scan=15319	67.6574
02959:4	1	K.GPC[+57.021]TN[+2028.740]VSTVQC[+57.021]THGIR.P	HexNAc(6)Hex(5)	C[+57]*2, N[+2029]	954.656	4	3815.6	3815.57	0	7.8	212	Specific	325.11	302.45	302.45	2.41	1378	>sp|P2019|HIV1_gp120 glycoprotein OS=Human HIV1 GN=S PE=1 SV=1	1	HIV1-gp120-Trypsin-before-enrichment-glycoproteomics-R1.4118.4118.4	controllerType=0 controllerNumber=1 scan=4118	19.5044
02228:3	1	K.GPC[+57.021]TN[+1501.555]VSTVQC[+57.021]THGIR.P	HexNAc(5)Hex(3)	C[+57]*2, N[+1502]	1096.8	3	3288.39	3288.39	0	1.1	212	Specific	328.3	328.3	328.3	3.73	1378	>sp|P2019|HIV1_gp120 glycoprotein OS=Human HIV1 GN=S PE=1 SV=1	1	HIV1-gp120-Trypsin-before-enrichment-glycoproteomics-R1.3320.3320.3	controllerType=0 controllerNumber=1 scan=3320	16.0232
12657:4	1	K.GPC[+57.021]TNVSTVQC[+57.021]THGIRPVVSTQLLLN[+1938.709]GSLAEEEVVIR.S	HexNAc(5)Hex(3)Fuc(1)NeuAc(1)	C[+57]*2, N[+1939]	1493.69	4	5971.74	5972.79	-1	-8.1	212	Specific	331.49	324.42	33.89	3.36	1378	>sp|P2019|HIV1_gp120 glycoprotein OS=Human HIV1 GN=S PE=1 SV=1	1	HIV1-gp120-Trypsin-before-enrichment-glycoproteomics-R1.14686.14686.4	controllerType=0 controllerNumber=1 scan=14686	64.9002
12841:4	1	K.GPC[+57.021]TNVSTVQC[+57.021]THGIRPVVSTQLLLN[+1419.502]GSLAEEEVVIR.S	HexNAc(3)Hex(5)	C[+57]*2, N[+1420]	1363.9	4	5452.59	5453.58	-1	2.3	212	Specific	335.42	335.42	7.86	2.99	1378	>sp|P2019|HIV1_gp120 glycoprotein OS=Human HIV1 GN=S PE=1 SV=1	1	HIV1-gp120-Trypsin-before-enrichment-glycoproteomics-R1.14886.14886.4	controllerType=0 controllerNumber=1 scan=14886	65.7676
02654:3	1	K.GPC[+57.021]TN[+2116.756]VSTVQC[+57.021]THGIR.P	HexNAc(5)Hex(5)NeuAc(1)	C[+57]*2, N[+2117]	1301.87	3	3903.59	3903.59	0	1.1	212	Specific	335.79	253.86	253.86	3.4	1378	>sp|P2019|HIV1_gp120 glycoprotein OS=Human HIV1 GN=S PE=1 SV=1	1	HIV1-gp120-Trypsin-before-enrichment-glycoproteomics-R1.3785.3785.3	controllerType=0 controllerNumber=1 scan=3785	18.0523
12486:5	1	K.GPC[+57.021]TN[+1548.545]VSTVQC[+57.021]THGIRPVVSTQLLLN[+1694.603]GSLAEEEVVIR.S	HexNAc(3)Hex(4)NeuAc(1),HexNAc(3)Hex(4)Fuc(1)NeuAc(1)	C[+57]*2, N[+1549][+1695]	1456.04	5	7276.19	7277.23	-1	-5.1	212	Specific	341.55	341.55	0	3.65	1378	>sp|P2019|HIV1_gp120 glycoprotein OS=Human HIV1 GN=S PE=1 SV=1	1	HIV1-gp120-Trypsin-before-enrichment-glycoproteomics-R1.14499.14499.5	controllerType=0 controllerNumber=1 scan=14499	64.0816
12839:5	1	K.GPC[+57.021]TN[+1589.571]VSTVQC[+57.021]THGIRPVVSTQLLLN[+2350.830]GSLAEEEVVIR.S	HexNAc(4)Hex(3)NeuAc(1),HexNAc(4)Hex(5)Fuc(1)NeuAc(2)	C[+57]*2, N[+1590][+2351]	1595.9	5	7975.49	7974.48	1	0.4	212	Specific	346.3	346.3	0	4.21	1378	>sp|P2019|HIV1_gp120 glycoprotein OS=Human HIV1 GN=S PE=1 SV=1	1	HIV1-gp120-Trypsin-before-enrichment-glycoproteomics-R1.14884.14884.5	controllerType=0 controllerNumber=1 scan=14884	65.7583
12287:5	1	K.GPC[+57.021]TN[+2432.884]VSTVQC[+57.021]THGIRPVVSTQLLLN[+876.322]GSLAEEEVVIR.S	HexNAc(6)Hex(3)Fuc(1)NeuAc(2),HexNAc(2)Hex(2)Fuc(1)	C[+57]*2, N[+876][+2433]	1469.66	5	7344.26	7343.29	1	-4	212	Specific	347.2	347.2	0	4.21	1378	>sp|P2019|HIV1_gp120 glycoprotein OS=Human HIV1 GN=S PE=1 SV=1	1	HIV1-gp120-Trypsin-before-enrichment-glycoproteomics-R1.14282.14282.5	controllerType=0 controllerNumber=1 scan=14282	63.1409
12469:4	1	K.GPC[+57.021]TNVSTVQC[+57.021]THGIRPVVSTQLLLN[+2919.042]GSLAEEEVVIR.S	HexNAc(6)Hex(6)Fuc(1)NeuAc(2)	C[+57]*2, N[+2919]	1738.78	4	6952.09	6953.12	-1	-3.6	212	Specific	348.63	348.63	25.1	3.36	1378	>sp|P2019|HIV1_gp120 glycoprotein OS=Human HIV1 GN=S PE=1 SV=1	1	HIV1-gp120-Trypsin-before-enrichment-glycoproteomics-R1.14481.14481.4	controllerType=0 controllerNumber=1 scan=14481	63.9999
02915:3	1	K.GPC[+57.021]TN[+2149.767]VSTVQC[+57.021]THGIR.P	HexNAc(5)Hex(7)	C[+57]*2, N[+2150]	1312.88	3	3936.62	3936.6	0	6.6	212	Specific	349.03	323.03	323.03	2.14	1378	>sp|P2019|HIV1_gp120 glycoprotein OS=Human HIV1 GN=S PE=1 SV=1	1	HIV1-gp120-Trypsin-before-enrichment-glycoproteomics-R1.4070.4070.3	controllerType=0 controllerNumber=1 scan=4070	19.2946
02960:4	1	K.GPC[+57.021]TN[+2069.767]VSTVQC[+57.021]THGIR.P	HexNAc(7)Hex(4)	C[+57]*2, N[+2070]	964.913	4	3856.63	3856.6	0	7.5	212	Specific	351.38	351.38	351.38	2.19	1378	>sp|P2019|HIV1_gp120 glycoprotein OS=Human HIV1 GN=S PE=1 SV=1	1	HIV1-gp120-Trypsin-before-enrichment-glycoproteomics-R1.4119.4119.4	controllerType=0 controllerNumber=1 scan=4119	19.5091
02937:4	1	K.GPC[+57.021]TN[+1663.608]VSTVQC[+57.021]THGIR.P	HexNAc(5)Hex(4)	C[+57]*2, N[+1664]	863.373	4	3450.47	3450.44	0	8.7	212	Specific	358.4	358.4	358.4	2.49	1378	>sp|P2019|HIV1_gp120 glycoprotein OS=Human HIV1 GN=S PE=1 SV=1	1	HIV1-gp120-Trypsin-before-enrichment-glycoproteomics-R1.4094.4094.4	controllerType=0 controllerNumber=1 scan=4094	19.3995
02607:3	1	K.GPC[+57.021]TN[+2100.761]VSTVQC[+57.021]THGIR.P	HexNAc(5)Hex(4)Fuc(1)NeuAc(1)	C[+57]*2, N[+2101]	1296.54	3	3887.6	3887.59	0	0.5	212	Specific	359.79	310.84	310.84	3.62	1378	>sp|P2019|HIV1_gp120 glycoprotein OS=Human HIV1 GN=S PE=1 SV=1	1	HIV1-gp120-Trypsin-before-enrichment-glycoproteomics-R1.3734.3734.3	controllerType=0 controllerNumber=1 scan=3734	17.83
13179:4	1	K.GPC[+57.021]TNVSTVQC[+57.021]THGIRPVVSTQLLLN[+2116.756]GSLAEEEVVIR.S	HexNAc(5)Hex(5)NeuAc(1)	C[+57]*2, N[+2117]	1538.22	4	6149.85	6150.84	-1	2	212	Specific	363.97	363.97	14.67	4	1378	>sp|P2019|HIV1_gp120 glycoprotein OS=Human HIV1 GN=S PE=1 SV=1	1	HIV1-gp120-Trypsin-before-enrichment-glycoproteomics-R1.15255.15255.4	controllerType=0 controllerNumber=1 scan=15255	67.3832
12339:4	1	K.GPC[+57.021]TN[+2432.884]VSTVQC[+57.021]THGIRPVVSTQLLLN[+730.264]GSLAEEEVVIR.S	HexNAc(6)Hex(3)Fuc(1)NeuAc(2),HexNAc(2)Hex(2)	C[+57]*2, N[+730][+2433]	1799.8	4	7196.19	7197.23	-1	-4.2	212	Specific	364.5	364.5	1.2	4.39	1378	>sp|P2019|HIV1_gp120 glycoprotein OS=Human HIV1 GN=S PE=1 SV=1	1	HIV1-gp120-Trypsin-before-enrichment-glycoproteomics-R1.14339.14339.4	controllerType=0 controllerNumber=1 scan=14339	63.3808
12560:5	1	K.GPC[+57.021]TNVSTVQC[+57.021]THGIRPVVSTQLLLN[+2432.884]GSLAEEEVVIR.S	HexNAc(6)Hex(3)Fuc(1)NeuAc(2)	C[+57]*2, N[+2433]	1294.39	5	6467.93	6466.96	1	-5.5	212	Specific	366.96	366.96	27.53	5.26	1378	>sp|P2019|HIV1_gp120 glycoprotein OS=Human HIV1 GN=S PE=1 SV=1	1	HIV1-gp120-Trypsin-before-enrichment-glycoproteomics-R1.14580.14580.5	controllerType=0 controllerNumber=1 scan=14580	64.4366
02118:3	1	K.GPC[+57.021]TN[+1971.719]VSTVQC[+57.021]THGIR.P	HexNAc(5)Hex(5)Fuc(1)	C[+57]*2, N[+1972]	1253.52	3	3758.56	3758.55	0	1.9	212	Specific	368.22	368.22	368.22	4.57	1378	>sp|P2019|HIV1_gp120 glycoprotein OS=Human HIV1 GN=S PE=1 SV=1	1	HIV1-gp120-Trypsin-before-enrichment-glycoproteomics-R1.3200.3200.3	controllerType=0 controllerNumber=1 scan=3200	15.5121
12260:5	1	K.GPC[+57.021]TN[+1751.624]VSTVQC[+57.021]THGIRPVVSTQLLLN[+1938.709]GSLAEEEVVIR.S	HexNAc(4)Hex(4)NeuAc(1),HexNAc(5)Hex(3)Fuc(1)NeuAc(1)	C[+57]*2, N[+1752][+1939]	1545.68	5	7724.39	7724.41	0	-2.9	212	Specific	368.29	187.08	0	3.93	1378	>sp|P2019|HIV1_gp120 glycoprotein OS=Human HIV1 GN=S PE=1 SV=1	1	HIV1-gp120-Trypsin-before-enrichment-glycoproteomics-R1.14253.14253.5	controllerType=0 controllerNumber=1 scan=14253	63.0171
02605:3	1	K.GPC[+57.021]TN[+2262.814]VSTVQC[+57.021]THGIR.P	HexNAc(5)Hex(5)Fuc(1)NeuAc(1)	C[+57]*2, N[+2263]	1350.56	3	4049.66	4049.65	0	2.7	212	Specific	369.01	313.14	313.14	3.25	1378	>sp|P2019|HIV1_gp120 glycoprotein OS=Human HIV1 GN=S PE=1 SV=1	1	HIV1-gp120-Trypsin-before-enrichment-glycoproteomics-R1.3731.3731.3	controllerType=0 controllerNumber=1 scan=3731	17.8197
02621:3	1	K.GPC[+57.021]TN[+2262.814]VSTVQC[+57.021]THGIR.P	HexNAc(5)Hex(5)Fuc(1)NeuAc(1)	C[+57]*2, N[+2263]	1350.56	3	4049.65	4049.65	0	1.7	212	Specific	370.34	316.32	316.32	3.43	1378	>sp|P2019|HIV1_gp120 glycoprotein OS=Human HIV1 GN=S PE=1 SV=1	1	HIV1-gp120-Trypsin-before-enrichment-glycoproteomics-R1.3749.3749.3	controllerType=0 controllerNumber=1 scan=3749	17.8967
12404:5	1	K.GPC[+57.021]TNVSTVQC[+57.021]THGIRPVVSTQLLLN[+2935.037]GSLAEEEVVIR.S	HexNAc(6)Hex(7)NeuAc(2)	C[+57]*2, N[+2935]	1394.83	5	6970.12	6969.12	1	0	212	Specific	374.42	374.42	16.2	5.26	1378	>sp|P2019|HIV1_gp120 glycoprotein OS=Human HIV1 GN=S PE=1 SV=1	1	HIV1-gp120-Trypsin-before-enrichment-glycoproteomics-R1.14410.14410.5	controllerType=0 controllerNumber=1 scan=14410	63.6885
02686:3	1	K.GPC[+57.021]TN[+1938.709]VSTVQC[+57.021]THGIR.P	HexNAc(5)Hex(3)Fuc(1)NeuAc(1)	C[+57]*2, N[+1939]	1242.52	3	3725.54	3725.54	0	0.7	212	Specific	375.59	375.59	375.59	4.77	1378	>sp|P2019|HIV1_gp120 glycoprotein OS=Human HIV1 GN=S PE=1 SV=1	1	HIV1-gp120-Trypsin-before-enrichment-glycoproteomics-R1.3820.3820.3	controllerType=0 controllerNumber=1 scan=3820	18.205
12359:4	1	K.GPC[+57.021]TN[+1864.634]VSTVQC[+57.021]THGIRPVVSTQLLLN[+1298.476]GSLAEEEVVIR.S	HexNAc(2)Hex(9),HexNAc(4)Hex(3)	C[+57]*2, N[+1298][+1865]	1799.8	4	7196.19	7197.19	-1	-0.2	212	Specific	377.58	377.58	0	4.39	1378	>sp|P2019|HIV1_gp120 glycoprotein OS=Human HIV1 GN=S PE=1 SV=1	1	HIV1-gp120-Trypsin-before-enrichment-glycoproteomics-R1.14361.14361.4	controllerType=0 controllerNumber=1 scan=14361	63.4743
03006:4	1	K.GPC[+57.021]TN[+1704.635]VSTVQC[+57.021]THGIR.P	HexNAc(6)Hex(3)	C[+57]*2, N[+1705]	873.63	4	3491.5	3491.47	0	8.8	212	Specific	378.71	378.71	378.71	3.86	1378	>sp|P2019|HIV1_gp120 glycoprotein OS=Human HIV1 GN=S PE=1 SV=1	1	HIV1-gp120-Trypsin-before-enrichment-glycoproteomics-R1.4169.4169.4	controllerType=0 controllerNumber=1 scan=4169	19.7288
13226:5	1	K.GPC[+57.021]TN[+1694.603]VSTVQC[+57.021]THGIRPVVSTQLLLN[+552.217]GSLAEEEVVIR.S	HexNAc(3)Hex(4)Fuc(1)NeuAc(1),HexNAc(2)Fuc(1)	C[+57]*2, N[+552][+1695]	1256.79	5	6279.91	6280.9	-1	1.5	212	Specific	382.55	382.55	2.4	4.49	1378	>sp|P2019|HIV1_gp120 glycoprotein OS=Human HIV1 GN=S PE=1 SV=1	1	HIV1-gp120-Trypsin-before-enrichment-glycoproteomics-R1.15306.15306.5	controllerType=0 controllerNumber=1 scan=15306	67.6026
02713:3	1	K.GPC[+57.021]TN[+1694.603]VSTVQC[+57.021]THGIR.P	HexNAc(3)Hex(4)Fuc(1)NeuAc(1)	C[+57]*2, N[+1695]	1161.15	3	3481.44	3481.44	0	1.2	212	Specific	387.7	284.38	284.38	3.43	1378	>sp|P2019|HIV1_gp120 glycoprotein OS=Human HIV1 GN=S PE=1 SV=1	1	HIV1-gp120-Trypsin-before-enrichment-glycoproteomics-R1.3849.3849.3	controllerType=0 controllerNumber=1 scan=3849	18.3328
03168:4	1	K.GPC[+57.021]TN[+1663.608]VSTVQC[+57.021]THGIR.P	HexNAc(5)Hex(4)	C[+57]*2, N[+1664]	863.373	4	3450.47	3450.44	0	8.9	212	Specific	391.75	391.75	391.75	3.47	1378	>sp|P2019|HIV1_gp120 glycoprotein OS=Human HIV1 GN=S PE=1 SV=1	1	HIV1-gp120-Trypsin-before-enrichment-glycoproteomics-R1.4346.4346.4	controllerType=0 controllerNumber=1 scan=4346	20.5127
13535:4	1	K.GPC[+57.021]TNVSTVQC[+57.021]THGIRPVVSTQLLLN[+1866.688]GSLAEEEVVIR.S	HexNAc(6)Hex(4)	C[+57]*2, N[+1867]	1475.69	4	5899.74	5900.77	-1	-3.9	212	Specific	393.14	393.14	0.27	4.39	1378	>sp|P2019|HIV1_gp120 glycoprotein OS=Human HIV1 GN=S PE=1 SV=1	1	HIV1-gp120-Trypsin-before-enrichment-glycoproteomics-R1.15643.15643.2	controllerType=0 controllerNumber=1 scan=15643	69.0419
12275:5	1	K.GPC[+57.021]TN[+2311.819]VSTVQC[+57.021]THGIRPVVSTQLLLN[+1054.370]GSLAEEEVVIR.S	HexNAc(5)Hex(8),HexNAc(2)Hex(4)	C[+57]*2, N[+1054][+2312]	1480.66	5	7399.29	7400.27	-1	3.8	212	Specific	401.2	49.53	0	1.69	1378	>sp|P2019|HIV1_gp120 glycoprotein OS=Human HIV1 GN=S PE=1 SV=1	1	HIV1-gp120-Trypsin-before-enrichment-glycoproteomics-R1.14269.14269.2	controllerType=0 controllerNumber=1 scan=14269	63.0848
12984:4	1	K.GPC[+57.021]TNVSTVQC[+57.021]THGIRPVVSTQLLLN[+1622.582]GSLAEEEVVIR.S	HexNAc(4)Hex(5)	C[+57]*2, N[+1623]	1415.18	4	5657.68	5656.66	1	2.7	212	Specific	408.7	408.7	12.79	4.56	1378	>sp|P2019|HIV1_gp120 glycoprotein OS=Human HIV1 GN=S PE=1 SV=1	1	HIV1-gp120-Trypsin-before-enrichment-glycoproteomics-R1.15042.15042.4	controllerType=0 controllerNumber=1 scan=15042	66.4525
13204:5	1	K.GPC[+57.021]TN[+1694.603]VSTVQC[+57.021]THGIRPVVSTQLLLN[+552.217]GSLAEEEVVIR.S	HexNAc(3)Hex(4)Fuc(1)NeuAc(1),HexNAc(2)Fuc(1)	C[+57]*2, N[+552][+1695]	1256.78	5	6279.89	6280.9	-1	-0.5	212	Specific	411.03	411.03	1.44	4.68	1378	>sp|P2019|HIV1_gp120 glycoprotein OS=Human HIV1 GN=S PE=1 SV=1	1	HIV1-gp120-Trypsin-before-enrichment-glycoproteomics-R1.15282.15282.2	controllerType=0 controllerNumber=1 scan=15282	67.4971
12837:4	1	K.GPC[+57.021]TNVSTVQC[+57.021]THGIRPVVSTQLLLN[+1298.476]GSLAEEEVVIR.S	HexNAc(4)Hex(3)	C[+57]*2, N[+1298]	1333.9	4	5332.56	5332.56	0	0.8	212	Specific	413.25	413.25	21.01	4.95	1378	>sp|P2019|HIV1_gp120 glycoprotein OS=Human HIV1 GN=S PE=1 SV=1	1	HIV1-gp120-Trypsin-before-enrichment-glycoproteomics-R1.14882.14882.4	controllerType=0 controllerNumber=1 scan=14882	65.7491
02711:3	1	K.GPC[+57.021]TN[+2245.799]VSTVQC[+57.021]THGIR.P	HexNAc(5)Hex(4)NeuAc(2)	C[+57]*2, N[+2246]	1345.22	3	4033.66	4032.63	1	5.8	212	Specific	416.62	410.32	410.32	3.91	1378	>sp|P2019|HIV1_gp120 glycoprotein OS=Human HIV1 GN=S PE=1 SV=1	1	HIV1-gp120-Trypsin-before-enrichment-glycoproteomics-R1.3847.3847.3	controllerType=0 controllerNumber=1 scan=3847	18.3236
12534:5	1	K.GPC[+57.021]TN[+1548.545]VSTVQC[+57.021]THGIRPVVSTQLLLN[+1589.571]GSLAEEEVVIR.S	HexNAc(3)Hex(4)NeuAc(1),HexNAc(4)Hex(3)NeuAc(1)	C[+57]*2, N[+1549][+1590]	1435.04	5	7171.15	7172.2	-1	-6.5	212	Specific	416.9	416.9	0	4.68	1378	>sp|P2019|HIV1_gp120 glycoprotein OS=Human HIV1 GN=S PE=1 SV=1	1	HIV1-gp120-Trypsin-before-enrichment-glycoproteomics-R1.14551.14551.3	controllerType=0 controllerNumber=1 scan=14551	64.3109
12784:5	1	K.GPC[+57.021]TNVSTVQC[+57.021]THGIRPVVSTQLLLN[+1768.640]GSLAEEEVVIR.S	HexNAc(4)Hex(5)Fuc(1)	C[+57]*2, N[+1769]	1161.55	5	5803.72	5802.72	1	-0.5	212	Specific	417.15	417.15	6.5	5.25	1378	>sp|P2019|HIV1_gp120 glycoprotein OS=Human HIV1 GN=S PE=1 SV=1	1	HIV1-gp120-Trypsin-before-enrichment-glycoproteomics-R1.14824.14824.5	controllerType=0 controllerNumber=1 scan=14824	65.5023
12348:5	1	K.GPC[+57.021]TNVSTVQC[+57.021]THGIRPVVSTQLLLN[+3284.174]GSLAEEEVVIR.S	HexNAc(7)Hex(7)Fuc(1)NeuAc(2)	C[+57]*2, N[+3284]	1464.45	5	7318.21	7318.25	0	-5.4	212	Specific	423.04	423.04	15.43	5.25	1378	>sp|P2019|HIV1_gp120 glycoprotein OS=Human HIV1 GN=S PE=1 SV=1	1	HIV1-gp120-Trypsin-before-enrichment-glycoproteomics-R1.14349.14349.5	controllerType=0 controllerNumber=1 scan=14349	63.4233
03003:4	1	K.GPC[+57.021]TN[+1663.608]VSTVQC[+57.021]THGIR.P	HexNAc(5)Hex(4)	C[+57]*2, N[+1664]	863.373	4	3450.47	3450.44	0	8.8	212	Specific	425.19	425.19	425.19	3.85	1378	>sp|P2019|HIV1_gp120 glycoprotein OS=Human HIV1 GN=S PE=1 SV=1	1	HIV1-gp120-Trypsin-before-enrichment-glycoproteomics-R1.4166.4166.4	controllerType=0 controllerNumber=1 scan=4166	19.7143
12813:4	1	K.GPC[+57.021]TNVSTVQC[+57.021]THGIRPVVSTQLLLN[+1501.555]GSLAEEEVVIR.S	HexNAc(5)Hex(3)	C[+57]*2, N[+1502]	1384.66	4	5535.64	5535.64	0	0.3	212	Specific	425.86	225.72	21.45	3.71	1378	>sp|P2019|HIV1_gp120 glycoprotein OS=Human HIV1 GN=S PE=1 SV=1	1	HIV1-gp120-Trypsin-before-enrichment-glycoproteomics-R1.14856.14856.4	controllerType=0 controllerNumber=1 scan=14856	65.6344
12885:5	1	K.GPC[+57.021]TNVSTVQC[+57.021]THGIRPVVSTQLLLN[+1216.423]GSLAEEEVVIR.S	HexNAc(2)Hex(5)	C[+57]*2, N[+1216]	1050.91	5	5250.5	5250.5	0	-0.7	212	Specific	430.22	430.22	17.04	5.25	1378	>sp|P2019|HIV1_gp120 glycoprotein OS=Human HIV1 GN=S PE=1 SV=1	1	HIV1-gp120-Trypsin-before-enrichment-glycoproteomics-R1.14934.14934.5	controllerType=0 controllerNumber=1 scan=14934	65.9779
12326:5	1	K.GPC[+57.021]TN[+2026.687]VSTVQC[+57.021]THGIRPVVSTQLLLN[+1054.370]GSLAEEEVVIR.S	HexNAc(2)Hex(10),HexNAc(2)Hex(4)	C[+57]*2, N[+1054][+2027]	1423.84	5	7115.15	7115.14	0	2.5	212	Specific	439.93	439.93	0	4.86	1378	>sp|P2019|HIV1_gp120 glycoprotein OS=Human HIV1 GN=S PE=1 SV=1	1	HIV1-gp120-Trypsin-before-enrichment-glycoproteomics-R1.14325.14325.5	controllerType=0 controllerNumber=1 scan=14325	63.3206
12491:5	1	K.GPC[+57.021]TNVSTVQC[+57.021]THGIRPVVSTQLLLN[+2756.989]GSLAEEEVVIR.S	HexNAc(6)Hex(5)Fuc(1)NeuAc(2)	C[+57]*2, N[+2757]	1359.01	5	6791.04	6791.07	0	-4.6	212	Specific	440.13	440.13	18.79	5.36	1378	>sp|P2019|HIV1_gp120 glycoprotein OS=Human HIV1 GN=S PE=1 SV=1	1	HIV1-gp120-Trypsin-before-enrichment-glycoproteomics-R1.14505.14505.5	controllerType=0 controllerNumber=1 scan=14505	64.1056
12715:4	1	K.GPC[+57.021]TNVSTVQC[+57.021]THGIRPVVSTQLLLN[+2012.745]GSLAEEEVVIR.S	HexNAc(6)Hex(4)Fuc(1)	C[+57]*2, N[+2013]	1512.46	4	6046.82	6046.83	0	-0.1	212	Specific	440.16	304.5	26.19	3.92	1378	>sp|P2019|HIV1_gp120 glycoprotein OS=Human HIV1 GN=S PE=1 SV=1	1	HIV1-gp120-Trypsin-before-enrichment-glycoproteomics-R1.14749.14749.4	controllerType=0 controllerNumber=1 scan=14749	65.1786
12764:4	1	K.GPC[+57.021]TNVSTVQC[+57.021]THGIRPVVSTQLLLN[+2026.687]GSLAEEEVVIR.S	HexNAc(2)Hex(10)	C[+57]*2, N[+2027]	1515.95	4	6060.78	6060.77	0	2.5	212	Specific	441.94	441.94	20.11	4.68	1378	>sp|P2019|HIV1_gp120 glycoprotein OS=Human HIV1 GN=S PE=1 SV=1	1	HIV1-gp120-Trypsin-before-enrichment-glycoproteomics-R1.14802.14802.4	controllerType=0 controllerNumber=1 scan=14802	65.4065
12341:4	1	K.GPC[+57.021]TN[+2391.857]VSTVQC[+57.021]THGIRPVVSTQLLLN[+714.269]GSLAEEEVVIR.S	HexNAc(5)Hex(4)Fuc(1)NeuAc(2),HexNAc(2)Hex(1)Fuc(1)	C[+57]*2, N[+714][+2392]	1785.55	4	7139.16	7140.21	-1	-5.3	212	Specific	442.04	442.04	0	4.5	1378	>sp|P2019|HIV1_gp120 glycoprotein OS=Human HIV1 GN=S PE=1 SV=1	1	HIV1-gp120-Trypsin-before-enrichment-glycoproteomics-R1.14341.14341.3	controllerType=0 controllerNumber=1 scan=14341	63.3901
12337:5	1	K.GPC[+57.021]TN[+2221.788]VSTVQC[+57.021]THGIRPVVSTQLLLN[+876.322]GSLAEEEVVIR.S	HexNAc(4)Hex(6)Fuc(1)NeuAc(1),HexNAc(2)Hex(2)Fuc(1)	C[+57]*2, N[+876][+2222]	1427.24	5	7132.18	7132.19	0	-2	212	Specific	443.26	443.26	0	5.36	1378	>sp|P2019|HIV1_gp120 glycoprotein OS=Human HIV1 GN=S PE=1 SV=1	1	HIV1-gp120-Trypsin-before-enrichment-glycoproteomics-R1.14337.14337.5	controllerType=0 controllerNumber=1 scan=14337	63.371
12840:4	1	K.GPC[+57.021]TNVSTVQC[+57.021]THGIRPVVSTQLLLN[+1540.529]GSLAEEEVVIR.S	HexNAc(2)Hex(7)	C[+57]*2, N[+1541]	1394.16	4	5573.61	5574.61	-1	0.7	212	Specific	443.86	443.86	24.45	4.5	1378	>sp|P2019|HIV1_gp120 glycoprotein OS=Human HIV1 GN=S PE=1 SV=1	1	HIV1-gp120-Trypsin-before-enrichment-glycoproteomics-R1.14885.14885.4	controllerType=0 controllerNumber=1 scan=14885	65.7629
13606:4	1	K.GPC[+57.021]TNVSTVQC[+57.021]THGIRPVVSTQLLLN[+2715.963]GSLAEEEVVIR.S	HexNAc(5)Hex(6)Fuc(1)NeuAc(2)	C[+57]*2, N[+2716]	1688.02	4	6749.05	6750.04	-1	1.7	212	Specific	443.87	443.87	14.67	4.3	1378	>sp|P2019|HIV1_gp120 glycoprotein OS=Human HIV1 GN=S PE=1 SV=1	1	HIV1-gp120-Trypsin-before-enrichment-glycoproteomics-R1.15721.15721.4	controllerType=0 controllerNumber=1 scan=15721	69.3937
02926:4	1	K.GPC[+57.021]TN[+1987.714]VSTVQC[+57.021]THGIR.P	HexNAc(5)Hex(6)	C[+57]*2, N[+1988]	944.399	4	3774.57	3774.55	0	7.5	212	Specific	447.37	447.37	447.37	3.91	1378	>sp|P2019|HIV1_gp120 glycoprotein OS=Human HIV1 GN=S PE=1 SV=1	1	HIV1-gp120-Trypsin-before-enrichment-glycoproteomics-R1.4082.4082.4	controllerType=0 controllerNumber=1 scan=4082	19.3471
12701:4	1	K.GPC[+57.021]TNVSTVQC[+57.021]THGIRPVVSTQLLLN[+2174.798]GSLAEEEVVIR.S	HexNAc(6)Hex(5)Fuc(1)	C[+57]*2, N[+2175]	1552.98	4	6208.89	6208.88	0	1.6	212	Specific	448.23	285.23	14.67	3.72	1378	>sp|P2019|HIV1_gp120 glycoprotein OS=Human HIV1 GN=S PE=1 SV=1	1	HIV1-gp120-Trypsin-before-enrichment-glycoproteomics-R1.14734.14734.4	controllerType=0 controllerNumber=1 scan=14734	65.1111
12283:5	1	K.GPC[+57.021]TN[+2772.984]VSTVQC[+57.021]THGIRPVVSTQLLLN[+552.217]GSLAEEEVVIR.S	HexNAc(6)Hex(6)NeuAc(2),HexNAc(2)Fuc(1)	C[+57]*2, N[+552][+2773]	1472.66	5	7359.26	7359.28	0	-2.2	212	Specific	460.36	203.69	0	4.03	1378	>sp|P2019|HIV1_gp120 glycoprotein OS=Human HIV1 GN=S PE=1 SV=1	1	HIV1-gp120-Trypsin-before-enrichment-glycoproteomics-R1.14278.14278.5	controllerType=0 controllerNumber=1 scan=14278	63.1217
12293:5	1	K.GPC[+57.021]TN[+2204.772]VSTVQC[+57.021]THGIRPVVSTQLLLN[+1216.423]GSLAEEEVVIR.S	HexNAc(4)Hex(5)NeuAc(2),HexNAc(2)Hex(5)	C[+57]*2, N[+1216][+2205]	1492.06	5	7456.28	7455.28	1	-0.1	212	Specific	461.76	461.76	0	5.36	1378	>sp|P2019|HIV1_gp120 glycoprotein OS=Human HIV1 GN=S PE=1 SV=1	1	HIV1-gp120-Trypsin-before-enrichment-glycoproteomics-R1.14289.14289.5	controllerType=0 controllerNumber=1 scan=14289	63.1695
12968:4	1	K.GPC[+57.021]TNVSTVQC[+57.021]THGIRPVVSTQLLLN[+1809.666]GSLAEEEVVIR.S	HexNAc(5)Hex(4)Fuc(1)	C[+57]*2, N[+1810]	1461.7	4	5843.76	5843.75	0	3	212	Specific	462.03	229.61	11.01	2.99	1378	>sp|P2019|HIV1_gp120 glycoprotein OS=Human HIV1 GN=S PE=1 SV=1	1	HIV1-gp120-Trypsin-before-enrichment-glycoproteomics-R1.15025.15025.4	controllerType=0 controllerNumber=1 scan=15025	66.3766
13244:5	1	K.GPC[+57.021]TNVSTVQC[+57.021]THGIRPVVSTQLLLN[+2018.708]GSLAEEEVVIR.S	HexNAc(3)Hex(6)Fuc(1)NeuAc(1)	C[+57]*2, N[+2019]	1211.57	5	6053.81	6052.79	1	3.1	212	Specific	474.66	474.66	15.25	4.49	1378	>sp|P2019|HIV1_gp120 glycoprotein OS=Human HIV1 GN=S PE=1 SV=1	1	HIV1-gp120-Trypsin-before-enrichment-glycoproteomics-R1.15326.15326.5	controllerType=0 controllerNumber=1 scan=15326	67.6869
02618:3	1	K.GPC[+57.021]TN[+1872.651]VSTVQC[+57.021]THGIR.P	HexNAc(3)Hex(6)NeuAc(1)	C[+57]*2, N[+1873]	1220.5	3	3659.48	3659.48	0	0.3	212	Specific	477.36	374.89	374.89	4.88	1378	>sp|P2019|HIV1_gp120 glycoprotein OS=Human HIV1 GN=S PE=1 SV=1	1	HIV1-gp120-Trypsin-before-enrichment-glycoproteomics-R1.3746.3746.3	controllerType=0 controllerNumber=1 scan=3746	17.8823
12714:4	1	K.GPC[+57.021]TNVSTVQC[+57.021]THGIRPVVSTQLLLN[+1663.608]GSLAEEEVVIR.S	HexNAc(5)Hex(4)	C[+57]*2, N[+1664]	1425.18	4	5697.71	5697.69	0	3.8	212	Specific	484.37	176.23	20.23	2.93	1378	>sp|P2019|HIV1_gp120 glycoprotein OS=Human HIV1 GN=S PE=1 SV=1	1	HIV1-gp120-Trypsin-before-enrichment-glycoproteomics-R1.14748.14748.4	controllerType=0 controllerNumber=1 scan=14748	65.174
12741:4	1	K.GPC[+57.021]TNVSTVQC[+57.021]THGIRPVVSTQLLLN[+1971.719]GSLAEEEVVIR.S	HexNAc(5)Hex(5)Fuc(1)	C[+57]*2, N[+1972]	1502.21	4	6005.8	6005.8	0	0.7	212	Specific	486.99	486.99	14.67	5.09	1378	>sp|P2019|HIV1_gp120 glycoprotein OS=Human HIV1 GN=S PE=1 SV=1	1	HIV1-gp120-Trypsin-before-enrichment-glycoproteomics-R1.14777.14777.4	controllerType=0 controllerNumber=1 scan=14777	65.2989
12458:4	1	K.GPC[+57.021]TNVSTVQC[+57.021]THGIRPVVSTQLLLN[+2919.042]GSLAEEEVVIR.S	HexNAc(6)Hex(6)Fuc(1)NeuAc(2)	C[+57]*2, N[+2919]	1739.03	4	6953.1	6953.12	0	-3.6	212	Specific	492.38	492.38	34.41	5.09	1378	>sp|P2019|HIV1_gp120 glycoprotein OS=Human HIV1 GN=S PE=1 SV=1	1	HIV1-gp120-Trypsin-before-enrichment-glycoproteomics-R1.14469.14469.4	controllerType=0 controllerNumber=1 scan=14469	63.9472
12414:5	1	K.GPC[+57.021]TN[+1548.545]VSTVQC[+57.021]THGIRPVVSTQLLLN[+1694.603]GSLAEEEVVIR.S	HexNAc(3)Hex(4)NeuAc(1),HexNAc(3)Hex(4)Fuc(1)NeuAc(1)	C[+57]*2, N[+1549][+1695]	1456.25	5	7277.21	7277.23	0	-3	212	Specific	495.11	495.11	0	5.39	1378	>sp|P2019|HIV1_gp120 glycoprotein OS=Human HIV1 GN=S PE=1 SV=1	1	HIV1-gp120-Trypsin-before-enrichment-glycoproteomics-R1.14421.14421.5	controllerType=0 controllerNumber=1 scan=14421	63.7365
12502:5	1	K.GPC[+57.021]TNVSTVQC[+57.021]THGIRPVVSTQLLLN[+3081.095]GSLAEEEVVIR.S	HexNAc(6)Hex(7)Fuc(1)NeuAc(2)	C[+57]*2, N[+3081]	1423.83	5	7115.14	7115.17	0	-4.8	212	Specific	502.04	502.04	20.4	5.39	1378	>sp|P2019|HIV1_gp120 glycoprotein OS=Human HIV1 GN=S PE=1 SV=1	1	HIV1-gp120-Trypsin-before-enrichment-glycoproteomics-R1.14517.14517.5	controllerType=0 controllerNumber=1 scan=14517	64.1584
12717:5	1	K.GPC[+57.021]TNVSTVQC[+57.021]THGIRPVVSTQLLLN[+1987.714]GSLAEEEVVIR.S	HexNAc(5)Hex(6)	C[+57]*2, N[+1988]	1205.16	5	6021.77	6021.79	0	-3.8	212	Specific	502.78	502.78	24.68	5.39	1378	>sp|P2019|HIV1_gp120 glycoprotein OS=Human HIV1 GN=S PE=1 SV=1	1	HIV1-gp120-Trypsin-before-enrichment-glycoproteomics-R1.14751.14751.5	controllerType=0 controllerNumber=1 scan=14751	65.1878
12241:5	1	K.GPC[+57.021]TN[+1378.476]VSTVQC[+57.021]THGIRPVVSTQLLLN[+2350.830]GSLAEEEVVIR.S	HexNAc(2)Hex(6),HexNAc(4)Hex(5)Fuc(1)NeuAc(2)	C[+57]*2, N[+1378][+2351]	1553.68	5	7764.39	7763.39	1	0.1	212	Specific	506.01	246.73	0	4.21	1378	>sp|P2019|HIV1_gp120 glycoprotein OS=Human HIV1 GN=S PE=1 SV=1	1	HIV1-gp120-Trypsin-before-enrichment-glycoproteomics-R1.14232.14232.4	controllerType=0 controllerNumber=1 scan=14232	62.9301
12475:5	1	K.GPC[+57.021]TN[+2391.857]VSTVQC[+57.021]THGIRPVVSTQLLLN[+203.079]GSLAEEEVVIR.S	HexNAc(5)Hex(4)Fuc(1)NeuAc(2),HexNAc(1)	C[+57]*2, N[+203][+2392]	1326.6	5	6628.99	6629.02	0	-4.3	212	Specific	507.75	507.75	0	5.39	1378	>sp|P2019|HIV1_gp120 glycoprotein OS=Human HIV1 GN=S PE=1 SV=1	1	HIV1-gp120-Trypsin-before-enrichment-glycoproteomics-R1.14487.14487.5	controllerType=0 controllerNumber=1 scan=14487	64.0287
13643:4	1	K.GPC[+57.021]TNVSTVQC[+57.021]THGIRPVVSTQLLLN[+2350.830]GSLAEEEVVIR.S	HexNAc(4)Hex(5)Fuc(1)NeuAc(2)	C[+57]*2, N[+2351]	1596.99	4	6384.93	6384.91	0	2.8	212	Specific	513.92	403.78	20.1	4.7	1378	>sp|P2019|HIV1_gp120 glycoprotein OS=Human HIV1 GN=S PE=1 SV=1	1	HIV1-gp120-Trypsin-before-enrichment-glycoproteomics-R1.15762.15762.4	controllerType=0 controllerNumber=1 scan=15762	69.5733
02702:3	1	K.GPC[+57.021]TN[+1548.545]VSTVQC[+57.021]THGIR.P	HexNAc(3)Hex(4)NeuAc(1)	C[+57]*2, N[+1549]	1112.47	3	3335.38	3335.38	0	1.2	212	Specific	527.46	476.79	476.79	4.94	1378	>sp|P2019|HIV1_gp120 glycoprotein OS=Human HIV1 GN=S PE=1 SV=1	1	HIV1-gp120-Trypsin-before-enrichment-glycoproteomics-R1.3837.3837.3	controllerType=0 controllerNumber=1 scan=3837	18.2804
12787:4	1	K.GPC[+57.021]TNVSTVQC[+57.021]THGIRPVVSTQLLLN[+1460.529]GSLAEEEVVIR.S	HexNAc(4)Hex(4)	C[+57]*2, N[+1461]	1374.41	4	5494.62	5494.61	0	2	212	Specific	533.21	533.21	20.88	5.13	1378	>sp|P2019|HIV1_gp120 glycoprotein OS=Human HIV1 GN=S PE=1 SV=1	1	HIV1-gp120-Trypsin-before-enrichment-glycoproteomics-R1.14827.14827.2	controllerType=0 controllerNumber=1 scan=14827	65.5161
12780:4	1	K.GPC[+57.021]TN[+1241.454]VSTVQC[+57.021]THGIRPVVSTQLLLN[+552.217]GSLAEEEVVIR.S	HexNAc(3)Hex(3)Fuc(1),HexNAc(2)Fuc(1)	C[+57]*2, N[+552][+1241]	1457.7	4	5827.76	5827.75	0	1.7	212	Specific	535.09	535.09	1.2	5.13	1378	>sp|P2019|HIV1_gp120 glycoprotein OS=Human HIV1 GN=S PE=1 SV=1	1	HIV1-gp120-Trypsin-before-enrichment-glycoproteomics-R1.14820.14820.4	controllerType=0 controllerNumber=1 scan=14820	65.4839
12889:4	1	K.GPC[+57.021]TNVSTVQC[+57.021]THGIRPVVSTQLLLN[+1216.423]GSLAEEEVVIR.S	HexNAc(2)Hex(5)	C[+57]*2, N[+1216]	1313.38	4	5250.5	5250.5	0	0.1	212	Specific	536.55	536.55	25.94	5.33	1378	>sp|P2019|HIV1_gp120 glycoprotein OS=Human HIV1 GN=S PE=1 SV=1	1	HIV1-gp120-Trypsin-before-enrichment-glycoproteomics-R1.14939.14939.4	controllerType=0 controllerNumber=1 scan=14939	65.9974
13589:5	1	K.GPC[+57.021]TNVSTVQC[+57.021]THGIRPVVSTQLLLN[+3081.095]GSLAEEEVVIR.S	HexNAc(6)Hex(7)Fuc(1)NeuAc(2)	C[+57]*2, N[+3081]	1423.84	5	7115.18	7115.17	0	0.5	212	Specific	536.58	492.23	1.98	5.63	1378	>sp|P2019|HIV1_gp120 glycoprotein OS=Human HIV1 GN=S PE=1 SV=1	1	HIV1-gp120-Trypsin-before-enrichment-glycoproteomics-R1.15702.15702.5	controllerType=0 controllerNumber=1 scan=15702	69.3095
12757:4	1	K.GPC[+57.021]TNVSTVQC[+57.021]THGIRPVVSTQLLLN[+1809.666]GSLAEEEVVIR.S	HexNAc(5)Hex(4)Fuc(1)	C[+57]*2, N[+1810]	1461.69	4	5843.75	5843.75	0	1.5	212	Specific	537.91	383.5	27.05	5.13	1378	>sp|P2019|HIV1_gp120 glycoprotein OS=Human HIV1 GN=S PE=1 SV=1	1	HIV1-gp120-Trypsin-before-enrichment-glycoproteomics-R1.14795.14795.4	controllerType=0 controllerNumber=1 scan=14795	65.3743
02113:3	1	K.GPC[+57.021]TN[+1825.661]VSTVQC[+57.021]THGIR.P	HexNAc(5)Hex(5)	C[+57]*2, N[+1826]	1204.84	3	3612.5	3612.49	0	0.8	212	Specific	539.11	462.95	462.95	5.14	1378	>sp|P2019|HIV1_gp120 glycoprotein OS=Human HIV1 GN=S PE=1 SV=1	1	HIV1-gp120-Trypsin-before-enrichment-glycoproteomics-R1.3195.3195.3	controllerType=0 controllerNumber=1 scan=3195	15.4891
12300:5	1	K.GPC[+57.021]TNVSTVQC[+57.021]THGIRPVVSTQLLLN[+3081.095]GSLAEEEVVIR.S	HexNAc(6)Hex(7)Fuc(1)NeuAc(2)	C[+57]*2, N[+3081]	1423.84	5	7115.15	7115.17	0	-4	212	Specific	551.48	551.48	24.72	5.63	1378	>sp|P2019|HIV1_gp120 glycoprotein OS=Human HIV1 GN=S PE=1 SV=1	1	HIV1-gp120-Trypsin-before-enrichment-glycoproteomics-R1.14296.14296.5	controllerType=0 controllerNumber=1 scan=14296	63.1995
12773:4	1	K.GPC[+57.021]TNVSTVQC[+57.021]THGIRPVVSTQLLLN[+1751.624]GSLAEEEVVIR.S	HexNAc(4)Hex(4)NeuAc(1)	C[+57]*2, N[+1752]	1447.44	4	5786.73	5785.7	1	4.5	212	Specific	564.56	564.56	22.39	5.55	1378	>sp|P2019|HIV1_gp120 glycoprotein OS=Human HIV1 GN=S PE=1 SV=1	1	HIV1-gp120-Trypsin-before-enrichment-glycoproteomics-R1.14812.14812.4	controllerType=0 controllerNumber=1 scan=14812	65.4497
02142:3	1	K.GPC[+57.021]TN[+1809.666]VSTVQC[+57.021]THGIR.P	HexNAc(5)Hex(4)Fuc(1)	C[+57]*2, N[+1810]	1199.51	3	3596.5	3596.5	0	1.4	212	Specific	567.47	516.03	516.03	5.92	1378	>sp|P2019|HIV1_gp120 glycoprotein OS=Human HIV1 GN=S PE=1 SV=1	1	HIV1-gp120-Trypsin-before-enrichment-glycoproteomics-R1.3226.3226.3	controllerType=0 controllerNumber=1 scan=3226	15.6226
02160:3	1	K.GPC[+57.021]TN[+1647.613]VSTVQC[+57.021]THGIR.P	HexNAc(5)Hex(3)Fuc(1)	C[+57]*2, N[+1648]	1145.49	3	3434.45	3434.45	0	0.8	212	Specific	571.26	571.26	571.26	6.12	1378	>sp|P2019|HIV1_gp120 glycoprotein OS=Human HIV1 GN=S PE=1 SV=1	1	HIV1-gp120-Trypsin-before-enrichment-glycoproteomics-R1.3246.3246.3	controllerType=0 controllerNumber=1 scan=3246	15.6996
02653:3	1	K.GPC[+57.021]TN[+1710.598]VSTVQC[+57.021]THGIR.P	HexNAc(3)Hex(5)NeuAc(1)	C[+57]*2, N[+1711]	1166.48	3	3497.43	3497.43	0	0.6	212	Specific	572.47	485.59	485.59	6.12	1378	>sp|P2019|HIV1_gp120 glycoprotein OS=Human HIV1 GN=S PE=1 SV=1	1	HIV1-gp120-Trypsin-before-enrichment-glycoproteomics-R1.3784.3784.3	controllerType=0 controllerNumber=1 scan=3784	18.0477
13039:4	1	K.GPC[+57.021]TNVSTVQC[+57.021]THGIRPVVSTQLLLN[+1864.634]GSLAEEEVVIR.S	HexNAc(2)Hex(9)	C[+57]*2, N[+1865]	1475.44	4	5898.72	5898.71	0	1	212	Specific	574.31	574.31	14.67	6.31	1378	>sp|P2019|HIV1_gp120 glycoprotein OS=Human HIV1 GN=S PE=1 SV=1	1	HIV1-gp120-Trypsin-before-enrichment-glycoproteomics-R1.15102.15102.3	controllerType=0 controllerNumber=1 scan=15102	66.7162
02123:3	1	K.GPC[+57.021]TN[+1727.613]VSTVQC[+57.021]THGIR.P	HexNAc(3)Hex(6)Fuc(1)	C[+57]*2, N[+1728]	1172.15	3	3514.45	3514.45	0	1.4	212	Specific	580.05	536.24	536.24	5.92	1378	>sp|P2019|HIV1_gp120 glycoprotein OS=Human HIV1 GN=S PE=1 SV=1	1	HIV1-gp120-Trypsin-before-enrichment-glycoproteomics-R1.3206.3206.3	controllerType=0 controllerNumber=1 scan=3206	15.537
12778:4	1	K.GPC[+57.021]TNVSTVQC[+57.021]THGIRPVVSTQLLLN[+1751.624]GSLAEEEVVIR.S	HexNAc(4)Hex(4)NeuAc(1)	C[+57]*2, N[+1752]	1447.44	4	5786.74	5785.7	1	4.9	212	Specific	585.93	585.93	22.93	5.55	1378	>sp|P2019|HIV1_gp120 glycoprotein OS=Human HIV1 GN=S PE=1 SV=1	1	HIV1-gp120-Trypsin-before-enrichment-glycoproteomics-R1.14818.14818.4	controllerType=0 controllerNumber=1 scan=14818	65.4738
02144:3	1	K.GPC[+57.021]TN[+1622.582]VSTVQC[+57.021]THGIR.P	HexNAc(4)Hex(5)	C[+57]*2, N[+1623]	1137.14	3	3409.42	3409.41	0	1.2	212	Specific	587.14	500.26	500.26	5.92	1378	>sp|P2019|HIV1_gp120 glycoprotein OS=Human HIV1 GN=S PE=1 SV=1	1	HIV1-gp120-Trypsin-before-enrichment-glycoproteomics-R1.3229.3229.3	controllerType=0 controllerNumber=1 scan=3229	15.6327
12881:4	1	K.GPC[+57.021]TNVSTVQC[+57.021]THGIRPVVSTQLLLN[+1702.581]GSLAEEEVVIR.S	HexNAc(2)Hex(8)	C[+57]*2, N[+1703]	1434.93	4	5736.68	5736.66	0	4	212	Specific	591.31	591.31	16.89	5.55	1378	>sp|P2019|HIV1_gp120 glycoprotein OS=Human HIV1 GN=S PE=1 SV=1	1	HIV1-gp120-Trypsin-before-enrichment-glycoproteomics-R1.14930.14930.4	controllerType=0 controllerNumber=1 scan=14930	65.9595
13240:4	1	K.GPC[+57.021]TNVSTVQC[+57.021]THGIRPVVSTQLLLN[+2059.735]GSLAEEEVVIR.S	HexNAc(4)Hex(5)Fuc(1)NeuAc(1)	C[+57]*2, N[+2060]	1524.21	4	6093.83	6093.81	0	3.1	212	Specific	594.11	594.11	12.68	5.44	1378	>sp|P2019|HIV1_gp120 glycoprotein OS=Human HIV1 GN=S PE=1 SV=1	1	HIV1-gp120-Trypsin-before-enrichment-glycoproteomics-R1.15322.15322.4	controllerType=0 controllerNumber=1 scan=15322	67.6676
02143:3	1	K.GPC[+57.021]TN[+1581.555]VSTVQC[+57.021]THGIR.P	HexNAc(3)Hex(6)	C[+57]*2, N[+1582]	1123.47	3	3368.39	3368.39	0	1.7	212	Specific	606.62	501.61	501.61	6.92	1378	>sp|P2019|HIV1_gp120 glycoprotein OS=Human HIV1 GN=S PE=1 SV=1	1	HIV1-gp120-Trypsin-before-enrichment-glycoproteomics-R1.3228.3228.3	controllerType=0 controllerNumber=1 scan=3228	15.6282
02211:3	1	K.GPC[+57.021]TN[+1095.397]VSTVQC[+57.021]THGIR.P	HexNAc(3)Hex(3)	C[+57]*2, N[+1095]	961.414	3	2882.23	2882.23	0	0	212	Specific	615.76	615.76	615.76	7.12	1378	>sp|P2019|HIV1_gp120 glycoprotein OS=Human HIV1 GN=S PE=1 SV=1	1	HIV1-gp120-Trypsin-before-enrichment-glycoproteomics-R1.3302.3302.3	controllerType=0 controllerNumber=1 scan=3302	15.9427
02158:3	1	K.GPC[+57.021]TN[+1606.587]VSTVQC[+57.021]THGIR.P	HexNAc(4)Hex(4)Fuc(1)	C[+57]*2, N[+1607]	1131.81	3	3393.42	3393.42	0	1	212	Specific	615.91	524.1	524.1	7.12	1378	>sp|P2019|HIV1_gp120 glycoprotein OS=Human HIV1 GN=S PE=1 SV=1	1	HIV1-gp120-Trypsin-before-enrichment-glycoproteomics-R1.3244.3244.3	controllerType=0 controllerNumber=1 scan=3244	15.6904
13251:4	1	K.GPC[+57.021]TNVSTVQC[+57.021]THGIRPVVSTQLLLN[+1897.682]GSLAEEEVVIR.S	HexNAc(4)Hex(4)Fuc(1)NeuAc(1)	C[+57]*2, N[+1898]	1483.7	4	5931.77	5931.76	0	1.4	212	Specific	620.23	620.23	21.43	7.11	1378	>sp|P2019|HIV1_gp120 glycoprotein OS=Human HIV1 GN=S PE=1 SV=1	1	HIV1-gp120-Trypsin-before-enrichment-glycoproteomics-R1.15334.15334.4	controllerType=0 controllerNumber=1 scan=15334	67.7201
02140:3	1	K.GPC[+57.021]TN[+1565.560]VSTVQC[+57.021]THGIR.P	HexNAc(3)Hex(5)Fuc(1)	C[+57]*2, N[+1566]	1118.14	3	3352.4	3352.39	0	1.2	212	Specific	620.28	507.43	507.43	6.92	1378	>sp|P2019|HIV1_gp120 glycoprotein OS=Human HIV1 GN=S PE=1 SV=1	1	HIV1-gp120-Trypsin-before-enrichment-glycoproteomics-R1.3224.3224.3	controllerType=0 controllerNumber=1 scan=3224	15.6134
02662:3	1	K.GPC[+57.021]TN[+1913.677]VSTVQC[+57.021]THGIR.P	HexNAc(4)Hex(5)NeuAc(1)	C[+57]*2, N[+1914]	1234.18	3	3700.51	3700.51	0	1.4	212	Specific	634.52	550.39	550.39	6.92	1378	>sp|P2019|HIV1_gp120 glycoprotein OS=Human HIV1 GN=S PE=1 SV=1	1	HIV1-gp120-Trypsin-before-enrichment-glycoproteomics-R1.3794.3794.3	controllerType=0 controllerNumber=1 scan=3794	18.0902
02204:3	1	K.GPC[+57.021]TN[+1241.454]VSTVQC[+57.021]THGIR.P	HexNAc(3)Hex(3)Fuc(1)	C[+57]*2, N[+1241]	1010.1	3	3028.29	3028.29	0	1.1	212	Specific	647.56	635.96	635.96	6.92	1378	>sp|P2019|HIV1_gp120 glycoprotein OS=Human HIV1 GN=S PE=1 SV=1	1	HIV1-gp120-Trypsin-before-enrichment-glycoproteomics-R1.3294.3294.3	controllerType=0 controllerNumber=1 scan=3294	15.9095
02200:3	1	K.GPC[+57.021]TN[+1054.370]VSTVQC[+57.021]THGIR.P	HexNAc(2)Hex(4)	C[+57]*2, N[+1054]	947.74	3	2841.2	2841.2	0	0.7	212	Specific	653.78	569.97	569.97	8.12	1378	>sp|P2019|HIV1_gp120 glycoprotein OS=Human HIV1 GN=S PE=1 SV=1	1	HIV1-gp120-Trypsin-before-enrichment-glycoproteomics-R1.3290.3290.3	controllerType=0 controllerNumber=1 scan=3290	15.8903
12949:4	1	K.GPC[+57.021]TNVSTVQC[+57.021]THGIRPVVSTQLLLN[+1864.634]GSLAEEEVVIR.S	HexNAc(2)Hex(9)	C[+57]*2, N[+1865]	1475.69	4	5899.73	5898.71	1	2.4	212	Specific	656.75	656.75	19.06	7.92	1378	>sp|P2019|HIV1_gp120 glycoprotein OS=Human HIV1 GN=S PE=1 SV=1	1	HIV1-gp120-Trypsin-before-enrichment-glycoproteomics-R1.15004.15004.4	controllerType=0 controllerNumber=1 scan=15004	66.285
12801:4	1	K.GPC[+57.021]TNVSTVQC[+57.021]THGIRPVVSTQLLLN[+1647.613]GSLAEEEVVIR.S	HexNAc(5)Hex(3)Fuc(1)	C[+57]*2, N[+1648]	1421.18	4	5681.7	5681.69	0	1.4	212	Specific	658.72	458.38	24.97	8.11	1378	>sp|P2019|HIV1_gp120 glycoprotein OS=Human HIV1 GN=S PE=1 SV=1	1	HIV1-gp120-Trypsin-before-enrichment-glycoproteomics-R1.14843.14843.4	controllerType=0 controllerNumber=1 scan=14843	65.5812
12860:5	1	K.GPC[+57.021]TNVSTVQC[+57.021]THGIRPVVSTQLLLN[+1864.634]GSLAEEEVVIR.S	HexNAc(2)Hex(9)	C[+57]*2, N[+1865]	1180.75	5	5899.72	5898.71	1	0.2	212	Specific	661.76	661.76	12.91	8.61	1378	>sp|P2019|HIV1_gp120 glycoprotein OS=Human HIV1 GN=S PE=1 SV=1	1	HIV1-gp120-Trypsin-before-enrichment-glycoproteomics-R1.14907.14907.5	controllerType=0 controllerNumber=1 scan=14907	65.8589
12887:5	1	K.GPC[+57.021]TNVSTVQC[+57.021]THGIRPVVSTQLLLN[+1864.634]GSLAEEEVVIR.S	HexNAc(2)Hex(9)	C[+57]*2, N[+1865]	1180.55	5	5898.73	5898.71	0	2.6	212	Specific	666.45	666.45	20.38	8.22	1378	>sp|P2019|HIV1_gp120 glycoprotein OS=Human HIV1 GN=S PE=1 SV=1	1	HIV1-gp120-Trypsin-before-enrichment-glycoproteomics-R1.14936.14936.5	controllerType=0 controllerNumber=1 scan=14936	65.9871
13640:5	1	K.GPC[+57.021]TNVSTVQC[+57.021]THGIRPVVSTQLLLN[+2350.830]GSLAEEEVVIR.S	HexNAc(4)Hex(5)Fuc(1)NeuAc(2)	C[+57]*2, N[+2351]	1277.79	5	6384.91	6384.91	0	0.6	212	Specific	667.28	544.99	22.85	8.61	1378	>sp|P2019|HIV1_gp120 glycoprotein OS=Human HIV1 GN=S PE=1 SV=1	1	HIV1-gp120-Trypsin-before-enrichment-glycoproteomics-R1.15758.15758.5	controllerType=0 controllerNumber=1 scan=15758	69.5585
02133:3	1	K.GPC[+57.021]TN[+1768.640]VSTVQC[+57.021]THGIR.P	HexNAc(4)Hex(5)Fuc(1)	C[+57]*2, N[+1769]	1185.83	3	3555.48	3555.47	0	1.6	212	Specific	668.64	584.67	584.67	7.92	1378	>sp|P2019|HIV1_gp120 glycoprotein OS=Human HIV1 GN=S PE=1 SV=1	1	HIV1-gp120-Trypsin-before-enrichment-glycoproteomics-R1.3217.3217.3	controllerType=0 controllerNumber=1 scan=3217	15.5818
12884:4	1	K.GPC[+57.021]TNVSTVQC[+57.021]THGIRPVVSTQLLLN[+1864.634]GSLAEEEVVIR.S	HexNAc(2)Hex(9)	C[+57]*2, N[+1865]	1475.44	4	5898.73	5898.71	0	2.3	212	Specific	669.22	669.22	21.95	7.92	1378	>sp|P2019|HIV1_gp120 glycoprotein OS=Human HIV1 GN=S PE=1 SV=1	1	HIV1-gp120-Trypsin-before-enrichment-glycoproteomics-R1.14933.14933.5	controllerType=0 controllerNumber=1 scan=14933	65.9733
02159:3	1	K.GPC[+57.021]TN[+1460.529]VSTVQC[+57.021]THGIR.P	HexNAc(4)Hex(4)	C[+57]*2, N[+1461]	1083.13	3	3247.36	3247.36	0	0.4	212	Specific	669.59	600.38	600.38	8.12	1378	>sp|P2019|HIV1_gp120 glycoprotein OS=Human HIV1 GN=S PE=1 SV=1	1	HIV1-gp120-Trypsin-before-enrichment-glycoproteomics-R1.3245.3245.3	controllerType=0 controllerNumber=1 scan=3245	15.695
02147:3	1	K.GPC[+57.021]TN[+1419.502]VSTVQC[+57.021]THGIR.P	HexNAc(3)Hex(5)	C[+57]*2, N[+1420]	1069.45	3	3206.34	3206.33	0	1.5	212	Specific	673.13	614.22	614.22	7.92	1378	>sp|P2019|HIV1_gp120 glycoprotein OS=Human HIV1 GN=S PE=1 SV=1	1	HIV1-gp120-Trypsin-before-enrichment-glycoproteomics-R1.3232.3232.3	controllerType=0 controllerNumber=1 scan=3232	15.6442
12823:4	1	K.GPC[+57.021]TNVSTVQC[+57.021]THGIRPVVSTQLLLN[+1702.581]GSLAEEEVVIR.S	HexNAc(2)Hex(8)	C[+57]*2, N[+1703]	1434.92	4	5736.67	5736.66	0	1.7	212	Specific	674.83	674.83	28.7	8.11	1378	>sp|P2019|HIV1_gp120 glycoprotein OS=Human HIV1 GN=S PE=1 SV=1	1	HIV1-gp120-Trypsin-before-enrichment-glycoproteomics-R1.14867.14867.4	controllerType=0 controllerNumber=1 scan=14867	65.6815
12958:4	1	K.GPC[+57.021]TNVSTVQC[+57.021]THGIRPVVSTQLLLN[+1864.634]GSLAEEEVVIR.S	HexNAc(2)Hex(9)	C[+57]*2, N[+1865]	1475.44	4	5898.73	5898.71	0	3	212	Specific	685.39	685.39	17.66	7.92	1378	>sp|P2019|HIV1_gp120 glycoprotein OS=Human HIV1 GN=S PE=1 SV=1	1	HIV1-gp120-Trypsin-before-enrichment-glycoproteomics-R1.15014.15014.4	controllerType=0 controllerNumber=1 scan=15014	66.3283
02166:3	1	K.GPC[+57.021]TN[+1403.507]VSTVQC[+57.021]THGIR.P	HexNAc(3)Hex(4)Fuc(1)	C[+57]*2, N[+1404]	1064.12	3	3190.34	3190.34	0	-0.7	212	Specific	685.43	615.14	615.14	8.12	1378	>sp|P2019|HIV1_gp120 glycoprotein OS=Human HIV1 GN=S PE=1 SV=1	1	HIV1-gp120-Trypsin-before-enrichment-glycoproteomics-R1.3252.3252.3	controllerType=0 controllerNumber=1 scan=3252	15.7273
12827:4	1	K.GPC[+57.021]TNVSTVQC[+57.021]THGIRPVVSTQLLLN[+1241.454]GSLAEEEVVIR.S	HexNAc(3)Hex(3)Fuc(1)	C[+57]*2, N[+1241]	1319.64	4	5275.54	5275.53	0	1	212	Specific	697.02	697.02	26.47	8.31	1378	>sp|P2019|HIV1_gp120 glycoprotein OS=Human HIV1 GN=S PE=1 SV=1	1	HIV1-gp120-Trypsin-before-enrichment-glycoproteomics-R1.14871.14871.4	controllerType=0 controllerNumber=1 scan=14871	65.7009
12724:4	1	K.GPC[+57.021]TNVSTVQC[+57.021]THGIRPVVSTQLLLN[+1768.640]GSLAEEEVVIR.S	HexNAc(4)Hex(5)Fuc(1)	C[+57]*2, N[+1769]	1451.44	4	5802.73	5802.72	0	2.3	212	Specific	698.92	698.92	34.87	7.92	1378	>sp|P2019|HIV1_gp120 glycoprotein OS=Human HIV1 GN=S PE=1 SV=1	1	HIV1-gp120-Trypsin-before-enrichment-glycoproteomics-R1.14759.14759.4	controllerType=0 controllerNumber=1 scan=14759	65.2217
02110:3	1	K.GPC[+57.021]TN[+1540.529]VSTVQC[+57.021]THGIR.P	HexNAc(2)Hex(7)	C[+57]*2, N[+1541]	1109.79	3	3327.37	3327.36	0	1.3	212	Specific	704.88	678.41	678.41	8.92	1378	>sp|P2019|HIV1_gp120 glycoprotein OS=Human HIV1 GN=S PE=1 SV=1	1	HIV1-gp120-Trypsin-before-enrichment-glycoproteomics-R1.3192.3192.3	controllerType=0 controllerNumber=1 scan=3192	15.4744
12788:4	1	K.GPC[+57.021]TNVSTVQC[+57.021]THGIRPVVSTQLLLN[+1581.555]GSLAEEEVVIR.S	HexNAc(3)Hex(6)	C[+57]*2, N[+1582]	1404.67	4	5615.64	5615.63	0	0.8	212	Specific	710.87	710.87	31.45	9.31	1378	>sp|P2019|HIV1_gp120 glycoprotein OS=Human HIV1 GN=S PE=1 SV=1	1	HIV1-gp120-Trypsin-before-enrichment-glycoproteomics-R1.14829.14829.4	controllerType=0 controllerNumber=1 scan=14829	65.5217
02101:3	1	K.GPC[+57.021]TN[+1702.581]VSTVQC[+57.021]THGIR.P	HexNAc(2)Hex(8)	C[+57]*2, N[+1703]	1163.81	3	3489.42	3489.41	0	1.2	212	Specific	717.35	690.08	690.08	8.92	1378	>sp|P2019|HIV1_gp120 glycoprotein OS=Human HIV1 GN=S PE=1 SV=1	1	HIV1-gp120-Trypsin-before-enrichment-glycoproteomics-R1.3182.3182.3	controllerType=0 controllerNumber=1 scan=3182	15.4329
02182:3	1	K.GPC[+57.021]TN[+1444.534]VSTVQC[+57.021]THGIR.P	HexNAc(4)Hex(3)Fuc(1)	C[+57]*2, N[+1445]	1077.79	3	3231.37	3231.37	0	0.7	212	Specific	719.08	719.08	719.08	9.12	1378	>sp|P2019|HIV1_gp120 glycoprotein OS=Human HIV1 GN=S PE=1 SV=1	1	HIV1-gp120-Trypsin-before-enrichment-glycoproteomics-R1.3270.3270.3	controllerType=0 controllerNumber=1 scan=3270	15.8044
12712:4	1	K.GPC[+57.021]TNVSTVQC[+57.021]THGIRPVVSTQLLLN[+1864.634]GSLAEEEVVIR.S	HexNAc(2)Hex(9)	C[+57]*2, N[+1865]	1475.44	4	5898.73	5898.71	0	2.3	212	Specific	727.34	727.34	14.67	8.92	1378	>sp|P2019|HIV1_gp120 glycoprotein OS=Human HIV1 GN=S PE=1 SV=1	1	HIV1-gp120-Trypsin-before-enrichment-glycoproteomics-R1.14746.14746.4	controllerType=0 controllerNumber=1 scan=14746	65.1638
12877:4	1	K.GPC[+57.021]TNVSTVQC[+57.021]THGIRPVVSTQLLLN[+892.317]GSLAEEEVVIR.S	HexNAc(2)Hex(3)	C[+57]*2, N[+892]	1232.36	4	4926.4	4926.4	0	1.4	212	Specific	727.69	727.69	47.7	9.11	1378	>sp|P2019|HIV1_gp120 glycoprotein OS=Human HIV1 GN=S PE=1 SV=1	1	HIV1-gp120-Trypsin-before-enrichment-glycoproteomics-R1.14926.14926.4	controllerType=0 controllerNumber=1 scan=14926	65.9401
12751:4	1	K.GPC[+57.021]TNVSTVQC[+57.021]THGIRPVVSTQLLLN[+1606.587]GSLAEEEVVIR.S	HexNAc(4)Hex(4)Fuc(1)	C[+57]*2, N[+1607]	1410.93	4	5640.68	5640.67	0	2.1	212	Specific	729.2	729.2	32.35	8.92	1378	>sp|P2019|HIV1_gp120 glycoprotein OS=Human HIV1 GN=S PE=1 SV=1	1	HIV1-gp120-Trypsin-before-enrichment-glycoproteomics-R1.14788.14788.4	controllerType=0 controllerNumber=1 scan=14788	65.3466
12848:5	1	K.GPC[+57.021]TNVSTVQC[+57.021]THGIRPVVSTQLLLN[+1864.634]GSLAEEEVVIR.S	HexNAc(2)Hex(9)	C[+57]*2, N[+1865]	1180.55	5	5898.73	5898.71	0	2.2	212	Specific	745.13	745.13	17.02	9.22	1378	>sp|P2019|HIV1_gp120 glycoprotein OS=Human HIV1 GN=S PE=1 SV=1	1	HIV1-gp120-Trypsin-before-enrichment-glycoproteomics-R1.14894.14894.5	controllerType=0 controllerNumber=1 scan=14894	65.8017
02244:3	1	K.GPC[+57.021]TN[+892.317]VSTVQC[+57.021]THGIR.P	HexNAc(2)Hex(3)	C[+57]*2, N[+892]	893.722	3	2679.15	2679.15	0	0.9	212	Specific	765.61	765.61	765.61	10.12	1378	>sp|P2019|HIV1_gp120 glycoprotein OS=Human HIV1 GN=S PE=1 SV=1	1	HIV1-gp120-Trypsin-before-enrichment-glycoproteomics-R1.3338.3338.3	controllerType=0 controllerNumber=1 scan=3338	16.0993
02187:3	1	K.GPC[+57.021]TN[+1298.476]VSTVQC[+57.021]THGIR.P	HexNAc(4)Hex(3)	C[+57]*2, N[+1298]	1029.11	3	3085.31	3085.31	0	0.2	212	Specific	773.86	773.86	773.86	10.12	1378	>sp|P2019|HIV1_gp120 glycoprotein OS=Human HIV1 GN=S PE=1 SV=1	1	HIV1-gp120-Trypsin-before-enrichment-glycoproteomics-R1.3275.3275.3	controllerType=0 controllerNumber=1 scan=3275	15.8274
12758:4	1	K.GPC[+57.021]TNVSTVQC[+57.021]THGIRPVVSTQLLLN[+1540.529]GSLAEEEVVIR.S	HexNAc(2)Hex(7)	C[+57]*2, N[+1541]	1394.41	4	5574.62	5574.61	0	1.9	212	Specific	778.37	778.37	45.35	10.11	1378	>sp|P2019|HIV1_gp120 glycoprotein OS=Human HIV1 GN=S PE=1 SV=1	1	HIV1-gp120-Trypsin-before-enrichment-glycoproteomics-R1.14796.14796.4	controllerType=0 controllerNumber=1 scan=14796	65.3789
12736:6	1	K.GPC[+57.021]TNVSTVQC[+57.021]THGIRPVVSTQLLLN[+1864.634]GSLAEEEVVIR.S	HexNAc(2)Hex(9)	C[+57]*2, N[+1865]	983.794	6	5897.73	5898.71	-1	3.1	212	Specific	780.24	780.24	22.48	9.17	1378	>sp|P2019|HIV1_gp120 glycoprotein OS=Human HIV1 GN=S PE=1 SV=1	1	HIV1-gp120-Trypsin-before-enrichment-glycoproteomics-R1.14772.14772.6	controllerType=0 controllerNumber=1 scan=14772	65.2759
02132:3	1	K.GPC[+57.021]TN[+1378.476]VSTVQC[+57.021]THGIR.P	HexNAc(2)Hex(6)	C[+57]*2, N[+1378]	1055.78	3	3165.32	3165.31	0	2.2	212	Specific	780.41	754.28	754.28	9.73	1378	>sp|P2019|HIV1_gp120 glycoprotein OS=Human HIV1 GN=S PE=1 SV=1	1	HIV1-gp120-Trypsin-before-enrichment-glycoproteomics-R1.3216.3216.3	controllerType=0 controllerNumber=1 scan=3216	15.5774
12777:4	1	K.GPC[+57.021]TNVSTVQC[+57.021]THGIRPVVSTQLLLN[+1565.560]GSLAEEEVVIR.S	HexNAc(3)Hex(5)Fuc(1)	C[+57]*2, N[+1566]	1400.67	4	5599.65	5599.64	0	1.2	212	Specific	785.57	785.57	30.48	10.11	1378	>sp|P2019|HIV1_gp120 glycoprotein OS=Human HIV1 GN=S PE=1 SV=1	1	HIV1-gp120-Trypsin-before-enrichment-glycoproteomics-R1.14817.14817.4	controllerType=0 controllerNumber=1 scan=14817	65.4691
02189:3	1	K.GPC[+57.021]TN[+1298.476]VSTVQC[+57.021]THGIR.P	HexNAc(4)Hex(3)	C[+57]*2, N[+1298]	1029.11	3	3085.31	3085.31	0	1.2	212	Specific	789.3	789.3	789.3	9.92	1378	>sp|P2019|HIV1_gp120 glycoprotein OS=Human HIV1 GN=S PE=1 SV=1	1	HIV1-gp120-Trypsin-before-enrichment-glycoproteomics-R1.3278.3278.3	controllerType=0 controllerNumber=1 scan=3278	15.8376
12744:4	1	K.GPC[+57.021]TNVSTVQC[+57.021]THGIRPVVSTQLLLN[+1702.581]GSLAEEEVVIR.S	HexNAc(2)Hex(8)	C[+57]*2, N[+1703]	1434.92	4	5736.67	5736.66	0	1.7	212	Specific	795.26	795.26	41.15	10.11	1378	>sp|P2019|HIV1_gp120 glycoprotein OS=Human HIV1 GN=S PE=1 SV=1	1	HIV1-gp120-Trypsin-before-enrichment-glycoproteomics-R1.14781.14781.4	controllerType=0 controllerNumber=1 scan=14781	65.3137
12799:4	1	K.GPC[+57.021]TNVSTVQC[+57.021]THGIRPVVSTQLLLN[+1378.476]GSLAEEEVVIR.S	HexNAc(2)Hex(6)	C[+57]*2, N[+1378]	1353.9	4	5412.57	5412.56	0	2.1	212	Specific	796.74	796.74	45.96	10.11	1378	>sp|P2019|HIV1_gp120 glycoprotein OS=Human HIV1 GN=S PE=1 SV=1	1	HIV1-gp120-Trypsin-before-enrichment-glycoproteomics-R1.14841.14841.4	controllerType=0 controllerNumber=1 scan=14841	65.5744
[truncated: 626 more rows]

## Sheet: Table S2.2
Table S2.2 Identified trypsin digested intact N-glycopeptides before enrichment by sceHCD (Repeation 2)
[truncated: 1,690 more rows]

## Sheet: Table S2.3
Table S2.3 Identified trypsin digested intact N-glycopeptides before enrichment by sceHCD (Repeation 3)
[truncated: 1,704 more rows]

[truncated: 9 more sheets: Table S2.4, Table S2.5, Table S2.6, Table S2.7, Table S2.8, Table S2.9, Table S2.10, Table S2.11, Table S2.12]
