# Supplementary material for: Sequential Analysis of the N/O-Glycosylation of Heavily Glycosylated HIV-1 gp120 Using EThcD-sceHCD-MS/MS
Source: Front Immunol. 2021 Oct 21;12:755568. doi: 10.3389/fimmu.2021.755568 (PMC8567067; doi:10.3389/fimmu.2021.755568)
Supplement: Supplementary file 4 [file Table_3.xlsx]

## Sheet: Table S3.1
Table S3.1 Identified trypsin digested intact N-glycopeptides before enrichment by EThcD-sceHCD (Repeation 1)
Query #:z	Protein Rank	Peptide < ProteinMetrics Confidential >	Glycans NHFAGNa	Modification Type(s)	Observed m/z	z	Observed (M+H)	Calc. mass (M+H)	Off-by-x error	Mass error (ppm)	Starting position	Cleavage	Score	Delta	Delta Mod	|Log Prob|	# of unique peptides	Protein Name	Protein DB number	Comment	Scan #	Scan Time
14891:3	1	K.N[+2498.904]VTENFNMWK.N	HexNAc(6)Hex(7)Fuc(1)	N[+2499]	1261.17	3	3781.49	3781.49	0	-0.2	58	Specific	212.87	135.13	135.13	1.31	952	>sp|P2019|HIV1_gp120 glycoprotein OS=Human HIV1 GN=S PE=1 SV=1	1	zy-hiv1-gp120-before-trypsin-r1.16357.16357.3	controllerType=0 controllerNumber=1 scan=16357	44.4786
18311:3	1	K.N[+2059.735]VTENFNMWK.N	HexNAc(4)Hex(5)Fuc(1)NeuAc(1)	N[+2060]	1114.78	3	3342.32	3342.32	0	-1	58	Specific	215.88	90.83	90.83	0.89	952	>sp|P2019|HIV1_gp120 glycoprotein OS=Human HIV1 GN=S PE=1 SV=1	1	zy-hiv1-gp120-before-trypsin-r1.20092.20092.3	controllerType=0 controllerNumber=1 scan=20092	54.5161
12352:2	1	K.N[+568.212]VTENFNM[+15.995]WK.N	HexNAc(2)Hex(1)	M[+16], N[+568]	933.903	2	1866.8	1866.8	0	2	58	Specific	216.46	170.47	170.47	2.43	952	>sp|P2019|HIV1_gp120 glycoprotein OS=Human HIV1 GN=S PE=1 SV=1	1	zy-hiv1-gp120-before-trypsin-r1.13603.13603.2	controllerType=0 controllerNumber=1 scan=13603	37.2438
12223:2	1	K.N[+568.212]VTENFNM[+15.995]WK.N	HexNAc(2)Hex(1)	M[+16], N[+568]	933.903	2	1866.8	1866.8	0	1.6	58	Specific	221.18	172.29	172.29	2.55	952	>sp|P2019|HIV1_gp120 glycoprotein OS=Human HIV1 GN=S PE=1 SV=1	1	zy-hiv1-gp120-before-trypsin-r1.13464.13464.2	controllerType=0 controllerNumber=1 scan=13464	36.8852
15160:3	1	K.N[+2174.798]VTENFNMWK.N	HexNAc(6)Hex(5)Fuc(1)	N[+2175]	1153.14	3	3457.39	3457.39	0	1.3	58	Specific	223.76	114.9	114.9	0.83	952	>sp|P2019|HIV1_gp120 glycoprotein OS=Human HIV1 GN=S PE=1 SV=1	1	zy-hiv1-gp120-before-trypsin-r1.16649.16649.3	controllerType=0 controllerNumber=1 scan=16649	45.2557
16346:2	1	K.N[+1647.613]VTENFNMWK.N	HexNAc(5)Hex(3)Fuc(1)	N[+1648]	1465.61	2	2930.21	2930.2	0	2.4	58	Specific	226.21	92.22	92.22	1.29	952	>sp|P2019|HIV1_gp120 glycoprotein OS=Human HIV1 GN=S PE=1 SV=1	1	zy-hiv1-gp120-before-trypsin-r1.17943.17943.2	controllerType=0 controllerNumber=1 scan=17943	48.7193
15502:3	1	K.N[+1971.719]VTENFNMWK.N	HexNAc(5)Hex(5)Fuc(1)	N[+1972]	1085.44	3	3254.32	3254.31	0	3.4	58	Specific	226.82	131.34	131.34	1.04	952	>sp|P2019|HIV1_gp120 glycoprotein OS=Human HIV1 GN=S PE=1 SV=1	1	zy-hiv1-gp120-before-trypsin-r1.17022.17022.3	controllerType=0 controllerNumber=1 scan=17022	46.2523
17902:3	1	K.N[+2465.894]VTENFNMWK.N	HexNAc(6)Hex(5)Fuc(1)NeuAc(1)	N[+2466]	1250.17	3	3748.49	3748.48	0	1.7	58	Specific	231.34	110.39	110.39	0.83	952	>sp|P2019|HIV1_gp120 glycoprotein OS=Human HIV1 GN=S PE=1 SV=1	1	zy-hiv1-gp120-before-trypsin-r1.19649.19649.3	controllerType=0 controllerNumber=1 scan=19649	53.3633
16728:2	1	K.N[+1095.397]VTENFNMWK.N	HexNAc(3)Hex(3)	N[+1095]	1189.49	2	2377.98	2377.99	0	-3.1	58	Specific	232.7	94.89	94.89	0.88	952	>sp|P2019|HIV1_gp120 glycoprotein OS=Human HIV1 GN=S PE=1 SV=1	1	zy-hiv1-gp120-before-trypsin-r1.18357.18357.2	controllerType=0 controllerNumber=1 scan=18357	49.8135
17779:3	1	K.N[+2465.894]VTENFNMWK.N	HexNAc(6)Hex(5)Fuc(1)NeuAc(1)	N[+2466]	1250.17	3	3748.48	3748.48	0	0.7	58	Specific	234.63	82.18	82.18	0.83	952	>sp|P2019|HIV1_gp120 glycoprotein OS=Human HIV1 GN=S PE=1 SV=1	1	zy-hiv1-gp120-before-trypsin-r1.19516.19516.3	controllerType=0 controllerNumber=1 scan=19516	53.0237
10249:3	1	K.N[+2174.798]VTENFNM[+15.995]WK.N	HexNAc(6)Hex(5)Fuc(1)	M[+16], N[+2175]	1158.47	3	3473.39	3473.38	0	1.6	58	Specific	241.55	123.74	123.74	2.44	952	>sp|P2019|HIV1_gp120 glycoprotein OS=Human HIV1 GN=S PE=1 SV=1	1	zy-hiv1-gp120-before-trypsin-r1.11316.11316.3	controllerType=0 controllerNumber=1 scan=11316	31.2404
15385:3	1	K.N[+1930.692]VTENFNMWK.N	HexNAc(4)Hex(6)Fuc(1)	N[+1931]	1071.77	3	3213.3	3213.28	0	5.6	58	Specific	248.86	161.97	161.97	2.35	952	>sp|P2019|HIV1_gp120 glycoprotein OS=Human HIV1 GN=S PE=1 SV=1	1	zy-hiv1-gp120-before-trypsin-r1.16893.16893.3	controllerType=0 controllerNumber=1 scan=16893	45.9012
17824:3	1	K.N[+2262.814]VTENFNMWK.N	HexNAc(5)Hex(5)Fuc(1)NeuAc(1)	N[+2263]	1182.47	3	3545.39	3545.4	0	-4.8	58	Specific	251.16	145.06	145.06	1.5	952	>sp|P2019|HIV1_gp120 glycoprotein OS=Human HIV1 GN=S PE=1 SV=1	1	zy-hiv1-gp120-before-trypsin-r1.19564.19564.3	controllerType=0 controllerNumber=1 scan=19564	53.1478
17415:3	1	K.N[+2789.999]VTENFNMWK.N	HexNAc(6)Hex(7)Fuc(1)NeuAc(1)	N[+2790]	1358.2	3	4072.58	4072.59	0	-1.2	58	Specific	251.88	109.32	109.32	1.47	952	>sp|P2019|HIV1_gp120 glycoprotein OS=Human HIV1 GN=S PE=1 SV=1	1	zy-hiv1-gp120-before-trypsin-r1.19106.19106.3	controllerType=0 controllerNumber=1 scan=19106	51.8232
14489:3	1	K.N[+2715.963]VTENFNM[+15.995]WK.N	HexNAc(5)Hex(6)Fuc(1)NeuAc(2)	M[+16], N[+2716]	1338.86	3	4014.55	4014.55	0	1.4	58	Specific	253.45	151.97	151.97	2.44	952	>sp|P2019|HIV1_gp120 glycoprotein OS=Human HIV1 GN=S PE=1 SV=1	1	zy-hiv1-gp120-before-trypsin-r1.15921.15921.3	controllerType=0 controllerNumber=1 scan=15921	43.3277
18071:3	1	K.N[+2018.708]VTENFNMWK.N	HexNAc(3)Hex(6)Fuc(1)NeuAc(1)	N[+2019]	1101.1	3	3301.29	3301.3	0	-1.1	58	Specific	254.34	65.03	65.03	1.28	952	>sp|P2019|HIV1_gp120 glycoprotein OS=Human HIV1 GN=S PE=1 SV=1	1	zy-hiv1-gp120-before-trypsin-r1.19832.19832.3	controllerType=0 controllerNumber=1 scan=19832	53.8402
10651:3	1	K.N[+1768.640]VTENFNM[+15.995]WK.N	HexNAc(4)Hex(5)Fuc(1)	M[+16], N[+1769]	1023.08	3	3067.22	3067.22	0	0.3	58	Specific	254.55	231.58	192.36	2.63	952	>sp|P2019|HIV1_gp120 glycoprotein OS=Human HIV1 GN=S PE=1 SV=1	1	zy-hiv1-gp120-before-trypsin-r1.11751.11751.3	controllerType=0 controllerNumber=1 scan=11751	32.3631
21015:3	1	K.N[+2391.857]VTENFNMWK.N	HexNAc(5)Hex(4)Fuc(1)NeuAc(2)	N[+2392]	1225.49	3	3674.45	3674.45	0	0	58	Specific	258.24	136.13	136.13	2.47	952	>sp|P2019|HIV1_gp120 glycoprotein OS=Human HIV1 GN=S PE=1 SV=1	1	zy-hiv1-gp120-before-trypsin-r1.23019.23019.3	controllerType=0 controllerNumber=1 scan=23019	62.0419
10145:3	1	K.N[+2133.772]VTENFNM[+15.995]WK.N	HexNAc(5)Hex(6)Fuc(1)	M[+16], N[+2134]	1144.79	3	3432.35	3432.36	0	-0.2	58	Specific	258.32	192.07	192.07	2.73	952	>sp|P2019|HIV1_gp120 glycoprotein OS=Human HIV1 GN=S PE=1 SV=1	1	zy-hiv1-gp120-before-trypsin-r1.11203.11203.3	controllerType=0 controllerNumber=1 scan=11203	30.9306
17592:3	1	K.N[+2465.894]VTENFNMWK.N	HexNAc(6)Hex(5)Fuc(1)NeuAc(1)	N[+2466]	1250.17	3	3748.49	3748.48	0	0.8	58	Specific	259.73	152.13	152.13	2.44	952	>sp|P2019|HIV1_gp120 glycoprotein OS=Human HIV1 GN=S PE=1 SV=1	1	zy-hiv1-gp120-before-trypsin-r1.19313.19313.3	controllerType=0 controllerNumber=1 scan=19313	52.4908
13289:3	1	K.N[+2100.761]VTENFNM[+15.995]WK.N	HexNAc(5)Hex(4)Fuc(1)NeuAc(1)	M[+16], N[+2101]	1133.79	3	3399.35	3399.34	0	1.1	58	Specific	260.66	133.12	133.12	2.44	952	>sp|P2019|HIV1_gp120 glycoprotein OS=Human HIV1 GN=S PE=1 SV=1	1	zy-hiv1-gp120-before-trypsin-r1.14621.14621.3	controllerType=0 controllerNumber=1 scan=14621	39.9299
10701:3	1	K.N[+1647.613]VTENFNM[+15.995]WK.N	HexNAc(5)Hex(3)Fuc(1)	M[+16], N[+1648]	982.738	3	2946.2	2946.2	0	1.1	58	Specific	261.21	187.71	187.71	2.53	952	>sp|P2019|HIV1_gp120 glycoprotein OS=Human HIV1 GN=S PE=1 SV=1	1	zy-hiv1-gp120-before-trypsin-r1.11805.11805.3	controllerType=0 controllerNumber=1 scan=11805	32.5071
15321:3	1	K.N[+2391.857]VTENFNM[+15.995]WK.N	HexNAc(5)Hex(4)Fuc(1)NeuAc(2)	M[+16], N[+2392]	1230.82	3	3690.44	3690.44	0	1	58	Specific	269.14	165.12	149.97	2.67	952	>sp|P2019|HIV1_gp120 glycoprotein OS=Human HIV1 GN=S PE=1 SV=1	1	zy-hiv1-gp120-before-trypsin-r1.16823.16823.3	controllerType=0 controllerNumber=1 scan=16823	45.7074
12896:3	1	K.N[+2262.814]VTENFNM[+15.995]WK.N	HexNAc(5)Hex(5)Fuc(1)NeuAc(1)	M[+16], N[+2263]	1187.8	3	3561.4	3561.4	0	-0.2	58	Specific	269.24	181.95	172.08	2.73	952	>sp|P2019|HIV1_gp120 glycoprotein OS=Human HIV1 GN=S PE=1 SV=1	1	zy-hiv1-gp120-before-trypsin-r1.14196.14196.3	controllerType=0 controllerNumber=1 scan=14196	38.8284
10367:3	1	K.N[+2133.772]VTENFNM[+15.995]WK.N	HexNAc(5)Hex(6)Fuc(1)	M[+16], N[+2134]	1144.79	3	3432.36	3432.36	0	1.2	58	Specific	270.79	139.24	139.24	2.44	952	>sp|P2019|HIV1_gp120 glycoprotein OS=Human HIV1 GN=S PE=1 SV=1	1	zy-hiv1-gp120-before-trypsin-r1.11444.11444.3	controllerType=0 controllerNumber=1 scan=11444	31.5802
12167:3	1	K.N[+2424.867]VTENFNM[+15.995]WK.N	HexNAc(5)Hex(6)Fuc(1)NeuAc(1)	M[+16], N[+2425]	1241.82	3	3723.46	3723.45	0	2.2	58	Specific	272.2	169.87	169.87	2.67	952	>sp|P2019|HIV1_gp120 glycoprotein OS=Human HIV1 GN=S PE=1 SV=1	1	zy-hiv1-gp120-before-trypsin-r1.13403.13403.3	controllerType=0 controllerNumber=1 scan=13403	36.7179
10413:3	1	K.N[+2174.798]VTENFNM[+15.995]WK.N	HexNAc(6)Hex(5)Fuc(1)	M[+16], N[+2175]	1158.47	3	3473.38	3473.38	0	0.5	58	Specific	272.27	218.68	184.97	2.79	952	>sp|P2019|HIV1_gp120 glycoprotein OS=Human HIV1 GN=S PE=1 SV=1	1	zy-hiv1-gp120-before-trypsin-r1.11493.11493.3	controllerType=0 controllerNumber=1 scan=11493	31.7087
10530:3	1	K.N[+1768.640]VTENFNM[+15.995]WK.N	HexNAc(4)Hex(5)Fuc(1)	M[+16], N[+1769]	1023.08	3	3067.23	3067.22	0	1.7	58	Specific	272.85	236.48	194.01	2.73	952	>sp|P2019|HIV1_gp120 glycoprotein OS=Human HIV1 GN=S PE=1 SV=1	1	zy-hiv1-gp120-before-trypsin-r1.11620.11620.3	controllerType=0 controllerNumber=1 scan=11620	32.0283
17970:3	1	K.N[+2465.894]VTENFNMWK.N	HexNAc(6)Hex(5)Fuc(1)NeuAc(1)	N[+2466]	1250.17	3	3748.49	3748.48	0	0.8	58	Specific	273.34	167.76	167.76	2.67	952	>sp|P2019|HIV1_gp120 glycoprotein OS=Human HIV1 GN=S PE=1 SV=1	1	zy-hiv1-gp120-before-trypsin-r1.19722.19722.3	controllerType=0 controllerNumber=1 scan=19722	53.5533
20884:3	1	K.N[+2391.857]VTENFNMWK.N	HexNAc(5)Hex(4)Fuc(1)NeuAc(2)	N[+2392]	1225.49	3	3674.45	3674.45	0	0.3	58	Specific	273.9	61.86	61.86	1.28	952	>sp|P2019|HIV1_gp120 glycoprotein OS=Human HIV1 GN=S PE=1 SV=1	1	zy-hiv1-gp120-before-trypsin-r1.22877.22877.3	controllerType=0 controllerNumber=1 scan=22877	61.6812
10700:3	1	K.N[+1809.666]VTENFNM[+15.995]WK.N	HexNAc(5)Hex(4)Fuc(1)	M[+16], N[+1810]	1036.76	3	3108.25	3108.25	0	1.8	58	Specific	274.58	215.87	215.87	2.59	952	>sp|P2019|HIV1_gp120 glycoprotein OS=Human HIV1 GN=S PE=1 SV=1	1	zy-hiv1-gp120-before-trypsin-r1.11804.11804.3	controllerType=0 controllerNumber=1 scan=11804	32.5021
10727:3	1	K.N[+1850.693]VTENFNM[+15.995]WK.N	HexNAc(6)Hex(3)Fuc(1)	M[+16], N[+1851]	1050.43	3	3149.28	3149.28	0	1.1	58	Specific	274.79	199.72	199.72	2.53	952	>sp|P2019|HIV1_gp120 glycoprotein OS=Human HIV1 GN=S PE=1 SV=1	1	zy-hiv1-gp120-before-trypsin-r1.11833.11833.3	controllerType=0 controllerNumber=1 scan=11833	32.5856
15297:3	1	K.N[+2215.825]VTENFNMWK.N	HexNAc(7)Hex(4)Fuc(1)	N[+2216]	1166.81	3	3498.43	3498.41	0	4.5	58	Specific	275.78	191.7	191.7	2.45	952	>sp|P2019|HIV1_gp120 glycoprotein OS=Human HIV1 GN=S PE=1 SV=1	1	zy-hiv1-gp120-before-trypsin-r1.16797.16797.3	controllerType=0 controllerNumber=1 scan=16797	45.6415
14773:3	1	K.N[+2715.963]VTENFNM[+15.995]WK.N	HexNAc(5)Hex(6)Fuc(1)NeuAc(2)	M[+16], N[+2716]	1338.86	3	4014.55	4014.55	0	2.1	58	Specific	276.71	183.96	183.96	2.67	952	>sp|P2019|HIV1_gp120 glycoprotein OS=Human HIV1 GN=S PE=1 SV=1	1	zy-hiv1-gp120-before-trypsin-r1.16229.16229.3	controllerType=0 controllerNumber=1 scan=16229	44.1398
10461:3	1	K.N[+1809.666]VTENFNM[+15.995]WK.N	HexNAc(5)Hex(4)Fuc(1)	M[+16], N[+1810]	1036.75	3	3108.24	3108.25	0	-1.5	58	Specific	277.61	201.19	176.13	2.64	952	>sp|P2019|HIV1_gp120 glycoprotein OS=Human HIV1 GN=S PE=1 SV=1	1	zy-hiv1-gp120-before-trypsin-r1.11545.11545.3	controllerType=0 controllerNumber=1 scan=11545	31.8422
10748:2	1	K.N[+1809.666]VTENFNM[+15.995]WK.N	HexNAc(5)Hex(4)Fuc(1)	M[+16], N[+1810]	1554.63	2	3108.25	3108.25	0	0.1	58	Specific	279.55	134.73	134.73	2.88	952	>sp|P2019|HIV1_gp120 glycoprotein OS=Human HIV1 GN=S PE=1 SV=1	1	zy-hiv1-gp120-before-trypsin-r1.11855.11855.2	controllerType=0 controllerNumber=1 scan=11855	32.6336
10606:3	1	K.N[+1850.693]VTENFNM[+15.995]WK.N	HexNAc(6)Hex(3)Fuc(1)	M[+16], N[+1851]	1050.43	3	3149.28	3149.28	0	0	58	Specific	282.45	212.18	212.18	2.67	952	>sp|P2019|HIV1_gp120 glycoprotein OS=Human HIV1 GN=S PE=1 SV=1	1	zy-hiv1-gp120-before-trypsin-r1.11702.11702.3	controllerType=0 controllerNumber=1 scan=11702	32.2464
10411:3	1	K.N[+1971.719]VTENFNM[+15.995]WK.N	HexNAc(5)Hex(5)Fuc(1)	M[+16], N[+1972]	1090.78	3	3270.32	3270.3	0	4.2	58	Specific	282.77	217.66	198.12	2.49	952	>sp|P2019|HIV1_gp120 glycoprotein OS=Human HIV1 GN=S PE=1 SV=1	1	zy-hiv1-gp120-before-trypsin-r1.11491.11491.3	controllerType=0 controllerNumber=1 scan=11491	31.697
10801:2	1	K.N[+1216.423]VTENFNM[+15.995]WK.N	HexNAc(2)Hex(5)	M[+16], N[+1216]	1258	2	2515	2515.01	0	-2.5	58	Specific	283.69	275.28	275.28	3.3	952	>sp|P2019|HIV1_gp120 glycoprotein OS=Human HIV1 GN=S PE=1 SV=1	1	zy-hiv1-gp120-before-trypsin-r1.11913.11913.2	controllerType=0 controllerNumber=1 scan=11913	32.787
20570:3	1	K.N[+2715.963]VTENFNMWK.N	HexNAc(5)Hex(6)Fuc(1)NeuAc(2)	N[+2716]	1333.52	3	3998.56	3998.55	0	2	58	Specific	285.06	144.17	144.17	2.46	952	>sp|P2019|HIV1_gp120 glycoprotein OS=Human HIV1 GN=S PE=1 SV=1	1	zy-hiv1-gp120-before-trypsin-r1.22537.22537.3	controllerType=0 controllerNumber=1 scan=22537	60.7937
13040:3	1	K.N[+2100.761]VTENFNM[+15.995]WK.N	HexNAc(5)Hex(4)Fuc(1)NeuAc(1)	M[+16], N[+2101]	1133.79	3	3399.35	3399.34	0	0.8	58	Specific	285.74	198.08	195.39	2.56	952	>sp|P2019|HIV1_gp120 glycoprotein OS=Human HIV1 GN=S PE=1 SV=1	1	zy-hiv1-gp120-before-trypsin-r1.14352.14352.3	controllerType=0 controllerNumber=1 scan=14352	39.2358
18086:3	1	K.N[+2262.814]VTENFNMWK.N	HexNAc(5)Hex(5)Fuc(1)NeuAc(1)	N[+2263]	1182.47	3	3545.41	3545.4	0	1.9	58	Specific	287.13	163.45	163.45	2.71	952	>sp|P2019|HIV1_gp120 glycoprotein OS=Human HIV1 GN=S PE=1 SV=1	1	zy-hiv1-gp120-before-trypsin-r1.19848.19848.3	controllerType=0 controllerNumber=1 scan=19848	53.8761
10580:3	1	K.N[+1809.666]VTENFNM[+15.995]WK.N	HexNAc(5)Hex(4)Fuc(1)	M[+16], N[+1810]	1036.76	3	3108.25	3108.25	0	0.6	58	Specific	287.49	228.45	206.44	2.83	952	>sp|P2019|HIV1_gp120 glycoprotein OS=Human HIV1 GN=S PE=1 SV=1	1	zy-hiv1-gp120-before-trypsin-r1.11674.11674.3	controllerType=0 controllerNumber=1 scan=11674	32.1707
13137:3	1	K.N[+1938.709]VTENFNM[+15.995]WK.N	HexNAc(5)Hex(3)Fuc(1)NeuAc(1)	M[+16], N[+1939]	1079.77	3	3237.29	3237.29	0	0	58	Specific	287.68	197.61	175.23	2.6	952	>sp|P2019|HIV1_gp120 glycoprotein OS=Human HIV1 GN=S PE=1 SV=1	1	zy-hiv1-gp120-before-trypsin-r1.14457.14457.3	controllerType=0 controllerNumber=1 scan=14457	39.5015
12895:3	1	K.N[+2141.788]VTENFNM[+15.995]WK.N	HexNAc(6)Hex(3)Fuc(1)NeuAc(1)	M[+16], N[+2142]	1147.46	3	3440.37	3440.37	0	-1.5	58	Specific	288.54	191.75	191.75	2.54	952	>sp|P2019|HIV1_gp120 glycoprotein OS=Human HIV1 GN=S PE=1 SV=1	1	zy-hiv1-gp120-before-trypsin-r1.14195.14195.3	controllerType=0 controllerNumber=1 scan=14195	38.823
15151:3	1	K.N[+2350.830]VTENFNM[+15.995]WK.N	HexNAc(4)Hex(5)Fuc(1)NeuAc(2)	M[+16], N[+2351]	1217.14	3	3649.41	3649.41	0	0.2	58	Specific	289.52	181.39	181.39	2.76	952	>sp|P2019|HIV1_gp120 glycoprotein OS=Human HIV1 GN=S PE=1 SV=1	1	zy-hiv1-gp120-before-trypsin-r1.16639.16639.3	controllerType=0 controllerNumber=1 scan=16639	45.2208
10500:2	1	K.N[+1444.534]VTENFNM[+15.995]WK.N	HexNAc(4)Hex(3)Fuc(1)	M[+16], N[+1445]	1372.06	2	2743.1	2743.12	0	-4.6	58	Specific	289.84	219.13	219.13	2.82	952	>sp|P2019|HIV1_gp120 glycoprotein OS=Human HIV1 GN=S PE=1 SV=1	1	zy-hiv1-gp120-before-trypsin-r1.11587.11587.3	controllerType=0 controllerNumber=1 scan=11587	31.9475
15749:3	1	K.N[+1971.719]VTENFNMWK.N	HexNAc(5)Hex(5)Fuc(1)	N[+1972]	1085.44	3	3254.31	3254.31	0	0.4	58	Specific	290.54	188.41	188.41	2.76	952	>sp|P2019|HIV1_gp120 glycoprotein OS=Human HIV1 GN=S PE=1 SV=1	1	zy-hiv1-gp120-before-trypsin-r1.17295.17295.3	controllerType=0 controllerNumber=1 scan=17295	47.0117
15257:3	1	K.N[+2215.825]VTENFNMWK.N	HexNAc(7)Hex(4)Fuc(1)	N[+2216]	1166.81	3	3498.42	3498.41	0	1.6	58	Specific	291.04	103.46	103.46	1.71	952	>sp|P2019|HIV1_gp120 glycoprotein OS=Human HIV1 GN=S PE=1 SV=1	1	zy-hiv1-gp120-before-trypsin-r1.16754.16754.3	controllerType=0 controllerNumber=1 scan=16754	45.5282
20997:3	1	K.N[+2391.857]VTENFNMWK.N	HexNAc(5)Hex(4)Fuc(1)NeuAc(2)	N[+2392]	1225.49	3	3674.45	3674.45	0	0.1	58	Specific	293.26	77.41	77.41	1.33	952	>sp|P2019|HIV1_gp120 glycoprotein OS=Human HIV1 GN=S PE=1 SV=1	1	zy-hiv1-gp120-before-trypsin-r1.23000.23000.3	controllerType=0 controllerNumber=1 scan=23000	62.0097
15658:3	1	K.N[+1850.693]VTENFNMWK.N	HexNAc(6)Hex(3)Fuc(1)	N[+1851]	1045.1	3	3133.28	3133.28	0	-1.9	58	Specific	293.53	107.23	107.23	1.57	952	>sp|P2019|HIV1_gp120 glycoprotein OS=Human HIV1 GN=S PE=1 SV=1	1	zy-hiv1-gp120-before-trypsin-r1.17195.17195.3	controllerType=0 controllerNumber=1 scan=17195	46.7499
13165:3	1	K.N[+2100.761]VTENFNM[+15.995]WK.N	HexNAc(5)Hex(4)Fuc(1)NeuAc(1)	M[+16], N[+2101]	1133.79	3	3399.34	3399.34	0	-0.9	58	Specific	293.8	188.05	175.84	2.76	952	>sp|P2019|HIV1_gp120 glycoprotein OS=Human HIV1 GN=S PE=1 SV=1	1	zy-hiv1-gp120-before-trypsin-r1.14487.14487.3	controllerType=0 controllerNumber=1 scan=14487	39.5855
15684:3	1	K.N[+1768.640]VTENFNMWK.N	HexNAc(4)Hex(5)Fuc(1)	N[+1769]	1017.75	3	3051.24	3051.23	0	5.5	58	Specific	294.18	181.26	181.26	2.38	952	>sp|P2019|HIV1_gp120 glycoprotein OS=Human HIV1 GN=S PE=1 SV=1	1	zy-hiv1-gp120-before-trypsin-r1.17224.17224.3	controllerType=0 controllerNumber=1 scan=17224	46.8311
13162:3	1	K.N[+1897.682]VTENFNM[+15.995]WK.N	HexNAc(4)Hex(4)Fuc(1)NeuAc(1)	M[+16], N[+1898]	1066.09	3	3196.26	3196.27	0	-1.5	58	Specific	295.65	199.96	186.28	2.67	952	>sp|P2019|HIV1_gp120 glycoprotein OS=Human HIV1 GN=S PE=1 SV=1	1	zy-hiv1-gp120-before-trypsin-r1.14484.14484.3	controllerType=0 controllerNumber=1 scan=14484	39.5693
10340:3	1	K.N[+2133.772]VTENFNM[+15.995]WK.N	HexNAc(5)Hex(6)Fuc(1)	M[+16], N[+2134]	1144.79	3	3432.36	3432.36	0	0.7	58	Specific	296.41	228.91	203.25	2.83	952	>sp|P2019|HIV1_gp120 glycoprotein OS=Human HIV1 GN=S PE=1 SV=1	1	zy-hiv1-gp120-before-trypsin-r1.11414.11414.3	controllerType=0 controllerNumber=1 scan=11414	31.4938
15250:3	1	K.N[+1971.719]VTENFNMWK.N	HexNAc(5)Hex(5)Fuc(1)	N[+1972]	1085.44	3	3254.31	3254.31	0	1.1	58	Specific	297.37	183.77	183.77	2.71	952	>sp|P2019|HIV1_gp120 glycoprotein OS=Human HIV1 GN=S PE=1 SV=1	1	zy-hiv1-gp120-before-trypsin-r1.16746.16746.3	controllerType=0 controllerNumber=1 scan=16746	45.5104
15827:3	1	K.N[+1565.560]VTENFNMWK.N	HexNAc(3)Hex(5)Fuc(1)	N[+1566]	950.056	3	2848.15	2848.15	0	1.2	58	Specific	298.06	226.66	226.66	2.77	952	>sp|P2019|HIV1_gp120 glycoprotein OS=Human HIV1 GN=S PE=1 SV=1	1	zy-hiv1-gp120-before-trypsin-r1.17379.17379.3	controllerType=0 controllerNumber=1 scan=17379	47.2419
17482:3	1	K.N[+2424.867]VTENFNMWK.N	HexNAc(5)Hex(6)Fuc(1)NeuAc(1)	N[+2425]	1236.5	3	3707.47	3707.46	0	4.1	58	Specific	298.64	82.69	82.69	1.32	952	>sp|P2019|HIV1_gp120 glycoprotein OS=Human HIV1 GN=S PE=1 SV=1	1	zy-hiv1-gp120-before-trypsin-r1.19187.19187.3	controllerType=0 controllerNumber=1 scan=19187	52.0867
12775:3	1	K.N[+2100.761]VTENFNM[+15.995]WK.N	HexNAc(5)Hex(4)Fuc(1)NeuAc(1)	M[+16], N[+2101]	1133.79	3	3399.35	3399.34	0	0.4	58	Specific	298.81	199.15	179.51	2.76	952	>sp|P2019|HIV1_gp120 glycoprotein OS=Human HIV1 GN=S PE=1 SV=1	1	zy-hiv1-gp120-before-trypsin-r1.14065.14065.3	controllerType=0 controllerNumber=1 scan=14065	38.4952
12919:3	1	K.N[+2100.761]VTENFNM[+15.995]WK.N	HexNAc(5)Hex(4)Fuc(1)NeuAc(1)	M[+16], N[+2101]	1133.79	3	3399.34	3399.34	0	-0.6	58	Specific	299.3	217.06	213.16	2.83	952	>sp|P2019|HIV1_gp120 glycoprotein OS=Human HIV1 GN=S PE=1 SV=1	1	zy-hiv1-gp120-before-trypsin-r1.14221.14221.3	controllerType=0 controllerNumber=1 scan=14221	38.8892
13041:3	1	K.N[+2141.788]VTENFNM[+15.995]WK.N	HexNAc(6)Hex(3)Fuc(1)NeuAc(1)	M[+16], N[+2142]	1147.46	3	3440.37	3440.37	0	0.2	58	Specific	299.96	211.68	207.48	2.83	952	>sp|P2019|HIV1_gp120 glycoprotein OS=Human HIV1 GN=S PE=1 SV=1	1	zy-hiv1-gp120-before-trypsin-r1.14353.14353.3	controllerType=0 controllerNumber=1 scan=14353	39.2412
10656:3	1	K.N[+1971.719]VTENFNM[+15.995]WK.N	HexNAc(5)Hex(5)Fuc(1)	M[+16], N[+1972]	1090.77	3	3270.3	3270.3	0	-0.3	58	Specific	302.01	199.92	191.98	2.61	952	>sp|P2019|HIV1_gp120 glycoprotein OS=Human HIV1 GN=S PE=1 SV=1	1	zy-hiv1-gp120-before-trypsin-r1.11756.11756.3	controllerType=0 controllerNumber=1 scan=11756	32.3915
15774:3	1	K.N[+1809.666]VTENFNMWK.N	HexNAc(5)Hex(4)Fuc(1)	N[+1810]	1031.43	3	3092.27	3092.25	0	3.9	58	Specific	302.05	204.54	204.54	2.49	952	>sp|P2019|HIV1_gp120 glycoprotein OS=Human HIV1 GN=S PE=1 SV=1	1	zy-hiv1-gp120-before-trypsin-r1.17322.17322.3	controllerType=0 controllerNumber=1 scan=17322	47.0796
13038:3	1	K.N[+1897.682]VTENFNM[+15.995]WK.N	HexNAc(4)Hex(4)Fuc(1)NeuAc(1)	M[+16], N[+1898]	1066.09	3	3196.27	3196.27	0	0.5	58	Specific	302.66	205.98	184.53	2.83	952	>sp|P2019|HIV1_gp120 glycoprotein OS=Human HIV1 GN=S PE=1 SV=1	1	zy-hiv1-gp120-before-trypsin-r1.14350.14350.3	controllerType=0 controllerNumber=1 scan=14350	39.2241
15873:3	1	K.N[+1647.613]VTENFNMWK.N	HexNAc(5)Hex(3)Fuc(1)	N[+1648]	977.406	3	2930.2	2930.2	0	0.6	58	Specific	304.1	230.76	230.76	2.67	952	>sp|P2019|HIV1_gp120 glycoprotein OS=Human HIV1 GN=S PE=1 SV=1	1	zy-hiv1-gp120-before-trypsin-r1.17429.17429.3	controllerType=0 controllerNumber=1 scan=17429	47.365
18112:3	1	K.N[+2059.735]VTENFNMWK.N	HexNAc(4)Hex(5)Fuc(1)NeuAc(1)	N[+2060]	1114.78	3	3342.32	3342.32	0	-1.8	58	Specific	304.3	172.96	172.96	2.67	952	>sp|P2019|HIV1_gp120 glycoprotein OS=Human HIV1 GN=S PE=1 SV=1	1	zy-hiv1-gp120-before-trypsin-r1.19876.19876.3	controllerType=0 controllerNumber=1 scan=19876	53.9571
13114:3	1	K.N[+2262.814]VTENFNM[+15.995]WK.N	HexNAc(5)Hex(5)Fuc(1)NeuAc(1)	M[+16], N[+2263]	1187.81	3	3561.4	3561.4	0	1.9	58	Specific	304.57	206.21	185.78	2.62	952	>sp|P2019|HIV1_gp120 glycoprotein OS=Human HIV1 GN=S PE=1 SV=1	1	zy-hiv1-gp120-before-trypsin-r1.14432.14432.3	controllerType=0 controllerNumber=1 scan=14432	39.4434
15059:3	1	K.N[+2336.851]VTENFNMWK.N	HexNAc(6)Hex(6)Fuc(1)	N[+2337]	1207.16	3	3619.46	3619.44	0	5	58	Specific	304.91	196.81	196.81	2.48	952	>sp|P2019|HIV1_gp120 glycoprotein OS=Human HIV1 GN=S PE=1 SV=1	1	zy-hiv1-gp120-before-trypsin-r1.16540.16540.3	controllerType=0 controllerNumber=1 scan=16540	44.9632
15476:3	1	K.N[+1971.719]VTENFNMWK.N	HexNAc(5)Hex(5)Fuc(1)	N[+1972]	1085.44	3	3254.32	3254.31	0	3	58	Specific	305.11	198.33	198.33	2.57	952	>sp|P2019|HIV1_gp120 glycoprotein OS=Human HIV1 GN=S PE=1 SV=1	1	zy-hiv1-gp120-before-trypsin-r1.16994.16994.3	controllerType=0 controllerNumber=1 scan=16994	46.1741
15758:3	1	K.N[+1850.693]VTENFNMWK.N	HexNAc(6)Hex(3)Fuc(1)	N[+1851]	1045.1	3	3133.28	3133.28	0	-0.5	58	Specific	306.11	143	143	2.5	952	>sp|P2019|HIV1_gp120 glycoprotein OS=Human HIV1 GN=S PE=1 SV=1	1	zy-hiv1-gp120-before-trypsin-r1.17305.17305.3	controllerType=0 controllerNumber=1 scan=17305	47.0522
10653:3	1	K.N[+1606.587]VTENFNM[+15.995]WK.N	HexNAc(4)Hex(4)Fuc(1)	M[+16], N[+1607]	969.062	3	2905.17	2905.17	0	0.1	58	Specific	307.36	218.42	218.42	2.67	952	>sp|P2019|HIV1_gp120 glycoprotein OS=Human HIV1 GN=S PE=1 SV=1	1	zy-hiv1-gp120-before-trypsin-r1.11753.11753.3	controllerType=0 controllerNumber=1 scan=11753	32.3744
15202:3	1	K.N[+2174.798]VTENFNMWK.N	HexNAc(6)Hex(5)Fuc(1)	N[+2175]	1153.13	3	3457.38	3457.39	0	-0.8	58	Specific	309.07	228.24	228.24	2.83	952	>sp|P2019|HIV1_gp120 glycoprotein OS=Human HIV1 GN=S PE=1 SV=1	1	zy-hiv1-gp120-before-trypsin-r1.16694.16694.3	controllerType=0 controllerNumber=1 scan=16694	45.3763
18421:3	1	K.N[+1938.709]VTENFNMWK.N	HexNAc(5)Hex(3)Fuc(1)NeuAc(1)	N[+1939]	1074.44	3	3221.3	3221.3	0	1.1	58	Specific	309.32	139.08	139.08	2.46	952	>sp|P2019|HIV1_gp120 glycoprotein OS=Human HIV1 GN=S PE=1 SV=1	1	zy-hiv1-gp120-before-trypsin-r1.20211.20211.3	controllerType=0 controllerNumber=1 scan=20211	54.8299
16038:3	1	K.N[+1809.666]VTENFNMWK.N	HexNAc(5)Hex(4)Fuc(1)	N[+1810]	1031.43	3	3092.26	3092.25	0	2.5	58	Specific	309.8	188.26	188.26	2.56	952	>sp|P2019|HIV1_gp120 glycoprotein OS=Human HIV1 GN=S PE=1 SV=1	1	zy-hiv1-gp120-before-trypsin-r1.17608.17608.3	controllerType=0 controllerNumber=1 scan=17608	47.8269
12689:3	1	K.N[+2059.735]VTENFNM[+15.995]WK.N	HexNAc(4)Hex(5)Fuc(1)NeuAc(1)	M[+16], N[+2060]	1120.11	3	3358.32	3358.32	0	-0.2	58	Specific	311.88	230.94	228.33	2.83	952	>sp|P2019|HIV1_gp120 glycoprotein OS=Human HIV1 GN=S PE=1 SV=1	1	zy-hiv1-gp120-before-trypsin-r1.13971.13971.3	controllerType=0 controllerNumber=1 scan=13971	38.2302
15075:3	1	K.N[+2336.851]VTENFNMWK.N	HexNAc(6)Hex(6)Fuc(1)	N[+2337]	1207.16	3	3619.46	3619.44	0	4.6	58	Specific	311.92	227.49	227.49	2.52	952	>sp|P2019|HIV1_gp120 glycoprotein OS=Human HIV1 GN=S PE=1 SV=1	1	zy-hiv1-gp120-before-trypsin-r1.16557.16557.3	controllerType=0 controllerNumber=1 scan=16557	44.9911
15666:3	1	K.N[+1809.666]VTENFNMWK.N	HexNAc(5)Hex(4)Fuc(1)	N[+1810]	1031.42	3	3092.25	3092.25	0	0	58	Specific	313.16	217.16	217.16	2.67	952	>sp|P2019|HIV1_gp120 glycoprotein OS=Human HIV1 GN=S PE=1 SV=1	1	zy-hiv1-gp120-before-trypsin-r1.17204.17204.3	controllerType=0 controllerNumber=1 scan=17204	46.7647
15418:3	1	K.N[+2350.830]VTENFNM[+15.995]WK.N	HexNAc(4)Hex(5)Fuc(1)NeuAc(2)	M[+16], N[+2351]	1217.14	3	3649.41	3649.41	0	-0.1	58	Specific	314.2	203.26	203.26	2.83	952	>sp|P2019|HIV1_gp120 glycoprotein OS=Human HIV1 GN=S PE=1 SV=1	1	zy-hiv1-gp120-before-trypsin-r1.16930.16930.3	controllerType=0 controllerNumber=1 scan=16930	45.9998
15670:3	1	K.N[+1850.693]VTENFNMWK.N	HexNAc(6)Hex(3)Fuc(1)	N[+1851]	1045.1	3	3133.28	3133.28	0	-1.9	58	Specific	315.52	200.28	200.28	2.67	952	>sp|P2019|HIV1_gp120 glycoprotein OS=Human HIV1 GN=S PE=1 SV=1	1	zy-hiv1-gp120-before-trypsin-r1.17208.17208.3	controllerType=0 controllerNumber=1 scan=17208	46.7871
15173:3	1	K.N[+2133.772]VTENFNMWK.N	HexNAc(5)Hex(6)Fuc(1)	N[+2134]	1139.46	3	3416.36	3416.36	0	1.1	58	Specific	315.89	251.87	251.87	2.82	952	>sp|P2019|HIV1_gp120 glycoprotein OS=Human HIV1 GN=S PE=1 SV=1	1	zy-hiv1-gp120-before-trypsin-r1.16663.16663.3	controllerType=0 controllerNumber=1 scan=16663	45.2786
10774:3	1	K.N[+1606.587]VTENFNM[+15.995]WK.N	HexNAc(4)Hex(4)Fuc(1)	M[+16], N[+1607]	969.06	3	2905.17	2905.17	0	-1.3	58	Specific	316.53	228.71	228.71	2.74	952	>sp|P2019|HIV1_gp120 glycoprotein OS=Human HIV1 GN=S PE=1 SV=1	1	zy-hiv1-gp120-before-trypsin-r1.11884.11884.3	controllerType=0 controllerNumber=1 scan=11884	32.7114
15495:3	1	K.N[+1768.640]VTENFNMWK.N	HexNAc(4)Hex(5)Fuc(1)	N[+1769]	1017.75	3	3051.24	3051.23	0	2.3	58	Specific	318.1	124.99	124.99	2.46	952	>sp|P2019|HIV1_gp120 glycoprotein OS=Human HIV1 GN=S PE=1 SV=1	1	zy-hiv1-gp120-before-trypsin-r1.17014.17014.3	controllerType=0 controllerNumber=1 scan=17014	46.2297
15458:3	1	K.N[+2350.830]VTENFNM[+15.995]WK.N	HexNAc(4)Hex(5)Fuc(1)NeuAc(2)	M[+16], N[+2351]	1217.14	3	3649.41	3649.41	0	0.1	58	Specific	318.29	209.88	209.88	2.83	952	>sp|P2019|HIV1_gp120 glycoprotein OS=Human HIV1 GN=S PE=1 SV=1	1	zy-hiv1-gp120-before-trypsin-r1.16974.16974.3	controllerType=0 controllerNumber=1 scan=16974	46.1167
12400:3	1	K.N[+2424.867]VTENFNM[+15.995]WK.N	HexNAc(5)Hex(6)Fuc(1)NeuAc(1)	M[+16], N[+2425]	1241.82	3	3723.45	3723.45	0	-1.1	58	Specific	318.99	192.91	192.91	2.76	952	>sp|P2019|HIV1_gp120 glycoprotein OS=Human HIV1 GN=S PE=1 SV=1	1	zy-hiv1-gp120-before-trypsin-r1.13656.13656.3	controllerType=0 controllerNumber=1 scan=13656	37.3899
16015:3	1	K.N[+1565.560]VTENFNMWK.N	HexNAc(3)Hex(5)Fuc(1)	N[+1566]	950.056	3	2848.15	2848.15	0	1.8	58	Specific	320.12	229.53	229.53	2.92	952	>sp|P2019|HIV1_gp120 glycoprotein OS=Human HIV1 GN=S PE=1 SV=1	1	zy-hiv1-gp120-before-trypsin-r1.17583.17583.3	controllerType=0 controllerNumber=1 scan=17583	47.7681
16281:3	1	K.N[+1647.613]VTENFNMWK.N	HexNAc(5)Hex(3)Fuc(1)	N[+1648]	977.405	3	2930.2	2930.2	0	-0.4	58	Specific	320.25	198.29	198.29	2.91	952	>sp|P2019|HIV1_gp120 glycoprotein OS=Human HIV1 GN=S PE=1 SV=1	1	zy-hiv1-gp120-before-trypsin-r1.17873.17873.3	controllerType=0 controllerNumber=1 scan=17873	48.5482
20146:3	1	K.N[+2715.963]VTENFNMWK.N	HexNAc(5)Hex(6)Fuc(1)NeuAc(2)	N[+2716]	1333.53	3	3998.57	3998.55	0	4.7	58	Specific	321	115.91	115.91	1.35	952	>sp|P2019|HIV1_gp120 glycoprotein OS=Human HIV1 GN=S PE=1 SV=1	1	zy-hiv1-gp120-before-trypsin-r1.22079.22079.3	controllerType=0 controllerNumber=1 scan=22079	59.6324
16398:3	1	K.N[+1647.613]VTENFNMWK.N	HexNAc(5)Hex(3)Fuc(1)	N[+1648]	977.407	3	2930.21	2930.2	0	1.8	58	Specific	321.41	192.02	192.02	2.69	952	>sp|P2019|HIV1_gp120 glycoprotein OS=Human HIV1 GN=S PE=1 SV=1	1	zy-hiv1-gp120-before-trypsin-r1.18000.18000.3	controllerType=0 controllerNumber=1 scan=18000	48.8659
14652:3	1	K.N[+2715.963]VTENFNM[+15.995]WK.N	HexNAc(5)Hex(6)Fuc(1)NeuAc(2)	M[+16], N[+2716]	1338.85	3	4014.55	4014.55	0	1	58	Specific	321.78	198.19	198.19	2.85	952	>sp|P2019|HIV1_gp120 glycoprotein OS=Human HIV1 GN=S PE=1 SV=1	1	zy-hiv1-gp120-before-trypsin-r1.16098.16098.3	controllerType=0 controllerNumber=1 scan=16098	43.785
18457:3	1	K.N[+2059.735]VTENFNMWK.N	HexNAc(4)Hex(5)Fuc(1)NeuAc(1)	N[+2060]	1114.78	3	3342.32	3342.32	0	0	58	Specific	322.04	77.2	77.2	1.68	952	>sp|P2019|HIV1_gp120 glycoprotein OS=Human HIV1 GN=S PE=1 SV=1	1	zy-hiv1-gp120-before-trypsin-r1.20252.20252.3	controllerType=0 controllerNumber=1 scan=20252	54.9548
18156:3	1	K.N[+2141.788]VTENFNMWK.N	HexNAc(6)Hex(3)Fuc(1)NeuAc(1)	N[+2142]	1142.13	3	3424.38	3424.38	0	0.7	58	Specific	323.3	249.48	249.48	2.97	952	>sp|P2019|HIV1_gp120 glycoprotein OS=Human HIV1 GN=S PE=1 SV=1	1	zy-hiv1-gp120-before-trypsin-r1.19924.19924.3	controllerType=0 controllerNumber=1 scan=19924	54.0691
16935:2	1	K.N[+892.317]VTENFNMWK.N	HexNAc(2)Hex(3)	N[+892]	1087.96	2	2174.91	2174.91	0	1.4	58	Specific	323.4	201.91	201.91	3.47	952	>sp|P2019|HIV1_gp120 glycoprotein OS=Human HIV1 GN=S PE=1 SV=1	1	zy-hiv1-gp120-before-trypsin-r1.18582.18582.2	controllerType=0 controllerNumber=1 scan=18582	50.4122
15729:3	1	K.N[+1606.587]VTENFNMWK.N	HexNAc(4)Hex(4)Fuc(1)	N[+1607]	963.729	3	2889.17	2889.18	0	-1.4	58	Specific	324.08	204.97	204.97	2.72	952	>sp|P2019|HIV1_gp120 glycoprotein OS=Human HIV1 GN=S PE=1 SV=1	1	zy-hiv1-gp120-before-trypsin-r1.17273.17273.3	controllerType=0 controllerNumber=1 scan=17273	46.9711
17944:3	1	K.N[+2262.814]VTENFNMWK.N	HexNAc(5)Hex(5)Fuc(1)NeuAc(1)	N[+2263]	1182.47	3	3545.41	3545.4	0	1.6	58	Specific	324.62	208.88	208.88	2.92	952	>sp|P2019|HIV1_gp120 glycoprotein OS=Human HIV1 GN=S PE=1 SV=1	1	zy-hiv1-gp120-before-trypsin-r1.19694.19694.3	controllerType=0 controllerNumber=1 scan=19694	53.4789
15909:3	1	K.N[+1809.666]VTENFNMWK.N	HexNAc(5)Hex(4)Fuc(1)	N[+1810]	1031.43	3	3092.26	3092.25	0	3	58	Specific	324.82	138.7	138.7	2.45	952	>sp|P2019|HIV1_gp120 glycoprotein OS=Human HIV1 GN=S PE=1 SV=1	1	zy-hiv1-gp120-before-trypsin-r1.17468.17468.3	controllerType=0 controllerNumber=1 scan=17468	47.4689
15579:3	1	K.N[+1727.613]VTENFNMWK.N	HexNAc(3)Hex(6)Fuc(1)	N[+1728]	1004.07	3	3010.21	3010.2	0	1.6	58	Specific	325.22	269.16	269.16	2.97	952	>sp|P2019|HIV1_gp120 glycoprotein OS=Human HIV1 GN=S PE=1 SV=1	1	zy-hiv1-gp120-before-trypsin-r1.17107.17107.3	controllerType=0 controllerNumber=1 scan=17107	46.4891
15522:3	1	K.N[+1768.640]VTENFNMWK.N	HexNAc(4)Hex(5)Fuc(1)	N[+1769]	1017.75	3	3051.23	3051.23	0	0.4	58	Specific	326.38	233.86	233.86	2.99	952	>sp|P2019|HIV1_gp120 glycoprotein OS=Human HIV1 GN=S PE=1 SV=1	1	zy-hiv1-gp120-before-trypsin-r1.17044.17044.3	controllerType=0 controllerNumber=1 scan=17044	46.3209
12800:3	1	K.N[+2059.735]VTENFNM[+15.995]WK.N	HexNAc(4)Hex(5)Fuc(1)NeuAc(1)	M[+16], N[+2060]	1120.11	3	3358.32	3358.32	0	-0.7	58	Specific	327.07	214.95	214.95	2.99	952	>sp|P2019|HIV1_gp120 glycoprotein OS=Human HIV1 GN=S PE=1 SV=1	1	zy-hiv1-gp120-before-trypsin-r1.14092.14092.3	controllerType=0 controllerNumber=1 scan=14092	38.5695
15232:3	1	K.N[+1971.719]VTENFNMWK.N	HexNAc(5)Hex(5)Fuc(1)	N[+1972]	1085.44	3	3254.32	3254.31	0	3.8	58	Specific	327.41	125.87	125.87	2.45	952	>sp|P2019|HIV1_gp120 glycoprotein OS=Human HIV1 GN=S PE=1 SV=1	1	zy-hiv1-gp120-before-trypsin-r1.16727.16727.3	controllerType=0 controllerNumber=1 scan=16727	45.4598
15782:3	1	K.N[+1565.560]VTENFNMWK.N	HexNAc(3)Hex(5)Fuc(1)	N[+1566]	950.056	3	2848.15	2848.15	0	1.6	58	Specific	328.71	154.09	154.09	2.57	952	>sp|P2019|HIV1_gp120 glycoprotein OS=Human HIV1 GN=S PE=1 SV=1	1	zy-hiv1-gp120-before-trypsin-r1.17331.17331.3	controllerType=0 controllerNumber=1 scan=17331	47.1204
10769:2	1	K.N[+1647.613]VTENFNM[+15.995]WK.N	HexNAc(5)Hex(3)Fuc(1)	M[+16], N[+1648]	1473.6	2	2946.2	2946.2	0	0.6	58	Specific	330.34	215.99	215.99	3.33	952	>sp|P2019|HIV1_gp120 glycoprotein OS=Human HIV1 GN=S PE=1 SV=1	1	zy-hiv1-gp120-before-trypsin-r1.11878.11878.2	controllerType=0 controllerNumber=1 scan=11878	32.6981
18429:3	1	K.N[+1938.709]VTENFNMWK.N	HexNAc(5)Hex(3)Fuc(1)NeuAc(1)	N[+1939]	1074.44	3	3221.3	3221.3	0	0.3	58	Specific	331.63	194.11	194.11	2.91	952	>sp|P2019|HIV1_gp120 glycoprotein OS=Human HIV1 GN=S PE=1 SV=1	1	zy-hiv1-gp120-before-trypsin-r1.20221.20221.3	controllerType=0 controllerNumber=1 scan=20221	54.8597
15796:2	1	K.N[+1241.454]VTENFNMWK.N	HexNAc(3)Hex(3)Fuc(1)	N[+1241]	1262.51	2	2524.02	2524.04	0	-9.7	58	Specific	333.28	203.73	203.73	3.01	952	>sp|P2019|HIV1_gp120 glycoprotein OS=Human HIV1 GN=S PE=1 SV=1	1	zy-hiv1-gp120-before-trypsin-r1.17345.17345.2	controllerType=0 controllerNumber=1 scan=17345	47.143
18447:3	1	K.N[+2059.735]VTENFNMWK.N	HexNAc(4)Hex(5)Fuc(1)NeuAc(1)	N[+2060]	1114.78	3	3342.32	3342.32	0	0.2	58	Specific	335.06	182.63	182.63	2.91	952	>sp|P2019|HIV1_gp120 glycoprotein OS=Human HIV1 GN=S PE=1 SV=1	1	zy-hiv1-gp120-before-trypsin-r1.20241.20241.3	controllerType=0 controllerNumber=1 scan=20241	54.9277
15272:3	1	K.N[+2350.830]VTENFNM[+15.995]WK.N	HexNAc(4)Hex(5)Fuc(1)NeuAc(2)	M[+16], N[+2351]	1217.14	3	3649.42	3649.41	0	1.4	58	Specific	335.95	221.18	221.18	2.92	952	>sp|P2019|HIV1_gp120 glycoprotein OS=Human HIV1 GN=S PE=1 SV=1	1	zy-hiv1-gp120-before-trypsin-r1.16770.16770.3	controllerType=0 controllerNumber=1 scan=16770	45.5671
18281:3	1	K.N[+1897.682]VTENFNMWK.N	HexNAc(4)Hex(4)Fuc(1)NeuAc(1)	N[+1898]	1060.76	3	3180.27	3180.27	0	-0.4	58	Specific	336.32	194.15	194.15	2.91	952	>sp|P2019|HIV1_gp120 glycoprotein OS=Human HIV1 GN=S PE=1 SV=1	1	zy-hiv1-gp120-before-trypsin-r1.20059.20059.3	controllerType=0 controllerNumber=1 scan=20059	54.4337
20800:3	1	K.N[+2350.830]VTENFNMWK.N	HexNAc(4)Hex(5)Fuc(1)NeuAc(2)	N[+2351]	1211.81	3	3633.42	3633.42	0	1.4	58	Specific	337.56	218.38	218.38	2.92	952	>sp|P2019|HIV1_gp120 glycoprotein OS=Human HIV1 GN=S PE=1 SV=1	1	zy-hiv1-gp120-before-trypsin-r1.22786.22786.3	controllerType=0 controllerNumber=1 scan=22786	61.4466
13408:3	1	K.N[+1897.682]VTENFNM[+15.995]WK.N	HexNAc(4)Hex(4)Fuc(1)NeuAc(1)	M[+16], N[+1898]	1066.09	3	3196.27	3196.27	0	1	58	Specific	339.79	199.69	199.69	2.85	952	>sp|P2019|HIV1_gp120 glycoprotein OS=Human HIV1 GN=S PE=1 SV=1	1	zy-hiv1-gp120-before-trypsin-r1.14750.14750.3	controllerType=0 controllerNumber=1 scan=14750	40.2557
16014:3	1	K.N[+1809.666]VTENFNMWK.N	HexNAc(5)Hex(4)Fuc(1)	N[+1810]	1031.42	3	3092.26	3092.25	0	1.7	58	Specific	340.08	236.94	236.94	2.92	952	>sp|P2019|HIV1_gp120 glycoprotein OS=Human HIV1 GN=S PE=1 SV=1	1	zy-hiv1-gp120-before-trypsin-r1.17582.17582.3	controllerType=0 controllerNumber=1 scan=17582	47.7627
15988:3	1	K.N[+1647.613]VTENFNMWK.N	HexNAc(5)Hex(3)Fuc(1)	N[+1648]	977.405	3	2930.2	2930.2	0	-0.8	58	Specific	341.91	211	211	2.99	952	>sp|P2019|HIV1_gp120 glycoprotein OS=Human HIV1 GN=S PE=1 SV=1	1	zy-hiv1-gp120-before-trypsin-r1.17554.17554.3	controllerType=0 controllerNumber=1 scan=17554	47.6861
12622:3	1	K.N[+2424.867]VTENFNM[+15.995]WK.N	HexNAc(5)Hex(6)Fuc(1)NeuAc(1)	M[+16], N[+2425]	1241.82	3	3723.44	3723.45	0	-1.8	58	Specific	342.03	207.23	207.23	2.88	952	>sp|P2019|HIV1_gp120 glycoprotein OS=Human HIV1 GN=S PE=1 SV=1	1	zy-hiv1-gp120-before-trypsin-r1.13898.13898.3	controllerType=0 controllerNumber=1 scan=13898	38.0466
13262:3	1	K.N[+1938.709]VTENFNM[+15.995]WK.N	HexNAc(5)Hex(3)Fuc(1)NeuAc(1)	M[+16], N[+1939]	1079.77	3	3237.3	3237.29	0	2.2	58	Specific	342.87	228.11	228.11	2.92	952	>sp|P2019|HIV1_gp120 glycoprotein OS=Human HIV1 GN=S PE=1 SV=1	1	zy-hiv1-gp120-before-trypsin-r1.14592.14592.3	controllerType=0 controllerNumber=1 scan=14592	39.8489
18465:3	1	K.N[+2059.735]VTENFNMWK.N	HexNAc(4)Hex(5)Fuc(1)NeuAc(1)	N[+2060]	1114.78	3	3342.33	3342.32	0	1.2	58	Specific	343.33	189.28	189.28	2.85	952	>sp|P2019|HIV1_gp120 glycoprotein OS=Human HIV1 GN=S PE=1 SV=1	1	zy-hiv1-gp120-before-trypsin-r1.20261.20261.3	controllerType=0 controllerNumber=1 scan=20261	54.9721
17497:3	1	K.N[+2424.867]VTENFNMWK.N	HexNAc(5)Hex(6)Fuc(1)NeuAc(1)	N[+2425]	1236.5	3	3707.48	3707.46	0	7.2	58	Specific	343.6	123.16	123.16	1.49	952	>sp|P2019|HIV1_gp120 glycoprotein OS=Human HIV1 GN=S PE=1 SV=1	1	zy-hiv1-gp120-before-trypsin-r1.19204.19204.3	controllerType=0 controllerNumber=1 scan=19204	52.1369
12918:3	1	K.N[+2059.735]VTENFNM[+15.995]WK.N	HexNAc(4)Hex(5)Fuc(1)NeuAc(1)	M[+16], N[+2060]	1120.11	3	3358.32	3358.32	0	0	58	Specific	345.15	248.34	242.7	3.04	952	>sp|P2019|HIV1_gp120 glycoprotein OS=Human HIV1 GN=S PE=1 SV=1	1	zy-hiv1-gp120-before-trypsin-r1.14220.14220.3	controllerType=0 controllerNumber=1 scan=14220	38.8846
15567:3	1	K.N[+1809.666]VTENFNMWK.N	HexNAc(5)Hex(4)Fuc(1)	N[+1810]	1031.42	3	3092.26	3092.25	0	0.3	58	Specific	345.58	224.08	224.08	2.81	952	>sp|P2019|HIV1_gp120 glycoprotein OS=Human HIV1 GN=S PE=1 SV=1	1	zy-hiv1-gp120-before-trypsin-r1.17093.17093.3	controllerType=0 controllerNumber=1 scan=17093	46.4424
13286:3	1	K.N[+1897.682]VTENFNM[+15.995]WK.N	HexNAc(4)Hex(4)Fuc(1)NeuAc(1)	M[+16], N[+1898]	1066.09	3	3196.27	3196.27	0	0.5	58	Specific	346.25	198.4	198.4	2.91	952	>sp|P2019|HIV1_gp120 glycoprotein OS=Human HIV1 GN=S PE=1 SV=1	1	zy-hiv1-gp120-before-trypsin-r1.14618.14618.3	controllerType=0 controllerNumber=1 scan=14618	39.9127
18060:3	1	K.N[+2100.761]VTENFNMWK.N	HexNAc(5)Hex(4)Fuc(1)NeuAc(1)	N[+2101]	1128.46	3	3383.35	3383.35	0	1.2	58	Specific	346.91	244.3	244.3	2.97	952	>sp|P2019|HIV1_gp120 glycoprotein OS=Human HIV1 GN=S PE=1 SV=1	1	zy-hiv1-gp120-before-trypsin-r1.19820.19820.3	controllerType=0 controllerNumber=1 scan=19820	53.7952
17894:3	1	K.N[+2424.867]VTENFNMWK.N	HexNAc(5)Hex(6)Fuc(1)NeuAc(1)	N[+2425]	1236.49	3	3707.46	3707.46	0	2	58	Specific	347.24	229.89	229.89	2.92	952	>sp|P2019|HIV1_gp120 glycoprotein OS=Human HIV1 GN=S PE=1 SV=1	1	zy-hiv1-gp120-before-trypsin-r1.19640.19640.3	controllerType=0 controllerNumber=1 scan=19640	53.3355
15987:3	1	K.N[+1606.587]VTENFNMWK.N	HexNAc(4)Hex(4)Fuc(1)	N[+1607]	963.729	3	2889.17	2889.18	0	-0.8	58	Specific	349.74	229.02	229.02	2.81	952	>sp|P2019|HIV1_gp120 glycoprotein OS=Human HIV1 GN=S PE=1 SV=1	1	zy-hiv1-gp120-before-trypsin-r1.17553.17553.3	controllerType=0 controllerNumber=1 scan=17553	47.6802
10663:2	1	K.N[+1606.587]VTENFNM[+15.995]WK.N	HexNAc(4)Hex(4)Fuc(1)	M[+16], N[+1607]	1453.09	2	2905.17	2905.17	0	0.2	58	Specific	349.76	186.07	186.07	3.46	952	>sp|P2019|HIV1_gp120 glycoprotein OS=Human HIV1 GN=S PE=1 SV=1	1	zy-hiv1-gp120-before-trypsin-r1.11764.11764.2	controllerType=0 controllerNumber=1 scan=11764	32.4095
17965:3	1	K.N[+2059.735]VTENFNMWK.N	HexNAc(4)Hex(5)Fuc(1)NeuAc(1)	N[+2060]	1114.78	3	3342.32	3342.32	0	0.1	58	Specific	349.96	214.51	214.51	2.99	952	>sp|P2019|HIV1_gp120 glycoprotein OS=Human HIV1 GN=S PE=1 SV=1	1	zy-hiv1-gp120-before-trypsin-r1.19717.19717.3	controllerType=0 controllerNumber=1 scan=19717	53.5259
17550:3	1	K.N[+2424.867]VTENFNMWK.N	HexNAc(5)Hex(6)Fuc(1)NeuAc(1)	N[+2425]	1236.49	3	3707.46	3707.46	0	1.1	58	Specific	350.58	218.63	218.63	2.92	952	>sp|P2019|HIV1_gp120 glycoprotein OS=Human HIV1 GN=S PE=1 SV=1	1	zy-hiv1-gp120-before-trypsin-r1.19266.19266.3	controllerType=0 controllerNumber=1 scan=19266	52.3409
15876:3	1	K.N[+1850.693]VTENFNMWK.N	HexNAc(6)Hex(3)Fuc(1)	N[+1851]	1045.1	3	3133.28	3133.28	0	1.2	58	Specific	351.66	135.38	135.38	2.57	952	>sp|P2019|HIV1_gp120 glycoprotein OS=Human HIV1 GN=S PE=1 SV=1	1	zy-hiv1-gp120-before-trypsin-r1.17433.17433.3	controllerType=0 controllerNumber=1 scan=17433	47.3835
20899:3	1	K.N[+2391.857]VTENFNMWK.N	HexNAc(5)Hex(4)Fuc(1)NeuAc(2)	N[+2392]	1225.49	3	3674.44	3674.45	0	-0.4	58	Specific	352.13	216.6	216.6	2.99	952	>sp|P2019|HIV1_gp120 glycoprotein OS=Human HIV1 GN=S PE=1 SV=1	1	zy-hiv1-gp120-before-trypsin-r1.22893.22893.3	controllerType=0 controllerNumber=1 scan=22893	61.7279
11036:3	1	K.N[+1647.613]VTENFNM[+15.995]WK.N	HexNAc(5)Hex(3)Fuc(1)	M[+16], N[+1648]	982.737	3	2946.2	2946.2	0	0.2	58	Specific	354.28	143.33	143.33	2.61	952	>sp|P2019|HIV1_gp120 glycoprotein OS=Human HIV1 GN=S PE=1 SV=1	1	zy-hiv1-gp120-before-trypsin-r1.12175.12175.3	controllerType=0 controllerNumber=1 scan=12175	33.5485
18328:3	1	K.N[+2100.761]VTENFNMWK.N	HexNAc(5)Hex(4)Fuc(1)NeuAc(1)	N[+2101]	1128.46	3	3383.35	3383.35	0	0.7	58	Specific	354.67	230.56	230.56	2.92	952	>sp|P2019|HIV1_gp120 glycoprotein OS=Human HIV1 GN=S PE=1 SV=1	1	zy-hiv1-gp120-before-trypsin-r1.20110.20110.3	controllerType=0 controllerNumber=1 scan=20110	54.5579
16521:2	1	K.N[+1241.454]VTENFNMWK.N	HexNAc(3)Hex(3)Fuc(1)	N[+1241]	1262.53	2	2524.04	2524.04	0	0.3	58	Specific	354.84	314.5	314.5	3.77	952	>sp|P2019|HIV1_gp120 glycoprotein OS=Human HIV1 GN=S PE=1 SV=1	1	zy-hiv1-gp120-before-trypsin-r1.18133.18133.2	controllerType=0 controllerNumber=1 scan=18133	49.2307
18618:2	1	K.N[+1897.682]VTENFNMWK.N	HexNAc(4)Hex(4)Fuc(1)NeuAc(1)	N[+1898]	1590.64	2	3180.28	3180.27	0	2	58	Specific	354.89	165.2	165.2	3.38	952	>sp|P2019|HIV1_gp120 glycoprotein OS=Human HIV1 GN=S PE=1 SV=1	1	zy-hiv1-gp120-before-trypsin-r1.20427.20427.2	controllerType=0 controllerNumber=1 scan=20427	55.4188
17410:3	1	K.N[+2789.999]VTENFNMWK.N	HexNAc(6)Hex(7)Fuc(1)NeuAc(1)	N[+2790]	1358.2	3	4072.59	4072.59	0	0.7	58	Specific	355.08	239.36	239.36	2.99	952	>sp|P2019|HIV1_gp120 glycoprotein OS=Human HIV1 GN=S PE=1 SV=1	1	zy-hiv1-gp120-before-trypsin-r1.19100.19100.3	controllerType=0 controllerNumber=1 scan=19100	51.8015
17706:3	1	K.N[+2424.867]VTENFNMWK.N	HexNAc(5)Hex(6)Fuc(1)NeuAc(1)	N[+2425]	1236.49	3	3707.45	3707.46	0	-1.4	58	Specific	355.1	90.19	90.19	2.3	952	>sp|P2019|HIV1_gp120 glycoprotein OS=Human HIV1 GN=S PE=1 SV=1	1	zy-hiv1-gp120-before-trypsin-r1.19437.19437.3	controllerType=0 controllerNumber=1 scan=19437	52.8173
10775:3	1	K.N[+1444.534]VTENFNM[+15.995]WK.N	HexNAc(4)Hex(3)Fuc(1)	M[+16], N[+1445]	915.042	3	2743.11	2743.12	0	-1.6	58	Specific	355.68	218.28	218.28	2.88	952	>sp|P2019|HIV1_gp120 glycoprotein OS=Human HIV1 GN=S PE=1 SV=1	1	zy-hiv1-gp120-before-trypsin-r1.11885.11885.3	controllerType=0 controllerNumber=1 scan=11885	32.7152
16045:2	1	K.N[+1647.613]VTENFNMWK.N	HexNAc(5)Hex(3)Fuc(1)	N[+1648]	1465.6	2	2930.2	2930.2	0	-0.2	58	Specific	357.32	196.3	196.3	3.46	952	>sp|P2019|HIV1_gp120 glycoprotein OS=Human HIV1 GN=S PE=1 SV=1	1	zy-hiv1-gp120-before-trypsin-r1.17616.17616.2	controllerType=0 controllerNumber=1 scan=17616	47.8593
13037:3	1	K.N[+2059.735]VTENFNM[+15.995]WK.N	HexNAc(4)Hex(5)Fuc(1)NeuAc(1)	M[+16], N[+2060]	1120.11	3	3358.32	3358.32	0	0.1	58	Specific	358.05	225.99	225.99	2.99	952	>sp|P2019|HIV1_gp120 glycoprotein OS=Human HIV1 GN=S PE=1 SV=1	1	zy-hiv1-gp120-before-trypsin-r1.14349.14349.3	controllerType=0 controllerNumber=1 scan=14349	39.2182
15766:2	1	K.N[+1606.587]VTENFNMWK.N	HexNAc(4)Hex(4)Fuc(1)	N[+1607]	1445.09	2	2889.17	2889.18	0	-2.9	58	Specific	361	176.8	176.8	3.28	952	>sp|P2019|HIV1_gp120 glycoprotein OS=Human HIV1 GN=S PE=1 SV=1	1	zy-hiv1-gp120-before-trypsin-r1.17313.17313.2	controllerType=0 controllerNumber=1 scan=17313	47.0653
18396:3	1	K.N[+1897.682]VTENFNMWK.N	HexNAc(4)Hex(4)Fuc(1)NeuAc(1)	N[+1898]	1060.76	3	3180.27	3180.27	0	-0.1	58	Specific	361.46	219.54	219.54	2.93	952	>sp|P2019|HIV1_gp120 glycoprotein OS=Human HIV1 GN=S PE=1 SV=1	1	zy-hiv1-gp120-before-trypsin-r1.20184.20184.3	controllerType=0 controllerNumber=1 scan=20184	54.7402
16086:3	1	K.N[+1403.507]VTENFNMWK.N	HexNAc(3)Hex(4)Fuc(1)	N[+1404]	896.038	3	2686.1	2686.1	0	1.1	58	Specific	363.6	130.51	130.51	2.53	952	>sp|P2019|HIV1_gp120 glycoprotein OS=Human HIV1 GN=S PE=1 SV=1	1	zy-hiv1-gp120-before-trypsin-r1.17661.17661.3	controllerType=0 controllerNumber=1 scan=17661	47.9806
21136:3	1	K.N[+2350.830]VTENFNMWK.N	HexNAc(4)Hex(5)Fuc(1)NeuAc(2)	N[+2351]	1211.81	3	3633.43	3633.42	0	2.7	58	Specific	364.1	234.64	234.64	2.71	952	>sp|P2019|HIV1_gp120 glycoprotein OS=Human HIV1 GN=S PE=1 SV=1	1	zy-hiv1-gp120-before-trypsin-r1.23150.23150.3	controllerType=0 controllerNumber=1 scan=23150	62.3837
15622:3	1	K.N[+1850.693]VTENFNMWK.N	HexNAc(6)Hex(3)Fuc(1)	N[+1851]	1045.1	3	3133.28	3133.28	0	-0.9	58	Specific	364.75	186.55	186.55	2.86	952	>sp|P2019|HIV1_gp120 glycoprotein OS=Human HIV1 GN=S PE=1 SV=1	1	zy-hiv1-gp120-before-trypsin-r1.17155.17155.3	controllerType=0 controllerNumber=1 scan=17155	46.6347
15484:3	1	K.N[+1971.719]VTENFNMWK.N	HexNAc(5)Hex(5)Fuc(1)	N[+1972]	1085.44	3	3254.32	3254.31	0	3.3	58	Specific	365.97	172.92	172.92	2.65	952	>sp|P2019|HIV1_gp120 glycoprotein OS=Human HIV1 GN=S PE=1 SV=1	1	zy-hiv1-gp120-before-trypsin-r1.17003.17003.3	controllerType=0 controllerNumber=1 scan=17003	46.2117
20918:3	1	K.N[+2350.830]VTENFNMWK.N	HexNAc(4)Hex(5)Fuc(1)NeuAc(2)	N[+2351]	1211.81	3	3633.42	3633.42	0	1.5	58	Specific	366.84	222.05	222.05	2.87	952	>sp|P2019|HIV1_gp120 glycoprotein OS=Human HIV1 GN=S PE=1 SV=1	1	zy-hiv1-gp120-before-trypsin-r1.22914.22914.3	controllerType=0 controllerNumber=1 scan=22914	61.7671
15351:3	1	K.N[+2350.830]VTENFNM[+15.995]WK.N	HexNAc(4)Hex(5)Fuc(1)NeuAc(2)	M[+16], N[+2351]	1217.14	3	3649.41	3649.41	0	0.1	58	Specific	367.22	83.97	83.97	2.32	952	>sp|P2019|HIV1_gp120 glycoprotein OS=Human HIV1 GN=S PE=1 SV=1	1	zy-hiv1-gp120-before-trypsin-r1.16856.16856.3	controllerType=0 controllerNumber=1 scan=16856	45.799
15847:3	1	K.N[+1606.587]VTENFNMWK.N	HexNAc(4)Hex(4)Fuc(1)	N[+1607]	963.73	3	2889.18	2889.18	0	0.3	58	Specific	367.52	234.61	234.61	2.93	952	>sp|P2019|HIV1_gp120 glycoprotein OS=Human HIV1 GN=S PE=1 SV=1	1	zy-hiv1-gp120-before-trypsin-r1.17401.17401.3	controllerType=0 controllerNumber=1 scan=17401	47.2869
18579:3	1	K.N[+1897.682]VTENFNMWK.N	HexNAc(4)Hex(4)Fuc(1)NeuAc(1)	N[+1898]	1060.76	3	3180.27	3180.27	0	-1.5	58	Specific	367.76	205.47	205.47	2.83	952	>sp|P2019|HIV1_gp120 glycoprotein OS=Human HIV1 GN=S PE=1 SV=1	1	zy-hiv1-gp120-before-trypsin-r1.20385.20385.3	controllerType=0 controllerNumber=1 scan=20385	55.306
10758:3	1	K.N[+1850.693]VTENFNM[+15.995]WK.N	HexNAc(6)Hex(3)Fuc(1)	M[+16], N[+1851]	1050.43	3	3149.28	3149.28	0	0	58	Specific	370.39	159.3	159.3	2.57	952	>sp|P2019|HIV1_gp120 glycoprotein OS=Human HIV1 GN=S PE=1 SV=1	1	zy-hiv1-gp120-before-trypsin-r1.11867.11867.3	controllerType=0 controllerNumber=1 scan=11867	32.6801
16054:3	1	K.N[+1444.534]VTENFNMWK.N	HexNAc(4)Hex(3)Fuc(1)	N[+1445]	909.712	3	2727.12	2727.12	0	-0.2	58	Specific	370.57	225.91	225.91	2.75	952	>sp|P2019|HIV1_gp120 glycoprotein OS=Human HIV1 GN=S PE=1 SV=1	1	zy-hiv1-gp120-before-trypsin-r1.17626.17626.3	controllerType=0 controllerNumber=1 scan=17626	47.8828
15997:3	1	K.N[+1565.560]VTENFNMWK.N	HexNAc(3)Hex(5)Fuc(1)	N[+1566]	950.057	3	2848.16	2848.15	0	2.5	58	Specific	370.92	95.14	95.14	2.3	952	>sp|P2019|HIV1_gp120 glycoprotein OS=Human HIV1 GN=S PE=1 SV=1	1	zy-hiv1-gp120-before-trypsin-r1.17564.17564.3	controllerType=0 controllerNumber=1 scan=17564	47.7237
20346:3	1	K.N[+2715.963]VTENFNMWK.N	HexNAc(5)Hex(6)Fuc(1)NeuAc(2)	N[+2716]	1333.52	3	3998.56	3998.55	0	1	58	Specific	371.49	144.69	144.69	2.53	952	>sp|P2019|HIV1_gp120 glycoprotein OS=Human HIV1 GN=S PE=1 SV=1	1	zy-hiv1-gp120-before-trypsin-r1.22295.22295.3	controllerType=0 controllerNumber=1 scan=22295	60.1827
20410:3	1	K.N[+2715.963]VTENFNMWK.N	HexNAc(5)Hex(6)Fuc(1)NeuAc(2)	N[+2716]	1333.52	3	3998.56	3998.55	0	1.3	58	Specific	372.52	240.12	240.12	2.87	952	>sp|P2019|HIV1_gp120 glycoprotein OS=Human HIV1 GN=S PE=1 SV=1	1	zy-hiv1-gp120-before-trypsin-r1.22364.22364.3	controllerType=0 controllerNumber=1 scan=22364	60.3531
18303:3	1	K.N[+2262.814]VTENFNMWK.N	HexNAc(5)Hex(5)Fuc(1)NeuAc(1)	N[+2263]	1182.48	3	3545.43	3545.4	0	7.9	58	Specific	373.23	231.2	231.2	2.37	952	>sp|P2019|HIV1_gp120 glycoprotein OS=Human HIV1 GN=S PE=1 SV=1	1	zy-hiv1-gp120-before-trypsin-r1.20083.20083.3	controllerType=0 controllerNumber=1 scan=20083	54.4841
18284:3	1	K.N[+2100.761]VTENFNMWK.N	HexNAc(5)Hex(4)Fuc(1)NeuAc(1)	N[+2101]	1128.46	3	3383.35	3383.35	0	1.3	58	Specific	374.4	75.37	75.37	1.38	952	>sp|P2019|HIV1_gp120 glycoprotein OS=Human HIV1 GN=S PE=1 SV=1	1	zy-hiv1-gp120-before-trypsin-r1.20063.20063.3	controllerType=0 controllerNumber=1 scan=20063	54.4446
15060:3	1	K.N[+2350.830]VTENFNM[+15.995]WK.N	HexNAc(4)Hex(5)Fuc(1)NeuAc(2)	M[+16], N[+2351]	1217.14	3	3649.41	3649.41	0	-0.2	58	Specific	374.46	176.55	176.55	2.86	952	>sp|P2019|HIV1_gp120 glycoprotein OS=Human HIV1 GN=S PE=1 SV=1	1	zy-hiv1-gp120-before-trypsin-r1.16541.16541.3	controllerType=0 controllerNumber=1 scan=16541	44.9648
16501:3	1	K.N[+1241.454]VTENFNMWK.N	HexNAc(3)Hex(3)Fuc(1)	N[+1241]	842.02	3	2524.05	2524.04	0	1.2	58	Specific	377.59	147.3	147.3	2.53	952	>sp|P2019|HIV1_gp120 glycoprotein OS=Human HIV1 GN=S PE=1 SV=1	1	zy-hiv1-gp120-before-trypsin-r1.18112.18112.3	controllerType=0 controllerNumber=1 scan=18112	49.1774
10647:3	1	K.N[+1565.560]VTENFNM[+15.995]WK.N	HexNAc(3)Hex(5)Fuc(1)	M[+16], N[+1566]	955.388	3	2864.15	2864.14	0	1.8	58	Specific	381.45	179.05	179.05	2.8	952	>sp|P2019|HIV1_gp120 glycoprotein OS=Human HIV1 GN=S PE=1 SV=1	1	zy-hiv1-gp120-before-trypsin-r1.11746.11746.3	controllerType=0 controllerNumber=1 scan=11746	32.355
18137:3	1	K.N[+2141.788]VTENFNMWK.N	HexNAc(6)Hex(3)Fuc(1)NeuAc(1)	N[+2142]	1142.13	3	3424.39	3424.38	0	3.6	58	Specific	381.49	146.94	146.94	2.42	952	>sp|P2019|HIV1_gp120 glycoprotein OS=Human HIV1 GN=S PE=1 SV=1	1	zy-hiv1-gp120-before-trypsin-r1.19904.19904.3	controllerType=0 controllerNumber=1 scan=19904	54.0318
18228:3	1	K.N[+2059.735]VTENFNMWK.N	HexNAc(4)Hex(5)Fuc(1)NeuAc(1)	N[+2060]	1114.78	3	3342.32	3342.32	0	-0.4	58	Specific	383.87	233.98	233.98	2.93	952	>sp|P2019|HIV1_gp120 glycoprotein OS=Human HIV1 GN=S PE=1 SV=1	1	zy-hiv1-gp120-before-trypsin-r1.20002.20002.3	controllerType=0 controllerNumber=1 scan=20002	54.2699
18718:3	1	K.N[+1897.682]VTENFNMWK.N	HexNAc(4)Hex(4)Fuc(1)NeuAc(1)	N[+1898]	1060.76	3	3180.27	3180.27	0	-1.6	58	Specific	384.67	235.56	235.56	2.83	952	>sp|P2019|HIV1_gp120 glycoprotein OS=Human HIV1 GN=S PE=1 SV=1	1	zy-hiv1-gp120-before-trypsin-r1.20536.20536.3	controllerType=0 controllerNumber=1 scan=20536	55.7042
15156:3	1	K.N[+2133.772]VTENFNMWK.N	HexNAc(5)Hex(6)Fuc(1)	N[+2134]	1139.46	3	3416.37	3416.36	0	2.2	58	Specific	386.63	146.42	146.42	2.53	952	>sp|P2019|HIV1_gp120 glycoprotein OS=Human HIV1 GN=S PE=1 SV=1	1	zy-hiv1-gp120-before-trypsin-r1.16645.16645.3	controllerType=0 controllerNumber=1 scan=16645	45.2487
17725:3	1	K.N[+2424.867]VTENFNMWK.N	HexNAc(5)Hex(6)Fuc(1)NeuAc(1)	N[+2425]	1236.49	3	3707.45	3707.46	0	-1.6	58	Specific	387.61	263.3	263.3	2.88	952	>sp|P2019|HIV1_gp120 glycoprotein OS=Human HIV1 GN=S PE=1 SV=1	1	zy-hiv1-gp120-before-trypsin-r1.19457.19457.3	controllerType=0 controllerNumber=1 scan=19457	52.8579
15423:3	1	K.N[+2350.830]VTENFNM[+15.995]WK.N	HexNAc(4)Hex(5)Fuc(1)NeuAc(2)	M[+16], N[+2351]	1217.14	3	3649.41	3649.41	0	0	58	Specific	388.35	89.63	89.63	2.32	952	>sp|P2019|HIV1_gp120 glycoprotein OS=Human HIV1 GN=S PE=1 SV=1	1	zy-hiv1-gp120-before-trypsin-r1.16936.16936.3	controllerType=0 controllerNumber=1 scan=16936	46.0277
12806:3	1	K.N[+2059.735]VTENFNM[+15.995]WK.N	HexNAc(4)Hex(5)Fuc(1)NeuAc(1)	M[+16], N[+2060]	1120.11	3	3358.32	3358.32	0	0.7	58	Specific	388.87	92	92	2.32	952	>sp|P2019|HIV1_gp120 glycoprotein OS=Human HIV1 GN=S PE=1 SV=1	1	zy-hiv1-gp120-before-trypsin-r1.14099.14099.3	controllerType=0 controllerNumber=1 scan=14099	38.5857
16277:3	1	K.N[+1444.534]VTENFNMWK.N	HexNAc(4)Hex(3)Fuc(1)	N[+1445]	909.712	3	2727.12	2727.12	0	-0.5	58	Specific	388.94	226.21	226.21	2.93	952	>sp|P2019|HIV1_gp120 glycoprotein OS=Human HIV1 GN=S PE=1 SV=1	1	zy-hiv1-gp120-before-trypsin-r1.17869.17869.3	controllerType=0 controllerNumber=1 scan=17869	48.5261
12951:3	1	K.N[+2100.761]VTENFNM[+15.995]WK.N	HexNAc(5)Hex(4)Fuc(1)NeuAc(1)	M[+16], N[+2101]	1133.79	3	3399.35	3399.34	0	0.2	58	Specific	389.24	106.28	106.28	2.32	952	>sp|P2019|HIV1_gp120 glycoprotein OS=Human HIV1 GN=S PE=1 SV=1	1	zy-hiv1-gp120-before-trypsin-r1.14256.14256.3	controllerType=0 controllerNumber=1 scan=14256	38.9907
15425:3	1	K.N[+1809.666]VTENFNMWK.N	HexNAc(5)Hex(4)Fuc(1)	N[+1810]	1031.42	3	3092.25	3092.25	0	-0.4	58	Specific	389.35	170.03	170.03	2.86	952	>sp|P2019|HIV1_gp120 glycoprotein OS=Human HIV1 GN=S PE=1 SV=1	1	zy-hiv1-gp120-before-trypsin-r1.16938.16938.3	controllerType=0 controllerNumber=1 scan=16938	46.0313
15805:3	1	K.N[+1971.719]VTENFNMWK.N	HexNAc(5)Hex(5)Fuc(1)	N[+1972]	1085.44	3	3254.31	3254.31	0	2.3	58	Specific	392.2	177.03	177.03	2.8	952	>sp|P2019|HIV1_gp120 glycoprotein OS=Human HIV1 GN=S PE=1 SV=1	1	zy-hiv1-gp120-before-trypsin-r1.17356.17356.3	controllerType=0 controllerNumber=1 scan=17356	47.1852
18190:3	1	K.N[+2262.814]VTENFNMWK.N	HexNAc(5)Hex(5)Fuc(1)NeuAc(1)	N[+2263]	1182.48	3	3545.42	3545.4	0	5.6	58	Specific	396.39	63.71	63.71	1.02	952	>sp|P2019|HIV1_gp120 glycoprotein OS=Human HIV1 GN=S PE=1 SV=1	1	zy-hiv1-gp120-before-trypsin-r1.19961.19961.3	controllerType=0 controllerNumber=1 scan=19961	54.1768
10513:3	1	K.N[+1768.640]VTENFNM[+15.995]WK.N	HexNAc(4)Hex(5)Fuc(1)	M[+16], N[+1769]	1023.08	3	3067.23	3067.22	0	1.2	58	Specific	399.02	158.31	158.31	2.53	952	>sp|P2019|HIV1_gp120 glycoprotein OS=Human HIV1 GN=S PE=1 SV=1	1	zy-hiv1-gp120-before-trypsin-r1.11602.11602.3	controllerType=0 controllerNumber=1 scan=11602	31.9942
10731:3	1	K.N[+1606.587]VTENFNM[+15.995]WK.N	HexNAc(4)Hex(4)Fuc(1)	M[+16], N[+1607]	969.062	3	2905.17	2905.17	0	0.7	58	Specific	399.52	135.78	135.78	2.57	952	>sp|P2019|HIV1_gp120 glycoprotein OS=Human HIV1 GN=S PE=1 SV=1	1	zy-hiv1-gp120-before-trypsin-r1.11838.11838.3	controllerType=0 controllerNumber=1 scan=11838	32.6059
15840:2	1	K.N[+1241.454]VTENFNMWK.N	HexNAc(3)Hex(3)Fuc(1)	N[+1241]	1262.53	2	2524.05	2524.04	0	0.9	58	Specific	400.34	213.61	213.61	3.67	952	>sp|P2019|HIV1_gp120 glycoprotein OS=Human HIV1 GN=S PE=1 SV=1	1	zy-hiv1-gp120-before-trypsin-r1.17393.17393.2	controllerType=0 controllerNumber=1 scan=17393	47.2696
10617:3	1	K.N[+1606.587]VTENFNM[+15.995]WK.N	HexNAc(4)Hex(4)Fuc(1)	M[+16], N[+1607]	969.064	3	2905.18	2905.17	0	3	58	Specific	400.89	123.96	123.96	2.56	952	>sp|P2019|HIV1_gp120 glycoprotein OS=Human HIV1 GN=S PE=1 SV=1	1	zy-hiv1-gp120-before-trypsin-r1.11714.11714.3	controllerType=0 controllerNumber=1 scan=11714	32.2785
18402:3	1	K.N[+1897.682]VTENFNMWK.N	HexNAc(4)Hex(4)Fuc(1)NeuAc(1)	N[+1898]	1060.76	3	3180.27	3180.27	0	-0.7	58	Specific	404.6	9.78	9.78	1.24	952	>sp|P2019|HIV1_gp120 glycoprotein OS=Human HIV1 GN=S PE=1 SV=1	1	zy-hiv1-gp120-before-trypsin-r1.20191.20191.3	controllerType=0 controllerNumber=1 scan=20191	54.7776
13023:3	1	K.N[+1897.682]VTENFNM[+15.995]WK.N	HexNAc(4)Hex(4)Fuc(1)NeuAc(1)	M[+16], N[+1898]	1066.1	3	3196.27	3196.27	0	1.9	58	Specific	405.26	140.72	140.72	2.7	952	>sp|P2019|HIV1_gp120 glycoprotein OS=Human HIV1 GN=S PE=1 SV=1	1	zy-hiv1-gp120-before-trypsin-r1.14334.14334.3	controllerType=0 controllerNumber=1 scan=14334	39.1933
18163:3	1	K.N[+2100.761]VTENFNMWK.N	HexNAc(5)Hex(4)Fuc(1)NeuAc(1)	N[+2101]	1128.46	3	3383.35	3383.35	0	1	58	Specific	406.52	24.48	24.48	1.19	952	>sp|P2019|HIV1_gp120 glycoprotein OS=Human HIV1 GN=S PE=1 SV=1	1	zy-hiv1-gp120-before-trypsin-r1.19932.19932.3	controllerType=0 controllerNumber=1 scan=19932	54.1043
10760:3	1	K.N[+1444.534]VTENFNM[+15.995]WK.N	HexNAc(4)Hex(3)Fuc(1)	M[+16], N[+1445]	915.044	3	2743.12	2743.12	0	-0.4	58	Specific	407.02	145.16	145.16	2.76	952	>sp|P2019|HIV1_gp120 glycoprotein OS=Human HIV1 GN=S PE=1 SV=1	1	zy-hiv1-gp120-before-trypsin-r1.11869.11869.3	controllerType=0 controllerNumber=1 scan=11869	32.6833
13145:3	1	K.N[+1897.682]VTENFNM[+15.995]WK.N	HexNAc(4)Hex(4)Fuc(1)NeuAc(1)	M[+16], N[+1898]	1066.09	3	3196.27	3196.27	0	-0.1	58	Specific	407.72	122.32	122.32	2.76	952	>sp|P2019|HIV1_gp120 glycoprotein OS=Human HIV1 GN=S PE=1 SV=1	1	zy-hiv1-gp120-before-trypsin-r1.14466.14466.3	controllerType=0 controllerNumber=1 scan=14466	39.5362
20878:3	1	K.N[+2350.830]VTENFNMWK.N	HexNAc(4)Hex(5)Fuc(1)NeuAc(2)	N[+2351]	1211.81	3	3633.42	3633.42	0	1.1	58	Specific	408.25	9.78	9.78	1.19	952	>sp|P2019|HIV1_gp120 glycoprotein OS=Human HIV1 GN=S PE=1 SV=1	1	zy-hiv1-gp120-before-trypsin-r1.22871.22871.3	controllerType=0 controllerNumber=1 scan=22871	61.6714
15924:2	1	K.N[+1647.613]VTENFNMWK.N	HexNAc(5)Hex(3)Fuc(1)	N[+1648]	1465.61	2	2930.21	2930.2	0	2	58	Specific	408.72	240.55	240.55	3.67	952	>sp|P2019|HIV1_gp120 glycoprotein OS=Human HIV1 GN=S PE=1 SV=1	1	zy-hiv1-gp120-before-trypsin-r1.17485.17485.2	controllerType=0 controllerNumber=1 scan=17485	47.5192
15755:3	1	K.N[+1809.666]VTENFNMWK.N	HexNAc(5)Hex(4)Fuc(1)	N[+1810]	1031.42	3	3092.26	3092.25	0	1.4	58	Specific	408.8	163.72	163.72	3.03	952	>sp|P2019|HIV1_gp120 glycoprotein OS=Human HIV1 GN=S PE=1 SV=1	1	zy-hiv1-gp120-before-trypsin-r1.17302.17302.3	controllerType=0 controllerNumber=1 scan=17302	47.0463
10562:3	1	K.N[+1809.666]VTENFNM[+15.995]WK.N	HexNAc(5)Hex(4)Fuc(1)	M[+16], N[+1810]	1036.76	3	3108.25	3108.25	0	0.7	58	Specific	409.05	89.3	89.3	2.39	952	>sp|P2019|HIV1_gp120 glycoprotein OS=Human HIV1 GN=S PE=1 SV=1	1	zy-hiv1-gp120-before-trypsin-r1.11655.11655.3	controllerType=0 controllerNumber=1 scan=11655	32.1321
17948:3	1	K.N[+2059.735]VTENFNMWK.N	HexNAc(4)Hex(5)Fuc(1)NeuAc(1)	N[+2060]	1114.78	3	3342.33	3342.32	0	2.1	58	Specific	409.14	39.01	39.01	1.19	952	>sp|P2019|HIV1_gp120 glycoprotein OS=Human HIV1 GN=S PE=1 SV=1	1	zy-hiv1-gp120-before-trypsin-r1.19699.19699.3	controllerType=0 controllerNumber=1 scan=19699	53.4965
13272:3	1	K.N[+1938.709]VTENFNM[+15.995]WK.N	HexNAc(5)Hex(3)Fuc(1)NeuAc(1)	M[+16], N[+1939]	1079.77	3	3237.29	3237.29	0	0.3	58	Specific	409.46	144.36	144.36	2.76	952	>sp|P2019|HIV1_gp120 glycoprotein OS=Human HIV1 GN=S PE=1 SV=1	1	zy-hiv1-gp120-before-trypsin-r1.14603.14603.3	controllerType=0 controllerNumber=1 scan=14603	39.8839
16503:2	1	K.N[+1241.454]VTENFNMWK.N	HexNAc(3)Hex(3)Fuc(1)	N[+1241]	1262.53	2	2524.04	2524.04	0	0	58	Specific	411.85	264.46	264.46	3.8	952	>sp|P2019|HIV1_gp120 glycoprotein OS=Human HIV1 GN=S PE=1 SV=1	1	zy-hiv1-gp120-before-trypsin-r1.18114.18114.2	controllerType=0 controllerNumber=1 scan=18114	49.1807
18043:3	1	K.N[+2100.761]VTENFNMWK.N	HexNAc(5)Hex(4)Fuc(1)NeuAc(1)	N[+2101]	1128.46	3	3383.36	3383.35	0	3.8	58	Specific	414.42	159.39	159.39	2.56	952	>sp|P2019|HIV1_gp120 glycoprotein OS=Human HIV1 GN=S PE=1 SV=1	1	zy-hiv1-gp120-before-trypsin-r1.19802.19802.3	controllerType=0 controllerNumber=1 scan=19802	53.7651
12949:3	1	K.N[+2059.735]VTENFNM[+15.995]WK.N	HexNAc(4)Hex(5)Fuc(1)NeuAc(1)	M[+16], N[+2060]	1120.11	3	3358.32	3358.32	0	0.5	58	Specific	414.66	88.04	88.04	2.43	952	>sp|P2019|HIV1_gp120 glycoprotein OS=Human HIV1 GN=S PE=1 SV=1	1	zy-hiv1-gp120-before-trypsin-r1.14254.14254.3	controllerType=0 controllerNumber=1 scan=14254	38.9865
10633:3	1	K.N[+1768.640]VTENFNM[+15.995]WK.N	HexNAc(4)Hex(5)Fuc(1)	M[+16], N[+1769]	1023.08	3	3067.23	3067.22	0	1.3	58	Specific	414.92	188.97	188.97	3.03	952	>sp|P2019|HIV1_gp120 glycoprotein OS=Human HIV1 GN=S PE=1 SV=1	1	zy-hiv1-gp120-before-trypsin-r1.11732.11732.3	controllerType=0 controllerNumber=1 scan=11732	32.3309
10683:3	1	K.N[+1647.613]VTENFNM[+15.995]WK.N	HexNAc(5)Hex(3)Fuc(1)	M[+16], N[+1648]	982.741	3	2946.21	2946.2	0	4.3	58	Specific	419.16	178.91	178.91	2.85	952	>sp|P2019|HIV1_gp120 glycoprotein OS=Human HIV1 GN=S PE=1 SV=1	1	zy-hiv1-gp120-before-trypsin-r1.11786.11786.3	controllerType=0 controllerNumber=1 scan=11786	32.472
12801:3	1	K.N[+2100.761]VTENFNM[+15.995]WK.N	HexNAc(5)Hex(4)Fuc(1)NeuAc(1)	M[+16], N[+2101]	1133.79	3	3399.34	3399.34	0	-0.1	58	Specific	419.58	150.32	150.32	2.76	952	>sp|P2019|HIV1_gp120 glycoprotein OS=Human HIV1 GN=S PE=1 SV=1	1	zy-hiv1-gp120-before-trypsin-r1.14094.14094.3	controllerType=0 controllerNumber=1 scan=14094	38.5766
10771:2	1	K.N[+1444.534]VTENFNM[+15.995]WK.N	HexNAc(4)Hex(3)Fuc(1)	M[+16], N[+1445]	1372.06	2	2743.12	2743.12	0	0.2	58	Specific	422.28	301.97	255.97	3.98	952	>sp|P2019|HIV1_gp120 glycoprotein OS=Human HIV1 GN=S PE=1 SV=1	1	zy-hiv1-gp120-before-trypsin-r1.11880.11880.2	controllerType=0 controllerNumber=1 scan=11880	32.7015
15583:3	1	K.N[+1768.640]VTENFNMWK.N	HexNAc(4)Hex(5)Fuc(1)	N[+1769]	1017.75	3	3051.23	3051.23	0	0.2	58	Specific	423.57	66.92	66.92	2.32	952	>sp|P2019|HIV1_gp120 glycoprotein OS=Human HIV1 GN=S PE=1 SV=1	1	zy-hiv1-gp120-before-trypsin-r1.17112.17112.3	controllerType=0 controllerNumber=1 scan=17112	46.5138
16168:3	1	K.N[+1444.534]VTENFNMWK.N	HexNAc(4)Hex(3)Fuc(1)	N[+1445]	909.712	3	2727.12	2727.12	0	-0.6	58	Specific	424.66	265.43	265.43	3.22	952	>sp|P2019|HIV1_gp120 glycoprotein OS=Human HIV1 GN=S PE=1 SV=1	1	zy-hiv1-gp120-before-trypsin-r1.17750.17750.3	controllerType=0 controllerNumber=1 scan=17750	48.2019
15947:3	1	K.N[+1809.666]VTENFNMWK.N	HexNAc(5)Hex(4)Fuc(1)	N[+1810]	1031.42	3	3092.26	3092.25	0	0.6	58	Specific	426.34	145.18	145.18	2.76	952	>sp|P2019|HIV1_gp120 glycoprotein OS=Human HIV1 GN=S PE=1 SV=1	1	zy-hiv1-gp120-before-trypsin-r1.17510.17510.3	controllerType=0 controllerNumber=1 scan=17510	47.5837
15969:3	1	K.N[+1647.613]VTENFNMWK.N	HexNAc(5)Hex(3)Fuc(1)	N[+1648]	977.406	3	2930.2	2930.2	0	0.9	58	Specific	427.99	172.37	172.37	3.03	952	>sp|P2019|HIV1_gp120 glycoprotein OS=Human HIV1 GN=S PE=1 SV=1	1	zy-hiv1-gp120-before-trypsin-r1.17534.17534.3	controllerType=0 controllerNumber=1 scan=17534	47.6481
15550:3	1	K.N[+1809.666]VTENFNMWK.N	HexNAc(5)Hex(4)Fuc(1)	N[+1810]	1031.42	3	3092.25	3092.25	0	-0.4	58	Specific	429.94	178.25	178.25	3.09	952	>sp|P2019|HIV1_gp120 glycoprotein OS=Human HIV1 GN=S PE=1 SV=1	1	zy-hiv1-gp120-before-trypsin-r1.17075.17075.3	controllerType=0 controllerNumber=1 scan=17075	46.404
15689:3	1	K.N[+1971.719]VTENFNMWK.N	HexNAc(5)Hex(5)Fuc(1)	N[+1972]	1085.45	3	3254.33	3254.31	0	6	58	Specific	432.44	179.9	179.9	2.73	952	>sp|P2019|HIV1_gp120 glycoprotein OS=Human HIV1 GN=S PE=1 SV=1	1	zy-hiv1-gp120-before-trypsin-r1.17230.17230.3	controllerType=0 controllerNumber=1 scan=17230	46.8572
18403:3	1	K.N[+2100.761]VTENFNMWK.N	HexNAc(5)Hex(4)Fuc(1)NeuAc(1)	N[+2101]	1128.46	3	3383.35	3383.35	0	0.3	58	Specific	434.21	146.34	146.34	2.76	952	>sp|P2019|HIV1_gp120 glycoprotein OS=Human HIV1 GN=S PE=1 SV=1	1	zy-hiv1-gp120-before-trypsin-r1.20192.20192.3	controllerType=0 controllerNumber=1 scan=20192	54.7799
18699:3	1	K.N[+1897.682]VTENFNMWK.N	HexNAc(4)Hex(4)Fuc(1)NeuAc(1)	N[+1898]	1060.77	3	3180.29	3180.27	0	6.4	58	Specific	435.7	156.21	156.21	2.3	952	>sp|P2019|HIV1_gp120 glycoprotein OS=Human HIV1 GN=S PE=1 SV=1	1	zy-hiv1-gp120-before-trypsin-r1.20516.20516.3	controllerType=0 controllerNumber=1 scan=20516	55.6653
16175:2	1	K.N[+1444.534]VTENFNMWK.N	HexNAc(4)Hex(3)Fuc(1)	N[+1445]	1364.06	2	2727.12	2727.12	0	0	58	Specific	436.94	109.15	109.15	2.8	952	>sp|P2019|HIV1_gp120 glycoprotein OS=Human HIV1 GN=S PE=1 SV=1	1	zy-hiv1-gp120-before-trypsin-r1.17758.17758.2	controllerType=0 controllerNumber=1 scan=17758	48.2371
18066:3	1	K.N[+2059.735]VTENFNMWK.N	HexNAc(4)Hex(5)Fuc(1)NeuAc(1)	N[+2060]	1114.78	3	3342.32	3342.32	0	0	58	Specific	437.48	148.2	148.2	2.76	952	>sp|P2019|HIV1_gp120 glycoprotein OS=Human HIV1 GN=S PE=1 SV=1	1	zy-hiv1-gp120-before-trypsin-r1.19827.19827.3	controllerType=0 controllerNumber=1 scan=19827	53.8309
18450:3	1	K.N[+1938.709]VTENFNMWK.N	HexNAc(5)Hex(3)Fuc(1)NeuAc(1)	N[+1939]	1074.44	3	3221.3	3221.3	0	-0.3	58	Specific	439.79	130.33	130.33	2.76	952	>sp|P2019|HIV1_gp120 glycoprotein OS=Human HIV1 GN=S PE=1 SV=1	1	zy-hiv1-gp120-before-trypsin-r1.20245.20245.3	controllerType=0 controllerNumber=1 scan=20245	54.9431
15973:2	1	K.N[+1606.587]VTENFNMWK.N	HexNAc(4)Hex(4)Fuc(1)	N[+1607]	1445.09	2	2889.18	2889.18	0	2	58	Specific	440.88	113.46	113.46	2.86	952	>sp|P2019|HIV1_gp120 glycoprotein OS=Human HIV1 GN=S PE=1 SV=1	1	zy-hiv1-gp120-before-trypsin-r1.17538.17538.2	controllerType=0 controllerNumber=1 scan=17538	47.6556
10787:2	1	K.N[+1606.587]VTENFNM[+15.995]WK.N	HexNAc(4)Hex(4)Fuc(1)	M[+16], N[+1607]	1453.09	2	2905.18	2905.17	0	2.8	58	Specific	443.21	269.93	269.93	3.65	952	>sp|P2019|HIV1_gp120 glycoprotein OS=Human HIV1 GN=S PE=1 SV=1	1	zy-hiv1-gp120-before-trypsin-r1.11898.11898.2	controllerType=0 controllerNumber=1 scan=11898	32.7522
21047:3	1	K.N[+2350.830]VTENFNMWK.N	HexNAc(4)Hex(5)Fuc(1)NeuAc(2)	N[+2351]	1211.81	3	3633.43	3633.42	0	2.2	58	Specific	446.01	145.76	145.76	2.81	952	>sp|P2019|HIV1_gp120 glycoprotein OS=Human HIV1 GN=S PE=1 SV=1	1	zy-hiv1-gp120-before-trypsin-r1.23054.23054.3	controllerType=0 controllerNumber=1 scan=23054	62.1476
13390:3	1	K.N[+1897.682]VTENFNM[+15.995]WK.N	HexNAc(4)Hex(4)Fuc(1)NeuAc(1)	M[+16], N[+1898]	1066.09	3	3196.27	3196.27	0	1	58	Specific	451.24	87.46	87.46	2.46	952	>sp|P2019|HIV1_gp120 glycoprotein OS=Human HIV1 GN=S PE=1 SV=1	1	zy-hiv1-gp120-before-trypsin-r1.14731.14731.3	controllerType=0 controllerNumber=1 scan=14731	40.2203
18559:3	1	K.N[+1897.682]VTENFNMWK.N	HexNAc(4)Hex(4)Fuc(1)NeuAc(1)	N[+1898]	1060.76	3	3180.27	3180.27	0	-0.1	58	Specific	462.09	154.31	154.31	2.87	952	>sp|P2019|HIV1_gp120 glycoprotein OS=Human HIV1 GN=S PE=1 SV=1	1	zy-hiv1-gp120-before-trypsin-r1.20364.20364.3	controllerType=0 controllerNumber=1 scan=20364	55.2641
16174:3	1	K.N[+1444.534]VTENFNMWK.N	HexNAc(4)Hex(3)Fuc(1)	N[+1445]	909.712	3	2727.12	2727.12	0	-0.3	58	Specific	464.77	178.25	178.25	3.22	952	>sp|P2019|HIV1_gp120 glycoprotein OS=Human HIV1 GN=S PE=1 SV=1	1	zy-hiv1-gp120-before-trypsin-r1.17757.17757.3	controllerType=0 controllerNumber=1 scan=17757	48.235
16284:2	1	K.N[+1444.534]VTENFNMWK.N	HexNAc(4)Hex(3)Fuc(1)	N[+1445]	1364.06	2	2727.12	2727.12	0	-1.4	58	Specific	472.19	249.21	249.21	3.81	952	>sp|P2019|HIV1_gp120 glycoprotein OS=Human HIV1 GN=S PE=1 SV=1	1	zy-hiv1-gp120-before-trypsin-r1.17877.17877.2	controllerType=0 controllerNumber=1 scan=17877	48.5596
16083:2	1	K.N[+1403.507]VTENFNMWK.N	HexNAc(3)Hex(4)Fuc(1)	N[+1404]	1343.55	2	2686.1	2686.1	0	0.5	58	Specific	475.14	288.81	288.81	4.11	952	>sp|P2019|HIV1_gp120 glycoprotein OS=Human HIV1 GN=S PE=1 SV=1	1	zy-hiv1-gp120-before-trypsin-r1.17658.17658.2	controllerType=0 controllerNumber=1 scan=17658	47.9757
16131:3	1	K.N[+1216.423]VTENFNMWK.N	HexNAc(2)Hex(5)	N[+1216]	833.677	3	2499.02	2499.01	0	1.9	58	Specific	475.88	179.2	179.2	3.15	952	>sp|P2019|HIV1_gp120 glycoprotein OS=Human HIV1 GN=S PE=1 SV=1	1	zy-hiv1-gp120-before-trypsin-r1.17710.17710.3	controllerType=0 controllerNumber=1 scan=17710	48.1107
17972:3	1	K.N[+2262.814]VTENFNMWK.N	HexNAc(5)Hex(5)Fuc(1)NeuAc(1)	N[+2263]	1182.47	3	3545.41	3545.4	0	1.8	58	Specific	477.7	202.77	202.77	3.23	952	>sp|P2019|HIV1_gp120 glycoprotein OS=Human HIV1 GN=S PE=1 SV=1	1	zy-hiv1-gp120-before-trypsin-r1.19725.19725.3	controllerType=0 controllerNumber=1 scan=19725	53.5626
16283:3	1	K.N[+1444.534]VTENFNMWK.N	HexNAc(4)Hex(3)Fuc(1)	N[+1445]	909.711	3	2727.12	2727.12	0	-1.5	58	Specific	478.33	177.71	177.71	3.11	952	>sp|P2019|HIV1_gp120 glycoprotein OS=Human HIV1 GN=S PE=1 SV=1	1	zy-hiv1-gp120-before-trypsin-r1.17876.17876.3	controllerType=0 controllerNumber=1 scan=17876	48.5575
15972:3	1	K.N[+1606.587]VTENFNMWK.N	HexNAc(4)Hex(4)Fuc(1)	N[+1607]	963.731	3	2889.18	2889.18	0	1.3	58	Specific	479.49	177.77	177.77	3.15	952	>sp|P2019|HIV1_gp120 glycoprotein OS=Human HIV1 GN=S PE=1 SV=1	1	zy-hiv1-gp120-before-trypsin-r1.17537.17537.3	controllerType=0 controllerNumber=1 scan=17537	47.654
13068:3	1	K.N[+2059.735]VTENFNM[+15.995]WK.N	HexNAc(4)Hex(5)Fuc(1)NeuAc(1)	M[+16], N[+2060]	1120.11	3	3358.32	3358.32	0	1.1	58	Specific	479.92	180.15	180.15	3.15	952	>sp|P2019|HIV1_gp120 glycoprotein OS=Human HIV1 GN=S PE=1 SV=1	1	zy-hiv1-gp120-before-trypsin-r1.14383.14383.3	controllerType=0 controllerNumber=1 scan=14383	39.3256
16380:3	1	K.N[+1647.613]VTENFNMWK.N	HexNAc(5)Hex(3)Fuc(1)	N[+1648]	977.408	3	2930.21	2930.2	0	2.4	58	Specific	480.1	236.36	236.36	3.39	952	>sp|P2019|HIV1_gp120 glycoprotein OS=Human HIV1 GN=S PE=1 SV=1	1	zy-hiv1-gp120-before-trypsin-r1.17981.17981.3	controllerType=0 controllerNumber=1 scan=17981	48.8335
16108:2	1	K.N[+1241.454]VTENFNMWK.N	HexNAc(3)Hex(3)Fuc(1)	N[+1241]	1262.53	2	2524.05	2524.04	0	2.1	58	Specific	495.48	319.67	319.67	4.21	952	>sp|P2019|HIV1_gp120 glycoprotein OS=Human HIV1 GN=S PE=1 SV=1	1	zy-hiv1-gp120-before-trypsin-r1.17685.17685.2	controllerType=0 controllerNumber=1 scan=17685	48.0437
16059:3	1	K.N[+1444.534]VTENFNMWK.N	HexNAc(4)Hex(3)Fuc(1)	N[+1445]	909.713	3	2727.12	2727.12	0	0.9	58	Specific	497.8	207.85	207.85	3.39	952	>sp|P2019|HIV1_gp120 glycoprotein OS=Human HIV1 GN=S PE=1 SV=1	1	zy-hiv1-gp120-before-trypsin-r1.17632.17632.3	controllerType=0 controllerNumber=1 scan=17632	47.9099
15853:3	1	K.N[+1606.587]VTENFNMWK.N	HexNAc(4)Hex(4)Fuc(1)	N[+1607]	963.73	3	2889.18	2889.18	0	0	58	Specific	500.46	211.5	211.5	3.46	952	>sp|P2019|HIV1_gp120 glycoprotein OS=Human HIV1 GN=S PE=1 SV=1	1	zy-hiv1-gp120-before-trypsin-r1.17408.17408.3	controllerType=0 controllerNumber=1 scan=17408	47.3188
18186:3	1	K.N[+2059.735]VTENFNMWK.N	HexNAc(4)Hex(5)Fuc(1)NeuAc(1)	N[+2060]	1114.78	3	3342.33	3342.32	0	1.8	58	Specific	511.76	182.14	182.14	3.31	952	>sp|P2019|HIV1_gp120 glycoprotein OS=Human HIV1 GN=S PE=1 SV=1	1	zy-hiv1-gp120-before-trypsin-r1.19957.19957.3	controllerType=0 controllerNumber=1 scan=19957	54.1703
15735:3	1	K.N[+1606.587]VTENFNMWK.N	HexNAc(4)Hex(4)Fuc(1)	N[+1607]	963.73	3	2889.18	2889.18	0	0.4	58	Specific	518.42	251.13	251.13	3.52	952	>sp|P2019|HIV1_gp120 glycoprotein OS=Human HIV1 GN=S PE=1 SV=1	1	zy-hiv1-gp120-before-trypsin-r1.17280.17280.3	controllerType=0 controllerNumber=1 scan=17280	46.9872
16121:2	1	K.N[+1216.423]VTENFNMWK.N	HexNAc(2)Hex(5)	N[+1216]	1250.01	2	2499.01	2499.01	0	-0.3	58	Specific	520.83	464.77	464.77	5.61	952	>sp|P2019|HIV1_gp120 glycoprotein OS=Human HIV1 GN=S PE=1 SV=1	1	zy-hiv1-gp120-before-trypsin-r1.17699.17699.2	controllerType=0 controllerNumber=1 scan=17699	48.0715
10788:2	1	K.N[+1216.423]VTENFNM[+15.995]WK.N	HexNAc(2)Hex(5)	M[+16], N[+1216]	1258.01	2	2515.01	2515.01	0	-0.4	58	Specific	527.08	415.53	415.53	5.61	952	>sp|P2019|HIV1_gp120 glycoprotein OS=Human HIV1 GN=S PE=1 SV=1	1	zy-hiv1-gp120-before-trypsin-r1.11899.11899.2	controllerType=0 controllerNumber=1 scan=11899	32.7539
16060:2	1	K.N[+1444.534]VTENFNMWK.N	HexNAc(4)Hex(3)Fuc(1)	N[+1445]	1364.07	2	2727.13	2727.12	0	2.2	58	Specific	548.81	352.33	352.33	4.47	952	>sp|P2019|HIV1_gp120 glycoprotein OS=Human HIV1 GN=S PE=1 SV=1	1	zy-hiv1-gp120-before-trypsin-r1.17633.17633.2	controllerType=0 controllerNumber=1 scan=17633	47.9117
15532:2	1	K.N[+1768.640]VTENFNMWK.N	HexNAc(4)Hex(5)Fuc(1)	N[+1769]	1526.12	2	3051.23	3051.23	0	0.1	58	Specific	559.26	321	321	4.54	952	>sp|P2019|HIV1_gp120 glycoprotein OS=Human HIV1 GN=S PE=1 SV=1	1	zy-hiv1-gp120-before-trypsin-r1.17055.17055.2	controllerType=0 controllerNumber=1 scan=17055	46.3475
16126:2	1	K.N[+1216.423]VTENFNMWK.N	HexNAc(2)Hex(5)	N[+1216]	1250.01	2	2499.01	2499.01	0	0.9	58	Specific	609.43	395.04	395.04	7.45	952	>sp|P2019|HIV1_gp120 glycoprotein OS=Human HIV1 GN=S PE=1 SV=1	1	zy-hiv1-gp120-before-trypsin-r1.17705.17705.2	controllerType=0 controllerNumber=1 scan=17705	48.1016
22723:3	1	K.LTPLC[+57.021]VTLN[+2643.941]C[+57.021]TDLR.N	HexNAc(6)Hex(7)NeuAc(1)	C[+57]*2, N[+2644]	1440.95	3	4320.83	4319.79	1	8	92	Specific	263.89	258.43	258.43	3.28	952	>sp|P2019|HIV1_gp120 glycoprotein OS=Human HIV1 GN=S PE=1 SV=1	1	zy-hiv1-gp120-before-trypsin-r1.24870.24870.3	controllerType=0 controllerNumber=1 scan=24870	66.8739
24266:3	1	K.LTPLC[+57.021]VTLN[+1897.682]C[+57.021]TDLR.N	HexNAc(4)Hex(4)Fuc(1)NeuAc(1)	C[+57]*2, N[+1898]	1191.85	3	3573.53	3573.53	0	0.2	92	Specific	263.98	214.54	214.54	4.27	952	>sp|P2019|HIV1_gp120 glycoprotein OS=Human HIV1 GN=S PE=1 SV=1	1	zy-hiv1-gp120-before-trypsin-r1.26544.26544.3	controllerType=0 controllerNumber=1 scan=26544	71.1607
24316:3	1	K.LTPLC[+57.021]VTLN[+1548.545]C[+57.021]TDLR.N	HexNAc(3)Hex(4)NeuAc(1)	C[+57]*2, N[+1549]	1075.47	3	3224.4	3224.4	0	0.5	92	Specific	264.14	264.14	264.14	4.33	952	>sp|P2019|HIV1_gp120 glycoprotein OS=Human HIV1 GN=S PE=1 SV=1	1	zy-hiv1-gp120-before-trypsin-r1.26599.26599.3	controllerType=0 controllerNumber=1 scan=26599	71.3142
22929:3	1	K.LTPLC[+57.021]VTLN[+2336.851]C[+57.021]TDLR.N	HexNAc(6)Hex(6)Fuc(1)	C[+57]*2, N[+2337]	1338.58	3	4013.72	4012.7	1	4.6	92	Specific	266.94	266.94	266.94	3.89	952	>sp|P2019|HIV1_gp120 glycoprotein OS=Human HIV1 GN=S PE=1 SV=1	1	zy-hiv1-gp120-before-trypsin-r1.25092.25092.3	controllerType=0 controllerNumber=1 scan=25092	67.4307
24054:4	1	K.LTPLC[+57.021]VTLN[+2059.735]C[+57.021]TDLR.N	HexNAc(4)Hex(5)Fuc(1)NeuAc(1)	C[+57]*2, N[+2060]	934.653	4	3735.59	3735.59	0	0.7	92	Specific	268.23	268.23	268.23	3.52	952	>sp|P2019|HIV1_gp120 glycoprotein OS=Human HIV1 GN=S PE=1 SV=1	1	zy-hiv1-gp120-before-trypsin-r1.26315.26315.4	controllerType=0 controllerNumber=1 scan=26315	70.5897
24003:3	1	K.LTPLC[+57.021]VTLN[+2481.889]C[+57.021]TDLR.N	HexNAc(6)Hex(6)NeuAc(1)	C[+57]*2, N[+2482]	1386.93	3	4158.78	4157.74	1	9	92	Specific	274.62	274.62	274.62	3.48	952	>sp|P2019|HIV1_gp120 glycoprotein OS=Human HIV1 GN=S PE=1 SV=1	1	zy-hiv1-gp120-before-trypsin-r1.26260.26260.3	controllerType=0 controllerNumber=1 scan=26260	70.4538
24052:4	1	K.LTPLC[+57.021]VTLN[+2262.814]C[+57.021]TDLR.N	HexNAc(5)Hex(5)Fuc(1)NeuAc(1)	C[+57]*2, N[+2263]	985.421	4	3938.66	3938.66	0	-0.7	92	Specific	281.75	281.75	281.75	3.6	952	>sp|P2019|HIV1_gp120 glycoprotein OS=Human HIV1 GN=S PE=1 SV=1	1	zy-hiv1-gp120-before-trypsin-r1.26313.26313.4	controllerType=0 controllerNumber=1 scan=26313	70.5864
22850:3	1	K.LTPLC[+57.021]VTLN[+2352.846]C[+57.021]TDLR.N	HexNAc(6)Hex(7)	C[+57]*2, N[+2353]	1343.92	3	4029.73	4028.7	1	7.6	92	Specific	292.1	292.1	292.1	3.67	952	>sp|P2019|HIV1_gp120 glycoprotein OS=Human HIV1 GN=S PE=1 SV=1	1	zy-hiv1-gp120-before-trypsin-r1.25007.25007.3	controllerType=0 controllerNumber=1 scan=25007	67.2221
22770:4	1	K.LTPLC[+57.021]VTLN[+2498.904]C[+57.021]TDLR.N	HexNAc(6)Hex(7)Fuc(1)	C[+57]*2, N[+2499]	1044.7	4	4175.77	4174.75	1	3	92	Specific	293.68	293.68	293.68	3.33	952	>sp|P2019|HIV1_gp120 glycoprotein OS=Human HIV1 GN=S PE=1 SV=1	1	zy-hiv1-gp120-before-trypsin-r1.24921.24921.4	controllerType=0 controllerNumber=1 scan=24921	67.0074
22881:3	1	K.LTPLC[+57.021]VTLN[+1702.581]C[+57.021]TDLR.N	HexNAc(2)Hex(8)	C[+57]*2, N[+1703]	1126.82	3	3378.43	3378.43	0	0.3	92	Specific	294.41	294.41	294.41	4.33	952	>sp|P2019|HIV1_gp120 glycoprotein OS=Human HIV1 GN=S PE=1 SV=1	1	zy-hiv1-gp120-before-trypsin-r1.25040.25040.3	controllerType=0 controllerNumber=1 scan=25040	67.2986
24321:3	1	K.LTPLC[+57.021]VTLN[+1768.640]C[+57.021]TDLR.N	HexNAc(4)Hex(5)Fuc(1)	C[+57]*2, N[+1769]	1148.84	3	3444.51	3444.49	0	5.5	92	Specific	294.57	294.57	294.57	3.9	952	>sp|P2019|HIV1_gp120 glycoprotein OS=Human HIV1 GN=S PE=1 SV=1	1	zy-hiv1-gp120-before-trypsin-r1.26604.26604.3	controllerType=0 controllerNumber=1 scan=26604	71.3224
22956:3	1	K.LTPLC[+57.021]VTLN[+2215.825]C[+57.021]TDLR.N	HexNAc(7)Hex(4)Fuc(1)	C[+57]*2, N[+2216]	1297.9	3	3891.68	3891.68	0	2.2	92	Specific	294.82	294.82	294.82	4.48	952	>sp|P2019|HIV1_gp120 glycoprotein OS=Human HIV1 GN=S PE=1 SV=1	1	zy-hiv1-gp120-before-trypsin-r1.25121.25121.3	controllerType=0 controllerNumber=1 scan=25121	67.5013
23373:2	1	K.LTPLC[+57.021]VTLN[+1241.454]C[+57.021]TDLR.N	HexNAc(3)Hex(3)Fuc(1)	C[+57]*2, N[+1241]	1459.16	2	2917.31	2917.31	0	0.4	92	Specific	305.85	305.85	305.85	5.16	952	>sp|P2019|HIV1_gp120 glycoprotein OS=Human HIV1 GN=S PE=1 SV=1	1	zy-hiv1-gp120-before-trypsin-r1.25573.25573.2	controllerType=0 controllerNumber=1 scan=25573	68.6291
23350:2	1	K.LTPLC[+57.021]VTLN[+1257.449]C[+57.021]TDLR.N	HexNAc(3)Hex(4)	C[+57]*2, N[+1257]	1467.15	2	2933.3	2933.3	0	0.4	92	Specific	309.21	309.21	309.21	5.16	952	>sp|P2019|HIV1_gp120 glycoprotein OS=Human HIV1 GN=S PE=1 SV=1	1	zy-hiv1-gp120-before-trypsin-r1.25548.25548.2	controllerType=0 controllerNumber=1 scan=25548	68.5736
23049:3	1	K.LTPLC[+57.021]VTLN[+1971.719]C[+57.021]TDLR.N	HexNAc(5)Hex(5)Fuc(1)	C[+57]*2, N[+1972]	1216.53	3	3647.58	3647.57	0	3.7	92	Specific	321.03	321.03	321.03	4.59	952	>sp|P2019|HIV1_gp120 glycoprotein OS=Human HIV1 GN=S PE=1 SV=1	1	zy-hiv1-gp120-before-trypsin-r1.25222.25222.3	controllerType=0 controllerNumber=1 scan=25222	67.754
24672:4	1	K.LTPLC[+57.021]VTLN[+3081.095]C[+57.021]TDLR.N	HexNAc(6)Hex(7)Fuc(1)NeuAc(2)	C[+57]*2, N[+3081]	1189.99	4	4756.96	4756.95	0	2.2	92	Specific	324.56	238.24	238.24	3.7	952	>sp|P2019|HIV1_gp120 glycoprotein OS=Human HIV1 GN=S PE=1 SV=1	1	zy-hiv1-gp120-before-trypsin-r1.26985.26985.4	controllerType=0 controllerNumber=1 scan=26985	72.337
23034:3	1	K.LTPLC[+57.021]VTLN[+2012.745]C[+57.021]TDLR.N	HexNAc(6)Hex(4)Fuc(1)	C[+57]*2, N[+2013]	1230.21	3	3688.62	3688.6	0	5.8	92	Specific	325.08	325.08	325.08	4.43	952	>sp|P2019|HIV1_gp120 glycoprotein OS=Human HIV1 GN=S PE=1 SV=1	1	zy-hiv1-gp120-before-trypsin-r1.25205.25205.3	controllerType=0 controllerNumber=1 scan=25205	67.7047
24930:3	1	K.LTPLC[+57.021]VTLN[+2553.910]C[+57.021]TDLR.N	HexNAc(5)Hex(5)Fuc(1)NeuAc(2)	C[+57]*2, N[+2554]	1410.6	3	4229.77	4229.76	0	2.5	92	Specific	330.09	254.43	254.43	4.28	952	>sp|P2019|HIV1_gp120 glycoprotein OS=Human HIV1 GN=S PE=1 SV=1	1	zy-hiv1-gp120-before-trypsin-r1.27264.27264.3	controllerType=0 controllerNumber=1 scan=27264	73.0499
22992:3	1	K.LTPLC[+57.021]VTLN[+2012.745]C[+57.021]TDLR.N	HexNAc(6)Hex(4)Fuc(1)	C[+57]*2, N[+2013]	1230.21	3	3688.6	3688.6	0	1.7	92	Specific	338.59	338.59	338.59	4.57	952	>sp|P2019|HIV1_gp120 glycoprotein OS=Human HIV1 GN=S PE=1 SV=1	1	zy-hiv1-gp120-before-trypsin-r1.25160.25160.3	controllerType=0 controllerNumber=1 scan=25160	67.6018
23434:3	1	K.LTPLC[+57.021]VTLN[+1257.449]C[+57.021]TDLR.N	HexNAc(3)Hex(4)	C[+57]*2, N[+1257]	978.441	3	2933.31	2933.3	0	2.9	92	Specific	344.12	344.12	344.12	4.59	952	>sp|P2019|HIV1_gp120 glycoprotein OS=Human HIV1 GN=S PE=1 SV=1	1	zy-hiv1-gp120-before-trypsin-r1.25639.25639.3	controllerType=0 controllerNumber=1 scan=25639	68.8038
24915:3	1	K.LTPLC[+57.021]VTLN[+2553.910]C[+57.021]TDLR.N	HexNAc(5)Hex(5)Fuc(1)NeuAc(2)	C[+57]*2, N[+2554]	1410.6	3	4229.78	4229.76	0	5.4	92	Specific	349.89	349.89	349.89	4.43	952	>sp|P2019|HIV1_gp120 glycoprotein OS=Human HIV1 GN=S PE=1 SV=1	1	zy-hiv1-gp120-before-trypsin-r1.27248.27248.3	controllerType=0 controllerNumber=1 scan=27248	73.012
23835:2	1	K.LTPLC[+57.021]VTLN[+203.079]C[+57.021]TDLR.N	HexNAc(1)	C[+57]*2, N[+203]	939.969	2	1878.93	1878.93	0	0.7	92	Specific	350.63	350.63	350.63	4.67	952	>sp|P2019|HIV1_gp120 glycoprotein OS=Human HIV1 GN=S PE=1 SV=1	1	zy-hiv1-gp120-before-trypsin-r1.26073.26073.2	controllerType=0 controllerNumber=1 scan=26073	69.9154
24766:3	1	K.LTPLC[+57.021]VTLN[+2715.963]C[+57.021]TDLR.N	HexNAc(5)Hex(6)Fuc(1)NeuAc(2)	C[+57]*2, N[+2716]	1464.61	3	4391.82	4391.81	0	1.6	92	Specific	360	349.9	349.9	4.73	952	>sp|P2019|HIV1_gp120 glycoprotein OS=Human HIV1 GN=S PE=1 SV=1	1	zy-hiv1-gp120-before-trypsin-r1.27087.27087.3	controllerType=0 controllerNumber=1 scan=27087	72.5984
24375:3	1	K.LTPLC[+57.021]VTLN[+1548.545]C[+57.021]TDLR.N	HexNAc(3)Hex(4)NeuAc(1)	C[+57]*2, N[+1549]	1075.47	3	3224.4	3224.4	0	0.2	92	Specific	385.59	346.81	346.81	4.81	952	>sp|P2019|HIV1_gp120 glycoprotein OS=Human HIV1 GN=S PE=1 SV=1	1	zy-hiv1-gp120-before-trypsin-r1.26663.26663.3	controllerType=0 controllerNumber=1 scan=26663	71.4903
23349:2	1	K.LTPLC[+57.021]VTLN[+1216.423]C[+57.021]TDLR.N	HexNAc(2)Hex(5)	C[+57]*2, N[+1216]	1446.64	2	2892.28	2892.27	0	1.1	92	Specific	390.5	390.5	390.5	6.4	952	>sp|P2019|HIV1_gp120 glycoprotein OS=Human HIV1 GN=S PE=1 SV=1	1	zy-hiv1-gp120-before-trypsin-r1.25547.25547.4	controllerType=0 controllerNumber=1 scan=25547	68.5705
22911:3	1	K.LTPLC[+57.021]VTLN[+2133.772]C[+57.021]TDLR.N	HexNAc(5)Hex(6)Fuc(1)	C[+57]*2, N[+2134]	1270.55	3	3809.63	3809.62	0	0.7	92	Specific	393.95	390.88	390.88	5.58	952	>sp|P2019|HIV1_gp120 glycoprotein OS=Human HIV1 GN=S PE=1 SV=1	1	zy-hiv1-gp120-before-trypsin-r1.25073.25073.3	controllerType=0 controllerNumber=1 scan=25073	67.3843
24030:3	1	K.LTPLC[+57.021]VTLN[+2465.894]C[+57.021]TDLR.N	HexNAc(6)Hex(5)Fuc(1)NeuAc(1)	C[+57]*2, N[+2466]	1381.26	3	4141.76	4141.74	0	4.5	92	Specific	399.14	399.14	399.14	5.42	952	>sp|P2019|HIV1_gp120 glycoprotein OS=Human HIV1 GN=S PE=1 SV=1	1	zy-hiv1-gp120-before-trypsin-r1.26289.26289.3	controllerType=0 controllerNumber=1 scan=26289	70.5243
23351:3	1	K.LTPLC[+57.021]VTLN[+1298.476]C[+57.021]TDLR.N	HexNAc(4)Hex(3)	C[+57]*2, N[+1298]	992.118	3	2974.34	2974.33	0	4.4	92	Specific	408.58	408.58	408.58	5.86	952	>sp|P2019|HIV1_gp120 glycoprotein OS=Human HIV1 GN=S PE=1 SV=1	1	zy-hiv1-gp120-before-trypsin-r1.25549.25549.3	controllerType=0 controllerNumber=1 scan=25549	68.5797
23108:3	1	K.LTPLC[+57.021]VTLN[+1930.692]C[+57.021]TDLR.N	HexNAc(4)Hex(6)Fuc(1)	C[+57]*2, N[+1931]	1202.85	3	3606.54	3606.54	0	-1.2	92	Specific	408.59	408.59	408.59	6.03	952	>sp|P2019|HIV1_gp120 glycoprotein OS=Human HIV1 GN=S PE=1 SV=1	1	zy-hiv1-gp120-before-trypsin-r1.25285.25285.3	controllerType=0 controllerNumber=1 scan=25285	67.8987
22913:3	1	K.LTPLC[+57.021]VTLN[+2174.798]C[+57.021]TDLR.N	HexNAc(6)Hex(5)Fuc(1)	C[+57]*2, N[+2175]	1284.22	3	3850.66	3850.65	0	2	92	Specific	413.37	408.77	408.77	6.07	952	>sp|P2019|HIV1_gp120 glycoprotein OS=Human HIV1 GN=S PE=1 SV=1	1	zy-hiv1-gp120-before-trypsin-r1.25075.25075.3	controllerType=0 controllerNumber=1 scan=25075	67.3918
23040:3	1	K.LTPLC[+57.021]VTLN[+1850.693]C[+57.021]TDLR.N	HexNAc(6)Hex(3)Fuc(1)	C[+57]*2, N[+1851]	1176.19	3	3526.54	3526.54	0	-0.6	92	Specific	414.14	414.14	414.14	5.93	952	>sp|P2019|HIV1_gp120 glycoprotein OS=Human HIV1 GN=S PE=1 SV=1	1	zy-hiv1-gp120-before-trypsin-r1.25212.25212.3	controllerType=0 controllerNumber=1 scan=25212	67.7226
23208:3	1	K.LTPLC[+57.021]VTLN[+1565.560]C[+57.021]TDLR.N	HexNAc(3)Hex(5)Fuc(1)	C[+57]*2, N[+1566]	1081.14	3	3241.42	3241.41	0	1.9	92	Specific	417.28	417.28	417.28	6.07	952	>sp|P2019|HIV1_gp120 glycoprotein OS=Human HIV1 GN=S PE=1 SV=1	1	zy-hiv1-gp120-before-trypsin-r1.25393.25393.3	controllerType=0 controllerNumber=1 scan=25393	68.1683
22935:3	1	K.LTPLC[+57.021]VTLN[+1971.719]C[+57.021]TDLR.N	HexNAc(5)Hex(5)Fuc(1)	C[+57]*2, N[+1972]	1216.53	3	3647.58	3647.57	0	3.4	92	Specific	417.95	417.95	417.95	5.63	952	>sp|P2019|HIV1_gp120 glycoprotein OS=Human HIV1 GN=S PE=1 SV=1	1	zy-hiv1-gp120-before-trypsin-r1.25099.25099.3	controllerType=0 controllerNumber=1 scan=25099	67.4421
24783:3	1	K.LTPLC[+57.021]VTLN[+2715.963]C[+57.021]TDLR.N	HexNAc(5)Hex(6)Fuc(1)NeuAc(2)	C[+57]*2, N[+2716]	1464.61	3	4391.82	4391.81	0	2	92	Specific	422.91	330.21	330.21	4.79	952	>sp|P2019|HIV1_gp120 glycoprotein OS=Human HIV1 GN=S PE=1 SV=1	1	zy-hiv1-gp120-before-trypsin-r1.27105.27105.3	controllerType=0 controllerNumber=1 scan=27105	72.6368
23927:3	1	K.LTPLC[+57.021]VTLN[+2424.867]C[+57.021]TDLR.N	HexNAc(5)Hex(6)Fuc(1)NeuAc(1)	C[+57]*2, N[+2425]	1367.24	3	4099.71	4100.72	-1	-1.2	92	Specific	423.82	293.44	293.44	4.55	952	>sp|P2019|HIV1_gp120 glycoprotein OS=Human HIV1 GN=S PE=1 SV=1	1	zy-hiv1-gp120-before-trypsin-r1.26173.26173.3	controllerType=0 controllerNumber=1 scan=26173	70.1785
24200:3	1	K.LTPLC[+57.021]VTLN[+1694.603]C[+57.021]TDLR.N	HexNAc(3)Hex(4)Fuc(1)NeuAc(1)	C[+57]*2, N[+1695]	1124.16	3	3370.46	3370.45	0	1.9	92	Specific	428.88	428.88	428.88	6.07	952	>sp|P2019|HIV1_gp120 glycoprotein OS=Human HIV1 GN=S PE=1 SV=1	1	zy-hiv1-gp120-before-trypsin-r1.26473.26473.3	controllerType=0 controllerNumber=1 scan=26473	70.9904
22834:3	1	K.LTPLC[+57.021]VTLN[+2336.851]C[+57.021]TDLR.N	HexNAc(6)Hex(6)Fuc(1)	C[+57]*2, N[+2337]	1338.24	3	4012.71	4012.7	0	2.2	92	Specific	431.35	367.65	367.65	5.86	952	>sp|P2019|HIV1_gp120 glycoprotein OS=Human HIV1 GN=S PE=1 SV=1	1	zy-hiv1-gp120-before-trypsin-r1.24990.24990.3	controllerType=0 controllerNumber=1 scan=24990	67.1746
23994:3	1	K.LTPLC[+57.021]VTLN[+2465.894]C[+57.021]TDLR.N	HexNAc(6)Hex(5)Fuc(1)NeuAc(1)	C[+57]*2, N[+2466]	1381.25	3	4141.74	4141.74	0	-1.1	92	Specific	436.46	307.6	307.6	4.96	952	>sp|P2019|HIV1_gp120 glycoprotein OS=Human HIV1 GN=S PE=1 SV=1	1	zy-hiv1-gp120-before-trypsin-r1.26250.26250.3	controllerType=0 controllerNumber=1 scan=26250	70.4286
23896:3	1	K.LTPLC[+57.021]VTLN[+2789.999]C[+57.021]TDLR.N	HexNAc(6)Hex(7)Fuc(1)NeuAc(1)	C[+57]*2, N[+2790]	1489.28	3	4465.84	4465.85	0	-2.4	92	Specific	439.19	394.8	394.8	6.03	952	>sp|P2019|HIV1_gp120 glycoprotein OS=Human HIV1 GN=S PE=1 SV=1	1	zy-hiv1-gp120-before-trypsin-r1.26139.26139.3	controllerType=0 controllerNumber=1 scan=26139	70.0816
23218:3	1	K.LTPLC[+57.021]VTLN[+1647.613]C[+57.021]TDLR.N	HexNAc(5)Hex(3)Fuc(1)	C[+57]*2, N[+1648]	1108.5	3	3323.47	3323.46	0	2.6	92	Specific	443.27	443.27	443.27	6	952	>sp|P2019|HIV1_gp120 glycoprotein OS=Human HIV1 GN=S PE=1 SV=1	1	zy-hiv1-gp120-before-trypsin-r1.25404.25404.3	controllerType=0 controllerNumber=1 scan=25404	68.1903
24235:3	1	K.LTPLC[+57.021]VTLN[+1727.613]C[+57.021]TDLR.N	HexNAc(3)Hex(6)Fuc(1)	C[+57]*2, N[+1728]	1135.16	3	3403.48	3403.46	0	3.9	92	Specific	443.89	443.89	443.89	6	952	>sp|P2019|HIV1_gp120 glycoprotein OS=Human HIV1 GN=S PE=1 SV=1	1	zy-hiv1-gp120-before-trypsin-r1.26510.26510.3	controllerType=0 controllerNumber=1 scan=26510	71.0743
23970:4	1	K.LTPLC[+57.021]VTLN[+2424.867]C[+57.021]TDLR.N	HexNAc(5)Hex(6)Fuc(1)NeuAc(1)	C[+57]*2, N[+2425]	1025.93	4	4100.71	4100.72	0	-1.3	92	Specific	449.97	376.85	376.85	5.42	952	>sp|P2019|HIV1_gp120 glycoprotein OS=Human HIV1 GN=S PE=1 SV=1	1	zy-hiv1-gp120-before-trypsin-r1.26223.26223.4	controllerType=0 controllerNumber=1 scan=26223	70.3456
24199:3	1	K.LTPLC[+57.021]VTLN[+1872.651]C[+57.021]TDLR.N	HexNAc(3)Hex(6)NeuAc(1)	C[+57]*2, N[+1873]	1183.51	3	3548.53	3548.5	0	7.3	92	Specific	450.52	450.52	450.52	5.39	952	>sp|P2019|HIV1_gp120 glycoprotein OS=Human HIV1 GN=S PE=1 SV=1	1	zy-hiv1-gp120-before-trypsin-r1.26472.26472.3	controllerType=0 controllerNumber=1 scan=26472	70.9888
24977:3	1	K.LTPLC[+57.021]VTLN[+2350.830]C[+57.021]TDLR.N	HexNAc(4)Hex(5)Fuc(1)NeuAc(2)	C[+57]*2, N[+2351]	1342.9	3	4026.69	4026.68	0	1.5	92	Specific	451.07	396.11	396.11	6.21	952	>sp|P2019|HIV1_gp120 glycoprotein OS=Human HIV1 GN=S PE=1 SV=1	1	zy-hiv1-gp120-before-trypsin-r1.27315.27315.3	controllerType=0 controllerNumber=1 scan=27315	73.1756
22873:4	1	K.LTPLC[+57.021]VTLN[+2133.772]C[+57.021]TDLR.N	HexNAc(5)Hex(6)Fuc(1)	C[+57]*2, N[+2134]	953.16	4	3809.62	3809.62	0	-0.7	92	Specific	451.9	451.9	451.9	5.55	952	>sp|P2019|HIV1_gp120 glycoprotein OS=Human HIV1 GN=S PE=1 SV=1	1	zy-hiv1-gp120-before-trypsin-r1.25032.25032.4	controllerType=0 controllerNumber=1 scan=25032	67.2856
24067:3	1	K.LTPLC[+57.021]VTLN[+2100.761]C[+57.021]TDLR.N	HexNAc(5)Hex(4)Fuc(1)NeuAc(1)	C[+57]*2, N[+2101]	1259.54	3	3776.62	3776.61	0	1.6	92	Specific	455.25	404.59	404.59	6.21	952	>sp|P2019|HIV1_gp120 glycoprotein OS=Human HIV1 GN=S PE=1 SV=1	1	zy-hiv1-gp120-before-trypsin-r1.26329.26329.3	controllerType=0 controllerNumber=1 scan=26329	70.6177
23921:3	1	K.LTPLC[+57.021]VTLN[+2424.867]C[+57.021]TDLR.N	HexNAc(5)Hex(6)Fuc(1)NeuAc(1)	C[+57]*2, N[+2425]	1367.58	3	4100.73	4100.72	0	2.3	92	Specific	456.54	388.73	388.73	6.21	952	>sp|P2019|HIV1_gp120 glycoprotein OS=Human HIV1 GN=S PE=1 SV=1	1	zy-hiv1-gp120-before-trypsin-r1.26166.26166.3	controllerType=0 controllerNumber=1 scan=26166	70.1501
23014:3	1	K.LTPLC[+57.021]VTLN[+1809.666]C[+57.021]TDLR.N	HexNAc(5)Hex(4)Fuc(1)	C[+57]*2, N[+1810]	1162.51	3	3485.52	3485.52	0	0.3	92	Specific	458.06	455.12	455.12	6.07	952	>sp|P2019|HIV1_gp120 glycoprotein OS=Human HIV1 GN=S PE=1 SV=1	1	zy-hiv1-gp120-before-trypsin-r1.25184.25184.3	controllerType=0 controllerNumber=1 scan=25184	67.6506
24807:3	1	K.LTPLC[+57.021]VTLN[+2715.963]C[+57.021]TDLR.N	HexNAc(5)Hex(6)Fuc(1)NeuAc(2)	C[+57]*2, N[+2716]	1464.61	3	4391.82	4391.81	0	1	92	Specific	461	358.64	358.64	5.15	952	>sp|P2019|HIV1_gp120 glycoprotein OS=Human HIV1 GN=S PE=1 SV=1	1	zy-hiv1-gp120-before-trypsin-r1.27131.27131.3	controllerType=0 controllerNumber=1 scan=27131	72.7008
23333:2	1	K.LTPLC[+57.021]VTLN[+1216.423]C[+57.021]TDLR.N	HexNAc(2)Hex(5)	C[+57]*2, N[+1216]	1446.64	2	2892.28	2892.27	0	1.1	92	Specific	461.27	461.27	461.27	6.82	952	>sp|P2019|HIV1_gp120 glycoprotein OS=Human HIV1 GN=S PE=1 SV=1	1	zy-hiv1-gp120-before-trypsin-r1.25529.25529.4	controllerType=0 controllerNumber=1 scan=25529	68.5155
24300:3	1	K.LTPLC[+57.021]VTLN[+1727.613]C[+57.021]TDLR.N	HexNAc(3)Hex(6)Fuc(1)	C[+57]*2, N[+1728]	1135.16	3	3403.47	3403.46	0	3.1	92	Specific	461.6	438.33	438.33	6	952	>sp|P2019|HIV1_gp120 glycoprotein OS=Human HIV1 GN=S PE=1 SV=1	1	zy-hiv1-gp120-before-trypsin-r1.26582.26582.3	controllerType=0 controllerNumber=1 scan=26582	71.2655
24074:3	1	K.LTPLC[+57.021]VTLN[+2018.708]C[+57.021]TDLR.N	HexNAc(3)Hex(6)Fuc(1)NeuAc(1)	C[+57]*2, N[+2019]	1232.19	3	3694.57	3694.56	0	2.3	92	Specific	465.23	465.23	465.23	6.21	952	>sp|P2019|HIV1_gp120 glycoprotein OS=Human HIV1 GN=S PE=1 SV=1	1	zy-hiv1-gp120-before-trypsin-r1.26337.26337.3	controllerType=0 controllerNumber=1 scan=26337	70.6474
23143:3	1	K.LTPLC[+57.021]VTLN[+1809.666]C[+57.021]TDLR.N	HexNAc(5)Hex(4)Fuc(1)	C[+57]*2, N[+1810]	1162.51	3	3485.52	3485.52	0	0.6	92	Specific	465.92	446.07	446.07	6.29	952	>sp|P2019|HIV1_gp120 glycoprotein OS=Human HIV1 GN=S PE=1 SV=1	1	zy-hiv1-gp120-before-trypsin-r1.25323.25323.3	controllerType=0 controllerNumber=1 scan=25323	67.997
24236:4	1	K.LTPLC[+57.021]VTLN[+1872.651]C[+57.021]TDLR.N	HexNAc(3)Hex(6)NeuAc(1)	C[+57]*2, N[+1873]	887.88	4	3548.5	3548.5	0	-1.1	92	Specific	466.39	466.39	466.39	5.55	952	>sp|P2019|HIV1_gp120 glycoprotein OS=Human HIV1 GN=S PE=1 SV=1	1	zy-hiv1-gp120-before-trypsin-r1.26511.26511.4	controllerType=0 controllerNumber=1 scan=26511	71.0759
23214:3	1	K.LTPLC[+57.021]VTLN[+1501.555]C[+57.021]TDLR.N	HexNAc(5)Hex(3)	C[+57]*2, N[+1502]	1059.81	3	3177.42	3177.41	0	3.8	92	Specific	466.62	466.62	466.62	6	952	>sp|P2019|HIV1_gp120 glycoprotein OS=Human HIV1 GN=S PE=1 SV=1	1	zy-hiv1-gp120-before-trypsin-r1.25399.25399.3	controllerType=0 controllerNumber=1 scan=25399	68.1781
22966:3	1	K.LTPLC[+57.021]VTLN[+1987.714]C[+57.021]TDLR.N	HexNAc(5)Hex(6)	C[+57]*2, N[+1988]	1221.86	3	3663.58	3663.56	0	4.1	92	Specific	469.9	464.76	464.76	6	952	>sp|P2019|HIV1_gp120 glycoprotein OS=Human HIV1 GN=S PE=1 SV=1	1	zy-hiv1-gp120-before-trypsin-r1.25132.25132.3	controllerType=0 controllerNumber=1 scan=25132	67.5384
22614:3	1	K.LTPLC[+57.021]VTLN[+1216.423]C[+57.021]TDLR.N	HexNAc(2)Hex(5)	C[+57]*2, N[+1216]	964.763	3	2892.28	2892.27	0	0.8	92	Specific	470.6	470.6	470.6	6.21	952	>sp|P2019|HIV1_gp120 glycoprotein OS=Human HIV1 GN=S PE=1 SV=1	1	zy-hiv1-gp120-before-trypsin-r1.24752.24752.3	controllerType=0 controllerNumber=1 scan=24752	66.5679
24092:3	1	K.LTPLC[+57.021]VTLN[+2262.814]C[+57.021]TDLR.N	HexNAc(5)Hex(5)Fuc(1)NeuAc(1)	C[+57]*2, N[+2263]	1313.56	3	3938.67	3938.66	0	0.8	92	Specific	472.12	402.96	402.96	6.21	952	>sp|P2019|HIV1_gp120 glycoprotein OS=Human HIV1 GN=S PE=1 SV=1	1	zy-hiv1-gp120-before-trypsin-r1.26356.26356.3	controllerType=0 controllerNumber=1 scan=26356	70.6858
23114:3	1	K.LTPLC[+57.021]VTLN[+1622.582]C[+57.021]TDLR.N	HexNAc(4)Hex(5)	C[+57]*2, N[+1623]	1100.15	3	3298.44	3298.43	0	1.5	92	Specific	476.12	469.18	469.18	6	952	>sp|P2019|HIV1_gp120 glycoprotein OS=Human HIV1 GN=S PE=1 SV=1	1	zy-hiv1-gp120-before-trypsin-r1.25292.25292.3	controllerType=0 controllerNumber=1 scan=25292	67.9122
23990:3	1	K.LTPLC[+57.021]VTLN[+2424.867]C[+57.021]TDLR.N	HexNAc(5)Hex(6)Fuc(1)NeuAc(1)	C[+57]*2, N[+2425]	1367.58	3	4100.71	4100.72	0	-1.5	92	Specific	477.38	343.85	343.85	5.1	952	>sp|P2019|HIV1_gp120 glycoprotein OS=Human HIV1 GN=S PE=1 SV=1	1	zy-hiv1-gp120-before-trypsin-r1.26246.26246.3	controllerType=0 controllerNumber=1 scan=26246	70.4088
23292:3	1	K.LTPLC[+57.021]VTLN[+1444.534]C[+57.021]TDLR.N	HexNAc(4)Hex(3)Fuc(1)	C[+57]*2, N[+1445]	1040.8	3	3120.39	3120.38	0	0.4	92	Specific	479.23	479.23	479.23	6.29	952	>sp|P2019|HIV1_gp120 glycoprotein OS=Human HIV1 GN=S PE=1 SV=1	1	zy-hiv1-gp120-before-trypsin-r1.25484.25484.3	controllerType=0 controllerNumber=1 scan=25484	68.3843
23192:3	1	K.LTPLC[+57.021]VTLN[+1663.608]C[+57.021]TDLR.N	HexNAc(5)Hex(4)	C[+57]*2, N[+1664]	1113.83	3	3339.47	3339.46	0	1.9	92	Specific	481.03	481.03	481.03	6.17	952	>sp|P2019|HIV1_gp120 glycoprotein OS=Human HIV1 GN=S PE=1 SV=1	1	zy-hiv1-gp120-before-trypsin-r1.25376.25376.3	controllerType=0 controllerNumber=1 scan=25376	68.1194
24141:3	1	K.LTPLC[+57.021]VTLN[+2059.735]C[+57.021]TDLR.N	HexNAc(4)Hex(5)Fuc(1)NeuAc(1)	C[+57]*2, N[+2060]	1245.87	3	3735.59	3735.59	0	2.4	92	Specific	483.85	419.43	419.43	6.39	952	>sp|P2019|HIV1_gp120 glycoprotein OS=Human HIV1 GN=S PE=1 SV=1	1	zy-hiv1-gp120-before-trypsin-r1.26409.26409.3	controllerType=0 controllerNumber=1 scan=26409	70.8163
23164:3	1	K.LTPLC[+57.021]VTLN[+1606.587]C[+57.021]TDLR.N	HexNAc(4)Hex(4)Fuc(1)	C[+57]*2, N[+1607]	1094.82	3	3282.44	3282.44	0	0.5	92	Specific	485.56	474.12	474.12	6.25	952	>sp|P2019|HIV1_gp120 glycoprotein OS=Human HIV1 GN=S PE=1 SV=1	1	zy-hiv1-gp120-before-trypsin-r1.25346.25346.3	controllerType=0 controllerNumber=1 scan=25346	68.0428
23068:3	1	K.LTPLC[+57.021]VTLN[+1622.582]C[+57.021]TDLR.N	HexNAc(4)Hex(5)	C[+57]*2, N[+1623]	1100.15	3	3298.45	3298.43	0	4.4	92	Specific	485.85	484.38	484.38	6.02	952	>sp|P2019|HIV1_gp120 glycoprotein OS=Human HIV1 GN=S PE=1 SV=1	1	zy-hiv1-gp120-before-trypsin-r1.25242.25242.3	controllerType=0 controllerNumber=1 scan=25242	67.7983
23092:3	1	K.LTPLC[+57.021]VTLN[+1647.613]C[+57.021]TDLR.N	HexNAc(5)Hex(3)Fuc(1)	C[+57]*2, N[+1648]	1108.49	3	3323.46	3323.46	0	-0.7	92	Specific	486.72	483.14	483.14	6.46	952	>sp|P2019|HIV1_gp120 glycoprotein OS=Human HIV1 GN=S PE=1 SV=1	1	zy-hiv1-gp120-before-trypsin-r1.25268.25268.3	controllerType=0 controllerNumber=1 scan=25268	67.863
23297:2	1	K.LTPLC[+57.021]VTLN[+203.079]C[+57.021]TDLR.N	HexNAc(1)	C[+57]*2, N[+203]	939.966	2	1878.93	1878.93	0	-2.6	92	Specific	492.94	468.57	468.57	6.71	952	>sp|P2019|HIV1_gp120 glycoprotein OS=Human HIV1 GN=S PE=1 SV=1	1	zy-hiv1-gp120-before-trypsin-r1.25489.25489.2	controllerType=0 controllerNumber=1 scan=25489	68.4127
23374:3	1	K.LTPLC[+57.021]VTLN[+1298.476]C[+57.021]TDLR.N	HexNAc(4)Hex(3)	C[+57]*2, N[+1298]	992.114	3	2974.33	2974.33	0	0.4	92	Specific	498.31	490.26	490.26	6.46	952	>sp|P2019|HIV1_gp120 glycoprotein OS=Human HIV1 GN=S PE=1 SV=1	1	zy-hiv1-gp120-before-trypsin-r1.25574.25574.3	controllerType=0 controllerNumber=1 scan=25574	68.6353
22946:3	1	K.LTPLC[+57.021]VTLN[+2012.745]C[+57.021]TDLR.N	HexNAc(6)Hex(4)Fuc(1)	C[+57]*2, N[+2013]	1230.21	3	3688.6	3688.6	0	2.1	92	Specific	498.95	498.95	498.95	6.39	952	>sp|P2019|HIV1_gp120 glycoprotein OS=Human HIV1 GN=S PE=1 SV=1	1	zy-hiv1-gp120-before-trypsin-r1.25111.25111.3	controllerType=0 controllerNumber=1 scan=25111	67.485
23377:3	1	K.LTPLC[+57.021]VTLN[+1501.555]C[+57.021]TDLR.N	HexNAc(5)Hex(3)	C[+57]*2, N[+1502]	1059.81	3	3177.41	3177.41	0	-0.3	92	Specific	506.08	494.36	494.36	6.46	952	>sp|P2019|HIV1_gp120 glycoprotein OS=Human HIV1 GN=S PE=1 SV=1	1	zy-hiv1-gp120-before-trypsin-r1.25577.25577.3	controllerType=0 controllerNumber=1 scan=25577	68.6511
24264:3	1	K.LTPLC[+57.021]VTLN[+1872.651]C[+57.021]TDLR.N	HexNAc(3)Hex(6)NeuAc(1)	C[+57]*2, N[+1873]	1183.51	3	3548.51	3548.5	0	1.3	92	Specific	508.47	446.62	446.62	6.39	952	>sp|P2019|HIV1_gp120 glycoprotein OS=Human HIV1 GN=S PE=1 SV=1	1	zy-hiv1-gp120-before-trypsin-r1.26542.26542.3	controllerType=0 controllerNumber=1 scan=26542	71.1507
24069:3	1	K.LTPLC[+57.021]VTLN[+2018.708]C[+57.021]TDLR.N	HexNAc(3)Hex(6)Fuc(1)NeuAc(1)	C[+57]*2, N[+2019]	1232.19	3	3694.57	3694.56	0	2.2	92	Specific	509.3	455.29	455.29	6.39	952	>sp|P2019|HIV1_gp120 glycoprotein OS=Human HIV1 GN=S PE=1 SV=1	1	zy-hiv1-gp120-before-trypsin-r1.26331.26331.3	controllerType=0 controllerNumber=1 scan=26331	70.6283
24265:3	1	K.LTPLC[+57.021]VTLN[+1694.603]C[+57.021]TDLR.N	HexNAc(3)Hex(4)Fuc(1)NeuAc(1)	C[+57]*2, N[+1695]	1124.16	3	3370.46	3370.45	0	0.6	92	Specific	512.11	461.62	461.62	6.46	952	>sp|P2019|HIV1_gp120 glycoprotein OS=Human HIV1 GN=S PE=1 SV=1	1	zy-hiv1-gp120-before-trypsin-r1.26543.26543.3	controllerType=0 controllerNumber=1 scan=26543	71.1554
24302:3	1	K.LTPLC[+57.021]VTLN[+1751.624]C[+57.021]TDLR.N	HexNAc(4)Hex(4)NeuAc(1)	C[+57]*2, N[+1752]	1143.16	3	3427.47	3427.47	0	-0.3	92	Specific	512.37	423.91	423.91	6.46	952	>sp|P2019|HIV1_gp120 glycoprotein OS=Human HIV1 GN=S PE=1 SV=1	1	zy-hiv1-gp120-before-trypsin-r1.26584.26584.3	controllerType=0 controllerNumber=1 scan=26584	71.277
24120:3	1	K.LTPLC[+57.021]VTLN[+1897.682]C[+57.021]TDLR.N	HexNAc(4)Hex(4)Fuc(1)NeuAc(1)	C[+57]*2, N[+1898]	1191.85	3	3573.54	3573.53	0	1.1	92	Specific	515.88	473.07	473.07	6.39	952	>sp|P2019|HIV1_gp120 glycoprotein OS=Human HIV1 GN=S PE=1 SV=1	1	zy-hiv1-gp120-before-trypsin-r1.26386.26386.3	controllerType=0 controllerNumber=1 scan=26386	70.7701
23113:3	1	K.LTPLC[+57.021]VTLN[+1581.555]C[+57.021]TDLR.N	HexNAc(3)Hex(6)	C[+57]*2, N[+1582]	1086.47	3	3257.41	3257.41	0	0.6	92	Specific	515.89	515.89	515.89	6.46	952	>sp|P2019|HIV1_gp120 glycoprotein OS=Human HIV1 GN=S PE=1 SV=1	1	zy-hiv1-gp120-before-trypsin-r1.25291.25291.3	controllerType=0 controllerNumber=1 scan=25291	67.9085
24068:3	1	K.LTPLC[+57.021]VTLN[+2278.809]C[+57.021]TDLR.N	HexNAc(5)Hex(6)NeuAc(1)	C[+57]*2, N[+2279]	1318.9	3	3954.68	3954.66	0	6.4	92	Specific	518.55	430.43	430.43	5.35	952	>sp|P2019|HIV1_gp120 glycoprotein OS=Human HIV1 GN=S PE=1 SV=1	1	zy-hiv1-gp120-before-trypsin-r1.26330.26330.3	controllerType=0 controllerNumber=1 scan=26330	70.623
24126:3	1	K.LTPLC[+57.021]VTLN[+1913.677]C[+57.021]TDLR.N	HexNAc(4)Hex(5)NeuAc(1)	C[+57]*2, N[+1914]	1197.19	3	3589.54	3589.53	0	4.1	92	Specific	518.98	509.57	509.57	6.18	952	>sp|P2019|HIV1_gp120 glycoprotein OS=Human HIV1 GN=S PE=1 SV=1	1	zy-hiv1-gp120-before-trypsin-r1.26393.26393.3	controllerType=0 controllerNumber=1 scan=26393	70.7862
24142:3	1	K.LTPLC[+57.021]VTLN[+1913.677]C[+57.021]TDLR.N	HexNAc(4)Hex(5)NeuAc(1)	C[+57]*2, N[+1914]	1197.19	3	3589.55	3589.53	0	5.4	92	Specific	521.86	451.94	451.94	6.15	952	>sp|P2019|HIV1_gp120 glycoprotein OS=Human HIV1 GN=S PE=1 SV=1	1	zy-hiv1-gp120-before-trypsin-r1.26410.26410.3	controllerType=0 controllerNumber=1 scan=26410	70.8212
24017:3	1	K.LTPLC[+57.021]VTLN[+2059.735]C[+57.021]TDLR.N	HexNAc(4)Hex(5)Fuc(1)NeuAc(1)	C[+57]*2, N[+2060]	1245.87	3	3735.58	3735.59	0	-0.4	92	Specific	523.45	438.56	438.56	6.6	952	>sp|P2019|HIV1_gp120 glycoprotein OS=Human HIV1 GN=S PE=1 SV=1	1	zy-hiv1-gp120-before-trypsin-r1.26275.26275.3	controllerType=0 controllerNumber=1 scan=26275	70.4857
24982:3	1	K.LTPLC[+57.021]VTLN[+2350.830]C[+57.021]TDLR.N	HexNAc(4)Hex(5)Fuc(1)NeuAc(2)	C[+57]*2, N[+2351]	1342.9	3	4026.69	4026.68	0	2.9	92	Specific	523.73	523.73	523.73	6.31	952	>sp|P2019|HIV1_gp120 glycoprotein OS=Human HIV1 GN=S PE=1 SV=1	1	zy-hiv1-gp120-before-trypsin-r1.27321.27321.3	controllerType=0 controllerNumber=1 scan=27321	73.2035
24241:3	1	K.LTPLC[+57.021]VTLN[+1710.598]C[+57.021]TDLR.N	HexNAc(3)Hex(5)NeuAc(1)	C[+57]*2, N[+1711]	1129.49	3	3386.45	3386.45	0	0.2	92	Specific	526.7	439.8	439.8	6.6	952	>sp|P2019|HIV1_gp120 glycoprotein OS=Human HIV1 GN=S PE=1 SV=1	1	zy-hiv1-gp120-before-trypsin-r1.26517.26517.3	controllerType=0 controllerNumber=1 scan=26517	71.0933
23039:3	1	K.LTPLC[+57.021]VTLN[+1606.587]C[+57.021]TDLR.N	HexNAc(4)Hex(4)Fuc(1)	C[+57]*2, N[+1607]	1094.82	3	3282.43	3282.44	0	-0.8	92	Specific	527.2	506.58	506.58	6.6	952	>sp|P2019|HIV1_gp120 glycoprotein OS=Human HIV1 GN=S PE=1 SV=1	1	zy-hiv1-gp120-before-trypsin-r1.25211.25211.3	controllerType=0 controllerNumber=1 scan=25211	67.7175
23294:3	1	K.LTPLC[+57.021]VTLN[+1419.502]C[+57.021]TDLR.N	HexNAc(3)Hex(5)	C[+57]*2, N[+1420]	1032.46	3	3095.36	3095.35	0	2.5	92	Specific	531.5	509.34	509.34	6.52	952	>sp|P2019|HIV1_gp120 glycoprotein OS=Human HIV1 GN=S PE=1 SV=1	1	zy-hiv1-gp120-before-trypsin-r1.25486.25486.3	controllerType=0 controllerNumber=1 scan=25486	68.3959
24144:3	1	K.LTPLC[+57.021]VTLN[+1872.651]C[+57.021]TDLR.N	HexNAc(3)Hex(6)NeuAc(1)	C[+57]*2, N[+1873]	1183.51	3	3548.51	3548.5	0	2.8	92	Specific	535.72	460.54	460.54	6.31	952	>sp|P2019|HIV1_gp120 glycoprotein OS=Human HIV1 GN=S PE=1 SV=1	1	zy-hiv1-gp120-before-trypsin-r1.26412.26412.3	controllerType=0 controllerNumber=1 scan=26412	70.8317
23217:3	1	K.LTPLC[+57.021]VTLN[+1403.507]C[+57.021]TDLR.N	HexNAc(3)Hex(4)Fuc(1)	C[+57]*2, N[+1404]	1027.13	3	3079.37	3079.36	0	3	92	Specific	538.27	527.45	527.45	6.31	952	>sp|P2019|HIV1_gp120 glycoprotein OS=Human HIV1 GN=S PE=1 SV=1	1	zy-hiv1-gp120-before-trypsin-r1.25403.25403.3	controllerType=0 controllerNumber=1 scan=25403	68.1869
22986:3	1	K.LTPLC[+57.021]VTLN[+1864.634]C[+57.021]TDLR.N	HexNAc(2)Hex(9)	C[+57]*2, N[+1865]	1180.83	3	3540.49	3540.48	0	0.8	92	Specific	538.27	538.27	538.27	6.52	952	>sp|P2019|HIV1_gp120 glycoprotein OS=Human HIV1 GN=S PE=1 SV=1	1	zy-hiv1-gp120-before-trypsin-r1.25154.25154.3	controllerType=0 controllerNumber=1 scan=25154	67.5782
23064:3	1	K.LTPLC[+57.021]VTLN[+1727.613]C[+57.021]TDLR.N	HexNAc(3)Hex(6)Fuc(1)	C[+57]*2, N[+1728]	1135.16	3	3403.46	3403.46	0	-0.7	92	Specific	541.94	510.55	510.55	6.6	952	>sp|P2019|HIV1_gp120 glycoprotein OS=Human HIV1 GN=S PE=1 SV=1	1	zy-hiv1-gp120-before-trypsin-r1.25238.25238.3	controllerType=0 controllerNumber=1 scan=25238	67.7821
23966:3	1	K.LTPLC[+57.021]VTLN[+2424.867]C[+57.021]TDLR.N	HexNAc(5)Hex(6)Fuc(1)NeuAc(1)	C[+57]*2, N[+2425]	1367.58	3	4100.71	4100.72	0	-0.9	92	Specific	544.48	435.99	435.99	6.6	952	>sp|P2019|HIV1_gp120 glycoprotein OS=Human HIV1 GN=S PE=1 SV=1	1	zy-hiv1-gp120-before-trypsin-r1.26219.26219.3	controllerType=0 controllerNumber=1 scan=26219	70.3387
23472:3	1	K.LTPLC[+57.021]VTLN[+1095.397]C[+57.021]TDLR.N	HexNAc(3)Hex(3)	C[+57]*2, N[+1095]	924.421	3	2771.25	2771.25	0	0.6	92	Specific	551.45	551.45	551.45	6.52	952	>sp|P2019|HIV1_gp120 glycoprotein OS=Human HIV1 GN=S PE=1 SV=1	1	zy-hiv1-gp120-before-trypsin-r1.25680.25680.3	controllerType=0 controllerNumber=1 scan=25680	68.8978
22402:3	1	K.LTPLC[+57.021]VTLN[+1540.529]C[+57.021]TDLR.N	HexNAc(2)Hex(7)	C[+57]*2, N[+1541]	1072.8	3	3216.38	3216.38	0	0.3	92	Specific	558.78	558.78	558.78	6.6	952	>sp|P2019|HIV1_gp120 glycoprotein OS=Human HIV1 GN=S PE=1 SV=1	1	zy-hiv1-gp120-before-trypsin-r1.24521.24521.3	controllerType=0 controllerNumber=1 scan=24521	65.9732
23182:2	1	K.LTPLC[+57.021]VTLN[+1444.534]C[+57.021]TDLR.N	HexNAc(4)Hex(3)Fuc(1)	C[+57]*2, N[+1445]	1560.7	2	3120.39	3120.38	0	2.3	92	Specific	559.02	503.28	503.28	6.89	952	>sp|P2019|HIV1_gp120 glycoprotein OS=Human HIV1 GN=S PE=1 SV=1	1	zy-hiv1-gp120-before-trypsin-r1.25365.25365.2	controllerType=0 controllerNumber=1 scan=25365	68.0983
22864:3	1	K.LTPLC[+57.021]VTLN[+2133.772]C[+57.021]TDLR.N	HexNAc(5)Hex(6)Fuc(1)	C[+57]*2, N[+2134]	1270.55	3	3809.63	3809.62	0	1.9	92	Specific	562.33	562.33	562.33	7.44	952	>sp|P2019|HIV1_gp120 glycoprotein OS=Human HIV1 GN=S PE=1 SV=1	1	zy-hiv1-gp120-before-trypsin-r1.25023.25023.3	controllerType=0 controllerNumber=1 scan=25023	67.27
24031:3	1	K.LTPLC[+57.021]VTLN[+2262.814]C[+57.021]TDLR.N	HexNAc(5)Hex(5)Fuc(1)NeuAc(1)	C[+57]*2, N[+2263]	1313.56	3	3938.67	3938.66	0	0.5	92	Specific	563.43	536.72	536.72	7.51	952	>sp|P2019|HIV1_gp120 glycoprotein OS=Human HIV1 GN=S PE=1 SV=1	1	zy-hiv1-gp120-before-trypsin-r1.26290.26290.3	controllerType=0 controllerNumber=1 scan=26290	70.526
24151:3	1	K.LTPLC[+57.021]VTLN[+2100.761]C[+57.021]TDLR.N	HexNAc(5)Hex(4)Fuc(1)NeuAc(1)	C[+57]*2, N[+2101]	1259.55	3	3776.63	3776.61	0	3.5	92	Specific	563.58	563.58	563.58	7.23	952	>sp|P2019|HIV1_gp120 glycoprotein OS=Human HIV1 GN=S PE=1 SV=1	1	zy-hiv1-gp120-before-trypsin-r1.26420.26420.3	controllerType=0 controllerNumber=1 scan=26420	70.8536
23372:3	1	K.LTPLC[+57.021]VTLN[+1216.423]C[+57.021]TDLR.N	HexNAc(2)Hex(5)	C[+57]*2, N[+1216]	964.763	3	2892.27	2892.27	0	0.1	92	Specific	565.98	565.98	565.98	7.51	952	>sp|P2019|HIV1_gp120 glycoprotein OS=Human HIV1 GN=S PE=1 SV=1	1	zy-hiv1-gp120-before-trypsin-r1.25572.25572.3	controllerType=0 controllerNumber=1 scan=25572	68.6253
23142:3	1	K.LTPLC[+57.021]VTLN[+1216.423]C[+57.021]TDLR.N	HexNAc(2)Hex(5)	C[+57]*2, N[+1216]	964.763	3	2892.27	2892.27	0	-0.1	92	Specific	569.25	569.25	569.25	7.51	952	>sp|P2019|HIV1_gp120 glycoprotein OS=Human HIV1 GN=S PE=1 SV=1	1	zy-hiv1-gp120-before-trypsin-r1.25322.25322.3	controllerType=0 controllerNumber=1 scan=25322	67.9917
23082:3	1	K.LTPLC[+57.021]VTLN[+1647.613]C[+57.021]TDLR.N	HexNAc(5)Hex(3)Fuc(1)	C[+57]*2, N[+1648]	1108.49	3	3323.47	3323.46	0	1.5	92	Specific	570.02	570.02	570.02	7.44	952	>sp|P2019|HIV1_gp120 glycoprotein OS=Human HIV1 GN=S PE=1 SV=1	1	zy-hiv1-gp120-before-trypsin-r1.25257.25257.3	controllerType=0 controllerNumber=1 scan=25257	67.8313
23089:3	1	K.LTPLC[+57.021]VTLN[+1565.560]C[+57.021]TDLR.N	HexNAc(3)Hex(5)Fuc(1)	C[+57]*2, N[+1566]	1081.14	3	3241.4	3241.41	0	-1.8	92	Specific	570.11	541.54	541.54	7.39	952	>sp|P2019|HIV1_gp120 glycoprotein OS=Human HIV1 GN=S PE=1 SV=1	1	zy-hiv1-gp120-before-trypsin-r1.25265.25265.3	controllerType=0 controllerNumber=1 scan=25265	67.8475
22972:3	1	K.LTPLC[+57.021]VTLN[+1809.666]C[+57.021]TDLR.N	HexNAc(5)Hex(4)Fuc(1)	C[+57]*2, N[+1810]	1162.51	3	3485.52	3485.52	0	0.1	92	Specific	570.88	570.88	570.88	7.51	952	>sp|P2019|HIV1_gp120 glycoprotein OS=Human HIV1 GN=S PE=1 SV=1	1	zy-hiv1-gp120-before-trypsin-r1.25139.25139.3	controllerType=0 controllerNumber=1 scan=25139	67.5541
23267:3	1	K.LTPLC[+57.021]VTLN[+1216.423]C[+57.021]TDLR.N	HexNAc(2)Hex(5)	C[+57]*2, N[+1216]	964.762	3	2892.27	2892.27	0	-0.4	92	Specific	572.31	572.31	572.31	7.51	952	>sp|P2019|HIV1_gp120 glycoprotein OS=Human HIV1 GN=S PE=1 SV=1	1	zy-hiv1-gp120-before-trypsin-r1.25457.25457.3	controllerType=0 controllerNumber=1 scan=25457	68.3181
23026:3	1	K.LTPLC[+57.021]VTLN[+1850.693]C[+57.021]TDLR.N	HexNAc(6)Hex(3)Fuc(1)	C[+57]*2, N[+1851]	1176.19	3	3526.56	3526.54	0	3.5	92	Specific	572.4	572.4	572.4	7.23	952	>sp|P2019|HIV1_gp120 glycoprotein OS=Human HIV1 GN=S PE=1 SV=1	1	zy-hiv1-gp120-before-trypsin-r1.25197.25197.3	controllerType=0 controllerNumber=1 scan=25197	67.6917
23061:3	1	K.LTPLC[+57.021]VTLN[+1930.692]C[+57.021]TDLR.N	HexNAc(4)Hex(6)Fuc(1)	C[+57]*2, N[+1931]	1202.85	3	3606.52	3606.54	0	-5.2	92	Specific	577.69	577.69	577.69	6.86	952	>sp|P2019|HIV1_gp120 glycoprotein OS=Human HIV1 GN=S PE=1 SV=1	1	zy-hiv1-gp120-before-trypsin-r1.25234.25234.3	controllerType=0 controllerNumber=1 scan=25234	67.7736
23111:2	1	K.LTPLC[+57.021]VTLN[+203.079]C[+57.021]TDLR.N	HexNAc(1)	C[+57]*2, N[+203]	939.96	2	1878.91	1878.93	0	-8.8	92	Specific	585.09	585.09	585.09	7.54	952	>sp|P2019|HIV1_gp120 glycoprotein OS=Human HIV1 GN=S PE=1 SV=1	1	zy-hiv1-gp120-before-trypsin-r1.25288.25288.2	controllerType=0 controllerNumber=1 scan=25288	67.9036
23332:3	1	K.LTPLC[+57.021]VTLN[+1054.370]C[+57.021]TDLR.N	HexNAc(2)Hex(4)	C[+57]*2, N[+1054]	910.742	3	2730.21	2730.22	0	-2.9	92	Specific	588.8	588.8	588.8	7.39	952	>sp|P2019|HIV1_gp120 glycoprotein OS=Human HIV1 GN=S PE=1 SV=1	1	zy-hiv1-gp120-before-trypsin-r1.25528.25528.3	controllerType=0 controllerNumber=1 scan=25528	68.5102
23166:3	1	K.LTPLC[+57.021]VTLN[+1444.534]C[+57.021]TDLR.N	HexNAc(4)Hex(3)Fuc(1)	C[+57]*2, N[+1445]	1040.8	3	3120.38	3120.38	0	-0.1	92	Specific	589.57	566.96	566.96	7.51	952	>sp|P2019|HIV1_gp120 glycoprotein OS=Human HIV1 GN=S PE=1 SV=1	1	zy-hiv1-gp120-before-trypsin-r1.25348.25348.3	controllerType=0 controllerNumber=1 scan=25348	68.0516
23165:3	1	K.LTPLC[+57.021]VTLN[+1419.502]C[+57.021]TDLR.N	HexNAc(3)Hex(5)	C[+57]*2, N[+1420]	1032.46	3	3095.36	3095.35	0	1.1	92	Specific	594.61	594.61	594.61	7.44	952	>sp|P2019|HIV1_gp120 glycoprotein OS=Human HIV1 GN=S PE=1 SV=1	1	zy-hiv1-gp120-before-trypsin-r1.25347.25347.3	controllerType=0 controllerNumber=1 scan=25347	68.047
23116:3	1	K.LTPLC[+57.021]VTLN[+1378.476]C[+57.021]TDLR.N	HexNAc(2)Hex(6)	C[+57]*2, N[+1378]	1018.78	3	3054.32	3054.33	0	-1.1	92	Specific	595.7	595.7	595.7	7.51	952	>sp|P2019|HIV1_gp120 glycoprotein OS=Human HIV1 GN=S PE=1 SV=1	1	zy-hiv1-gp120-before-trypsin-r1.25294.25294.3	controllerType=0 controllerNumber=1 scan=25294	67.9201
23459:2	1	K.LTPLC[+57.021]VTLN[+1095.397]C[+57.021]TDLR.N	HexNAc(3)Hex(3)	C[+57]*2, N[+1095]	1386.13	2	2771.26	2771.25	0	3.4	92	Specific	600.51	545.81	545.81	8.6	952	>sp|P2019|HIV1_gp120 glycoprotein OS=Human HIV1 GN=S PE=1 SV=1	1	zy-hiv1-gp120-before-trypsin-r1.25666.25666.2	controllerType=0 controllerNumber=1 scan=25666	68.8699
23179:2	1	K.LTPLC[+57.021]VTLN[+1403.507]C[+57.021]TDLR.N	HexNAc(3)Hex(4)Fuc(1)	C[+57]*2, N[+1404]	1540.18	2	3079.36	3079.36	0	1.4	92	Specific	611.75	581.33	581.33	9.04	952	>sp|P2019|HIV1_gp120 glycoprotein OS=Human HIV1 GN=S PE=1 SV=1	1	zy-hiv1-gp120-before-trypsin-r1.25362.25362.2	controllerType=0 controllerNumber=1 scan=25362	68.0934
23381:2	1	K.LTPLC[+57.021]VTLN[+1298.476]C[+57.021]TDLR.N	HexNAc(4)Hex(3)	C[+57]*2, N[+1298]	1487.66	2	2974.32	2974.33	0	-3	92	Specific	612.16	572.73	572.73	8.28	952	>sp|P2019|HIV1_gp120 glycoprotein OS=Human HIV1 GN=S PE=1 SV=1	1	zy-hiv1-gp120-before-trypsin-r1.25582.25582.2	controllerType=0 controllerNumber=1 scan=25582	68.664
22876:3	1	K.LTPLC[+57.021]VTLN[+1540.529]C[+57.021]TDLR.N	HexNAc(2)Hex(7)	C[+57]*2, N[+1541]	1072.8	3	3216.38	3216.38	0	-0.2	92	Specific	614.75	614.75	614.75	8.51	952	>sp|P2019|HIV1_gp120 glycoprotein OS=Human HIV1 GN=S PE=1 SV=1	1	zy-hiv1-gp120-before-trypsin-r1.25035.25035.3	controllerType=0 controllerNumber=1 scan=25035	67.2905
23038:3	1	K.LTPLC[+57.021]VTLN[+1540.529]C[+57.021]TDLR.N	HexNAc(2)Hex(7)	C[+57]*2, N[+1541]	1072.8	3	3216.38	3216.38	0	-0.6	92	Specific	615.38	615.38	615.38	8.51	952	>sp|P2019|HIV1_gp120 glycoprotein OS=Human HIV1 GN=S PE=1 SV=1	1	zy-hiv1-gp120-before-trypsin-r1.25210.25210.3	controllerType=0 controllerNumber=1 scan=25210	67.7129
22964:3	1	K.LTPLC[+57.021]VTLN[+1768.640]C[+57.021]TDLR.N	HexNAc(4)Hex(5)Fuc(1)	C[+57]*2, N[+1769]	1148.84	3	3444.5	3444.49	0	1.5	92	Specific	618.71	569.82	569.82	8.44	952	>sp|P2019|HIV1_gp120 glycoprotein OS=Human HIV1 GN=S PE=1 SV=1	1	zy-hiv1-gp120-before-trypsin-r1.25130.25130.3	controllerType=0 controllerNumber=1 scan=25130	67.5271
24022:3	1	K.LTPLC[+57.021]VTLN[+2059.735]C[+57.021]TDLR.N	HexNAc(4)Hex(5)Fuc(1)NeuAc(1)	C[+57]*2, N[+2060]	1245.87	3	3735.58	3735.59	0	-0.3	92	Specific	621.48	618.62	618.62	8.51	952	>sp|P2019|HIV1_gp120 glycoprotein OS=Human HIV1 GN=S PE=1 SV=1	1	zy-hiv1-gp120-before-trypsin-r1.26281.26281.3	controllerType=0 controllerNumber=1 scan=26281	70.5113
23222:3	1	K.LTPLC[+57.021]VTLN[+1054.370]C[+57.021]TDLR.N	HexNAc(2)Hex(4)	C[+57]*2, N[+1054]	910.746	3	2730.22	2730.22	0	1.3	92	Specific	625.04	625.04	625.04	8.44	952	>sp|P2019|HIV1_gp120 glycoprotein OS=Human HIV1 GN=S PE=1 SV=1	1	zy-hiv1-gp120-before-trypsin-r1.25408.25408.3	controllerType=0 controllerNumber=1 scan=25408	68.2089
23360:2	1	K.LTPLC[+57.021]VTLN[+1257.449]C[+57.021]TDLR.N	HexNAc(3)Hex(4)	C[+57]*2, N[+1257]	1467.15	2	2933.3	2933.3	0	0.4	92	Specific	627.14	593.86	593.86	9.12	952	>sp|P2019|HIV1_gp120 glycoprotein OS=Human HIV1 GN=S PE=1 SV=1	1	zy-hiv1-gp120-before-trypsin-r1.25559.25559.2	controllerType=0 controllerNumber=1 scan=25559	68.6044
23358:2	1	K.LTPLC[+57.021]VTLN[+1241.454]C[+57.021]TDLR.N	HexNAc(3)Hex(3)Fuc(1)	C[+57]*2, N[+1241]	1459.15	2	2917.3	2917.31	0	-1.3	92	Specific	631.03	599.8	599.8	8.78	952	>sp|P2019|HIV1_gp120 glycoprotein OS=Human HIV1 GN=S PE=1 SV=1	1	zy-hiv1-gp120-before-trypsin-r1.25557.25557.2	controllerType=0 controllerNumber=1 scan=25557	68.6012
23446:3	1	K.LTPLC[+57.021]VTLN[+1054.370]C[+57.021]TDLR.N	HexNAc(2)Hex(4)	C[+57]*2, N[+1054]	910.747	3	2730.23	2730.22	0	2.7	92	Specific	634.9	634.9	634.9	8.23	952	>sp|P2019|HIV1_gp120 glycoprotein OS=Human HIV1 GN=S PE=1 SV=1	1	zy-hiv1-gp120-before-trypsin-r1.25652.25652.3	controllerType=0 controllerNumber=1 scan=25652	68.825
22988:3	1	K.LTPLC[+57.021]VTLN[+1702.581]C[+57.021]TDLR.N	HexNAc(2)Hex(8)	C[+57]*2, N[+1703]	1126.82	3	3378.43	3378.43	0	-0.1	92	Specific	636.75	636.75	636.75	8.51	952	>sp|P2019|HIV1_gp120 glycoprotein OS=Human HIV1 GN=S PE=1 SV=1	1	zy-hiv1-gp120-before-trypsin-r1.25156.25156.3	controllerType=0 controllerNumber=1 scan=25156	67.5851
24122:3	1	K.LTPLC[+57.021]VTLN[+1897.682]C[+57.021]TDLR.N	HexNAc(4)Hex(4)Fuc(1)NeuAc(1)	C[+57]*2, N[+1898]	1191.85	3	3573.54	3573.53	0	1.6	92	Specific	641.89	628.09	628.09	8.44	952	>sp|P2019|HIV1_gp120 glycoprotein OS=Human HIV1 GN=S PE=1 SV=1	1	zy-hiv1-gp120-before-trypsin-r1.26389.26389.3	controllerType=0 controllerNumber=1 scan=26389	70.7793
22967:3	1	K.LTPLC[+57.021]VTLN[+1768.640]C[+57.021]TDLR.N	HexNAc(4)Hex(5)Fuc(1)	C[+57]*2, N[+1769]	1148.84	3	3444.5	3444.49	0	1.8	92	Specific	645.23	645.23	645.23	8.44	952	>sp|P2019|HIV1_gp120 glycoprotein OS=Human HIV1 GN=S PE=1 SV=1	1	zy-hiv1-gp120-before-trypsin-r1.25134.25134.3	controllerType=0 controllerNumber=1 scan=25134	67.5454
22918:3	1	K.LTPLC[+57.021]VTLN[+1971.719]C[+57.021]TDLR.N	HexNAc(5)Hex(5)Fuc(1)	C[+57]*2, N[+1972]	1216.53	3	3647.58	3647.57	0	3.8	92	Specific	647.46	647.46	647.46	8.23	952	>sp|P2019|HIV1_gp120 glycoprotein OS=Human HIV1 GN=S PE=1 SV=1	1	zy-hiv1-gp120-before-trypsin-r1.25081.25081.3	controllerType=0 controllerNumber=1 scan=25081	67.4127
22528:3	1	K.LTPLC[+57.021]VTLN[+1378.476]C[+57.021]TDLR.N	HexNAc(2)Hex(6)	C[+57]*2, N[+1378]	1018.78	3	3054.33	3054.33	0	0.8	92	Specific	649.8	649.8	649.8	8.44	952	>sp|P2019|HIV1_gp120 glycoprotein OS=Human HIV1 GN=S PE=1 SV=1	1	zy-hiv1-gp120-before-trypsin-r1.24659.24659.3	controllerType=0 controllerNumber=1 scan=24659	66.3394
24111:3	1	K.LTPLC[+57.021]VTLN[+2018.708]C[+57.021]TDLR.N	HexNAc(3)Hex(6)Fuc(1)NeuAc(1)	C[+57]*2, N[+2019]	1232.2	3	3694.57	3694.56	0	3.5	92	Specific	650.48	650.48	650.48	9.23	952	>sp|P2019|HIV1_gp120 glycoprotein OS=Human HIV1 GN=S PE=1 SV=1	1	zy-hiv1-gp120-before-trypsin-r1.26376.26376.3	controllerType=0 controllerNumber=1 scan=26376	70.7339
23062:3	1	K.LTPLC[+57.021]VTLN[+1581.555]C[+57.021]TDLR.N	HexNAc(3)Hex(6)	C[+57]*2, N[+1582]	1086.48	3	3257.42	3257.41	0	4.4	92	Specific	653.45	653.45	653.45	9.23	952	>sp|P2019|HIV1_gp120 glycoprotein OS=Human HIV1 GN=S PE=1 SV=1	1	zy-hiv1-gp120-before-trypsin-r1.25235.25235.3	controllerType=0 controllerNumber=1 scan=25235	67.7752
23201:2	1	K.LTPLC[+57.021]VTLN[+1216.423]C[+57.021]TDLR.N	HexNAc(2)Hex(5)	C[+57]*2, N[+1216]	1446.64	2	2892.28	2892.27	0	2.5	92	Specific	662.69	656.4	656.4	9.83	952	>sp|P2019|HIV1_gp120 glycoprotein OS=Human HIV1 GN=S PE=1 SV=1	1	zy-hiv1-gp120-before-trypsin-r1.25386.25386.2	controllerType=0 controllerNumber=1 scan=25386	68.1569
23095:3	1	K.LTPLC[+57.021]VTLN[+1809.666]C[+57.021]TDLR.N	HexNAc(5)Hex(4)Fuc(1)	C[+57]*2, N[+1810]	1162.51	3	3485.52	3485.52	0	0.6	92	Specific	663.82	663.82	663.82	9.51	952	>sp|P2019|HIV1_gp120 glycoprotein OS=Human HIV1 GN=S PE=1 SV=1	1	zy-hiv1-gp120-before-trypsin-r1.25272.25272.3	controllerType=0 controllerNumber=1 scan=25272	67.8776
23695:2	1	K.LTPLC[+57.021]VTLN[+568.212]C[+57.021]TDLR.N	HexNAc(2)Hex(1)	C[+57]*2, N[+568]	1122.54	2	2244.06	2244.06	0	0.9	92	Specific	664.45	664.45	664.45	10.04	952	>sp|P2019|HIV1_gp120 glycoprotein OS=Human HIV1 GN=S PE=1 SV=1	1	zy-hiv1-gp120-before-trypsin-r1.25922.25922.2	controllerType=0 controllerNumber=1 scan=25922	69.5303
23361:2	1	K.LTPLC[+57.021]VTLN[+1216.423]C[+57.021]TDLR.N	HexNAc(2)Hex(5)	C[+57]*2, N[+1216]	1446.64	2	2892.27	2892.27	0	-0.4	92	Specific	667.55	616.73	616.73	9.89	952	>sp|P2019|HIV1_gp120 glycoprotein OS=Human HIV1 GN=S PE=1 SV=1	1	zy-hiv1-gp120-before-trypsin-r1.25560.25560.4	controllerType=0 controllerNumber=1 scan=25560	68.606
23105:3	1	K.LTPLC[+57.021]VTLN[+1784.634]C[+57.021]TDLR.N	HexNAc(4)Hex(6)	C[+57]*2, N[+1785]	1154.17	3	3460.5	3460.49	0	3.3	92	Specific	668.06	668.06	668.06	9.23	952	>sp|P2019|HIV1_gp120 glycoprotein OS=Human HIV1 GN=S PE=1 SV=1	1	zy-hiv1-gp120-before-trypsin-r1.25282.25282.3	controllerType=0 controllerNumber=1 scan=25282	67.8938
23521:3	1	K.LTPLC[+57.021]VTLN[+892.317]C[+57.021]TDLR.N	HexNAc(2)Hex(3)	C[+57]*2, N[+892]	856.731	3	2568.18	2568.17	0	4.5	92	Specific	681.16	681.16	681.16	9.07	952	>sp|P2019|HIV1_gp120 glycoprotein OS=Human HIV1 GN=S PE=1 SV=1	1	zy-hiv1-gp120-before-trypsin-r1.25733.25733.3	controllerType=0 controllerNumber=1 scan=25733	69.0364
23197:3	1	K.LTPLC[+57.021]VTLN[+1647.613]C[+57.021]TDLR.N	HexNAc(5)Hex(3)Fuc(1)	C[+57]*2, N[+1648]	1108.49	3	3323.47	3323.46	0	1.7	92	Specific	683.92	683.92	683.92	9.44	952	>sp|P2019|HIV1_gp120 glycoprotein OS=Human HIV1 GN=S PE=1 SV=1	1	zy-hiv1-gp120-before-trypsin-r1.25382.25382.3	controllerType=0 controllerNumber=1 scan=25382	68.1493
23178:2	1	K.LTPLC[+57.021]VTLN[+1419.502]C[+57.021]TDLR.N	HexNAc(3)Hex(5)	C[+57]*2, N[+1420]	1548.18	2	3095.36	3095.35	0	2.5	92	Specific	684.24	608.42	608.42	10.04	952	>sp|P2019|HIV1_gp120 glycoprotein OS=Human HIV1 GN=S PE=1 SV=1	1	zy-hiv1-gp120-before-trypsin-r1.25361.25361.2	controllerType=0 controllerNumber=1 scan=25361	68.0918
23301:3	1	K.LTPLC[+57.021]VTLN[+1419.502]C[+57.021]TDLR.N	HexNAc(3)Hex(5)	C[+57]*2, N[+1420]	1032.46	3	3095.36	3095.35	0	3.4	92	Specific	685.53	685.53	685.53	9.23	952	>sp|P2019|HIV1_gp120 glycoprotein OS=Human HIV1 GN=S PE=1 SV=1	1	zy-hiv1-gp120-before-trypsin-r1.25494.25494.3	controllerType=0 controllerNumber=1 scan=25494	68.4263
23772:2	1	K.LTPLC[+57.021]VTLN[+406.159]C[+57.021]TDLR.N	HexNAc(2)	C[+57]*2, N[+406]	1041.51	2	2082.01	2082.01	0	-0.7	92	Specific	685.93	685.93	685.93	10.12	952	>sp|P2019|HIV1_gp120 glycoprotein OS=Human HIV1 GN=S PE=1 SV=1	1	zy-hiv1-gp120-before-trypsin-r1.26005.26005.2	controllerType=0 controllerNumber=1 scan=26005	69.7447
23187:3	1	K.LTPLC[+57.021]VTLN[+1540.529]C[+57.021]TDLR.N	HexNAc(2)Hex(7)	C[+57]*2, N[+1541]	1072.8	3	3216.37	3216.38	0	-1.9	92	Specific	686.71	686.71	686.71	9.39	952	>sp|P2019|HIV1_gp120 glycoprotein OS=Human HIV1 GN=S PE=1 SV=1	1	zy-hiv1-gp120-before-trypsin-r1.25370.25370.3	controllerType=0 controllerNumber=1 scan=25370	68.1065
23318:2	1	K.LTPLC[+57.021]VTLN[+1216.423]C[+57.021]TDLR.N	HexNAc(2)Hex(5)	C[+57]*2, N[+1216]	1446.64	2	2892.27	2892.27	0	0	92	Specific	692.4	640.28	640.28	10.12	952	>sp|P2019|HIV1_gp120 glycoprotein OS=Human HIV1 GN=S PE=1 SV=1	1	zy-hiv1-gp120-before-trypsin-r1.25513.25513.2	controllerType=0 controllerNumber=1 scan=25513	68.4815
23363:3	1	K.LTPLC[+57.021]VTLN[+1298.476]C[+57.021]TDLR.N	HexNAc(4)Hex(3)	C[+57]*2, N[+1298]	992.114	3	2974.33	2974.33	0	0.7	92	Specific	692.45	692.45	692.45	9.51	952	>sp|P2019|HIV1_gp120 glycoprotein OS=Human HIV1 GN=S PE=1 SV=1	1	zy-hiv1-gp120-before-trypsin-r1.25562.25562.3	controllerType=0 controllerNumber=1 scan=25562	68.6089
23047:3	1	K.LTPLC[+57.021]VTLN[+1606.587]C[+57.021]TDLR.N	HexNAc(4)Hex(4)Fuc(1)	C[+57]*2, N[+1607]	1094.82	3	3282.44	3282.44	0	0.9	92	Specific	695.22	695.22	695.22	9.44	952	>sp|P2019|HIV1_gp120 glycoprotein OS=Human HIV1 GN=S PE=1 SV=1	1	zy-hiv1-gp120-before-trypsin-r1.25220.25220.3	controllerType=0 controllerNumber=1 scan=25220	67.7512
24261:3	1	K.LTPLC[+57.021]VTLN[+1694.603]C[+57.021]TDLR.N	HexNAc(3)Hex(4)Fuc(1)NeuAc(1)	C[+57]*2, N[+1695]	1124.16	3	3370.46	3370.45	0	1.9	92	Specific	701.34	701.34	701.34	10.44	952	>sp|P2019|HIV1_gp120 glycoprotein OS=Human HIV1 GN=S PE=1 SV=1	1	zy-hiv1-gp120-before-trypsin-r1.26538.26538.3	controllerType=0 controllerNumber=1 scan=26538	71.144
23123:2	1	K.LTPLC[+57.021]VTLN[+1378.476]C[+57.021]TDLR.N	HexNAc(2)Hex(6)	C[+57]*2, N[+1378]	1527.67	2	3054.33	3054.33	0	0.8	92	Specific	704.72	697.19	697.19	11.04	952	>sp|P2019|HIV1_gp120 glycoprotein OS=Human HIV1 GN=S PE=1 SV=1	1	zy-hiv1-gp120-before-trypsin-r1.25302.25302.2	controllerType=0 controllerNumber=1 scan=25302	67.9488
23378:3	1	K.LTPLC[+57.021]VTLN[+1501.555]C[+57.021]TDLR.N	HexNAc(5)Hex(3)	C[+57]*2, N[+1502]	1059.8	3	3177.4	3177.41	0	-2.3	92	Specific	706.6	706.6	706.6	10.39	952	>sp|P2019|HIV1_gp120 glycoprotein OS=Human HIV1 GN=S PE=1 SV=1	1	zy-hiv1-gp120-before-trypsin-r1.25579.25579.3	controllerType=0 controllerNumber=1 scan=25579	68.6581
23466:3	1	K.LTPLC[+57.021]VTLN[+892.317]C[+57.021]TDLR.N	HexNAc(2)Hex(3)	C[+57]*2, N[+892]	856.727	3	2568.17	2568.17	0	-0.6	92	Specific	713.09	713.09	713.09	10.51	952	>sp|P2019|HIV1_gp120 glycoprotein OS=Human HIV1 GN=S PE=1 SV=1	1	zy-hiv1-gp120-before-trypsin-r1.25673.25673.3	controllerType=0 controllerNumber=1 scan=25673	68.8812
23131:3	1	K.LTPLC[+57.021]VTLN[+1768.640]C[+57.021]TDLR.N	HexNAc(4)Hex(5)Fuc(1)	C[+57]*2, N[+1769]	1148.83	3	3444.49	3444.49	0	-0.2	92	Specific	718.63	718.63	718.63	10.51	952	>sp|P2019|HIV1_gp120 glycoprotein OS=Human HIV1 GN=S PE=1 SV=1	1	zy-hiv1-gp120-before-trypsin-r1.25310.25310.3	controllerType=0 controllerNumber=1 scan=25310	67.9619
23299:3	1	K.LTPLC[+57.021]VTLN[+1444.534]C[+57.021]TDLR.N	HexNAc(4)Hex(3)Fuc(1)	C[+57]*2, N[+1445]	1040.8	3	3120.38	3120.38	0	-0.3	92	Specific	718.74	718.74	718.74	10.51	952	>sp|P2019|HIV1_gp120 glycoprotein OS=Human HIV1 GN=S PE=1 SV=1	1	zy-hiv1-gp120-before-trypsin-r1.25492.25492.3	controllerType=0 controllerNumber=1 scan=25492	68.4228
23429:2	1	K.LTPLC[+57.021]VTLN[+1054.370]C[+57.021]TDLR.N	HexNAc(2)Hex(4)	C[+57]*2, N[+1054]	1365.62	2	2730.23	2730.22	0	2.6	92	Specific	719.02	708.22	708.22	10.83	952	>sp|P2019|HIV1_gp120 glycoprotein OS=Human HIV1 GN=S PE=1 SV=1	1	zy-hiv1-gp120-before-trypsin-r1.25634.25634.2	controllerType=0 controllerNumber=1 scan=25634	68.7957
23511:2	1	K.LTPLC[+57.021]VTLN[+892.317]C[+57.021]TDLR.N	HexNAc(2)Hex(3)	C[+57]*2, N[+892]	1284.59	2	2568.17	2568.17	0	1.1	92	Specific	727.14	702.78	702.78	11.04	952	>sp|P2019|HIV1_gp120 glycoprotein OS=Human HIV1 GN=S PE=1 SV=1	1	zy-hiv1-gp120-before-trypsin-r1.25722.25722.2	controllerType=0 controllerNumber=1 scan=25722	69.0116
24272:3	1	K.LTPLC[+57.021]VTLN[+1710.598]C[+57.021]TDLR.N	HexNAc(3)Hex(5)NeuAc(1)	C[+57]*2, N[+1711]	1129.49	3	3386.47	3386.45	0	5.2	92	Specific	731.27	731.27	731.27	10.07	952	>sp|P2019|HIV1_gp120 glycoprotein OS=Human HIV1 GN=S PE=1 SV=1	1	zy-hiv1-gp120-before-trypsin-r1.26551.26551.3	controllerType=0 controllerNumber=1 scan=26551	71.1878
23173:3	1	K.LTPLC[+57.021]VTLN[+1444.534]C[+57.021]TDLR.N	HexNAc(4)Hex(3)Fuc(1)	C[+57]*2, N[+1445]	1040.8	3	3120.39	3120.38	0	0.7	92	Specific	746.91	746.91	746.91	10.44	952	>sp|P2019|HIV1_gp120 glycoprotein OS=Human HIV1 GN=S PE=1 SV=1	1	zy-hiv1-gp120-before-trypsin-r1.25356.25356.3	controllerType=0 controllerNumber=1 scan=25356	68.0849
23044:3	1	K.LTPLC[+57.021]VTLN[+1727.613]C[+57.021]TDLR.N	HexNAc(3)Hex(6)Fuc(1)	C[+57]*2, N[+1728]	1135.16	3	3403.47	3403.46	0	0.9	92	Specific	750.41	750.41	750.41	11.44	952	>sp|P2019|HIV1_gp120 glycoprotein OS=Human HIV1 GN=S PE=1 SV=1	1	zy-hiv1-gp120-before-trypsin-r1.25217.25217.3	controllerType=0 controllerNumber=1 scan=25217	67.7461
23120:3	1	K.LTPLC[+57.021]VTLN[+1581.555]C[+57.021]TDLR.N	HexNAc(3)Hex(6)	C[+57]*2, N[+1582]	1086.47	3	3257.41	3257.41	0	1.5	92	Specific	760.25	760.25	760.25	11.44	952	>sp|P2019|HIV1_gp120 glycoprotein OS=Human HIV1 GN=S PE=1 SV=1	1	zy-hiv1-gp120-before-trypsin-r1.25299.25299.3	controllerType=0 controllerNumber=1 scan=25299	67.9435
23820:2	1	K.LTPLC[+57.021]VTLN[+203.079]C[+57.021]TDLR.N	HexNAc(1)	C[+57]*2, N[+203]	939.969	2	1878.93	1878.93	0	0.5	92	Specific	765.04	753.45	753.45	11.89	952	>sp|P2019|HIV1_gp120 glycoprotein OS=Human HIV1 GN=S PE=1 SV=1	1	zy-hiv1-gp120-before-trypsin-r1.26057.26057.2	controllerType=0 controllerNumber=1 scan=26057	69.8791
24246:3	1	K.LTPLC[+57.021]VTLN[+1710.598]C[+57.021]TDLR.N	HexNAc(3)Hex(5)NeuAc(1)	C[+57]*2, N[+1711]	1129.49	3	3386.47	3386.45	0	5.9	92	Specific	767.79	767.79	767.79	11.07	952	>sp|P2019|HIV1_gp120 glycoprotein OS=Human HIV1 GN=S PE=1 SV=1	1	zy-hiv1-gp120-before-trypsin-r1.26523.26523.3	controllerType=0 controllerNumber=1 scan=26523	71.1193
23175:3	1	K.LTPLC[+57.021]VTLN[+1606.587]C[+57.021]TDLR.N	HexNAc(4)Hex(4)Fuc(1)	C[+57]*2, N[+1607]	1094.82	3	3282.44	3282.44	0	1.5	92	Specific	772.33	772.33	772.33	11.44	952	>sp|P2019|HIV1_gp120 glycoprotein OS=Human HIV1 GN=S PE=1 SV=1	1	zy-hiv1-gp120-before-trypsin-r1.25358.25358.3	controllerType=0 controllerNumber=1 scan=25358	68.0872
23174:3	1	K.LTPLC[+57.021]VTLN[+1403.507]C[+57.021]TDLR.N	HexNAc(3)Hex(4)Fuc(1)	C[+57]*2, N[+1404]	1027.12	3	3079.36	3079.36	0	0.9	92	Specific	779.4	779.4	779.4	11.44	952	>sp|P2019|HIV1_gp120 glycoprotein OS=Human HIV1 GN=S PE=1 SV=1	1	zy-hiv1-gp120-before-trypsin-r1.25357.25357.3	controllerType=0 controllerNumber=1 scan=25357	68.0859
23094:3	1	K.LTPLC[+57.021]VTLN[+1565.560]C[+57.021]TDLR.N	HexNAc(3)Hex(5)Fuc(1)	C[+57]*2, N[+1566]	1081.14	3	3241.41	3241.41	0	-0.2	92	Specific	781.69	781.69	781.69	11.51	952	>sp|P2019|HIV1_gp120 glycoprotein OS=Human HIV1 GN=S PE=1 SV=1	1	zy-hiv1-gp120-before-trypsin-r1.25271.25271.3	controllerType=0 controllerNumber=1 scan=25271	67.8753
24149:3	1	K.LTPLC[+57.021]VTLN[+1872.651]C[+57.021]TDLR.N	HexNAc(3)Hex(6)NeuAc(1)	C[+57]*2, N[+1873]	1183.51	3	3548.51	3548.5	0	2.4	92	Specific	795.02	795.02	795.02	11.44	952	>sp|P2019|HIV1_gp120 glycoprotein OS=Human HIV1 GN=S PE=1 SV=1	1	zy-hiv1-gp120-before-trypsin-r1.26418.26418.3	controllerType=0 controllerNumber=1 scan=26418	70.8503
23285:2	1	K.LTPLC[+57.021]VTLN[+203.079]C[+57.021]TDLR.N	HexNAc(1)	C[+57]*2, N[+203]	939.967	2	1878.93	1878.93	0	-1.2	92	Specific	801.88	789.28	789.28	12.99	952	>sp|P2019|HIV1_gp120 glycoprotein OS=Human HIV1 GN=S PE=1 SV=1	1	zy-hiv1-gp120-before-trypsin-r1.25476.25476.2	controllerType=0 controllerNumber=1 scan=25476	68.3711
23171:3	1	K.LTPLC[+57.021]VTLN[+1378.476]C[+57.021]TDLR.N	HexNAc(2)Hex(6)	C[+57]*2, N[+1378]	1018.78	3	3054.34	3054.33	0	3.2	92	Specific	809.55	809.55	809.55	12.23	952	>sp|P2019|HIV1_gp120 glycoprotein OS=Human HIV1 GN=S PE=1 SV=1	1	zy-hiv1-gp120-before-trypsin-r1.25354.25354.3	controllerType=0 controllerNumber=1 scan=25354	68.081
23386:3	1	K.LTPLC[+57.021]VTLN[+1216.423]C[+57.021]TDLR.N	HexNAc(2)Hex(5)	C[+57]*2, N[+1216]	964.761	3	2892.27	2892.27	0	-2.1	92	Specific	809.82	809.82	809.82	12.39	952	>sp|P2019|HIV1_gp120 glycoprotein OS=Human HIV1 GN=S PE=1 SV=1	1	zy-hiv1-gp120-before-trypsin-r1.25587.25587.3	controllerType=0 controllerNumber=1 scan=25587	68.6721
22969:3	1	K.LTPLC[+57.021]VTLN[+1864.634]C[+57.021]TDLR.N	HexNAc(2)Hex(9)	C[+57]*2, N[+1865]	1180.84	3	3540.49	3540.48	0	1.8	92	Specific	814.93	814.93	814.93	12.44	952	>sp|P2019|HIV1_gp120 glycoprotein OS=Human HIV1 GN=S PE=1 SV=1	1	zy-hiv1-gp120-before-trypsin-r1.25136.25136.3	controllerType=0 controllerNumber=1 scan=25136	67.5493
23172:3	1	K.LTPLC[+57.021]VTLN[+1419.502]C[+57.021]TDLR.N	HexNAc(3)Hex(5)	C[+57]*2, N[+1420]	1032.46	3	3095.36	3095.35	0	2.5	92	Specific	816.77	816.77	816.77	12.44	952	>sp|P2019|HIV1_gp120 glycoprotein OS=Human HIV1 GN=S PE=1 SV=1	1	zy-hiv1-gp120-before-trypsin-r1.25355.25355.3	controllerType=0 controllerNumber=1 scan=25355	68.0833
23045:3	1	K.LTPLC[+57.021]VTLN[+1540.529]C[+57.021]TDLR.N	HexNAc(2)Hex(7)	C[+57]*2, N[+1541]	1072.8	3	3216.39	3216.38	0	2.4	92	Specific	821.56	821.56	821.56	12.44	952	>sp|P2019|HIV1_gp120 glycoprotein OS=Human HIV1 GN=S PE=1 SV=1	1	zy-hiv1-gp120-before-trypsin-r1.25218.25218.3	controllerType=0 controllerNumber=1 scan=25218	67.7484
22994:3	1	K.LTPLC[+57.021]VTLN[+1702.581]C[+57.021]TDLR.N	HexNAc(2)Hex(8)	C[+57]*2, N[+1703]	1126.82	3	3378.44	3378.43	0	0.9	92	Specific	823.4	823.4	823.4	12.44	952	>sp|P2019|HIV1_gp120 glycoprotein OS=Human HIV1 GN=S PE=1 SV=1	1	zy-hiv1-gp120-before-trypsin-r1.25163.25163.3	controllerType=0 controllerNumber=1 scan=25163	67.6141
23354:3	1	K.LTPLC[+57.021]VTLN[+1216.423]C[+57.021]TDLR.N	HexNAc(2)Hex(5)	C[+57]*2, N[+1216]	964.762	3	2892.27	2892.27	0	-0.8	92	Specific	830.4	830.4	830.4	12.51	952	>sp|P2019|HIV1_gp120 glycoprotein OS=Human HIV1 GN=S PE=1 SV=1	1	zy-hiv1-gp120-before-trypsin-r1.25553.25553.3	controllerType=0 controllerNumber=1 scan=25553	68.5952
23133:3	1	K.LTPLC[+57.021]VTLN[+1216.423]C[+57.021]TDLR.N	HexNAc(2)Hex(5)	C[+57]*2, N[+1216]	964.763	3	2892.27	2892.27	0	0.2	92	Specific	832	832	832	12.51	952	>sp|P2019|HIV1_gp120 glycoprotein OS=Human HIV1 GN=S PE=1 SV=1	1	zy-hiv1-gp120-before-trypsin-r1.25312.25312.3	controllerType=0 controllerNumber=1 scan=25312	67.9651
23452:3	1	K.LTPLC[+57.021]VTLN[+1095.397]C[+57.021]TDLR.N	HexNAc(3)Hex(3)	C[+57]*2, N[+1095]	924.423	3	2771.25	2771.25	0	2.2	92	Specific	838.17	838.17	838.17	12.44	952	>sp|P2019|HIV1_gp120 glycoprotein OS=Human HIV1 GN=S PE=1 SV=1	1	zy-hiv1-gp120-before-trypsin-r1.25659.25659.3	controllerType=0 controllerNumber=1 scan=25659	68.8575
23059:3	1	K.LTPLC[+57.021]VTLN[+1378.476]C[+57.021]TDLR.N	HexNAc(2)Hex(6)	C[+57]*2, N[+1378]	1018.78	3	3054.34	3054.33	0	4	92	Specific	838.53	838.53	838.53	12.23	952	>sp|P2019|HIV1_gp120 glycoprotein OS=Human HIV1 GN=S PE=1 SV=1	1	zy-hiv1-gp120-before-trypsin-r1.25232.25232.3	controllerType=0 controllerNumber=1 scan=25232	67.7704
23157:2	1	K.LTPLC[+57.021]VTLN[+203.079]C[+57.021]TDLR.N	HexNAc(1)	C[+57]*2, N[+203]	939.973	2	1878.94	1878.93	0	4.2	92	Specific	838.85	838.85	838.85	12.83	952	>sp|P2019|HIV1_gp120 glycoprotein OS=Human HIV1 GN=S PE=1 SV=1	1	zy-hiv1-gp120-before-trypsin-r1.25338.25338.2	controllerType=0 controllerNumber=1 scan=25338	68.0298
23207:3	1	K.LTPLC[+57.021]VTLN[+1054.370]C[+57.021]TDLR.N	HexNAc(2)Hex(4)	C[+57]*2, N[+1054]	910.746	3	2730.22	2730.22	0	1.1	92	Specific	838.87	838.87	838.87	12.44	952	>sp|P2019|HIV1_gp120 glycoprotein OS=Human HIV1 GN=S PE=1 SV=1	1	zy-hiv1-gp120-before-trypsin-r1.25392.25392.3	controllerType=0 controllerNumber=1 scan=25392	68.1667
23356:3	1	K.LTPLC[+57.021]VTLN[+1241.454]C[+57.021]TDLR.N	HexNAc(3)Hex(3)Fuc(1)	C[+57]*2, N[+1241]	973.105	3	2917.3	2917.31	0	-1.4	92	Specific	839.1	839.1	839.1	12.39	952	>sp|P2019|HIV1_gp120 glycoprotein OS=Human HIV1 GN=S PE=1 SV=1	1	zy-hiv1-gp120-before-trypsin-r1.25555.25555.3	controllerType=0 controllerNumber=1 scan=25555	68.598
23249:3	1	K.LTPLC[+57.021]VTLN[+1216.423]C[+57.021]TDLR.N	HexNAc(2)Hex(5)	C[+57]*2, N[+1216]	964.764	3	2892.28	2892.27	0	1.8	92	Specific	839.8	839.8	839.8	12.44	952	>sp|P2019|HIV1_gp120 glycoprotein OS=Human HIV1 GN=S PE=1 SV=1	1	zy-hiv1-gp120-before-trypsin-r1.25438.25438.3	controllerType=0 controllerNumber=1 scan=25438	68.2876
23428:3	1	K.LTPLC[+57.021]VTLN[+1054.370]C[+57.021]TDLR.N	HexNAc(2)Hex(4)	C[+57]*2, N[+1054]	910.748	3	2730.23	2730.22	0	2.8	92	Specific	842.24	842.24	842.24	12.23	952	>sp|P2019|HIV1_gp120 glycoprotein OS=Human HIV1 GN=S PE=1 SV=1	1	zy-hiv1-gp120-before-trypsin-r1.25633.25633.3	controllerType=0 controllerNumber=1 scan=25633	68.7936
22976:3	1	K.LTPLC[+57.021]VTLN[+1702.581]C[+57.021]TDLR.N	HexNAc(2)Hex(8)	C[+57]*2, N[+1703]	1126.81	3	3378.43	3378.43	0	-0.9	92	Specific	847.68	847.68	847.68	12.51	952	>sp|P2019|HIV1_gp120 glycoprotein OS=Human HIV1 GN=S PE=1 SV=1	1	zy-hiv1-gp120-before-trypsin-r1.25143.25143.3	controllerType=0 controllerNumber=1 scan=25143	67.5604
23281:3	1	K.LTPLC[+57.021]VTLN[+1054.370]C[+57.021]TDLR.N	HexNAc(2)Hex(4)	C[+57]*2, N[+1054]	910.741	3	2730.21	2730.22	0	-4.4	92	Specific	851.59	851.59	851.59	12.89	952	>sp|P2019|HIV1_gp120 glycoprotein OS=Human HIV1 GN=S PE=1 SV=1	1	zy-hiv1-gp120-before-trypsin-r1.25472.25472.3	controllerType=0 controllerNumber=1 scan=25472	68.365
23154:3	1	K.LTPLC[+57.021]VTLN[+1054.370]C[+57.021]TDLR.N	HexNAc(2)Hex(4)	C[+57]*2, N[+1054]	910.744	3	2730.22	2730.22	0	-1	92	Specific	891.04	891.04	891.04	13.51	952	>sp|P2019|HIV1_gp120 glycoprotein OS=Human HIV1 GN=S PE=1 SV=1	1	zy-hiv1-gp120-before-trypsin-r1.25335.25335.3	controllerType=0 controllerNumber=1 scan=25335	68.0249
22593:3	1	K.LTPLC[+57.021]VTLN[+1216.423]C[+57.021]TDLR.N	HexNAc(2)Hex(5)	C[+57]*2, N[+1216]	964.762	3	2892.27	2892.27	0	-1	92	Specific	911.9	911.9	911.9	14.51	952	>sp|P2019|HIV1_gp120 glycoprotein OS=Human HIV1 GN=S PE=1 SV=1	1	zy-hiv1-gp120-before-trypsin-r1.24730.24730.3	controllerType=0 controllerNumber=1 scan=24730	66.5228
23234:3	1	K.LTPLC[+57.021]VTLN[+892.317]C[+57.021]TDLR.N	HexNAc(2)Hex(3)	C[+57]*2, N[+892]	856.732	3	2568.18	2568.17	0	5.6	92	Specific	942.81	942.81	942.81	14.07	952	>sp|P2019|HIV1_gp120 glycoprotein OS=Human HIV1 GN=S PE=1 SV=1	1	zy-hiv1-gp120-before-trypsin-r1.25421.25421.3	controllerType=0 controllerNumber=1 scan=25421	68.2348
02062:3	1	R.NATNGN[+2059.735]DTNTTSSSR.G	HexNAc(4)Hex(5)Fuc(1)NeuAc(1)	N[+2060]	1200.47	3	3599.4	3599.4	0	1.2	106	Specific	220.99	220.99	13.41	3.43	952	>sp|P2019|HIV1_gp120 glycoprotein OS=Human HIV1 GN=S PE=1 SV=1	1	zy-hiv1-gp120-before-trypsin-r1.2309.2309.3	controllerType=0 controllerNumber=1 scan=2309	6.8717
01942:3	1	R.NATNGN[+2059.735]DTNTTSSSR.G	HexNAc(4)Hex(5)Fuc(1)NeuAc(1)	N[+2060]	1200.47	3	3599.39	3599.4	0	-1.7	106	Specific	224.63	224.63	3.92	3.38	952	>sp|P2019|HIV1_gp120 glycoprotein OS=Human HIV1 GN=S PE=1 SV=1	1	zy-hiv1-gp120-before-trypsin-r1.2179.2179.3	controllerType=0 controllerNumber=1 scan=2179	6.5323
02085:3	1	R.NATNGN[+1897.682]DTNTTSSSR.G	HexNAc(4)Hex(4)Fuc(1)NeuAc(1)	N[+1898]	1146.45	3	3437.34	3437.35	0	-2.7	106	Specific	317.09	317.09	3.92	4.44	952	>sp|P2019|HIV1_gp120 glycoprotein OS=Human HIV1 GN=S PE=1 SV=1	1	zy-hiv1-gp120-before-trypsin-r1.2334.2334.3	controllerType=0 controllerNumber=1 scan=2334	6.9396
13098:3	1	K.N[+2018.708]C[+57.021]SFN[+1378.476]ITTNIR.G	HexNAc(3)Hex(6)Fuc(1)NeuAc(1),HexNAc(2)Hex(6)	C[+57], N[+1378][+2019]	1579.61	3	4736.83	4736.83	0	-0.1	130	Specific	201.38	201.38	1.6	2.69	952	>sp|P2019|HIV1_gp120 glycoprotein OS=Human HIV1 GN=S PE=1 SV=1	1	zy-hiv1-gp120-before-trypsin-r1.14415.14415.3	controllerType=0 controllerNumber=1 scan=14415	39.402
10659:3	1	K.N[+1054.370]C[+57.021]SFN[+2237.783]ITTNIR.G	HexNAc(2)Hex(4),HexNAc(4)Hex(7)NeuAc(1)	C[+57], N[+1054][+2238]	1544.94	3	4632.82	4631.8	1	4.2	130	Specific	201.76	201.76	1.47	2.51	952	>sp|P2019|HIV1_gp120 glycoprotein OS=Human HIV1 GN=S PE=1 SV=1	1	zy-hiv1-gp120-before-trypsin-r1.11760.11760.3	controllerType=0 controllerNumber=1 scan=11760	32.403
14012:3	1	K.NC[+57.021]SFN[+1606.587]ITTNIR.G	HexNAc(4)Hex(4)Fuc(1)	C[+57], N[+1607]	982.741	3	2946.21	2946.23	0	-7	130	Specific	202.83	189.2	15.65	1.97	952	>sp|P2019|HIV1_gp120 glycoprotein OS=Human HIV1 GN=S PE=1 SV=1	1	zy-hiv1-gp120-before-trypsin-r1.15403.15403.3	controllerType=0 controllerNumber=1 scan=15403	41.9546
13512:3	1	K.NC[+57.021]SFN[+1971.719]ITTNIR.G	HexNAc(5)Hex(5)Fuc(1)	C[+57], N[+1972]	1104.47	3	3311.39	3311.36	0	7.8	130	Specific	206.35	206.35	13.16	1.34	952	>sp|P2019|HIV1_gp120 glycoprotein OS=Human HIV1 GN=S PE=1 SV=1	1	zy-hiv1-gp120-before-trypsin-r1.14863.14863.4	controllerType=0 controllerNumber=1 scan=14863	40.5611
09562:3	1	K.N[+1907.714]C[+57.021]SFNITTNIRGK.V	HexNAc(7)Hex(3)	C[+57], N[+1908]	1144.83	3	3432.48	3432.47	0	1.7	130	Specific	211.19	211.19	35.45	4.08	952	>sp|P2019|HIV1_gp120 glycoprotein OS=Human HIV1 GN=S PE=1 SV=1	1	zy-hiv1-gp120-before-trypsin-r1.10491.10491.3	controllerType=0 controllerNumber=1 scan=10491	28.6039
18708:3	1	K.N[+2018.708]C[+57.021]SFN[+349.137]ITTNIR.G	HexNAc(3)Hex(6)Fuc(1)NeuAc(1),HexNAc(1)Fuc(1)	C[+57], N[+349][+2019]	1236.51	3	3707.52	3707.49	0	7.7	130	Specific	213.48	213.48	1.6	1.84	952	>sp|P2019|HIV1_gp120 glycoprotein OS=Human HIV1 GN=S PE=1 SV=1	1	zy-hiv1-gp120-before-trypsin-r1.20525.20525.3	controllerType=0 controllerNumber=1 scan=20525	55.6799
11279:3	1	K.N[+1897.682]C[+57.021]SFN[+552.217]ITTNIR.G	HexNAc(4)Hex(4)Fuc(1)NeuAc(1),HexNAc(2)Fuc(1)	C[+57], N[+552][+1898]	1263.84	3	3789.52	3789.54	0	-6.3	130	Specific	213.87	213.87	2.43	1.73	952	>sp|P2019|HIV1_gp120 glycoprotein OS=Human HIV1 GN=S PE=1 SV=1	1	zy-hiv1-gp120-before-trypsin-r1.12437.12437.3	controllerType=0 controllerNumber=1 scan=12437	34.1866
14054:2	1	K.N[+1419.502]C[+57.021]SFNITTNIR.G	HexNAc(3)Hex(5)	C[+57], N[+1420]	1380.08	2	2759.15	2759.14	0	3.6	130	Specific	214.17	214.17	14.04	2.76	952	>sp|P2019|HIV1_gp120 glycoprotein OS=Human HIV1 GN=S PE=1 SV=1	1	zy-hiv1-gp120-before-trypsin-r1.15449.15449.2	controllerType=0 controllerNumber=1 scan=15449	42.0817
11152:3	1	K.N[+1897.682]C[+57.021]SFN[+552.217]ITTNIR.G	HexNAc(4)Hex(4)Fuc(1)NeuAc(1),HexNAc(2)Fuc(1)	C[+57], N[+552][+1898]	1263.84	3	3789.52	3789.54	0	-6.3	130	Specific	215.64	215.64	0	2.35	952	>sp|P2019|HIV1_gp120 glycoprotein OS=Human HIV1 GN=S PE=1 SV=1	1	zy-hiv1-gp120-before-trypsin-r1.12301.12301.3	controllerType=0 controllerNumber=1 scan=12301	33.8689
10709:3	1	K.NC[+57.021]SFN[+2935.037]ITTNIR.G	HexNAc(6)Hex(7)NeuAc(2)	C[+57], N[+2935]	1425.9	3	4275.68	4274.68	1	-0.5	130	Specific	215.8	215.8	28.4	2.69	952	>sp|P2019|HIV1_gp120 glycoprotein OS=Human HIV1 GN=S PE=1 SV=1	1	zy-hiv1-gp120-before-trypsin-r1.11814.11814.3	controllerType=0 controllerNumber=1 scan=11814	32.5427
11129:3	1	K.N[+1897.682]C[+57.021]SFN[+714.269]ITTNIR.G	HexNAc(4)Hex(4)Fuc(1)NeuAc(1),HexNAc(2)Hex(1)Fuc(1)	C[+57], N[+714][+1898]	1317.86	3	3951.57	3951.59	0	-6.4	130	Specific	216.43	216.43	1.2	2.35	952	>sp|P2019|HIV1_gp120 glycoprotein OS=Human HIV1 GN=S PE=1 SV=1	1	zy-hiv1-gp120-before-trypsin-r1.12276.12276.3	controllerType=0 controllerNumber=1 scan=12276	33.8039
10661:3	1	K.NC[+57.021]SFN[+3284.174]ITTNIR.G	HexNAc(7)Hex(7)Fuc(1)NeuAc(2)	C[+57], N[+3284]	1541.94	3	4623.8	4623.82	0	-4	130	Specific	216.54	216.54	18.38	2.29	952	>sp|P2019|HIV1_gp120 glycoprotein OS=Human HIV1 GN=S PE=1 SV=1	1	zy-hiv1-gp120-before-trypsin-r1.11762.11762.3	controllerType=0 controllerNumber=1 scan=11762	32.4062
09580:3	1	K.N[+1907.714]C[+57.021]SFNITTNIRGK.V	HexNAc(7)Hex(3)	C[+57], N[+1908]	1144.82	3	3432.46	3432.47	0	-4.2	130	Specific	217.59	217.59	43.51	3.55	952	>sp|P2019|HIV1_gp120 glycoprotein OS=Human HIV1 GN=S PE=1 SV=1	1	zy-hiv1-gp120-before-trypsin-r1.10515.10515.3	controllerType=0 controllerNumber=1 scan=10515	28.6815
15921:3	1	K.NC[+57.021]SFN[+2204.772]ITTNIR.G	HexNAc(4)Hex(5)NeuAc(2)	C[+57], N[+2205]	1182.15	3	3544.42	3544.41	0	1.7	130	Specific	217.59	217.59	47.39	2.64	952	>sp|P2019|HIV1_gp120 glycoprotein OS=Human HIV1 GN=S PE=1 SV=1	1	zy-hiv1-gp120-before-trypsin-r1.17481.17481.3	controllerType=0 controllerNumber=1 scan=17481	47.508
13477:3	1	K.N[+349.137]C[+57.021]SFN[+1768.640]ITTNIR.G	HexNAc(1)Fuc(1),HexNAc(4)Hex(5)Fuc(1)	C[+57], N[+349][+1769]	1153.15	3	3457.42	3457.42	0	1	130	Specific	219	215.03	14.17	2.51	952	>sp|P2019|HIV1_gp120 glycoprotein OS=Human HIV1 GN=S PE=1 SV=1	1	zy-hiv1-gp120-before-trypsin-r1.14824.14824.3	controllerType=0 controllerNumber=1 scan=14824	40.4447
12914:3	1	K.N[+1727.613]C[+57.021]SFNITTNIR.G	HexNAc(3)Hex(6)Fuc(1)	C[+57], N[+1728]	1023.08	3	3067.23	3067.26	0	-7.2	130	Specific	221.02	167.99	14.51	2.34	952	>sp|P2019|HIV1_gp120 glycoprotein OS=Human HIV1 GN=S PE=1 SV=1	1	zy-hiv1-gp120-before-trypsin-r1.14215.14215.3	controllerType=0 controllerNumber=1 scan=14215	38.8764
11086:3	1	K.N[+1038.375]C[+57.021]SFN[+1809.666]ITTNIR.G	HexNAc(2)Hex(3)Fuc(1),HexNAc(5)Hex(4)Fuc(1)	C[+57], N[+1038][+1810]	1396.23	3	4186.68	4187.68	-1	0	130	Specific	221.84	221.84	0.75	2.4	952	>sp|P2019|HIV1_gp120 glycoprotein OS=Human HIV1 GN=S PE=1 SV=1	1	zy-hiv1-gp120-before-trypsin-r1.12229.12229.3	controllerType=0 controllerNumber=1 scan=12229	33.6815
12032:3	1	K.N[+406.159]C[+57.021]SFN[+2026.687]ITTNIR.G	HexNAc(2),HexNAc(2)Hex(10)	C[+57], N[+406][+2027]	1258.17	3	3772.5	3772.49	0	3.2	130	Specific	224.41	224.41	13.2	2.51	952	>sp|P2019|HIV1_gp120 glycoprotein OS=Human HIV1 GN=S PE=1 SV=1	1	zy-hiv1-gp120-before-trypsin-r1.13257.13257.3	controllerType=0 controllerNumber=1 scan=13257	36.3436
10692:3	1	K.N[+2432.884]C[+57.021]SFN[+714.269]ITTNIR.G	HexNAc(6)Hex(3)Fuc(1)NeuAc(2),HexNAc(2)Hex(1)Fuc(1)	C[+57], N[+714][+2433]	1496.27	3	4486.79	4486.8	0	-1.2	130	Specific	226.08	226.08	2.8	2.61	952	>sp|P2019|HIV1_gp120 glycoprotein OS=Human HIV1 GN=S PE=1 SV=1	1	zy-hiv1-gp120-before-trypsin-r1.11795.11795.3	controllerType=0 controllerNumber=1 scan=11795	32.4872
10710:3	1	K.N[+552.217]C[+57.021]SFN[+2756.989]ITTNIR.G	HexNAc(2)Fuc(1),HexNAc(6)Hex(5)Fuc(1)NeuAc(2)	C[+57], N[+552][+2757]	1550.28	3	4648.82	4648.85	0	-5	130	Specific	226.1	219.26	7.5	2.35	952	>sp|P2019|HIV1_gp120 glycoprotein OS=Human HIV1 GN=S PE=1 SV=1	1	zy-hiv1-gp120-before-trypsin-r1.11815.11815.3	controllerType=0 controllerNumber=1 scan=11815	32.5444
11053:3	1	K.N[+2059.735]C[+57.021]SFN[+552.217]ITTNIR.G	HexNAc(4)Hex(5)Fuc(1)NeuAc(1),HexNAc(2)Fuc(1)	C[+57], N[+552][+2060]	1317.86	3	3951.57	3951.59	0	-5.8	130	Specific	226.22	226.22	2.76	2.05	952	>sp|P2019|HIV1_gp120 glycoprotein OS=Human HIV1 GN=S PE=1 SV=1	1	zy-hiv1-gp120-before-trypsin-r1.12194.12194.3	controllerType=0 controllerNumber=1 scan=12194	33.5995
13020:3	1	K.N[+406.159]C[+57.021]SFN[+1403.507]ITTNIR.G	HexNAc(2),HexNAc(3)Hex(4)Fuc(1)	C[+57], N[+406][+1404]	1050.44	3	3149.31	3149.31	0	0	130	Specific	226.32	172.12	2.66	2.47	952	>sp|P2019|HIV1_gp120 glycoprotein OS=Human HIV1 GN=S PE=1 SV=1	1	zy-hiv1-gp120-before-trypsin-r1.14330.14330.3	controllerType=0 controllerNumber=1 scan=14330	39.1785
10602:3	1	K.N[+552.217]C[+57.021]SFN[+2756.989]ITTNIR.G	HexNAc(2)Fuc(1),HexNAc(6)Hex(5)Fuc(1)NeuAc(2)	C[+57], N[+552][+2757]	1550.28	3	4648.82	4648.85	0	-5.4	130	Specific	228.28	228.28	12.32	2.35	952	>sp|P2019|HIV1_gp120 glycoprotein OS=Human HIV1 GN=S PE=1 SV=1	1	zy-hiv1-gp120-before-trypsin-r1.11697.11697.3	controllerType=0 controllerNumber=1 scan=11697	32.2256
10540:3	1	K.N[+1054.370]C[+57.021]SFN[+2204.772]ITTNIR.G	HexNAc(2)Hex(4),HexNAc(4)Hex(5)NeuAc(2)	C[+57], N[+1054][+2205]	1533.94	3	4599.79	4598.78	1	1.3	130	Specific	231.83	231.83	6.99	2.51	952	>sp|P2019|HIV1_gp120 glycoprotein OS=Human HIV1 GN=S PE=1 SV=1	1	zy-hiv1-gp120-before-trypsin-r1.11631.11631.2	controllerType=0 controllerNumber=1 scan=11631	32.0667
15139:3	1	K.NC[+57.021]SFN[+2018.708]ITTNIR.G	HexNAc(3)Hex(6)Fuc(1)NeuAc(1)	C[+57], N[+2019]	1120.12	3	3358.35	3358.35	0	-1.5	130	Specific	233.64	85.32	32.87	1.3	952	>sp|P2019|HIV1_gp120 glycoprotein OS=Human HIV1 GN=S PE=1 SV=1	1	zy-hiv1-gp120-before-trypsin-r1.16626.16626.3	controllerType=0 controllerNumber=1 scan=16626	45.1918
10593:3	1	K.NC[+57.021]SFN[+3405.200]ITTNIR.G	HexNAc(6)Hex(9)Fuc(1)NeuAc(2)	C[+57], N[+3405]	1581.94	3	4743.82	4744.84	-1	-4.9	130	Specific	236.03	236.03	24.8	1.68	952	>sp|P2019|HIV1_gp120 glycoprotein OS=Human HIV1 GN=S PE=1 SV=1	1	zy-hiv1-gp120-before-trypsin-r1.11688.11688.3	controllerType=0 controllerNumber=1 scan=11688	32.211
11070:3	1	K.N[+1897.682]C[+57.021]SFN[+714.269]ITTNIR.G	HexNAc(4)Hex(4)Fuc(1)NeuAc(1),HexNAc(2)Hex(1)Fuc(1)	C[+57], N[+714][+1898]	1317.86	3	3951.57	3951.59	0	-6	130	Specific	236.67	236.67	1.66	2.05	952	>sp|P2019|HIV1_gp120 glycoprotein OS=Human HIV1 GN=S PE=1 SV=1	1	zy-hiv1-gp120-before-trypsin-r1.12212.12212.3	controllerType=0 controllerNumber=1 scan=12212	33.6337
13744:2	1	K.N[+552.217]C[+57.021]SFN[+1241.454]ITTNIR.G	HexNAc(2)Fuc(1),HexNAc(3)Hex(3)Fuc(1)	C[+57], N[+552][+1241]	1567.16	2	3133.31	3133.31	0	0.3	130	Specific	240.54	158.76	3.57	2.82	952	>sp|P2019|HIV1_gp120 glycoprotein OS=Human HIV1 GN=S PE=1 SV=1	1	zy-hiv1-gp120-before-trypsin-r1.15113.15113.2	controllerType=0 controllerNumber=1 scan=15113	41.1946
11055:3	1	K.N[+1216.423]C[+57.021]SFN[+1622.582]ITTNIR.G	HexNAc(2)Hex(5),HexNAc(4)Hex(5)	C[+57], N[+1216][+1623]	1393.56	3	4178.66	4178.65	0	3.8	130	Specific	240.76	240.76	0.76	3.1	952	>sp|P2019|HIV1_gp120 glycoprotein OS=Human HIV1 GN=S PE=1 SV=1	1	zy-hiv1-gp120-before-trypsin-r1.12196.12196.3	controllerType=0 controllerNumber=1 scan=12196	33.6028
13257:3	1	K.N[+1216.423]C[+57.021]SFN[+2018.708]ITTNIR.G	HexNAc(2)Hex(5),HexNAc(3)Hex(6)Fuc(1)NeuAc(1)	C[+57], N[+1216][+2019]	1525.6	3	4574.79	4574.77	0	2.7	130	Specific	240.86	240.86	9.9	3.1	952	>sp|P2019|HIV1_gp120 glycoprotein OS=Human HIV1 GN=S PE=1 SV=1	1	zy-hiv1-gp120-before-trypsin-r1.14586.14586.3	controllerType=0 controllerNumber=1 scan=14586	39.8311
12024:3	1	K.N[+2026.687]C[+57.021]SFN[+406.159]ITTNIR.G	HexNAc(2)Hex(10),HexNAc(2)	C[+57], N[+406][+2027]	1258.17	3	3772.49	3772.49	0	0.4	130	Specific	240.98	240.98	6.49	3.41	952	>sp|P2019|HIV1_gp120 glycoprotein OS=Human HIV1 GN=S PE=1 SV=1	1	zy-hiv1-gp120-before-trypsin-r1.13248.13248.3	controllerType=0 controllerNumber=1 scan=13248	36.3193
13180:3	1	K.NC[+57.021]SFN[+1809.666]ITTNIR.G	HexNAc(5)Hex(4)Fuc(1)	C[+57], N[+1810]	1050.44	3	3149.31	3149.31	0	2.1	130	Specific	242.83	242.83	9.86	3.34	952	>sp|P2019|HIV1_gp120 glycoprotein OS=Human HIV1 GN=S PE=1 SV=1	1	zy-hiv1-gp120-before-trypsin-r1.14503.14503.3	controllerType=0 controllerNumber=1 scan=14503	39.6189
11029:3	1	K.N[+1216.423]C[+57.021]SFN[+1784.634]ITTNIR.G	HexNAc(2)Hex(5),HexNAc(4)Hex(6)	C[+57], N[+1216][+1785]	1447.57	3	4340.7	4340.7	0	0.6	130	Specific	243.72	243.72	0.05	3.21	952	>sp|P2019|HIV1_gp120 glycoprotein OS=Human HIV1 GN=S PE=1 SV=1	1	zy-hiv1-gp120-before-trypsin-r1.12168.12168.3	controllerType=0 controllerNumber=1 scan=12168	33.5371
14958:3	1	K.N[+2424.867]C[+57.021]SFNITTNIR.G	HexNAc(5)Hex(6)Fuc(1)NeuAc(1)	C[+57], N[+2425]	1255.51	3	3764.51	3764.51	0	0.9	130	Specific	245.02	102.96	40.68	2.49	952	>sp|P2019|HIV1_gp120 glycoprotein OS=Human HIV1 GN=S PE=1 SV=1	1	zy-hiv1-gp120-before-trypsin-r1.16430.16430.3	controllerType=0 controllerNumber=1 scan=16430	44.6592
13323:4	1	K.N[+406.159]C[+57.021]SFN[+2935.037]ITTNIR.G	HexNAc(2),HexNAc(6)Hex(7)NeuAc(2)	C[+57], N[+406][+2935]	1171.22	4	4681.86	4680.84	1	4.7	130	Specific	245.27	245.27	0.37	2.48	952	>sp|P2019|HIV1_gp120 glycoprotein OS=Human HIV1 GN=S PE=1 SV=1	1	zy-hiv1-gp120-before-trypsin-r1.14658.14658.4	controllerType=0 controllerNumber=1 scan=14658	40.0259
16232:3	1	K.NC[+57.021]SFN[+2059.735]ITTNIR.G	HexNAc(4)Hex(5)Fuc(1)NeuAc(1)	C[+57], N[+2060]	1133.79	3	3399.37	3399.38	0	-2.6	130	Specific	245.63	168.07	45.71	3.17	952	>sp|P2019|HIV1_gp120 glycoprotein OS=Human HIV1 GN=S PE=1 SV=1	1	zy-hiv1-gp120-before-trypsin-r1.17820.17820.3	controllerType=0 controllerNumber=1 scan=17820	48.4122
10744:3	1	K.N[+406.159]C[+57.021]SFN[+2756.989]ITTNIR.G	HexNAc(2),HexNAc(6)Hex(5)Fuc(1)NeuAc(2)	C[+57], N[+406][+2757]	1501.59	3	4502.77	4502.79	0	-4.8	130	Specific	246.68	246.68	10.85	2.86	952	>sp|P2019|HIV1_gp120 glycoprotein OS=Human HIV1 GN=S PE=1 SV=1	1	zy-hiv1-gp120-before-trypsin-r1.11851.11851.3	controllerType=0 controllerNumber=1 scan=11851	32.627
16078:3	1	K.NC[+57.021]SFN[+2100.761]ITTNIR.G	HexNAc(5)Hex(4)Fuc(1)NeuAc(1)	C[+57], N[+2101]	1147.47	3	3440.4	3440.4	0	-1.1	130	Specific	249.14	194.62	24	3.17	952	>sp|P2019|HIV1_gp120 glycoprotein OS=Human HIV1 GN=S PE=1 SV=1	1	zy-hiv1-gp120-before-trypsin-r1.17652.17652.3	controllerType=0 controllerNumber=1 scan=17652	47.9613
10909:3	1	K.N[+1216.423]C[+57.021]SFN[+1727.613]ITTNIR.G	HexNAc(2)Hex(5),HexNAc(3)Hex(6)Fuc(1)	C[+57], N[+1216][+1728]	1428.57	3	4283.68	4283.68	0	1.1	130	Specific	251.44	251.44	10.1	3.34	952	>sp|P2019|HIV1_gp120 glycoprotein OS=Human HIV1 GN=S PE=1 SV=1	1	zy-hiv1-gp120-before-trypsin-r1.12036.12036.3	controllerType=0 controllerNumber=1 scan=12036	33.1743
14265:3	1	K.NC[+57.021]SFN[+1257.449]ITTNIR.G	HexNAc(3)Hex(4)	C[+57], N[+1257]	866.372	3	2597.1	2597.09	0	3.9	130	Specific	251.83	251.83	29.6	3.15	952	>sp|P2019|HIV1_gp120 glycoprotein OS=Human HIV1 GN=S PE=1 SV=1	1	zy-hiv1-gp120-before-trypsin-r1.15678.15678.3	controllerType=0 controllerNumber=1 scan=15678	42.6896
10821:3	1	K.NC[+57.021]SFN[+2935.037]ITTNIR.G	HexNAc(6)Hex(7)NeuAc(2)	C[+57], N[+2935]	1425.57	3	4274.68	4274.68	0	1.2	130	Specific	253.07	253.07	13.56	3.15	952	>sp|P2019|HIV1_gp120 glycoprotein OS=Human HIV1 GN=S PE=1 SV=1	1	zy-hiv1-gp120-before-trypsin-r1.11935.11935.3	controllerType=0 controllerNumber=1 scan=11935	32.858
10730:3	1	K.N[+1864.634]C[+57.021]SFN[+1054.370]ITTNIR.G	HexNAc(2)Hex(9),HexNAc(2)Hex(4)	C[+57], N[+1054][+1865]	1420.22	3	4258.65	4258.65	0	1.1	130	Specific	253.46	253.46	1.2	3.34	952	>sp|P2019|HIV1_gp120 glycoprotein OS=Human HIV1 GN=S PE=1 SV=1	1	zy-hiv1-gp120-before-trypsin-r1.11837.11837.3	controllerType=0 controllerNumber=1 scan=11837	32.6036
16491:3	1	K.NC[+57.021]SFN[+2100.761]ITTNIR.G	HexNAc(5)Hex(4)Fuc(1)NeuAc(1)	C[+57], N[+2101]	1147.48	3	3440.41	3440.4	0	2.4	130	Specific	254.2	241.83	5.15	3.34	952	>sp|P2019|HIV1_gp120 glycoprotein OS=Human HIV1 GN=S PE=1 SV=1	1	zy-hiv1-gp120-before-trypsin-r1.18100.18100.3	controllerType=0 controllerNumber=1 scan=18100	49.1304
12882:3	1	K.NC[+57.021]SFN[+1768.640]ITTNIR.G	HexNAc(4)Hex(5)Fuc(1)	C[+57], N[+1769]	1036.76	3	3108.26	3108.28	0	-6.1	130	Specific	254.89	254.89	10.97	2.84	952	>sp|P2019|HIV1_gp120 glycoprotein OS=Human HIV1 GN=S PE=1 SV=1	1	zy-hiv1-gp120-before-trypsin-r1.14181.14181.3	controllerType=0 controllerNumber=1 scan=14181	38.795
10707:3	1	K.N[+1864.634]C[+57.021]SFN[+1257.449]ITTNIR.G	HexNAc(2)Hex(9),HexNAc(3)Hex(4)	C[+57], N[+1257][+1865]	1487.92	3	4461.74	4461.73	0	3.1	130	Specific	256.1	256.1	0	3.15	952	>sp|P2019|HIV1_gp120 glycoprotein OS=Human HIV1 GN=S PE=1 SV=1	1	zy-hiv1-gp120-before-trypsin-r1.11812.11812.3	controllerType=0 controllerNumber=1 scan=11812	32.539
15889:3	1	K.NC[+57.021]SFN[+2424.867]ITTNIR.G	HexNAc(5)Hex(6)Fuc(1)NeuAc(1)	C[+57], N[+2425]	1255.51	3	3764.52	3764.51	0	2.2	130	Specific	257.59	208.5	28.8	3.29	952	>sp|P2019|HIV1_gp120 glycoprotein OS=Human HIV1 GN=S PE=1 SV=1	1	zy-hiv1-gp120-before-trypsin-r1.17446.17446.3	controllerType=0 controllerNumber=1 scan=17446	47.4059
11009:3	1	K.N[+406.159]C[+57.021]SFN[+2619.930]ITTNIR.G	HexNAc(2),HexNAc(5)Hex(9)Fuc(1)	C[+57], N[+406][+2620]	1455.92	3	4365.74	4365.73	0	0.9	130	Specific	263.5	263.5	2.77	3.15	952	>sp|P2019|HIV1_gp120 glycoprotein OS=Human HIV1 GN=S PE=1 SV=1	1	zy-hiv1-gp120-before-trypsin-r1.12146.12146.3	controllerType=0 controllerNumber=1 scan=12146	33.4776
13959:3	1	K.NC[+57.021]SFN[+1622.582]ITTNIR.G	HexNAc(4)Hex(5)	C[+57], N[+1623]	988.081	3	2962.23	2962.22	0	1.2	130	Specific	263.59	263.59	7.71	3.34	952	>sp|P2019|HIV1_gp120 glycoprotein OS=Human HIV1 GN=S PE=1 SV=1	1	zy-hiv1-gp120-before-trypsin-r1.15346.15346.3	controllerType=0 controllerNumber=1 scan=15346	41.8095
12988:2	1	K.NC[+57.021]SFN[+1768.640]ITTNIR.G	HexNAc(4)Hex(5)Fuc(1)	C[+57], N[+1769]	1554.64	2	3108.28	3108.28	0	-0.4	130	Specific	263.8	194.72	14.25	3.65	952	>sp|P2019|HIV1_gp120 glycoprotein OS=Human HIV1 GN=S PE=1 SV=1	1	zy-hiv1-gp120-before-trypsin-r1.14295.14295.2	controllerType=0 controllerNumber=1 scan=14295	39.0795
10927:3	1	K.N[+1054.370]C[+57.021]SFN[+1930.692]ITTNIR.G	HexNAc(2)Hex(4),HexNAc(4)Hex(6)Fuc(1)	C[+57], N[+1054][+1931]	1441.91	3	4323.71	4324.7	-1	2.4	130	Specific	264.1	246.4	0.49	3.08	952	>sp|P2019|HIV1_gp120 glycoprotein OS=Human HIV1 GN=S PE=1 SV=1	1	zy-hiv1-gp120-before-trypsin-r1.12056.12056.3	controllerType=0 controllerNumber=1 scan=12056	33.2335
11105:3	1	K.N[+406.159]C[+57.021]SFN[+2432.884]ITTNIR.G	HexNAc(2),HexNAc(6)Hex(3)Fuc(1)NeuAc(2)	C[+57], N[+406][+2433]	1393.56	3	4178.66	4178.68	0	-5.6	130	Specific	267.1	267.1	5.1	2.84	952	>sp|P2019|HIV1_gp120 glycoprotein OS=Human HIV1 GN=S PE=1 SV=1	1	zy-hiv1-gp120-before-trypsin-r1.12250.12250.3	controllerType=0 controllerNumber=1 scan=12250	33.7375
11010:3	1	K.N[+406.159]C[+57.021]SFN[+2350.793]ITTNIR.G	HexNAc(2),HexNAc(2)Hex(12)	C[+57], N[+406][+2351]	1366.2	3	4096.58	4096.59	0	-3.3	130	Specific	269.55	269.55	10.55	2.86	952	>sp|P2019|HIV1_gp120 glycoprotein OS=Human HIV1 GN=S PE=1 SV=1	1	zy-hiv1-gp120-before-trypsin-r1.12147.12147.3	controllerType=0 controllerNumber=1 scan=12147	33.4792
13420:4	1	K.N[+1872.651]C[+57.021]SFN[+1216.423]ITTNIR.G	HexNAc(3)Hex(6)NeuAc(1),HexNAc(2)Hex(5)	C[+57], N[+1216][+1873]	1107.94	4	4428.73	4428.72	0	2.4	130	Specific	269.75	269.75	1.6	2.71	952	>sp|P2019|HIV1_gp120 glycoprotein OS=Human HIV1 GN=S PE=1 SV=1	1	zy-hiv1-gp120-before-trypsin-r1.14763.14763.4	controllerType=0 controllerNumber=1 scan=14763	40.2967
16749:3	1	K.NC[+57.021]SFN[+1751.624]ITTNIR.G	HexNAc(4)Hex(4)NeuAc(1)	C[+57], N[+1752]	1031.1	3	3091.28	3091.27	0	4.2	130	Specific	270.27	270.27	29.6	3.15	952	>sp|P2019|HIV1_gp120 glycoprotein OS=Human HIV1 GN=S PE=1 SV=1	1	zy-hiv1-gp120-before-trypsin-r1.18380.18380.3	controllerType=0 controllerNumber=1 scan=18380	49.8798
13435:3	1	K.N[+2391.857]C[+57.021]SFN[+714.269]ITTNIR.G	HexNAc(5)Hex(4)Fuc(1)NeuAc(2),HexNAc(2)Hex(1)Fuc(1)	C[+57], N[+714][+2392]	1482.59	3	4445.75	4445.77	0	-4.9	130	Specific	270.67	245.1	1.66	2.84	952	>sp|P2019|HIV1_gp120 glycoprotein OS=Human HIV1 GN=S PE=1 SV=1	1	zy-hiv1-gp120-before-trypsin-r1.14779.14779.3	controllerType=0 controllerNumber=1 scan=14779	40.3383
10838:3	1	K.N[+1864.634]C[+57.021]SFN[+1054.370]ITTNIR.G	HexNAc(2)Hex(9),HexNAc(2)Hex(4)	C[+57], N[+1054][+1865]	1420.22	3	4258.65	4258.65	0	-0.1	130	Specific	271.32	271.32	1.2	3.41	952	>sp|P2019|HIV1_gp120 glycoprotein OS=Human HIV1 GN=S PE=1 SV=1	1	zy-hiv1-gp120-before-trypsin-r1.11955.11955.3	controllerType=0 controllerNumber=1 scan=11955	32.9228
10595:3	1	K.N[+2026.687]C[+57.021]SFN[+1054.370]ITTNIR.G	HexNAc(2)Hex(10),HexNAc(2)Hex(4)	C[+57], N[+1054][+2027]	1474.24	3	4420.7	4420.7	0	0.4	130	Specific	271.99	271.99	0	3.41	952	>sp|P2019|HIV1_gp120 glycoprotein OS=Human HIV1 GN=S PE=1 SV=1	1	zy-hiv1-gp120-before-trypsin-r1.11690.11690.3	controllerType=0 controllerNumber=1 scan=11690	32.2143
13369:2	1	K.NC[+57.021]SFN[+1403.507]ITTNIR.G	HexNAc(3)Hex(4)Fuc(1)	C[+57], N[+1404]	1372.08	2	2743.16	2743.15	0	3.4	130	Specific	275.65	160.72	19.52	3	952	>sp|P2019|HIV1_gp120 glycoprotein OS=Human HIV1 GN=S PE=1 SV=1	1	zy-hiv1-gp120-before-trypsin-r1.14708.14708.2	controllerType=0 controllerNumber=1 scan=14708	40.1568
12898:4	1	K.N[+1460.529]C[+57.021]SFN[+2407.852]ITTNIR.G	HexNAc(4)Hex(4),HexNAc(5)Hex(5)NeuAc(2)	C[+57], N[+1461][+2408]	1302.77	4	5208.04	5208.02	0	3.1	130	Specific	276.16	276.16	17.65	2.57	952	>sp|P2019|HIV1_gp120 glycoprotein OS=Human HIV1 GN=S PE=1 SV=1	1	zy-hiv1-gp120-before-trypsin-r1.14198.14198.4	controllerType=0 controllerNumber=1 scan=14198	38.8401
11818:3	1	K.N[+406.159]C[+57.021]SFN[+2026.687]ITTNIR.G	HexNAc(2),HexNAc(2)Hex(10)	C[+57], N[+406][+2027]	1258.17	3	3772.49	3772.49	0	0.2	130	Specific	276.29	276.29	0.79	3.41	952	>sp|P2019|HIV1_gp120 glycoprotein OS=Human HIV1 GN=S PE=1 SV=1	1	zy-hiv1-gp120-before-trypsin-r1.13025.13025.3	controllerType=0 controllerNumber=1 scan=13025	35.7398
13187:3	1	K.N[+1647.613]C[+57.021]SFNITTNIR.G	HexNAc(5)Hex(3)Fuc(1)	C[+57], N[+1648]	996.424	3	2987.26	2987.26	0	1.2	130	Specific	277.2	209.8	45.38	3.09	952	>sp|P2019|HIV1_gp120 glycoprotein OS=Human HIV1 GN=S PE=1 SV=1	1	zy-hiv1-gp120-before-trypsin-r1.14511.14511.3	controllerType=0 controllerNumber=1 scan=14511	39.6363
10569:3	1	K.NC[+57.021]SFN[+3405.200]ITTNIR.G	HexNAc(6)Hex(9)Fuc(1)NeuAc(2)	C[+57], N[+3405]	1581.94	3	4743.81	4744.84	-1	-5.5	130	Specific	278.3	278.3	24.8	2.63	952	>sp|P2019|HIV1_gp120 glycoprotein OS=Human HIV1 GN=S PE=1 SV=1	1	zy-hiv1-gp120-before-trypsin-r1.11662.11662.3	controllerType=0 controllerNumber=1 scan=11662	32.1436
14053:2	1	K.NC[+57.021]SFN[+1647.613]ITTNIR.G	HexNAc(5)Hex(3)Fuc(1)	C[+57], N[+1648]	1494.14	2	2987.26	2987.26	0	3.2	130	Specific	278.41	218.1	15.85	3.4	952	>sp|P2019|HIV1_gp120 glycoprotein OS=Human HIV1 GN=S PE=1 SV=1	1	zy-hiv1-gp120-before-trypsin-r1.15448.15448.2	controllerType=0 controllerNumber=1 scan=15448	42.0801
10660:3	1	K.N[+406.159]C[+57.021]SFN[+2861.000]ITTNIR.G	HexNAc(2),HexNAc(5)Hex(6)NeuAc(3)	C[+57], N[+406][+2861]	1536.27	3	4606.79	4606.8	0	-2.5	130	Specific	279.12	279.12	10.36	3.3	952	>sp|P2019|HIV1_gp120 glycoprotein OS=Human HIV1 GN=S PE=1 SV=1	1	zy-hiv1-gp120-before-trypsin-r1.11761.11761.3	controllerType=0 controllerNumber=1 scan=11761	32.4046
11072:3	1	K.N[+1216.423]C[+57.021]SFN[+1606.587]ITTNIR.G	HexNAc(2)Hex(5),HexNAc(4)Hex(4)Fuc(1)	C[+57], N[+1216][+1607]	1388.23	3	4162.67	4162.65	0	5.1	130	Specific	281.02	245.14	7.18	2.87	952	>sp|P2019|HIV1_gp120 glycoprotein OS=Human HIV1 GN=S PE=1 SV=1	1	zy-hiv1-gp120-before-trypsin-r1.12214.12214.3	controllerType=0 controllerNumber=1 scan=12214	33.6448
14326:2	1	K.NC[+57.021]SFN[+1054.370]ITTNIR.G	HexNAc(2)Hex(4)	C[+57], N[+1054]	1197.51	2	2394.02	2394.01	0	1.2	130	Specific	282.14	282.14	31.19	4.15	952	>sp|P2019|HIV1_gp120 glycoprotein OS=Human HIV1 GN=S PE=1 SV=1	1	zy-hiv1-gp120-before-trypsin-r1.15744.15744.2	controllerType=0 controllerNumber=1 scan=15744	42.8681
10673:3	1	K.N[+1054.370]C[+57.021]SFN[+2204.772]ITTNIR.G	HexNAc(2)Hex(4),HexNAc(4)Hex(5)NeuAc(2)	C[+57], N[+1054][+2205]	1533.94	3	4599.8	4598.78	1	1.5	130	Specific	282.55	282.55	5.09	3.56	952	>sp|P2019|HIV1_gp120 glycoprotein OS=Human HIV1 GN=S PE=1 SV=1	1	zy-hiv1-gp120-before-trypsin-r1.11774.11774.2	controllerType=0 controllerNumber=1 scan=11774	32.4258
14414:4	1	K.N[+1548.545]C[+57.021]SFN[+2569.905]ITTNIR.G	HexNAc(3)Hex(4)NeuAc(1),HexNAc(5)Hex(6)NeuAc(2)	C[+57], N[+1549][+2570]	1365.54	4	5459.12	5458.09	1	5.1	130	Specific	282.77	282.77	5.77	2.62	952	>sp|P2019|HIV1_gp120 glycoprotein OS=Human HIV1 GN=S PE=1 SV=1	1	zy-hiv1-gp120-before-trypsin-r1.15840.15840.4	controllerType=0 controllerNumber=1 scan=15840	43.1033
16356:3	1	K.NC[+57.021]SFN[+2100.761]ITTNIR.G	HexNAc(5)Hex(4)Fuc(1)NeuAc(1)	C[+57], N[+2101]	1147.48	3	3440.42	3440.4	0	3.3	130	Specific	284.78	284.78	15.95	3.36	952	>sp|P2019|HIV1_gp120 glycoprotein OS=Human HIV1 GN=S PE=1 SV=1	1	zy-hiv1-gp120-before-trypsin-r1.17955.17955.3	controllerType=0 controllerNumber=1 scan=17955	48.7644
12785:3	1	K.NC[+57.021]SFN[+1702.581]ITTNIR.G	HexNAc(2)Hex(8)	C[+57], N[+1703]	1014.75	3	3042.22	3042.22	0	-0.6	130	Specific	285.22	285.22	70.23	3.64	952	>sp|P2019|HIV1_gp120 glycoprotein OS=Human HIV1 GN=S PE=1 SV=1	1	zy-hiv1-gp120-before-trypsin-r1.14076.14076.3	controllerType=0 controllerNumber=1 scan=14076	38.5226
13634:3	1	K.N[+1378.476]C[+57.021]SFN[+1710.598]ITTNIR.G	HexNAc(2)Hex(6),HexNAc(3)Hex(5)NeuAc(1)	C[+57], N[+1378][+1711]	1476.91	3	4428.72	4428.72	0	0.2	130	Specific	286.05	286.05	11.58	3.64	952	>sp|P2019|HIV1_gp120 glycoprotein OS=Human HIV1 GN=S PE=1 SV=1	1	zy-hiv1-gp120-before-trypsin-r1.14995.14995.3	controllerType=0 controllerNumber=1 scan=14995	40.8969
10864:3	1	K.N[+1864.634]C[+57.021]SFN[+892.317]ITTNIR.G	HexNAc(2)Hex(9),HexNAc(2)Hex(3)	C[+57], N[+892][+1865]	1366.2	3	4096.59	4096.59	0	-0.4	130	Specific	286.54	286.54	0.4	3.64	952	>sp|P2019|HIV1_gp120 glycoprotein OS=Human HIV1 GN=S PE=1 SV=1	1	zy-hiv1-gp120-before-trypsin-r1.11985.11985.2	controllerType=0 controllerNumber=1 scan=11985	33.0202
10745:3	1	K.NC[+57.021]SFN[+2935.037]ITTNIR.G	HexNAc(6)Hex(7)NeuAc(2)	C[+57], N[+2935]	1425.9	3	4275.68	4274.68	1	-1.2	130	Specific	288.83	288.83	28.4	3.52	952	>sp|P2019|HIV1_gp120 glycoprotein OS=Human HIV1 GN=S PE=1 SV=1	1	zy-hiv1-gp120-before-trypsin-r1.11852.11852.3	controllerType=0 controllerNumber=1 scan=11852	32.6286
10605:4	1	K.N[+1710.598]C[+57.021]SFN[+1825.661]ITTNIR.G	HexNAc(3)Hex(5)NeuAc(1),HexNAc(5)Hex(5)	C[+57], N[+1711][+1826]	1219.99	4	4876.93	4875.9	1	4.4	130	Specific	289.22	289.22	0.83	2.62	952	>sp|P2019|HIV1_gp120 glycoprotein OS=Human HIV1 GN=S PE=1 SV=1	1	zy-hiv1-gp120-before-trypsin-r1.11701.11701.4	controllerType=0 controllerNumber=1 scan=11701	32.2413
13545:3	1	K.N[+552.217]C[+57.021]SFN[+1362.481]ITTNIR.G	HexNAc(2)Fuc(1),HexNAc(2)Hex(5)Fuc(1)	C[+57], N[+552][+1362]	1085.45	3	3254.34	3254.34	0	0	130	Specific	292.58	292.58	1.02	3.64	952	>sp|P2019|HIV1_gp120 glycoprotein OS=Human HIV1 GN=S PE=1 SV=1	1	zy-hiv1-gp120-before-trypsin-r1.14898.14898.3	controllerType=0 controllerNumber=1 scan=14898	40.6398
16567:3	1	K.NC[+57.021]SFN[+1694.603]ITTNIR.G	HexNAc(3)Hex(4)Fuc(1)NeuAc(1)	C[+57], N[+1695]	1012.09	3	3034.25	3034.24	0	1.9	130	Specific	293.02	293.02	28.15	3.56	952	>sp|P2019|HIV1_gp120 glycoprotein OS=Human HIV1 GN=S PE=1 SV=1	1	zy-hiv1-gp120-before-trypsin-r1.18183.18183.3	controllerType=0 controllerNumber=1 scan=18183	49.3547
14055:2	1	K.NC[+57.021]SFN[+1403.507]ITTNIR.G	HexNAc(3)Hex(4)Fuc(1)	C[+57], N[+1404]	1372.09	2	2743.17	2743.15	0	6.7	130	Specific	293.64	211.48	19.01	2.9	952	>sp|P2019|HIV1_gp120 glycoprotein OS=Human HIV1 GN=S PE=1 SV=1	1	zy-hiv1-gp120-before-trypsin-r1.15450.15450.2	controllerType=0 controllerNumber=1 scan=15450	42.0834
14254:2	1	K.N[+1216.423]C[+57.021]SFNITTNIR.G	HexNAc(2)Hex(5)	C[+57], N[+1216]	1278.54	2	2556.07	2556.07	0	1.6	130	Specific	293.79	293.79	39.49	4.15	952	>sp|P2019|HIV1_gp120 glycoprotein OS=Human HIV1 GN=S PE=1 SV=1	1	zy-hiv1-gp120-before-trypsin-r1.15666.15666.2	controllerType=0 controllerNumber=1 scan=15666	42.6593
17682:3	1	K.NC[+57.021]SFN[+2350.830]ITTNIR.G	HexNAc(4)Hex(5)Fuc(1)NeuAc(2)	C[+57], N[+2351]	1230.83	3	3690.46	3690.47	0	-2.7	130	Specific	294.91	210.47	59.59	3.29	952	>sp|P2019|HIV1_gp120 glycoprotein OS=Human HIV1 GN=S PE=1 SV=1	1	zy-hiv1-gp120-before-trypsin-r1.19411.19411.3	controllerType=0 controllerNumber=1 scan=19411	52.7477
10874:3	1	K.N[+406.159]C[+57.021]SFN[+2350.793]ITTNIR.G	HexNAc(2),HexNAc(2)Hex(12)	C[+57], N[+406][+2351]	1366.2	3	4096.59	4096.59	0	-1.8	130	Specific	295.47	295.47	7.02	3.52	952	>sp|P2019|HIV1_gp120 glycoprotein OS=Human HIV1 GN=S PE=1 SV=1	1	zy-hiv1-gp120-before-trypsin-r1.11997.11997.3	controllerType=0 controllerNumber=1 scan=11997	33.0637
10732:3	1	K.NC[+57.021]SFN[+3081.095]ITTNIR.G	HexNAc(6)Hex(7)Fuc(1)NeuAc(2)	C[+57], N[+3081]	1474.24	3	4420.71	4420.74	0	-7.1	130	Specific	295.62	295.62	17.73	3.1	952	>sp|P2019|HIV1_gp120 glycoprotein OS=Human HIV1 GN=S PE=1 SV=1	1	zy-hiv1-gp120-before-trypsin-r1.11839.11839.3	controllerType=0 controllerNumber=1 scan=11839	32.6075
10849:3	1	K.N[+1378.476]C[+57.021]SFN[+1581.555]ITTNIR.G	HexNAc(2)Hex(6),HexNAc(3)Hex(6)	C[+57], N[+1378][+1582]	1433.9	3	4299.68	4299.67	0	2.6	130	Specific	295.75	295.75	6.69	3.36	952	>sp|P2019|HIV1_gp120 glycoprotein OS=Human HIV1 GN=S PE=1 SV=1	1	zy-hiv1-gp120-before-trypsin-r1.11968.11968.3	controllerType=0 controllerNumber=1 scan=11968	32.9688
10679:3	1	K.N[+2204.772]C[+57.021]SFN[+892.317]ITTNIR.G	HexNAc(4)Hex(5)NeuAc(2),HexNAc(2)Hex(3)	C[+57], N[+892][+2205]	1479.91	3	4437.73	4436.73	1	-1.9	130	Specific	296.05	296.05	4.43	3.52	952	>sp|P2019|HIV1_gp120 glycoprotein OS=Human HIV1 GN=S PE=1 SV=1	1	zy-hiv1-gp120-before-trypsin-r1.11781.11781.3	controllerType=0 controllerNumber=1 scan=11781	32.45
10954:3	1	K.N[+1403.507]C[+57.021]SFN[+1581.555]ITTNIR.G	HexNAc(3)Hex(4)Fuc(1),HexNAc(3)Hex(6)	C[+57], N[+1404][+1582]	1442.58	3	4325.71	4324.7	1	1.2	130	Specific	300.59	300.59	5.04	3.56	952	>sp|P2019|HIV1_gp120 glycoprotein OS=Human HIV1 GN=S PE=1 SV=1	1	zy-hiv1-gp120-before-trypsin-r1.12086.12086.3	controllerType=0 controllerNumber=1 scan=12086	33.3183
11118:3	1	K.N[+892.317]C[+57.021]SFN[+1954.704]ITTNIR.G	HexNAc(2)Hex(3),HexNAc(5)Hex(4)NeuAc(1)	C[+57], N[+892][+1955]	1396.57	3	4187.7	4186.66	1	8.2	130	Specific	302.6	302.6	1.83	2.85	952	>sp|P2019|HIV1_gp120 glycoprotein OS=Human HIV1 GN=S PE=1 SV=1	1	zy-hiv1-gp120-before-trypsin-r1.12263.12263.3	controllerType=0 controllerNumber=1 scan=12263	33.7586
13387:4	1	K.N[+2627.947]C[+57.021]SFN[+876.322]ITTNIR.G	HexNAc(6)Hex(6)Fuc(1)NeuAc(1),HexNAc(2)Hex(2)Fuc(1)	C[+57], N[+876][+2628]	1211.98	4	4844.92	4843.91	1	0.6	130	Specific	303.62	130.23	13.6	2.45	952	>sp|P2019|HIV1_gp120 glycoprotein OS=Human HIV1 GN=S PE=1 SV=1	1	zy-hiv1-gp120-before-trypsin-r1.14727.14727.4	controllerType=0 controllerNumber=1 scan=14727	40.2092
11145:3	1	K.N[+1241.454]C[+57.021]SFN[+1647.613]ITTNIR.G	HexNAc(3)Hex(3)Fuc(1),HexNAc(5)Hex(3)Fuc(1)	C[+57], N[+1241][+1648]	1410.24	3	4228.71	4228.71	0	0.4	130	Specific	303.69	155.97	33.25	2.96	952	>sp|P2019|HIV1_gp120 glycoprotein OS=Human HIV1 GN=S PE=1 SV=1	1	zy-hiv1-gp120-before-trypsin-r1.12293.12293.3	controllerType=0 controllerNumber=1 scan=12293	33.8336
15733:3	1	K.NC[+57.021]SFN[+2424.867]ITTNIR.G	HexNAc(5)Hex(6)Fuc(1)NeuAc(1)	C[+57], N[+2425]	1255.51	3	3764.53	3764.51	0	4.5	130	Specific	304.03	304.03	16.77	3.21	952	>sp|P2019|HIV1_gp120 glycoprotein OS=Human HIV1 GN=S PE=1 SV=1	1	zy-hiv1-gp120-before-trypsin-r1.17278.17278.3	controllerType=0 controllerNumber=1 scan=17278	46.984
16306:3	1	K.NC[+57.021]SFN[+1872.651]ITTNIR.G	HexNAc(3)Hex(6)NeuAc(1)	C[+57], N[+1873]	1071.44	3	3212.3	3212.29	0	1.5	130	Specific	304.07	304.07	24.09	3.56	952	>sp|P2019|HIV1_gp120 glycoprotein OS=Human HIV1 GN=S PE=1 SV=1	1	zy-hiv1-gp120-before-trypsin-r1.17900.17900.3	controllerType=0 controllerNumber=1 scan=17900	48.6186
13762:3	1	K.NC[+57.021]SFN[+1850.693]ITTNIR.G	HexNAc(6)Hex(3)Fuc(1)	C[+57], N[+1851]	1064.12	3	3190.33	3190.33	0	-0.7	130	Specific	304.55	304.55	0.52	3.64	952	>sp|P2019|HIV1_gp120 glycoprotein OS=Human HIV1 GN=S PE=1 SV=1	1	zy-hiv1-gp120-before-trypsin-r1.15133.15133.3	controllerType=0 controllerNumber=1 scan=15133	41.2527
15076:3	1	K.N[+2059.735]C[+57.021]SFNITTNIR.G	HexNAc(4)Hex(5)Fuc(1)NeuAc(1)	C[+57], N[+2060]	1133.8	3	3399.38	3399.38	0	0.8	130	Specific	304.72	253.56	24.07	3.39	952	>sp|P2019|HIV1_gp120 glycoprotein OS=Human HIV1 GN=S PE=1 SV=1	1	zy-hiv1-gp120-before-trypsin-r1.16558.16558.3	controllerType=0 controllerNumber=1 scan=16558	44.9972
16218:3	1	K.NC[+57.021]SFN[+2100.761]ITTNIR.G	HexNAc(5)Hex(4)Fuc(1)NeuAc(1)	C[+57], N[+2101]	1147.47	3	3440.38	3440.4	0	-6.2	130	Specific	305.02	282	8.52	3.03	952	>sp|P2019|HIV1_gp120 glycoprotein OS=Human HIV1 GN=S PE=1 SV=1	1	zy-hiv1-gp120-before-trypsin-r1.17805.17805.3	controllerType=0 controllerNumber=1 scan=17805	48.3663
11127:3	1	K.N[+1038.375]C[+57.021]SFN[+1850.693]ITTNIR.G	HexNAc(2)Hex(3)Fuc(1),HexNAc(6)Hex(3)Fuc(1)	C[+57], N[+1038][+1851]	1410.24	3	4228.72	4228.71	0	1.2	130	Specific	307.76	237.53	1	3.33	952	>sp|P2019|HIV1_gp120 glycoprotein OS=Human HIV1 GN=S PE=1 SV=1	1	zy-hiv1-gp120-before-trypsin-r1.12274.12274.3	controllerType=0 controllerNumber=1 scan=12274	33.8007
13620:3	1	K.N[+1054.370]C[+57.021]SFN[+1872.651]ITTNIR.G	HexNAc(2)Hex(4),HexNAc(3)Hex(6)NeuAc(1)	C[+57], N[+1054][+1873]	1422.9	3	4266.68	4266.66	0	3.3	130	Specific	307.95	307.95	9.46	3.36	952	>sp|P2019|HIV1_gp120 glycoprotein OS=Human HIV1 GN=S PE=1 SV=1	1	zy-hiv1-gp120-before-trypsin-r1.14979.14979.3	controllerType=0 controllerNumber=1 scan=14979	40.8456
15751:3	1	K.NC[+57.021]SFN[+2424.867]ITTNIR.G	HexNAc(5)Hex(6)Fuc(1)NeuAc(1)	C[+57], N[+2425]	1255.52	3	3764.54	3764.51	0	8.2	130	Specific	310.81	244.7	44.64	2.72	952	>sp|P2019|HIV1_gp120 glycoprotein OS=Human HIV1 GN=S PE=1 SV=1	1	zy-hiv1-gp120-before-trypsin-r1.17297.17297.3	controllerType=0 controllerNumber=1 scan=17297	47.0225
11047:3	1	K.N[+1216.423]C[+57.021]SFN[+1565.560]ITTNIR.G	HexNAc(2)Hex(5),HexNAc(3)Hex(5)Fuc(1)	C[+57], N[+1216][+1566]	1374.55	3	4121.63	4121.63	0	0.4	130	Specific	311.95	285.4	15.27	3.64	952	>sp|P2019|HIV1_gp120 glycoprotein OS=Human HIV1 GN=S PE=1 SV=1	1	zy-hiv1-gp120-before-trypsin-r1.12187.12187.3	controllerType=0 controllerNumber=1 scan=12187	33.5819
10689:3	1	K.N[+2204.772]C[+57.021]SFN[+1038.375]ITTNIR.G	HexNAc(4)Hex(5)NeuAc(2),HexNAc(2)Hex(3)Fuc(1)	C[+57], N[+1038][+2205]	1528.26	3	4582.78	4582.79	0	-2.6	130	Specific	313.54	313.54	1.2	3.52	952	>sp|P2019|HIV1_gp120 glycoprotein OS=Human HIV1 GN=S PE=1 SV=1	1	zy-hiv1-gp120-before-trypsin-r1.11792.11792.3	controllerType=0 controllerNumber=1 scan=11792	32.4824
10837:3	1	K.N[+1540.529]C[+57.021]SFN[+1216.423]ITTNIR.G	HexNAc(2)Hex(7),HexNAc(2)Hex(5)	C[+57], N[+1216][+1541]	1366.2	3	4096.59	4096.59	0	-1.3	130	Specific	313.94	313.94	2	3.52	952	>sp|P2019|HIV1_gp120 glycoprotein OS=Human HIV1 GN=S PE=1 SV=1	1	zy-hiv1-gp120-before-trypsin-r1.11954.11954.3	controllerType=0 controllerNumber=1 scan=11954	32.9209
10877:3	1	K.N[+1216.423]C[+57.021]SFN[+1727.613]ITTNIR.G	HexNAc(2)Hex(5),HexNAc(3)Hex(6)Fuc(1)	C[+57], N[+1216][+1728]	1428.23	3	4282.68	4283.68	-1	1.2	130	Specific	314.02	314.02	0.7	3.29	952	>sp|P2019|HIV1_gp120 glycoprotein OS=Human HIV1 GN=S PE=1 SV=1	1	zy-hiv1-gp120-before-trypsin-r1.12000.12000.3	controllerType=0 controllerNumber=1 scan=12000	33.0688
16407:3	1	K.NC[+57.021]SFN[+2059.735]ITTNIR.G	HexNAc(4)Hex(5)Fuc(1)NeuAc(1)	C[+57], N[+2060]	1133.8	3	3399.39	3399.38	0	3.2	130	Specific	319.73	299.51	31.2	3.36	952	>sp|P2019|HIV1_gp120 glycoprotein OS=Human HIV1 GN=S PE=1 SV=1	1	zy-hiv1-gp120-before-trypsin-r1.18010.18010.3	controllerType=0 controllerNumber=1 scan=18010	48.906
10858:3	1	K.N[+1378.476]C[+57.021]SFN[+1581.555]ITTNIR.G	HexNAc(2)Hex(6),HexNAc(3)Hex(6)	C[+57], N[+1378][+1582]	1433.9	3	4299.69	4299.67	0	4.3	130	Specific	320.63	263.74	13.06	3.37	952	>sp|P2019|HIV1_gp120 glycoprotein OS=Human HIV1 GN=S PE=1 SV=1	1	zy-hiv1-gp120-before-trypsin-r1.11978.11978.3	controllerType=0 controllerNumber=1 scan=11978	33.0046
11150:3	1	K.N[+1216.423]C[+57.021]SFN[+1622.582]ITTNIR.G	HexNAc(2)Hex(5),HexNAc(4)Hex(5)	C[+57], N[+1216][+1623]	1393.56	3	4178.65	4178.65	0	1	130	Specific	320.75	290.59	7.13	3.75	952	>sp|P2019|HIV1_gp120 glycoprotein OS=Human HIV1 GN=S PE=1 SV=1	1	zy-hiv1-gp120-before-trypsin-r1.12298.12298.3	controllerType=0 controllerNumber=1 scan=12298	33.8596
14638:2	1	K.N[+892.317]C[+57.021]SFNITTNIR.G	HexNAc(2)Hex(3)	C[+57], N[+892]	1116.48	2	2231.96	2231.96	0	0.6	130	Specific	321.78	321.78	64.96	4.31	952	>sp|P2019|HIV1_gp120 glycoprotein OS=Human HIV1 GN=S PE=1 SV=1	1	zy-hiv1-gp120-before-trypsin-r1.16083.16083.2	controllerType=0 controllerNumber=1 scan=16083	43.7551
10850:3	1	K.N[+1216.423]C[+57.021]SFN[+1727.613]ITTNIR.G	HexNAc(2)Hex(5),HexNAc(3)Hex(6)Fuc(1)	C[+57], N[+1216][+1728]	1428.9	3	4284.68	4283.68	1	0.6	130	Specific	323.09	323.09	9.24	3.94	952	>sp|P2019|HIV1_gp120 glycoprotein OS=Human HIV1 GN=S PE=1 SV=1	1	zy-hiv1-gp120-before-trypsin-r1.11969.11969.3	controllerType=0 controllerNumber=1 scan=11969	32.9704
13461:3	1	K.N[+1378.476]C[+57.021]SFN[+1710.598]ITTNIR.G	HexNAc(2)Hex(6),HexNAc(3)Hex(5)NeuAc(1)	C[+57], N[+1378][+1711]	1476.92	3	4428.74	4428.72	0	5.8	130	Specific	325.47	325.47	0.1	3.51	952	>sp|P2019|HIV1_gp120 glycoprotein OS=Human HIV1 GN=S PE=1 SV=1	1	zy-hiv1-gp120-before-trypsin-r1.14808.14808.3	controllerType=0 controllerNumber=1 scan=14808	40.4176
11068:3	1	K.N[+1216.423]C[+57.021]SFN[+1581.555]ITTNIR.G	HexNAc(2)Hex(5),HexNAc(3)Hex(6)	C[+57], N[+1216][+1582]	1379.88	3	4137.63	4137.62	0	2	130	Specific	326.29	257.61	34.89	3.57	952	>sp|P2019|HIV1_gp120 glycoprotein OS=Human HIV1 GN=S PE=1 SV=1	1	zy-hiv1-gp120-before-trypsin-r1.12210.12210.3	controllerType=0 controllerNumber=1 scan=12210	33.6255
10726:3	1	K.N[+1540.529]C[+57.021]SFN[+1581.555]ITTNIR.G	HexNAc(2)Hex(7),HexNAc(3)Hex(6)	C[+57], N[+1541][+1582]	1487.92	3	4461.74	4461.73	0	4	130	Specific	326.61	300.73	25.06	3.54	952	>sp|P2019|HIV1_gp120 glycoprotein OS=Human HIV1 GN=S PE=1 SV=1	1	zy-hiv1-gp120-before-trypsin-r1.11832.11832.3	controllerType=0 controllerNumber=1 scan=11832	32.5802
11128:3	1	K.N[+406.159]C[+57.021]SFN[+2391.857]ITTNIR.G	HexNAc(2),HexNAc(5)Hex(4)Fuc(1)NeuAc(2)	C[+57], N[+406][+2392]	1379.89	3	4137.66	4137.66	0	-0.6	130	Specific	329.47	329.47	12.76	3.94	952	>sp|P2019|HIV1_gp120 glycoprotein OS=Human HIV1 GN=S PE=1 SV=1	1	zy-hiv1-gp120-before-trypsin-r1.12275.12275.3	controllerType=0 controllerNumber=1 scan=12275	33.8023
11106:3	1	K.N[+1038.375]C[+57.021]SFN[+1850.693]ITTNIR.G	HexNAc(2)Hex(3)Fuc(1),HexNAc(6)Hex(3)Fuc(1)	C[+57], N[+1038][+1851]	1410.24	3	4228.71	4228.71	0	-0.2	130	Specific	330.24	228.09	0.39	3.59	952	>sp|P2019|HIV1_gp120 glycoprotein OS=Human HIV1 GN=S PE=1 SV=1	1	zy-hiv1-gp120-before-trypsin-r1.12251.12251.3	controllerType=0 controllerNumber=1 scan=12251	33.7391
13505:3	1	K.N[+1216.423]C[+57.021]SFN[+1872.651]ITTNIR.G	HexNAc(2)Hex(5),HexNAc(3)Hex(6)NeuAc(1)	C[+57], N[+1216][+1873]	1477.25	3	4429.75	4428.72	1	6.7	130	Specific	330.38	245.72	37.57	2.83	952	>sp|P2019|HIV1_gp120 glycoprotein OS=Human HIV1 GN=S PE=1 SV=1	1	zy-hiv1-gp120-before-trypsin-r1.14855.14855.3	controllerType=0 controllerNumber=1 scan=14855	40.5261
15279:3	1	K.N[+1200.428]C[+57.021]SFN[+876.322]ITTNIR.G	HexNAc(2)Hex(4)Fuc(1),HexNAc(2)Hex(2)Fuc(1)	C[+57], N[+876][+1200]	1139.47	3	3416.39	3416.39	0	-0.4	130	Specific	331.18	148.75	0.69	3.13	952	>sp|P2019|HIV1_gp120 glycoprotein OS=Human HIV1 GN=S PE=1 SV=1	1	zy-hiv1-gp120-before-trypsin-r1.16778.16778.3	controllerType=0 controllerNumber=1 scan=16778	45.5932
10869:3	1	K.N[+1216.423]C[+57.021]SFN[+1727.613]ITTNIR.G	HexNAc(2)Hex(5),HexNAc(3)Hex(6)Fuc(1)	C[+57], N[+1216][+1728]	1428.9	3	4284.68	4283.68	1	-1.2	130	Specific	333.13	333.13	29.39	3.82	952	>sp|P2019|HIV1_gp120 glycoprotein OS=Human HIV1 GN=S PE=1 SV=1	1	zy-hiv1-gp120-before-trypsin-r1.11991.11991.3	controllerType=0 controllerNumber=1 scan=11991	33.0333
14533:2	1	K.NC[+57.021]SFN[+892.317]ITTNIR.G	HexNAc(2)Hex(3)	C[+57], N[+892]	1116.48	2	2231.96	2231.96	0	0.3	130	Specific	333.92	333.92	0.44	4.54	952	>sp|P2019|HIV1_gp120 glycoprotein OS=Human HIV1 GN=S PE=1 SV=1	1	zy-hiv1-gp120-before-trypsin-r1.15969.15969.2	controllerType=0 controllerNumber=1 scan=15969	43.4456
15270:3	1	K.N[+1710.598]C[+57.021]SFN[+349.137]ITTNIR.G	HexNAc(3)Hex(5)NeuAc(1),HexNAc(1)Fuc(1)	C[+57], N[+349][+1711]	1133.8	3	3399.38	3399.38	0	1.5	130	Specific	334.03	265.61	1.56	3.37	952	>sp|P2019|HIV1_gp120 glycoprotein OS=Human HIV1 GN=S PE=1 SV=1	1	zy-hiv1-gp120-before-trypsin-r1.16768.16768.3	controllerType=0 controllerNumber=1 scan=16768	45.5564
14279:3	1	K.NC[+57.021]SFN[+1298.476]ITTNIR.G	HexNAc(4)Hex(3)	C[+57], N[+1298]	880.044	3	2638.12	2638.12	0	-0.4	130	Specific	335.48	335.48	53.97	3.94	952	>sp|P2019|HIV1_gp120 glycoprotein OS=Human HIV1 GN=S PE=1 SV=1	1	zy-hiv1-gp120-before-trypsin-r1.15693.15693.3	controllerType=0 controllerNumber=1 scan=15693	42.7347
10885:3	1	K.N[+1216.423]C[+57.021]SFN[+1727.613]ITTNIR.G	HexNAc(2)Hex(5),HexNAc(3)Hex(6)Fuc(1)	C[+57], N[+1216][+1728]	1428.23	3	4282.68	4283.68	-1	0.7	130	Specific	338.32	290.97	34.27	3.54	952	>sp|P2019|HIV1_gp120 glycoprotein OS=Human HIV1 GN=S PE=1 SV=1	1	zy-hiv1-gp120-before-trypsin-r1.12009.12009.3	controllerType=0 controllerNumber=1 scan=12009	33.0834
16195:3	1	K.NC[+57.021]SFN[+2100.761]ITTNIR.G	HexNAc(5)Hex(4)Fuc(1)NeuAc(1)	C[+57], N[+2101]	1147.47	3	3440.39	3440.4	0	-2.7	130	Specific	339.85	329.36	8.21	3.82	952	>sp|P2019|HIV1_gp120 glycoprotein OS=Human HIV1 GN=S PE=1 SV=1	1	zy-hiv1-gp120-before-trypsin-r1.17780.17780.3	controllerType=0 controllerNumber=1 scan=17780	48.3001
14110:3	1	K.NC[+57.021]SFN[+1419.502]ITTNIR.G	HexNAc(3)Hex(5)	C[+57], N[+1420]	920.384	3	2759.14	2759.14	0	-2.1	130	Specific	340.24	295.98	46.54	3.7	952	>sp|P2019|HIV1_gp120 glycoprotein OS=Human HIV1 GN=S PE=1 SV=1	1	zy-hiv1-gp120-before-trypsin-r1.15510.15510.3	controllerType=0 controllerNumber=1 scan=15510	42.2398
16408:3	1	K.NC[+57.021]SFN[+1872.651]ITTNIR.G	HexNAc(3)Hex(6)NeuAc(1)	C[+57], N[+1873]	1071.44	3	3212.3	3212.29	0	2.3	130	Specific	342.07	342.07	72.71	3.87	952	>sp|P2019|HIV1_gp120 glycoprotein OS=Human HIV1 GN=S PE=1 SV=1	1	zy-hiv1-gp120-before-trypsin-r1.18011.18011.3	controllerType=0 controllerNumber=1 scan=18011	48.9076
13434:3	1	K.N[+1200.428]C[+57.021]SFN[+714.269]ITTNIR.G	HexNAc(2)Hex(4)Fuc(1),HexNAc(2)Hex(1)Fuc(1)	C[+57], N[+714][+1200]	1085.45	3	3254.34	3254.34	0	-0.4	130	Specific	343.51	312.38	0.32	3.61	952	>sp|P2019|HIV1_gp120 glycoprotein OS=Human HIV1 GN=S PE=1 SV=1	1	zy-hiv1-gp120-before-trypsin-r1.14778.14778.3	controllerType=0 controllerNumber=1 scan=14778	40.3329
13530:3	1	K.N[+1054.370]C[+57.021]SFN[+2018.708]ITTNIR.G	HexNAc(2)Hex(4),HexNAc(3)Hex(6)Fuc(1)NeuAc(1)	C[+57], N[+1054][+2019]	1471.58	3	4412.73	4412.72	0	1.2	130	Specific	346.21	288.17	32.85	3.75	952	>sp|P2019|HIV1_gp120 glycoprotein OS=Human HIV1 GN=S PE=1 SV=1	1	zy-hiv1-gp120-before-trypsin-r1.14882.14882.3	controllerType=0 controllerNumber=1 scan=14882	40.5982
14126:3	1	K.NC[+57.021]SFN[+1460.529]ITTNIR.G	HexNAc(4)Hex(4)	C[+57], N[+1461]	934.064	3	2800.18	2800.17	0	1.8	130	Specific	346.65	346.65	15.04	3.87	952	>sp|P2019|HIV1_gp120 glycoprotein OS=Human HIV1 GN=S PE=1 SV=1	1	zy-hiv1-gp120-before-trypsin-r1.15527.15527.3	controllerType=0 controllerNumber=1 scan=15527	42.288
10887:3	1	K.N[+1378.476]C[+57.021]SFN[+1581.555]ITTNIR.G	HexNAc(2)Hex(6),HexNAc(3)Hex(6)	C[+57], N[+1378][+1582]	1433.9	3	4299.68	4299.67	0	1.9	130	Specific	347.36	288.94	9.28	3.75	952	>sp|P2019|HIV1_gp120 glycoprotein OS=Human HIV1 GN=S PE=1 SV=1	1	zy-hiv1-gp120-before-trypsin-r1.12011.12011.3	controllerType=0 controllerNumber=1 scan=12011	33.0943
10743:3	1	K.NC[+57.021]SFN[+2432.884]ITTNIR.G	HexNAc(6)Hex(3)Fuc(1)NeuAc(2)	C[+57], N[+2433]	1258.17	3	3772.49	3772.53	0	-9.3	130	Specific	352.26	352.26	15.89	3.39	952	>sp|P2019|HIV1_gp120 glycoprotein OS=Human HIV1 GN=S PE=1 SV=1	1	zy-hiv1-gp120-before-trypsin-r1.11850.11850.3	controllerType=0 controllerNumber=1 scan=11850	32.6254
13112:3	1	K.N[+1606.587]C[+57.021]SFNITTNIR.G	HexNAc(4)Hex(4)Fuc(1)	C[+57], N[+1607]	982.746	3	2946.22	2946.23	0	-1.5	130	Specific	352.27	350.93	16.4	3.61	952	>sp|P2019|HIV1_gp120 glycoprotein OS=Human HIV1 GN=S PE=1 SV=1	1	zy-hiv1-gp120-before-trypsin-r1.14430.14430.3	controllerType=0 controllerNumber=1 scan=14430	39.4317
13541:3	1	K.N[+349.137]C[+57.021]SFN[+1647.613]ITTNIR.G	HexNAc(1)Fuc(1),HexNAc(5)Hex(3)Fuc(1)	C[+57], N[+349][+1648]	1112.81	3	3336.4	3336.39	0	2.6	130	Specific	352.71	352.71	0.1	3.66	952	>sp|P2019|HIV1_gp120 glycoprotein OS=Human HIV1 GN=S PE=1 SV=1	1	zy-hiv1-gp120-before-trypsin-r1.14894.14894.3	controllerType=0 controllerNumber=1 scan=14894	40.6333
11094:3	1	K.N[+1216.423]C[+57.021]SFN[+1378.476]ITTNIR.G	HexNAc(2)Hex(5),HexNAc(2)Hex(6)	C[+57], N[+1216][+1378]	1312.18	3	3934.54	3934.54	0	-0.4	130	Specific	355.44	355.44	8.69	3.94	952	>sp|P2019|HIV1_gp120 glycoprotein OS=Human HIV1 GN=S PE=1 SV=1	1	zy-hiv1-gp120-before-trypsin-r1.12238.12238.3	controllerType=0 controllerNumber=1 scan=12238	33.6961
16424:3	1	K.NC[+57.021]SFN[+2059.735]ITTNIR.G	HexNAc(4)Hex(5)Fuc(1)NeuAc(1)	C[+57], N[+2060]	1133.8	3	3399.39	3399.38	0	2.5	130	Specific	355.74	293.2	53.73	3.75	952	>sp|P2019|HIV1_gp120 glycoprotein OS=Human HIV1 GN=S PE=1 SV=1	1	zy-hiv1-gp120-before-trypsin-r1.18028.18028.3	controllerType=0 controllerNumber=1 scan=18028	48.9481
13443:3	1	K.NC[+57.021]SFN[+1403.507]ITTNIR.G	HexNAc(3)Hex(4)Fuc(1)	C[+57], N[+1404]	915.053	3	2743.15	2743.15	0	-1.5	130	Specific	356.23	356.23	19.99	3.82	952	>sp|P2019|HIV1_gp120 glycoprotein OS=Human HIV1 GN=S PE=1 SV=1	1	zy-hiv1-gp120-before-trypsin-r1.14788.14788.3	controllerType=0 controllerNumber=1 scan=14788	40.3627
13508:4	1	K.N[+1054.370]C[+57.021]SFN[+2018.708]ITTNIR.G	HexNAc(2)Hex(4),HexNAc(3)Hex(6)Fuc(1)NeuAc(1)	C[+57], N[+1054][+2019]	1103.69	4	4411.72	4412.72	-1	0.3	130	Specific	356.27	347.99	1.64	2.8	952	>sp|P2019|HIV1_gp120 glycoprotein OS=Human HIV1 GN=S PE=1 SV=1	1	zy-hiv1-gp120-before-trypsin-r1.14858.14858.3	controllerType=0 controllerNumber=1 scan=14858	40.5432
16633:3	1	K.NC[+57.021]SFN[+1710.598]ITTNIR.G	HexNAc(3)Hex(5)NeuAc(1)	C[+57], N[+1711]	1017.42	3	3050.25	3050.24	0	2.8	130	Specific	356.4	356.4	80.12	3.66	952	>sp|P2019|HIV1_gp120 glycoprotein OS=Human HIV1 GN=S PE=1 SV=1	1	zy-hiv1-gp120-before-trypsin-r1.18254.18254.3	controllerType=0 controllerNumber=1 scan=18254	49.5405
11897:3	1	K.N[+892.317]C[+57.021]SFN[+1216.423]ITTNIR.G	HexNAc(2)Hex(3),HexNAc(2)Hex(5)	C[+57], N[+892][+1216]	1150.14	3	3448.39	3448.38	0	3	130	Specific	358.29	358.29	11.7	3.66	952	>sp|P2019|HIV1_gp120 glycoprotein OS=Human HIV1 GN=S PE=1 SV=1	1	zy-hiv1-gp120-before-trypsin-r1.13111.13111.3	controllerType=0 controllerNumber=1 scan=13111	35.9531
16184:3	1	K.NC[+57.021]SFN[+2018.708]ITTNIR.G	HexNAc(3)Hex(6)Fuc(1)NeuAc(1)	C[+57], N[+2019]	1120.12	3	3358.35	3358.35	0	0.6	130	Specific	362.23	362.23	113.47	4.94	952	>sp|P2019|HIV1_gp120 glycoprotein OS=Human HIV1 GN=S PE=1 SV=1	1	zy-hiv1-gp120-before-trypsin-r1.17768.17768.3	controllerType=0 controllerNumber=1 scan=17768	48.2576
12970:3	1	K.N[+1768.640]C[+57.021]SFNITTNIR.G	HexNAc(4)Hex(5)Fuc(1)	C[+57], N[+1769]	1036.76	3	3108.28	3108.28	0	-1.6	130	Specific	363.15	314.31	66.23	3.64	952	>sp|P2019|HIV1_gp120 glycoprotein OS=Human HIV1 GN=S PE=1 SV=1	1	zy-hiv1-gp120-before-trypsin-r1.14276.14276.3	controllerType=0 controllerNumber=1 scan=14276	39.0311
13347:2	1	K.N[+1444.534]C[+57.021]SFNITTNIR.G	HexNAc(4)Hex(3)Fuc(1)	C[+57], N[+1445]	1392.59	2	2784.18	2784.18	0	1.6	130	Specific	363.18	337.87	1.29	4.4	952	>sp|P2019|HIV1_gp120 glycoprotein OS=Human HIV1 GN=S PE=1 SV=1	1	zy-hiv1-gp120-before-trypsin-r1.14684.14684.2	controllerType=0 controllerNumber=1 scan=14684	40.0902
16351:3	1	K.NC[+57.021]SFN[+1938.709]ITTNIR.G	HexNAc(5)Hex(3)Fuc(1)NeuAc(1)	C[+57], N[+1939]	1093.45	3	3278.35	3278.35	0	-0.3	130	Specific	364.93	364.93	54.99	4.94	952	>sp|P2019|HIV1_gp120 glycoprotein OS=Human HIV1 GN=S PE=1 SV=1	1	zy-hiv1-gp120-before-trypsin-r1.17949.17949.3	controllerType=0 controllerNumber=1 scan=17949	48.7344
16330:3	1	K.NC[+57.021]SFN[+1897.682]ITTNIR.G	HexNAc(4)Hex(4)Fuc(1)NeuAc(1)	C[+57], N[+1898]	1079.78	3	3237.33	3237.32	0	1.5	130	Specific	368.18	328.78	50.9	3.8	952	>sp|P2019|HIV1_gp120 glycoprotein OS=Human HIV1 GN=S PE=1 SV=1	1	zy-hiv1-gp120-before-trypsin-r1.17926.17926.3	controllerType=0 controllerNumber=1 scan=17926	48.6868
15401:3	1	K.N[+1872.651]C[+57.021]SFNITTNIR.G	HexNAc(3)Hex(6)NeuAc(1)	C[+57], N[+1873]	1071.44	3	3212.3	3212.29	0	1.3	130	Specific	368.49	368.49	79.17	4.86	952	>sp|P2019|HIV1_gp120 glycoprotein OS=Human HIV1 GN=S PE=1 SV=1	1	zy-hiv1-gp120-before-trypsin-r1.16911.16911.3	controllerType=0 controllerNumber=1 scan=16911	45.9425
13410:3	1	K.N[+1378.476]C[+57.021]SFN[+1710.598]ITTNIR.G	HexNAc(2)Hex(6),HexNAc(3)Hex(5)NeuAc(1)	C[+57], N[+1378][+1711]	1476.91	3	4428.72	4428.72	0	1.3	130	Specific	368.61	296.39	3.95	3.68	952	>sp|P2019|HIV1_gp120 glycoprotein OS=Human HIV1 GN=S PE=1 SV=1	1	zy-hiv1-gp120-before-trypsin-r1.14752.14752.3	controllerType=0 controllerNumber=1 scan=14752	40.2662
10857:3	1	K.N[+1216.423]C[+57.021]SFN[+1702.581]ITTNIR.G	HexNAc(2)Hex(5),HexNAc(2)Hex(8)	C[+57], N[+1216][+1703]	1420.55	3	4259.64	4258.65	1	-1.2	130	Specific	369.3	369.3	9.01	4.81	952	>sp|P2019|HIV1_gp120 glycoprotein OS=Human HIV1 GN=S PE=1 SV=1	1	zy-hiv1-gp120-before-trypsin-r1.11977.11977.3	controllerType=0 controllerNumber=1 scan=11977	32.9992
16664:3	1	K.NC[+57.021]SFN[+1710.598]ITTNIR.G	HexNAc(3)Hex(5)NeuAc(1)	C[+57], N[+1711]	1017.42	3	3050.24	3050.24	0	1.6	130	Specific	370.36	370.36	27.11	4.86	952	>sp|P2019|HIV1_gp120 glycoprotein OS=Human HIV1 GN=S PE=1 SV=1	1	zy-hiv1-gp120-before-trypsin-r1.18288.18288.3	controllerType=0 controllerNumber=1 scan=18288	49.6404
11126:3	1	K.N[+1216.423]C[+57.021]SFN[+1419.502]ITTNIR.G	HexNAc(2)Hex(5),HexNAc(3)Hex(5)	C[+57], N[+1216][+1420]	1325.86	3	3975.57	3975.57	0	1.6	130	Specific	371.08	371.08	0.78	4.86	952	>sp|P2019|HIV1_gp120 glycoprotein OS=Human HIV1 GN=S PE=1 SV=1	1	zy-hiv1-gp120-before-trypsin-r1.12273.12273.3	controllerType=0 controllerNumber=1 scan=12273	33.7989
16090:3	1	K.N[+1200.428]C[+57.021]SFN[+876.322]ITTNIR.G	HexNAc(2)Hex(4)Fuc(1),HexNAc(2)Hex(2)Fuc(1)	C[+57], N[+876][+1200]	1139.47	3	3416.39	3416.39	0	-1.7	130	Specific	375.08	375.08	6.31	4.81	952	>sp|P2019|HIV1_gp120 glycoprotein OS=Human HIV1 GN=S PE=1 SV=1	1	zy-hiv1-gp120-before-trypsin-r1.17665.17665.3	controllerType=0 controllerNumber=1 scan=17665	47.987
13339:3	1	K.N[+1403.507]C[+57.021]SFNITTNIR.G	HexNAc(3)Hex(4)Fuc(1)	C[+57], N[+1404]	915.055	3	2743.15	2743.15	0	0.3	130	Specific	375.15	375.15	58.27	4.94	952	>sp|P2019|HIV1_gp120 glycoprotein OS=Human HIV1 GN=S PE=1 SV=1	1	zy-hiv1-gp120-before-trypsin-r1.14675.14675.3	controllerType=0 controllerNumber=1 scan=14675	40.0706
13314:3	1	K.NC[+57.021]SFN[+2133.772]ITTNIR.G	HexNAc(5)Hex(6)Fuc(1)	C[+57], N[+2134]	1158.48	3	3473.42	3473.41	0	0.6	130	Specific	376.17	320.72	52.3	3.88	952	>sp|P2019|HIV1_gp120 glycoprotein OS=Human HIV1 GN=S PE=1 SV=1	1	zy-hiv1-gp120-before-trypsin-r1.14648.14648.3	controllerType=0 controllerNumber=1 scan=14648	40.0051
12665:3	1	K.N[+1702.581]C[+57.021]SFNITTNIR.G	HexNAc(2)Hex(8)	C[+57], N[+1703]	1014.74	3	3042.21	3042.22	0	-3	130	Specific	376.95	376.95	142.35	4.32	952	>sp|P2019|HIV1_gp120 glycoprotein OS=Human HIV1 GN=S PE=1 SV=1	1	zy-hiv1-gp120-before-trypsin-r1.13945.13945.3	controllerType=0 controllerNumber=1 scan=13945	38.1559
11050:3	1	K.N[+406.159]C[+57.021]SFN[+2188.740]ITTNIR.G	HexNAc(2),HexNAc(2)Hex(11)	C[+57], N[+406][+2189]	1312.19	3	3934.54	3934.54	0	0.5	130	Specific	377.05	377.05	7.86	4.94	952	>sp|P2019|HIV1_gp120 glycoprotein OS=Human HIV1 GN=S PE=1 SV=1	1	zy-hiv1-gp120-before-trypsin-r1.12191.12191.3	controllerType=0 controllerNumber=1 scan=12191	33.5953
16189:3	1	K.NC[+57.021]SFN[+2059.735]ITTNIR.G	HexNAc(4)Hex(5)Fuc(1)NeuAc(1)	C[+57], N[+2060]	1133.79	3	3399.37	3399.38	0	-2.9	130	Specific	378.26	355.22	31.2	3.76	952	>sp|P2019|HIV1_gp120 glycoprotein OS=Human HIV1 GN=S PE=1 SV=1	1	zy-hiv1-gp120-before-trypsin-r1.17774.17774.3	controllerType=0 controllerNumber=1 scan=17774	48.2894
13396:2	1	K.N[+1216.423]C[+57.021]SFNITTNIR.G	HexNAc(2)Hex(5)	C[+57], N[+1216]	1278.53	2	2556.06	2556.07	0	-1.9	130	Specific	378.68	378.68	64.15	5.42	952	>sp|P2019|HIV1_gp120 glycoprotein OS=Human HIV1 GN=S PE=1 SV=1	1	zy-hiv1-gp120-before-trypsin-r1.14737.14737.2	controllerType=0 controllerNumber=1 scan=14737	40.23
13238:3	1	K.N[+1606.587]C[+57.021]SFNITTNIR.G	HexNAc(4)Hex(4)Fuc(1)	C[+57], N[+1607]	982.748	3	2946.23	2946.23	0	0.5	130	Specific	378.8	378.8	58.2	4.72	952	>sp|P2019|HIV1_gp120 glycoprotein OS=Human HIV1 GN=S PE=1 SV=1	1	zy-hiv1-gp120-before-trypsin-r1.14566.14566.3	controllerType=0 controllerNumber=1 scan=14566	39.7812
14210:3	1	K.NC[+57.021]SFN[+1241.454]ITTNIR.G	HexNAc(3)Hex(3)Fuc(1)	C[+57], N[+1241]	861.039	3	2581.1	2581.1	0	2.8	130	Specific	378.99	378.99	29.6	4.65	952	>sp|P2019|HIV1_gp120 glycoprotein OS=Human HIV1 GN=S PE=1 SV=1	1	zy-hiv1-gp120-before-trypsin-r1.15619.15619.3	controllerType=0 controllerNumber=1 scan=15619	42.5432
11318:3	1	K.N[+1054.370]C[+57.021]SFN[+1378.476]ITTNIR.G	HexNAc(2)Hex(4),HexNAc(2)Hex(6)	C[+57], N[+1054][+1378]	1258.17	3	3772.49	3772.49	0	1.1	130	Specific	380.25	380.25	25.69	4.86	952	>sp|P2019|HIV1_gp120 glycoprotein OS=Human HIV1 GN=S PE=1 SV=1	1	zy-hiv1-gp120-before-trypsin-r1.12480.12480.3	controllerType=0 controllerNumber=1 scan=12480	34.3008
12945:3	1	K.N[+1540.529]C[+57.021]SFNITTNIR.G	HexNAc(2)Hex(7)	C[+57], N[+1541]	960.732	3	2880.18	2880.17	0	3.5	130	Specific	380.56	380.56	138.48	4.65	952	>sp|P2019|HIV1_gp120 glycoprotein OS=Human HIV1 GN=S PE=1 SV=1	1	zy-hiv1-gp120-before-trypsin-r1.14249.14249.3	controllerType=0 controllerNumber=1 scan=14249	38.9623
11304:3	1	K.N[+1897.682]C[+57.021]SFN[+552.217]ITTNIR.G	HexNAc(4)Hex(4)Fuc(1)NeuAc(1),HexNAc(2)Fuc(1)	C[+57], N[+552][+1898]	1263.84	3	3789.51	3789.54	0	-9.3	130	Specific	380.58	380.58	0	4.36	952	>sp|P2019|HIV1_gp120 glycoprotein OS=Human HIV1 GN=S PE=1 SV=1	1	zy-hiv1-gp120-before-trypsin-r1.12465.12465.3	controllerType=0 controllerNumber=1 scan=12465	34.2731
13653:3	1	K.NC[+57.021]SFN[+1809.666]ITTNIR.G	HexNAc(5)Hex(4)Fuc(1)	C[+57], N[+1810]	1050.44	3	3149.31	3149.31	0	1.4	130	Specific	380.79	301.8	50.9	3.47	952	>sp|P2019|HIV1_gp120 glycoprotein OS=Human HIV1 GN=S PE=1 SV=1	1	zy-hiv1-gp120-before-trypsin-r1.15015.15015.3	controllerType=0 controllerNumber=1 scan=15015	40.9386
13186:3	1	K.N[+1565.560]C[+57.021]SFNITTNIR.G	HexNAc(3)Hex(5)Fuc(1)	C[+57], N[+1566]	969.073	3	2905.2	2905.2	0	0.3	130	Specific	380.93	380.93	101.35	4.94	952	>sp|P2019|HIV1_gp120 glycoprotein OS=Human HIV1 GN=S PE=1 SV=1	1	zy-hiv1-gp120-before-trypsin-r1.14510.14510.3	controllerType=0 controllerNumber=1 scan=14510	39.6303
13047:3	1	K.NC[+57.021]SFN[+1971.719]ITTNIR.G	HexNAc(5)Hex(5)Fuc(1)	C[+57], N[+1972]	1104.46	3	3311.37	3311.36	0	2.2	130	Specific	382.31	382.31	14.26	4.86	952	>sp|P2019|HIV1_gp120 glycoprotein OS=Human HIV1 GN=S PE=1 SV=1	1	zy-hiv1-gp120-before-trypsin-r1.14360.14360.3	controllerType=0 controllerNumber=1 scan=14360	39.2622
16423:3	1	K.NC[+57.021]SFN[+1872.651]ITTNIR.G	HexNAc(3)Hex(6)NeuAc(1)	C[+57], N[+1873]	1071.44	3	3212.3	3212.29	0	2.7	130	Specific	383.99	383.99	39.83	4.65	952	>sp|P2019|HIV1_gp120 glycoprotein OS=Human HIV1 GN=S PE=1 SV=1	1	zy-hiv1-gp120-before-trypsin-r1.18027.18027.3	controllerType=0 controllerNumber=1 scan=18027	48.9428
13624:3	1	K.N[+349.137]C[+57.021]SFN[+1362.481]ITTNIR.G	HexNAc(1)Fuc(1),HexNAc(2)Hex(5)Fuc(1)	C[+57], N[+349][+1362]	1017.76	3	3051.26	3051.26	0	1	130	Specific	384.36	384.36	17.73	4.86	952	>sp|P2019|HIV1_gp120 glycoprotein OS=Human HIV1 GN=S PE=1 SV=1	1	zy-hiv1-gp120-before-trypsin-r1.14983.14983.3	controllerType=0 controllerNumber=1 scan=14983	40.8521
13750:3	1	K.N[+552.217]C[+57.021]SFN[+1241.454]ITTNIR.G	HexNAc(2)Fuc(1),HexNAc(3)Hex(3)Fuc(1)	C[+57], N[+552][+1241]	1045.11	3	3133.31	3133.31	0	-0.9	130	Specific	384.94	336.18	6.06	3.67	952	>sp|P2019|HIV1_gp120 glycoprotein OS=Human HIV1 GN=S PE=1 SV=1	1	zy-hiv1-gp120-before-trypsin-r1.15120.15120.3	controllerType=0 controllerNumber=1 scan=15120	41.2182
14293:2	1	K.N[+1054.370]C[+57.021]SFNITTNIR.G	HexNAc(2)Hex(4)	C[+57], N[+1054]	1197.51	2	2394.01	2394.01	0	-0.4	130	Specific	386.58	386.58	23.56	5.31	952	>sp|P2019|HIV1_gp120 glycoprotein OS=Human HIV1 GN=S PE=1 SV=1	1	zy-hiv1-gp120-before-trypsin-r1.15708.15708.3	controllerType=0 controllerNumber=1 scan=15708	42.7642
10951:3	1	K.N[+1216.423]C[+57.021]SFN[+1540.529]ITTNIR.G	HexNAc(2)Hex(5),HexNAc(2)Hex(7)	C[+57], N[+1216][+1541]	1366.2	3	4096.59	4096.59	0	-1.2	130	Specific	387.45	351.12	15.64	3.76	952	>sp|P2019|HIV1_gp120 glycoprotein OS=Human HIV1 GN=S PE=1 SV=1	1	zy-hiv1-gp120-before-trypsin-r1.12083.12083.3	controllerType=0 controllerNumber=1 scan=12083	33.3039
13995:3	1	K.NC[+57.021]SFN[+1403.507]ITTNIR.G	HexNAc(3)Hex(4)Fuc(1)	C[+57], N[+1404]	915.055	3	2743.15	2743.15	0	0.3	130	Specific	388.25	388.25	67.5	4.94	952	>sp|P2019|HIV1_gp120 glycoprotein OS=Human HIV1 GN=S PE=1 SV=1	1	zy-hiv1-gp120-before-trypsin-r1.15385.15385.3	controllerType=0 controllerNumber=1 scan=15385	41.9202
10853:3	1	K.N[+1540.529]C[+57.021]SFN[+1216.423]ITTNIR.G	HexNAc(2)Hex(7),HexNAc(2)Hex(5)	C[+57], N[+1216][+1541]	1366.2	3	4096.59	4096.59	0	-0.6	130	Specific	388.44	347.43	1.28	3.88	952	>sp|P2019|HIV1_gp120 glycoprotein OS=Human HIV1 GN=S PE=1 SV=1	1	zy-hiv1-gp120-before-trypsin-r1.11973.11973.3	controllerType=0 controllerNumber=1 scan=11973	32.9794
13481:3	1	K.N[+552.217]C[+57.021]SFN[+1403.507]ITTNIR.G	HexNAc(2)Fuc(1),HexNAc(3)Hex(4)Fuc(1)	C[+57], N[+552][+1404]	1099.13	3	3295.36	3295.37	0	-1.1	130	Specific	389.09	331.79	2.73	3.67	952	>sp|P2019|HIV1_gp120 glycoprotein OS=Human HIV1 GN=S PE=1 SV=1	1	zy-hiv1-gp120-before-trypsin-r1.14829.14829.3	controllerType=0 controllerNumber=1 scan=14829	40.4582
11260:3	1	K.N[+406.159]C[+57.021]SFN[+2026.687]ITTNIR.G	HexNAc(2),HexNAc(2)Hex(10)	C[+57], N[+406][+2027]	1258.17	3	3772.49	3772.49	0	0.1	130	Specific	389.69	389.69	9.65	4.94	952	>sp|P2019|HIV1_gp120 glycoprotein OS=Human HIV1 GN=S PE=1 SV=1	1	zy-hiv1-gp120-before-trypsin-r1.12417.12417.3	controllerType=0 controllerNumber=1 scan=12417	34.1485
15590:3	1	K.N[+1897.682]C[+57.021]SFNITTNIR.G	HexNAc(4)Hex(4)Fuc(1)NeuAc(1)	C[+57], N[+1898]	1079.78	3	3237.33	3237.32	0	1.5	130	Specific	392.35	332.35	37.91	3.8	952	>sp|P2019|HIV1_gp120 glycoprotein OS=Human HIV1 GN=S PE=1 SV=1	1	zy-hiv1-gp120-before-trypsin-r1.17120.17120.3	controllerType=0 controllerNumber=1 scan=17120	46.5276
13062:3	1	K.N[+1565.560]C[+57.021]SFNITTNIR.G	HexNAc(3)Hex(5)Fuc(1)	C[+57], N[+1566]	969.071	3	2905.2	2905.2	0	-1.4	130	Specific	394.61	368.62	63.74	4.81	952	>sp|P2019|HIV1_gp120 glycoprotein OS=Human HIV1 GN=S PE=1 SV=1	1	zy-hiv1-gp120-before-trypsin-r1.14376.14376.3	controllerType=0 controllerNumber=1 scan=14376	39.2927
13027:3	1	K.NC[+57.021]SFN[+1727.613]ITTNIR.G	HexNAc(3)Hex(6)Fuc(1)	C[+57], N[+1728]	1023.09	3	3067.27	3067.26	0	4.8	130	Specific	395.28	395.28	31.2	4.49	952	>sp|P2019|HIV1_gp120 glycoprotein OS=Human HIV1 GN=S PE=1 SV=1	1	zy-hiv1-gp120-before-trypsin-r1.14338.14338.3	controllerType=0 controllerNumber=1 scan=14338	39.2002
13164:3	1	K.N[+1419.502]C[+57.021]SFNITTNIR.G	HexNAc(3)Hex(5)	C[+57], N[+1420]	920.385	3	2759.14	2759.14	0	-1.2	130	Specific	395.93	395.93	68	4.81	952	>sp|P2019|HIV1_gp120 glycoprotein OS=Human HIV1 GN=S PE=1 SV=1	1	zy-hiv1-gp120-before-trypsin-r1.14486.14486.3	controllerType=0 controllerNumber=1 scan=14486	39.5801
17665:3	1	K.NC[+57.021]SFN[+2350.830]ITTNIR.G	HexNAc(4)Hex(5)Fuc(1)NeuAc(2)	C[+57], N[+2351]	1230.83	3	3690.47	3690.47	0	-0.6	130	Specific	395.98	322.32	58.26	3.88	952	>sp|P2019|HIV1_gp120 glycoprotein OS=Human HIV1 GN=S PE=1 SV=1	1	zy-hiv1-gp120-before-trypsin-r1.19392.19392.3	controllerType=0 controllerNumber=1 scan=19392	52.6936
16647:3	1	K.NC[+57.021]SFN[+1710.598]ITTNIR.G	HexNAc(3)Hex(5)NeuAc(1)	C[+57], N[+1711]	1017.42	3	3050.24	3050.24	0	1.2	130	Specific	396.03	396.03	73.96	4.86	952	>sp|P2019|HIV1_gp120 glycoprotein OS=Human HIV1 GN=S PE=1 SV=1	1	zy-hiv1-gp120-before-trypsin-r1.18270.18270.3	controllerType=0 controllerNumber=1 scan=18270	49.5939
13338:3	1	K.N[+1444.534]C[+57.021]SFNITTNIR.G	HexNAc(4)Hex(3)Fuc(1)	C[+57], N[+1445]	928.731	3	2784.18	2784.18	0	0.9	130	Specific	398.02	398.02	38.7	4.65	952	>sp|P2019|HIV1_gp120 glycoprotein OS=Human HIV1 GN=S PE=1 SV=1	1	zy-hiv1-gp120-before-trypsin-r1.14674.14674.3	controllerType=0 controllerNumber=1 scan=14674	40.0652
18508:3	1	K.NC[+57.021]SFN[+2350.830]ITTNIR.G	HexNAc(4)Hex(5)Fuc(1)NeuAc(2)	C[+57], N[+2351]	1230.83	3	3690.47	3690.47	0	-0.9	130	Specific	399.34	312.16	79.23	3.75	952	>sp|P2019|HIV1_gp120 glycoprotein OS=Human HIV1 GN=S PE=1 SV=1	1	zy-hiv1-gp120-before-trypsin-r1.20308.20308.3	controllerType=0 controllerNumber=1 scan=20308	55.1023
16537:3	1	K.NC[+57.021]SFN[+1694.603]ITTNIR.G	HexNAc(3)Hex(4)Fuc(1)NeuAc(1)	C[+57], N[+1695]	1012.09	3	3034.25	3034.24	0	1.6	130	Specific	399.39	399.39	160.52	4.86	952	>sp|P2019|HIV1_gp120 glycoprotein OS=Human HIV1 GN=S PE=1 SV=1	1	zy-hiv1-gp120-before-trypsin-r1.18150.18150.3	controllerType=0 controllerNumber=1 scan=18150	49.2644
11369:3	1	K.N[+406.159]C[+57.021]SFN[+2026.687]ITTNIR.G	HexNAc(2),HexNAc(2)Hex(10)	C[+57], N[+406][+2027]	1258.16	3	3772.48	3772.49	0	-2.6	130	Specific	400.01	400.01	2.68	5.09	952	>sp|P2019|HIV1_gp120 glycoprotein OS=Human HIV1 GN=S PE=1 SV=1	1	zy-hiv1-gp120-before-trypsin-r1.12536.12536.3	controllerType=0 controllerNumber=1 scan=12536	34.4604
13049:3	1	K.NC[+57.021]SFN[+1768.640]ITTNIR.G	HexNAc(4)Hex(5)Fuc(1)	C[+57], N[+1769]	1036.77	3	3108.29	3108.28	0	2.1	130	Specific	402.91	402.91	10.03	5.14	952	>sp|P2019|HIV1_gp120 glycoprotein OS=Human HIV1 GN=S PE=1 SV=1	1	zy-hiv1-gp120-before-trypsin-r1.14362.14362.3	controllerType=0 controllerNumber=1 scan=14362	39.2655
13058:3	1	K.N[+349.137]C[+57.021]SFN[+1444.534]ITTNIR.G	HexNAc(1)Fuc(1),HexNAc(4)Hex(3)Fuc(1)	C[+57], N[+349][+1445]	1045.11	3	3133.31	3133.31	0	-1	130	Specific	403.31	403.31	2.36	5.21	952	>sp|P2019|HIV1_gp120 glycoprotein OS=Human HIV1 GN=S PE=1 SV=1	1	zy-hiv1-gp120-before-trypsin-r1.14371.14371.3	controllerType=0 controllerNumber=1 scan=14371	39.2802
12993:3	1	K.N[+1727.613]C[+57.021]SFNITTNIR.G	HexNAc(3)Hex(6)Fuc(1)	C[+57], N[+1728]	1023.09	3	3067.26	3067.26	0	1.8	130	Specific	405.67	399.23	69.04	5.14	952	>sp|P2019|HIV1_gp120 glycoprotein OS=Human HIV1 GN=S PE=1 SV=1	1	zy-hiv1-gp120-before-trypsin-r1.14301.14301.3	controllerType=0 controllerNumber=1 scan=14301	39.0944
13798:3	1	K.NC[+57.021]SFN[+1647.613]ITTNIR.G	HexNAc(5)Hex(3)Fuc(1)	C[+57], N[+1648]	996.423	3	2987.26	2987.26	0	-0.1	130	Specific	406	360.12	55.66	4.15	952	>sp|P2019|HIV1_gp120 glycoprotein OS=Human HIV1 GN=S PE=1 SV=1	1	zy-hiv1-gp120-before-trypsin-r1.15172.15172.3	controllerType=0 controllerNumber=1 scan=15172	41.3464
13815:3	1	K.NC[+57.021]SFN[+1622.582]ITTNIR.G	HexNAc(4)Hex(5)	C[+57], N[+1623]	988.084	3	2962.24	2962.22	0	4.5	130	Specific	406.12	406.12	17.79	4.77	952	>sp|P2019|HIV1_gp120 glycoprotein OS=Human HIV1 GN=S PE=1 SV=1	1	zy-hiv1-gp120-before-trypsin-r1.15190.15190.3	controllerType=0 controllerNumber=1 scan=15190	41.3964
10818:3	1	K.N[+1216.423]C[+57.021]SFN[+1702.581]ITTNIR.G	HexNAc(2)Hex(5),HexNAc(2)Hex(8)	C[+57], N[+1216][+1703]	1420.55	3	4259.64	4258.65	1	-2.3	130	Specific	407.09	407.09	16.96	5.09	952	>sp|P2019|HIV1_gp120 glycoprotein OS=Human HIV1 GN=S PE=1 SV=1	1	zy-hiv1-gp120-before-trypsin-r1.11932.11932.3	controllerType=0 controllerNumber=1 scan=11932	32.8414
18474:3	1	K.NC[+57.021]SFN[+2350.830]ITTNIR.G	HexNAc(4)Hex(5)Fuc(1)NeuAc(2)	C[+57], N[+2351]	1230.83	3	3690.47	3690.47	0	-1.7	130	Specific	407.32	372.85	158.64	5.09	952	>sp|P2019|HIV1_gp120 glycoprotein OS=Human HIV1 GN=S PE=1 SV=1	1	zy-hiv1-gp120-before-trypsin-r1.20271.20271.3	controllerType=0 controllerNumber=1 scan=20271	55.0105
13797:3	1	K.NC[+57.021]SFN[+1809.666]ITTNIR.G	HexNAc(5)Hex(4)Fuc(1)	C[+57], N[+1810]	1050.44	3	3149.31	3149.31	0	-0.6	130	Specific	407.74	325.58	55.74	4.15	952	>sp|P2019|HIV1_gp120 glycoprotein OS=Human HIV1 GN=S PE=1 SV=1	1	zy-hiv1-gp120-before-trypsin-r1.15171.15171.3	controllerType=0 controllerNumber=1 scan=15171	41.3405
14014:2	1	K.N[+1216.423]C[+57.021]SFNITTNIR.G	HexNAc(2)Hex(5)	C[+57], N[+1216]	1278.54	2	2556.07	2556.07	0	1	130	Specific	407.77	407.77	76.55	5.74	952	>sp|P2019|HIV1_gp120 glycoprotein OS=Human HIV1 GN=S PE=1 SV=1	1	zy-hiv1-gp120-before-trypsin-r1.15406.15406.2	controllerType=0 controllerNumber=1 scan=15406	41.9597
13021:3	1	K.N[+1581.555]C[+57.021]SFNITTNIR.G	HexNAc(3)Hex(6)	C[+57], N[+1582]	974.405	3	2921.2	2921.2	0	1.1	130	Specific	408.43	408.43	86.29	5.14	952	>sp|P2019|HIV1_gp120 glycoprotein OS=Human HIV1 GN=S PE=1 SV=1	1	zy-hiv1-gp120-before-trypsin-r1.14331.14331.3	controllerType=0 controllerNumber=1 scan=14331	39.1839
13557:3	1	K.N[+1241.454]C[+57.021]SFNITTNIR.G	HexNAc(3)Hex(3)Fuc(1)	C[+57], N[+1241]	861.037	3	2581.1	2581.1	0	0.4	130	Specific	408.58	408.58	85.06	5.21	952	>sp|P2019|HIV1_gp120 glycoprotein OS=Human HIV1 GN=S PE=1 SV=1	1	zy-hiv1-gp120-before-trypsin-r1.14911.14911.3	controllerType=0 controllerNumber=1 scan=14911	40.6765
11141:3	1	K.NC[+57.021]SFN[+2619.930]ITTNIR.G	HexNAc(5)Hex(9)Fuc(1)	C[+57], N[+2620]	1320.53	3	3959.56	3959.57	0	-2.1	130	Specific	408.59	408.59	15.36	5.09	952	>sp|P2019|HIV1_gp120 glycoprotein OS=Human HIV1 GN=S PE=1 SV=1	1	zy-hiv1-gp120-before-trypsin-r1.12288.12288.3	controllerType=0 controllerNumber=1 scan=12288	33.8234
10725:3	1	K.N[+1378.476]C[+57.021]SFN[+1540.529]ITTNIR.G	HexNAc(2)Hex(6),HexNAc(2)Hex(7)	C[+57], N[+1378][+1541]	1420.22	3	4258.66	4258.65	0	2.2	130	Specific	409.7	373.39	8.22	5.14	952	>sp|P2019|HIV1_gp120 glycoprotein OS=Human HIV1 GN=S PE=1 SV=1	1	zy-hiv1-gp120-before-trypsin-r1.11831.11831.3	controllerType=0 controllerNumber=1 scan=11831	32.5755
10843:3	1	K.N[+1216.423]C[+57.021]SFN[+1702.581]ITTNIR.G	HexNAc(2)Hex(5),HexNAc(2)Hex(8)	C[+57], N[+1216][+1703]	1420.22	3	4258.65	4258.65	0	0.9	130	Specific	409.76	350.67	18.32	4.08	952	>sp|P2019|HIV1_gp120 glycoprotein OS=Human HIV1 GN=S PE=1 SV=1	1	zy-hiv1-gp120-before-trypsin-r1.11961.11961.3	controllerType=0 controllerNumber=1 scan=11961	32.9497
10632:3	1	K.N[+1378.476]C[+57.021]SFN[+1864.634]ITTNIR.G	HexNAc(2)Hex(6),HexNAc(2)Hex(9)	C[+57], N[+1378][+1865]	1528.25	3	4582.75	4582.75	0	-0.8	130	Specific	410.84	369.61	14.68	5.21	952	>sp|P2019|HIV1_gp120 glycoprotein OS=Human HIV1 GN=S PE=1 SV=1	1	zy-hiv1-gp120-before-trypsin-r1.11730.11730.3	controllerType=0 controllerNumber=1 scan=11730	32.3238
11857:3	1	K.N[+406.159]C[+57.021]SFN[+1702.581]ITTNIR.G	HexNAc(2),HexNAc(2)Hex(8)	C[+57], N[+406][+1703]	1150.14	3	3448.39	3448.38	0	3.4	130	Specific	411.49	411.49	1.88	4.93	952	>sp|P2019|HIV1_gp120 glycoprotein OS=Human HIV1 GN=S PE=1 SV=1	1	zy-hiv1-gp120-before-trypsin-r1.13068.13068.3	controllerType=0 controllerNumber=1 scan=13068	35.8558
10831:3	1	K.N[+1216.423]C[+57.021]SFN[+1702.581]ITTNIR.G	HexNAc(2)Hex(5),HexNAc(2)Hex(8)	C[+57], N[+1216][+1703]	1419.89	3	4257.65	4258.65	-1	1	130	Specific	413.25	370.69	11.12	4.85	952	>sp|P2019|HIV1_gp120 glycoprotein OS=Human HIV1 GN=S PE=1 SV=1	1	zy-hiv1-gp120-before-trypsin-r1.11947.11947.3	controllerType=0 controllerNumber=1 scan=11947	32.8873
13085:3	1	K.NC[+57.021]SFN[+1622.582]ITTNIR.G	HexNAc(4)Hex(5)	C[+57], N[+1623]	988.081	3	2962.23	2962.22	0	2	130	Specific	414.63	414.63	13.66	5.14	952	>sp|P2019|HIV1_gp120 glycoprotein OS=Human HIV1 GN=S PE=1 SV=1	1	zy-hiv1-gp120-before-trypsin-r1.14400.14400.3	controllerType=0 controllerNumber=1 scan=14400	39.3534
14154:3	1	K.NC[+57.021]SFN[+1444.534]ITTNIR.G	HexNAc(4)Hex(3)Fuc(1)	C[+57], N[+1445]	928.732	3	2784.18	2784.18	0	1.6	130	Specific	415.79	415.79	13.66	5.14	952	>sp|P2019|HIV1_gp120 glycoprotein OS=Human HIV1 GN=S PE=1 SV=1	1	zy-hiv1-gp120-before-trypsin-r1.15557.15557.3	controllerType=0 controllerNumber=1 scan=15557	42.3655
13106:2	1	K.NC[+57.021]SFN[+1565.560]ITTNIR.G	HexNAc(3)Hex(5)Fuc(1)	C[+57], N[+1566]	1453.11	2	2905.21	2905.2	0	1.8	130	Specific	416	318.78	18.68	4.55	952	>sp|P2019|HIV1_gp120 glycoprotein OS=Human HIV1 GN=S PE=1 SV=1	1	zy-hiv1-gp120-before-trypsin-r1.14423.14423.2	controllerType=0 controllerNumber=1 scan=14423	39.4149
14123:2	1	K.NC[+57.021]SFN[+1241.454]ITTNIR.G	HexNAc(3)Hex(3)Fuc(1)	C[+57], N[+1241]	1291.05	2	2581.1	2581.1	0	0	130	Specific	416.73	344.41	16.56	4.75	952	>sp|P2019|HIV1_gp120 glycoprotein OS=Human HIV1 GN=S PE=1 SV=1	1	zy-hiv1-gp120-before-trypsin-r1.15524.15524.2	controllerType=0 controllerNumber=1 scan=15524	42.2831
18652:3	1	K.NC[+57.021]SFN[+2350.830]ITTNIR.G	HexNAc(4)Hex(5)Fuc(1)NeuAc(2)	C[+57], N[+2351]	1230.83	3	3690.47	3690.47	0	-0.3	130	Specific	416.79	397.37	145.51	5.21	952	>sp|P2019|HIV1_gp120 glycoprotein OS=Human HIV1 GN=S PE=1 SV=1	1	zy-hiv1-gp120-before-trypsin-r1.20465.20465.3	controllerType=0 controllerNumber=1 scan=20465	55.5344
13859:2	1	K.N[+1581.555]C[+57.021]SFNITTNIR.G	HexNAc(3)Hex(6)	C[+57], N[+1582]	1461.1	2	2921.2	2921.2	0	1.1	130	Specific	418.5	418.5	18.7	5.74	952	>sp|P2019|HIV1_gp120 glycoprotein OS=Human HIV1 GN=S PE=1 SV=1	1	zy-hiv1-gp120-before-trypsin-r1.15238.15238.2	controllerType=0 controllerNumber=1 scan=15238	41.5257
10678:3	1	K.N[+1378.476]C[+57.021]SFN[+1702.581]ITTNIR.G	HexNAc(2)Hex(6),HexNAc(2)Hex(8)	C[+57], N[+1378][+1703]	1474.24	3	4420.7	4420.7	0	0.3	130	Specific	418.59	380.09	20.9	5.21	952	>sp|P2019|HIV1_gp120 glycoprotein OS=Human HIV1 GN=S PE=1 SV=1	1	zy-hiv1-gp120-before-trypsin-r1.11780.11780.3	controllerType=0 controllerNumber=1 scan=11780	32.4445
13305:3	1	K.NC[+57.021]SFN[+2133.772]ITTNIR.G	HexNAc(5)Hex(6)Fuc(1)	C[+57], N[+2134]	1158.48	3	3473.42	3473.41	0	1.5	130	Specific	419.01	419.01	16.38	5.14	952	>sp|P2019|HIV1_gp120 glycoprotein OS=Human HIV1 GN=S PE=1 SV=1	1	zy-hiv1-gp120-before-trypsin-r1.14638.14638.2	controllerType=0 controllerNumber=1 scan=14638	39.9672
13677:3	1	K.NC[+57.021]SFN[+1606.587]ITTNIR.G	HexNAc(4)Hex(4)Fuc(1)	C[+57], N[+1607]	982.748	3	2946.23	2946.23	0	0.4	130	Specific	419.64	419.64	54.79	5.21	952	>sp|P2019|HIV1_gp120 glycoprotein OS=Human HIV1 GN=S PE=1 SV=1	1	zy-hiv1-gp120-before-trypsin-r1.15041.15041.3	controllerType=0 controllerNumber=1 scan=15041	41.0084
13029:3	1	K.NC[+57.021]SFN[+1971.719]ITTNIR.G	HexNAc(5)Hex(5)Fuc(1)	C[+57], N[+1972]	1104.46	3	3311.36	3311.36	0	-1.2	130	Specific	422.09	422.09	13.64	5.21	952	>sp|P2019|HIV1_gp120 glycoprotein OS=Human HIV1 GN=S PE=1 SV=1	1	zy-hiv1-gp120-before-trypsin-r1.14340.14340.3	controllerType=0 controllerNumber=1 scan=14340	39.2035
13472:3	1	K.NC[+57.021]SFN[+1298.476]ITTNIR.G	HexNAc(4)Hex(3)	C[+57], N[+1298]	880.045	3	2638.12	2638.12	0	1.3	130	Specific	423.7	423.7	20.67	5.14	952	>sp|P2019|HIV1_gp120 glycoprotein OS=Human HIV1 GN=S PE=1 SV=1	1	zy-hiv1-gp120-before-trypsin-r1.14819.14819.3	controllerType=0 controllerNumber=1 scan=14819	40.4366
13680:3	1	K.N[+1403.507]C[+57.021]SFN[+349.137]ITTNIR.G	HexNAc(3)Hex(4)Fuc(1),HexNAc(1)Fuc(1)	C[+57], N[+349][+1404]	1031.43	3	3092.29	3092.29	0	1.1	130	Specific	424.25	424.25	5.16	5.14	952	>sp|P2019|HIV1_gp120 glycoprotein OS=Human HIV1 GN=S PE=1 SV=1	1	zy-hiv1-gp120-before-trypsin-r1.15044.15044.3	controllerType=0 controllerNumber=1 scan=15044	41.0247
13276:3	1	K.NC[+57.021]SFN[+2133.772]ITTNIR.G	HexNAc(5)Hex(6)Fuc(1)	C[+57], N[+2134]	1158.48	3	3473.42	3473.41	0	1.6	130	Specific	424.82	423.06	13.95	5.14	952	>sp|P2019|HIV1_gp120 glycoprotein OS=Human HIV1 GN=S PE=1 SV=1	1	zy-hiv1-gp120-before-trypsin-r1.14607.14607.3	controllerType=0 controllerNumber=1 scan=14607	39.8904
16183:3	1	K.NC[+57.021]SFN[+2059.735]ITTNIR.G	HexNAc(4)Hex(5)Fuc(1)NeuAc(1)	C[+57], N[+2060]	1133.79	3	3399.37	3399.38	0	-2.9	130	Specific	432.47	325.83	55.01	4.03	952	>sp|P2019|HIV1_gp120 glycoprotein OS=Human HIV1 GN=S PE=1 SV=1	1	zy-hiv1-gp120-before-trypsin-r1.17767.17767.3	controllerType=0 controllerNumber=1 scan=17767	48.2518
11147:3	1	K.N[+1054.370]C[+57.021]SFN[+1378.476]ITTNIR.G	HexNAc(2)Hex(4),HexNAc(2)Hex(6)	C[+57], N[+1054][+1378]	1258.17	3	3772.48	3772.49	0	-1.1	130	Specific	434.05	434.05	11.44	5.21	952	>sp|P2019|HIV1_gp120 glycoprotein OS=Human HIV1 GN=S PE=1 SV=1	1	zy-hiv1-gp120-before-trypsin-r1.12295.12295.3	controllerType=0 controllerNumber=1 scan=12295	33.8433
15872:3	1	K.NC[+57.021]SFN[+2059.735]ITTNIR.G	HexNAc(4)Hex(5)Fuc(1)NeuAc(1)	C[+57], N[+2060]	1133.8	3	3399.38	3399.38	0	0.4	130	Specific	435.76	362.7	60.35	5.21	952	>sp|P2019|HIV1_gp120 glycoprotein OS=Human HIV1 GN=S PE=1 SV=1	1	zy-hiv1-gp120-before-trypsin-r1.17428.17428.3	controllerType=0 controllerNumber=1 scan=17428	47.3597
15388:3	1	K.NC[+57.021]SFN[+1872.651]ITTNIR.G	HexNAc(3)Hex(6)NeuAc(1)	C[+57], N[+1873]	1071.44	3	3212.29	3212.29	0	0	130	Specific	437.24	437.24	60.29	5.21	952	>sp|P2019|HIV1_gp120 glycoprotein OS=Human HIV1 GN=S PE=1 SV=1	1	zy-hiv1-gp120-before-trypsin-r1.16897.16897.3	controllerType=0 controllerNumber=1 scan=16897	45.9123
12824:3	1	K.N[+1540.529]C[+57.021]SFNITTNIR.G	HexNAc(2)Hex(7)	C[+57], N[+1541]	960.728	3	2880.17	2880.17	0	-0.1	130	Specific	440.35	440.35	133.93	5.35	952	>sp|P2019|HIV1_gp120 glycoprotein OS=Human HIV1 GN=S PE=1 SV=1	1	zy-hiv1-gp120-before-trypsin-r1.14118.14118.3	controllerType=0 controllerNumber=1 scan=14118	38.635
13717:2	1	K.N[+1702.581]C[+57.021]SFNITTNIR.G	HexNAc(2)Hex(8)	C[+57], N[+1703]	1521.62	2	3042.22	3042.22	0	0.4	130	Specific	442.86	442.86	17.11	5.96	952	>sp|P2019|HIV1_gp120 glycoprotein OS=Human HIV1 GN=S PE=1 SV=1	1	zy-hiv1-gp120-before-trypsin-r1.15084.15084.2	controllerType=0 controllerNumber=1 scan=15084	41.1191
13513:3	1	K.NC[+57.021]SFN[+1809.666]ITTNIR.G	HexNAc(5)Hex(4)Fuc(1)	C[+57], N[+1810]	1050.44	3	3149.31	3149.31	0	1.7	130	Specific	443.07	440.45	10.69	5.28	952	>sp|P2019|HIV1_gp120 glycoprotein OS=Human HIV1 GN=S PE=1 SV=1	1	zy-hiv1-gp120-before-trypsin-r1.14864.14864.3	controllerType=0 controllerNumber=1 scan=14864	40.5627
13678:3	1	K.NC[+57.021]SFN[+1768.640]ITTNIR.G	HexNAc(4)Hex(5)Fuc(1)	C[+57], N[+1769]	1036.77	3	3108.29	3108.28	0	1.8	130	Specific	444.42	444.42	56.37	5.28	952	>sp|P2019|HIV1_gp120 glycoprotein OS=Human HIV1 GN=S PE=1 SV=1	1	zy-hiv1-gp120-before-trypsin-r1.15042.15042.3	controllerType=0 controllerNumber=1 scan=15042	41.0138
16565:3	1	K.NC[+57.021]SFN[+1897.682]ITTNIR.G	HexNAc(4)Hex(4)Fuc(1)NeuAc(1)	C[+57], N[+1898]	1079.78	3	3237.33	3237.32	0	1.3	130	Specific	446.36	406.03	55.43	5.28	952	>sp|P2019|HIV1_gp120 glycoprotein OS=Human HIV1 GN=S PE=1 SV=1	1	zy-hiv1-gp120-before-trypsin-r1.18181.18181.3	controllerType=0 controllerNumber=1 scan=18181	49.3441
13944:3	1	K.NC[+57.021]SFN[+1606.587]ITTNIR.G	HexNAc(4)Hex(4)Fuc(1)	C[+57], N[+1607]	982.747	3	2946.23	2946.23	0	-1.1	130	Specific	446.84	409.61	54.72	5.35	952	>sp|P2019|HIV1_gp120 glycoprotein OS=Human HIV1 GN=S PE=1 SV=1	1	zy-hiv1-gp120-before-trypsin-r1.15330.15330.3	controllerType=0 controllerNumber=1 scan=15330	41.7605
16212:3	1	K.NC[+57.021]SFN[+1897.682]ITTNIR.G	HexNAc(4)Hex(4)Fuc(1)NeuAc(1)	C[+57], N[+1898]	1079.78	3	3237.32	3237.32	0	-0.2	130	Specific	450.96	371.98	56.63	5.35	952	>sp|P2019|HIV1_gp120 glycoprotein OS=Human HIV1 GN=S PE=1 SV=1	1	zy-hiv1-gp120-before-trypsin-r1.17798.17798.3	controllerType=0 controllerNumber=1 scan=17798	48.3456
13824:3	1	K.NC[+57.021]SFN[+1565.560]ITTNIR.G	HexNAc(3)Hex(5)Fuc(1)	C[+57], N[+1566]	969.071	3	2905.2	2905.2	0	-1.1	130	Specific	451.09	451.09	67.12	5.35	952	>sp|P2019|HIV1_gp120 glycoprotein OS=Human HIV1 GN=S PE=1 SV=1	1	zy-hiv1-gp120-before-trypsin-r1.15200.15200.3	controllerType=0 controllerNumber=1 scan=15200	41.4218
14405:2	1	K.NC[+57.021]SFN[+1095.397]ITTNIR.G	HexNAc(3)Hex(3)	C[+57], N[+1095]	1218.02	2	2435.04	2435.04	0	-0.2	130	Specific	452.33	452.33	0.05	5.96	952	>sp|P2019|HIV1_gp120 glycoprotein OS=Human HIV1 GN=S PE=1 SV=1	1	zy-hiv1-gp120-before-trypsin-r1.15830.15830.2	controllerType=0 controllerNumber=1 scan=15830	43.0868
13555:3	1	K.NC[+57.021]SFN[+1768.640]ITTNIR.G	HexNAc(4)Hex(5)Fuc(1)	C[+57], N[+1769]	1036.77	3	3108.28	3108.28	0	0.5	130	Specific	452.61	452.61	57.96	5.35	952	>sp|P2019|HIV1_gp120 glycoprotein OS=Human HIV1 GN=S PE=1 SV=1	1	zy-hiv1-gp120-before-trypsin-r1.14909.14909.3	controllerType=0 controllerNumber=1 scan=14909	40.6657
13383:3	1	K.N[+1216.423]C[+57.021]SFNITTNIR.G	HexNAc(2)Hex(5)	C[+57], N[+1216]	852.692	3	2556.06	2556.07	0	-1	130	Specific	452.81	452.81	122.35	5.35	952	>sp|P2019|HIV1_gp120 glycoprotein OS=Human HIV1 GN=S PE=1 SV=1	1	zy-hiv1-gp120-before-trypsin-r1.14723.14723.3	controllerType=0 controllerNumber=1 scan=14723	40.1858
13809:2	1	K.N[+1565.560]C[+57.021]SFNITTNIR.G	HexNAc(3)Hex(5)Fuc(1)	C[+57], N[+1566]	1453.11	2	2905.21	2905.2	0	2.3	130	Specific	454.77	418.44	15.34	5.88	952	>sp|P2019|HIV1_gp120 glycoprotein OS=Human HIV1 GN=S PE=1 SV=1	1	zy-hiv1-gp120-before-trypsin-r1.15184.15184.2	controllerType=0 controllerNumber=1 scan=15184	41.3866
13588:2	1	K.N[+1768.640]C[+57.021]SFNITTNIR.G	HexNAc(4)Hex(5)Fuc(1)	C[+57], N[+1769]	1554.64	2	3108.28	3108.28	0	-0.7	130	Specific	458.28	360.09	5.18	4.89	952	>sp|P2019|HIV1_gp120 glycoprotein OS=Human HIV1 GN=S PE=1 SV=1	1	zy-hiv1-gp120-before-trypsin-r1.14945.14945.2	controllerType=0 controllerNumber=1 scan=14945	40.7651
13827:3	1	K.NC[+57.021]SFN[+1540.529]ITTNIR.G	HexNAc(2)Hex(7)	C[+57], N[+1541]	960.728	3	2880.17	2880.17	0	-0.7	130	Specific	458.98	458.98	39.53	5.35	952	>sp|P2019|HIV1_gp120 glycoprotein OS=Human HIV1 GN=S PE=1 SV=1	1	zy-hiv1-gp120-before-trypsin-r1.15203.15203.3	controllerType=0 controllerNumber=1 scan=15203	41.438
13679:3	1	K.NC[+57.021]SFN[+1971.719]ITTNIR.G	HexNAc(5)Hex(5)Fuc(1)	C[+57], N[+1972]	1104.46	3	3311.37	3311.36	0	1.3	130	Specific	459.05	459.05	56.5	5.28	952	>sp|P2019|HIV1_gp120 glycoprotein OS=Human HIV1 GN=S PE=1 SV=1	1	zy-hiv1-gp120-before-trypsin-r1.15043.15043.3	controllerType=0 controllerNumber=1 scan=15043	41.0193
13416:3	1	K.NC[+57.021]SFN[+1647.613]ITTNIR.G	HexNAc(5)Hex(3)Fuc(1)	C[+57], N[+1648]	996.426	3	2987.26	2987.26	0	3.1	130	Specific	461.84	461.84	11.91	5.07	952	>sp|P2019|HIV1_gp120 glycoprotein OS=Human HIV1 GN=S PE=1 SV=1	1	zy-hiv1-gp120-before-trypsin-r1.14759.14759.3	controllerType=0 controllerNumber=1 scan=14759	40.2901
13836:2	1	K.NC[+57.021]SFN[+1606.587]ITTNIR.G	HexNAc(4)Hex(4)Fuc(1)	C[+57], N[+1607]	1473.62	2	2946.23	2946.23	0	0.7	130	Specific	461.99	375.43	16.65	5.88	952	>sp|P2019|HIV1_gp120 glycoprotein OS=Human HIV1 GN=S PE=1 SV=1	1	zy-hiv1-gp120-before-trypsin-r1.15213.15213.2	controllerType=0 controllerNumber=1 scan=15213	41.4592
13628:3	1	K.NC[+57.021]SFN[+1727.613]ITTNIR.G	HexNAc(3)Hex(6)Fuc(1)	C[+57], N[+1728]	1023.09	3	3067.26	3067.26	0	0.2	130	Specific	462.86	462.86	69.03	5.35	952	>sp|P2019|HIV1_gp120 glycoprotein OS=Human HIV1 GN=S PE=1 SV=1	1	zy-hiv1-gp120-before-trypsin-r1.14988.14988.3	controllerType=0 controllerNumber=1 scan=14988	40.8695
13943:3	1	K.NC[+57.021]SFN[+1647.613]ITTNIR.G	HexNAc(5)Hex(3)Fuc(1)	C[+57], N[+1648]	996.422	3	2987.25	2987.26	0	-1	130	Specific	463.55	393.19	47.26	5.35	952	>sp|P2019|HIV1_gp120 glycoprotein OS=Human HIV1 GN=S PE=1 SV=1	1	zy-hiv1-gp120-before-trypsin-r1.15329.15329.3	controllerType=0 controllerNumber=1 scan=15329	41.7544
16332:3	1	K.NC[+57.021]SFN[+1938.709]ITTNIR.G	HexNAc(5)Hex(3)Fuc(1)NeuAc(1)	C[+57], N[+1939]	1093.46	3	3278.35	3278.35	0	0.4	130	Specific	463.86	463.86	17.53	5.35	952	>sp|P2019|HIV1_gp120 glycoprotein OS=Human HIV1 GN=S PE=1 SV=1	1	zy-hiv1-gp120-before-trypsin-r1.17929.17929.3	controllerType=0 controllerNumber=1 scan=17929	48.6961
14402:3	1	K.NC[+57.021]SFN[+1095.397]ITTNIR.G	HexNAc(3)Hex(3)	C[+57], N[+1095]	812.352	3	2435.04	2435.04	0	0.7	130	Specific	464.37	464.37	30.8	5.35	952	>sp|P2019|HIV1_gp120 glycoprotein OS=Human HIV1 GN=S PE=1 SV=1	1	zy-hiv1-gp120-before-trypsin-r1.15827.15827.3	controllerType=0 controllerNumber=1 scan=15827	43.0819
13826:3	1	K.NC[+57.021]SFN[+1581.555]ITTNIR.G	HexNAc(3)Hex(6)	C[+57], N[+1582]	974.404	3	2921.2	2921.2	0	-0.1	130	Specific	464.66	464.66	66.03	5.35	952	>sp|P2019|HIV1_gp120 glycoprotein OS=Human HIV1 GN=S PE=1 SV=1	1	zy-hiv1-gp120-before-trypsin-r1.15202.15202.3	controllerType=0 controllerNumber=1 scan=15202	41.4326
12835:2	1	K.N[+1540.529]C[+57.021]SFNITTNIR.G	HexNAc(2)Hex(7)	C[+57], N[+1541]	1440.59	2	2880.18	2880.17	0	2.4	130	Specific	465.86	465.86	58.37	5.88	952	>sp|P2019|HIV1_gp120 glycoprotein OS=Human HIV1 GN=S PE=1 SV=1	1	zy-hiv1-gp120-before-trypsin-r1.14130.14130.2	controllerType=0 controllerNumber=1 scan=14130	38.6641
13644:3	1	K.N[+349.137]C[+57.021]SFN[+1403.507]ITTNIR.G	HexNAc(1)Fuc(1),HexNAc(3)Hex(4)Fuc(1)	C[+57], N[+349][+1404]	1031.43	3	3092.29	3092.29	0	-0.4	130	Specific	467.13	467.13	1.91	5.35	952	>sp|P2019|HIV1_gp120 glycoprotein OS=Human HIV1 GN=S PE=1 SV=1	1	zy-hiv1-gp120-before-trypsin-r1.15005.15005.3	controllerType=0 controllerNumber=1 scan=15005	40.9131
16073:3	1	K.NC[+57.021]SFN[+2059.735]ITTNIR.G	HexNAc(4)Hex(5)Fuc(1)NeuAc(1)	C[+57], N[+2060]	1133.8	3	3399.37	3399.38	0	-1.8	130	Specific	467.17	371.24	55.8	5.23	952	>sp|P2019|HIV1_gp120 glycoprotein OS=Human HIV1 GN=S PE=1 SV=1	1	zy-hiv1-gp120-before-trypsin-r1.17647.17647.3	controllerType=0 controllerNumber=1 scan=17647	47.9342
13045:3	1	K.NC[+57.021]SFN[+1809.666]ITTNIR.G	HexNAc(5)Hex(4)Fuc(1)	C[+57], N[+1810]	1050.44	3	3149.31	3149.31	0	0.8	130	Specific	467.75	467.75	6.1	5.28	952	>sp|P2019|HIV1_gp120 glycoprotein OS=Human HIV1 GN=S PE=1 SV=1	1	zy-hiv1-gp120-before-trypsin-r1.14358.14358.3	controllerType=0 controllerNumber=1 scan=14358	39.2589
13197:3	1	K.NC[+57.021]SFN[+1647.613]ITTNIR.G	HexNAc(5)Hex(3)Fuc(1)	C[+57], N[+1648]	996.423	3	2987.26	2987.26	0	-0.2	130	Specific	468.38	468.38	13.97	5.35	952	>sp|P2019|HIV1_gp120 glycoprotein OS=Human HIV1 GN=S PE=1 SV=1	1	zy-hiv1-gp120-before-trypsin-r1.14522.14522.3	controllerType=0 controllerNumber=1 scan=14522	39.6757
14168:2	1	K.N[+1257.449]C[+57.021]SFNITTNIR.G	HexNAc(3)Hex(4)	C[+57], N[+1257]	1299.05	2	2597.1	2597.09	0	3.4	130	Specific	473.04	473.04	31.12	5.67	952	>sp|P2019|HIV1_gp120 glycoprotein OS=Human HIV1 GN=S PE=1 SV=1	1	zy-hiv1-gp120-before-trypsin-r1.15573.15573.2	controllerType=0 controllerNumber=1 scan=15573	42.4204
14183:3	1	K.NC[+57.021]SFN[+1257.449]ITTNIR.G	HexNAc(3)Hex(4)	C[+57], N[+1257]	866.37	3	2597.1	2597.09	0	1.3	130	Specific	473.65	473.65	50.51	5.28	952	>sp|P2019|HIV1_gp120 glycoprotein OS=Human HIV1 GN=S PE=1 SV=1	1	zy-hiv1-gp120-before-trypsin-r1.15589.15589.3	controllerType=0 controllerNumber=1 scan=15589	42.4574
14018:3	1	K.NC[+57.021]SFN[+1378.476]ITTNIR.G	HexNAc(2)Hex(6)	C[+57], N[+1378]	906.711	3	2718.12	2718.12	0	-0.1	130	Specific	473.9	473.9	89.1	5.35	952	>sp|P2019|HIV1_gp120 glycoprotein OS=Human HIV1 GN=S PE=1 SV=1	1	zy-hiv1-gp120-before-trypsin-r1.15410.15410.3	controllerType=0 controllerNumber=1 scan=15410	41.9837
16336:3	1	K.NC[+57.021]SFN[+1897.682]ITTNIR.G	HexNAc(4)Hex(4)Fuc(1)NeuAc(1)	C[+57], N[+1898]	1079.78	3	3237.33	3237.32	0	0.8	130	Specific	476.59	476.59	18.86	5.28	952	>sp|P2019|HIV1_gp120 glycoprotein OS=Human HIV1 GN=S PE=1 SV=1	1	zy-hiv1-gp120-before-trypsin-r1.17933.17933.3	controllerType=0 controllerNumber=1 scan=17933	48.703
13825:3	1	K.NC[+57.021]SFN[+1606.587]ITTNIR.G	HexNAc(4)Hex(4)Fuc(1)	C[+57], N[+1607]	982.747	3	2946.23	2946.23	0	-0.8	130	Specific	477.36	477.36	49.87	5.35	952	>sp|P2019|HIV1_gp120 glycoprotein OS=Human HIV1 GN=S PE=1 SV=1	1	zy-hiv1-gp120-before-trypsin-r1.15201.15201.3	controllerType=0 controllerNumber=1 scan=15201	41.4272
13977:2	1	K.N[+1378.476]C[+57.021]SFNITTNIR.G	HexNAc(2)Hex(6)	C[+57], N[+1378]	1359.56	2	2718.12	2718.12	0	1.6	130	Specific	478.38	478.38	38.91	5.88	952	>sp|P2019|HIV1_gp120 glycoprotein OS=Human HIV1 GN=S PE=1 SV=1	1	zy-hiv1-gp120-before-trypsin-r1.15366.15366.2	controllerType=0 controllerNumber=1 scan=15366	41.8694
12819:2	1	K.NC[+57.021]SFN[+1540.529]ITTNIR.G	HexNAc(2)Hex(7)	C[+57], N[+1541]	1440.59	2	2880.16	2880.17	0	-2.6	130	Specific	478.62	478.62	62.77	5.83	952	>sp|P2019|HIV1_gp120 glycoprotein OS=Human HIV1 GN=S PE=1 SV=1	1	zy-hiv1-gp120-before-trypsin-r1.14112.14112.2	controllerType=0 controllerNumber=1 scan=14112	38.607
13421:3	1	K.N[+349.137]C[+57.021]SFN[+1565.560]ITTNIR.G	HexNAc(1)Fuc(1),HexNAc(3)Hex(5)Fuc(1)	C[+57], N[+349][+1566]	1085.45	3	3254.35	3254.34	0	1.7	130	Specific	480.27	467.86	1.27	5.45	952	>sp|P2019|HIV1_gp120 glycoprotein OS=Human HIV1 GN=S PE=1 SV=1	1	zy-hiv1-gp120-before-trypsin-r1.14764.14764.3	controllerType=0 controllerNumber=1 scan=14764	40.2984
13912:2	1	K.NC[+57.021]SFN[+1444.534]ITTNIR.G	HexNAc(4)Hex(3)Fuc(1)	C[+57], N[+1445]	1392.6	2	2784.18	2784.18	0	2.5	130	Specific	480.69	416.06	4.86	5.63	952	>sp|P2019|HIV1_gp120 glycoprotein OS=Human HIV1 GN=S PE=1 SV=1	1	zy-hiv1-gp120-before-trypsin-r1.15295.15295.2	controllerType=0 controllerNumber=1 scan=15295	41.6723
14038:3	1	K.NC[+57.021]SFN[+1444.534]ITTNIR.G	HexNAc(4)Hex(3)Fuc(1)	C[+57], N[+1445]	928.731	3	2784.18	2784.18	0	0.3	130	Specific	482.65	482.65	54.31	5.53	952	>sp|P2019|HIV1_gp120 glycoprotein OS=Human HIV1 GN=S PE=1 SV=1	1	zy-hiv1-gp120-before-trypsin-r1.15432.15432.3	controllerType=0 controllerNumber=1 scan=15432	42.0294
13277:3	1	K.NC[+57.021]SFN[+1419.502]ITTNIR.G	HexNAc(3)Hex(5)	C[+57], N[+1420]	920.385	3	2759.14	2759.14	0	-1	130	Specific	482.85	482.85	29.6	5.53	952	>sp|P2019|HIV1_gp120 glycoprotein OS=Human HIV1 GN=S PE=1 SV=1	1	zy-hiv1-gp120-before-trypsin-r1.14608.14608.3	controllerType=0 controllerNumber=1 scan=14608	39.892
13446:3	1	K.NC[+57.021]SFN[+1257.449]ITTNIR.G	HexNAc(3)Hex(4)	C[+57], N[+1257]	866.372	3	2597.1	2597.09	0	3.6	130	Specific	485.17	485.17	22.86	5.24	952	>sp|P2019|HIV1_gp120 glycoprotein OS=Human HIV1 GN=S PE=1 SV=1	1	zy-hiv1-gp120-before-trypsin-r1.14791.14791.3	controllerType=0 controllerNumber=1 scan=14791	40.3676
14135:3	1	K.NC[+57.021]SFN[+1241.454]ITTNIR.G	HexNAc(3)Hex(3)Fuc(1)	C[+57], N[+1241]	861.038	3	2581.1	2581.1	0	1.1	130	Specific	487.3	487.3	64.19	5.24	952	>sp|P2019|HIV1_gp120 glycoprotein OS=Human HIV1 GN=S PE=1 SV=1	1	zy-hiv1-gp120-before-trypsin-r1.15537.15537.3	controllerType=0 controllerNumber=1 scan=15537	42.3141
13088:3	1	K.N[+1378.476]C[+57.021]SFNITTNIR.G	HexNAc(2)Hex(6)	C[+57], N[+1378]	906.711	3	2718.12	2718.12	0	-0.1	130	Specific	494.02	494.02	163.45	5.53	952	>sp|P2019|HIV1_gp120 glycoprotein OS=Human HIV1 GN=S PE=1 SV=1	1	zy-hiv1-gp120-before-trypsin-r1.14404.14404.3	controllerType=0 controllerNumber=1 scan=14404	39.3672
13871:3	1	K.NC[+57.021]SFN[+1378.476]ITTNIR.G	HexNAc(2)Hex(6)	C[+57], N[+1378]	906.71	3	2718.11	2718.12	0	-1.2	130	Specific	494.27	494.27	47.74	5.41	952	>sp|P2019|HIV1_gp120 glycoprotein OS=Human HIV1 GN=S PE=1 SV=1	1	zy-hiv1-gp120-before-trypsin-r1.15251.15251.3	controllerType=0 controllerNumber=1 scan=15251	41.5471
13700:3	1	K.NC[+57.021]SFN[+1565.560]ITTNIR.G	HexNAc(3)Hex(5)Fuc(1)	C[+57], N[+1566]	969.072	3	2905.2	2905.2	0	-0.7	130	Specific	494.58	494.58	62.65	5.53	952	>sp|P2019|HIV1_gp120 glycoprotein OS=Human HIV1 GN=S PE=1 SV=1	1	zy-hiv1-gp120-before-trypsin-r1.15066.15066.3	controllerType=0 controllerNumber=1 scan=15066	41.0687
14133:3	1	K.NC[+57.021]SFN[+1216.423]ITTNIR.G	HexNAc(2)Hex(5)	C[+57], N[+1216]	852.694	3	2556.07	2556.07	0	1.3	130	Specific	494.99	494.99	66.07	5.45	952	>sp|P2019|HIV1_gp120 glycoprotein OS=Human HIV1 GN=S PE=1 SV=1	1	zy-hiv1-gp120-before-trypsin-r1.15535.15535.3	controllerType=0 controllerNumber=1 scan=15535	42.3014
15084:3	1	K.NC[+57.021]SFN[+2059.735]ITTNIR.G	HexNAc(4)Hex(5)Fuc(1)NeuAc(1)	C[+57], N[+2060]	1133.8	3	3399.38	3399.38	0	1.7	130	Specific	495.19	482.94	31.2	5.45	952	>sp|P2019|HIV1_gp120 glycoprotein OS=Human HIV1 GN=S PE=1 SV=1	1	zy-hiv1-gp120-before-trypsin-r1.16567.16567.3	controllerType=0 controllerNumber=1 scan=16567	45.0328
13919:3	1	K.NC[+57.021]SFN[+1444.534]ITTNIR.G	HexNAc(4)Hex(3)Fuc(1)	C[+57], N[+1445]	928.73	3	2784.17	2784.18	0	-0.6	130	Specific	495.82	495.82	51.78	5.53	952	>sp|P2019|HIV1_gp120 glycoprotein OS=Human HIV1 GN=S PE=1 SV=1	1	zy-hiv1-gp120-before-trypsin-r1.15303.15303.3	controllerType=0 controllerNumber=1 scan=15303	41.6855
13895:3	1	K.NC[+57.021]SFN[+1403.507]ITTNIR.G	HexNAc(3)Hex(4)Fuc(1)	C[+57], N[+1404]	915.054	3	2743.15	2743.15	0	-0.9	130	Specific	497.08	497.08	63.18	5.53	952	>sp|P2019|HIV1_gp120 glycoprotein OS=Human HIV1 GN=S PE=1 SV=1	1	zy-hiv1-gp120-before-trypsin-r1.15277.15277.3	controllerType=0 controllerNumber=1 scan=15277	41.6167
13072:2	1	K.NC[+57.021]SFN[+1378.476]ITTNIR.G	HexNAc(2)Hex(6)	C[+57], N[+1378]	1359.56	2	2718.12	2718.12	0	0.7	130	Specific	497.3	497.3	62.13	6.05	952	>sp|P2019|HIV1_gp120 glycoprotein OS=Human HIV1 GN=S PE=1 SV=1	1	zy-hiv1-gp120-before-trypsin-r1.14387.14387.2	controllerType=0 controllerNumber=1 scan=14387	39.3323
14063:3	1	K.NC[+57.021]SFN[+1647.613]ITTNIR.G	HexNAc(5)Hex(3)Fuc(1)	C[+57], N[+1648]	996.423	3	2987.25	2987.26	0	-0.9	130	Specific	500.63	420.19	54.8	5.53	952	>sp|P2019|HIV1_gp120 glycoprotein OS=Human HIV1 GN=S PE=1 SV=1	1	zy-hiv1-gp120-before-trypsin-r1.15459.15459.3	controllerType=0 controllerNumber=1 scan=15459	42.0979
13698:2	1	K.NC[+57.021]SFN[+1606.587]ITTNIR.G	HexNAc(4)Hex(4)Fuc(1)	C[+57], N[+1607]	1473.62	2	2946.23	2946.23	0	1.3	130	Specific	500.76	397.64	16.09	6.05	952	>sp|P2019|HIV1_gp120 glycoprotein OS=Human HIV1 GN=S PE=1 SV=1	1	zy-hiv1-gp120-before-trypsin-r1.15063.15063.2	controllerType=0 controllerNumber=1 scan=15063	41.0607
13692:2	1	K.NC[+57.021]SFN[+1565.560]ITTNIR.G	HexNAc(3)Hex(5)Fuc(1)	C[+57], N[+1566]	1453.11	2	2905.21	2905.2	0	1.5	130	Specific	501.52	442.71	6.91	6.05	952	>sp|P2019|HIV1_gp120 glycoprotein OS=Human HIV1 GN=S PE=1 SV=1	1	zy-hiv1-gp120-before-trypsin-r1.15057.15057.2	controllerType=0 controllerNumber=1 scan=15057	41.0509
16570:3	1	K.NC[+57.021]SFN[+1897.682]ITTNIR.G	HexNAc(4)Hex(4)Fuc(1)NeuAc(1)	C[+57], N[+1898]	1079.78	3	3237.33	3237.32	0	1.2	130	Specific	502.13	493.52	19.24	5.45	952	>sp|P2019|HIV1_gp120 glycoprotein OS=Human HIV1 GN=S PE=1 SV=1	1	zy-hiv1-gp120-before-trypsin-r1.18187.18187.3	controllerType=0 controllerNumber=1 scan=18187	49.3742
14078:2	1	K.N[+203.079]C[+57.021]SFNITTNIR.G	HexNAc(1)	C[+57], N[+203]	771.868	2	1542.73	1542.72	0	5.1	130	Specific	502.42	502.42	19.5	5.68	952	>sp|P2019|HIV1_gp120 glycoprotein OS=Human HIV1 GN=S PE=1 SV=1	1	zy-hiv1-gp120-before-trypsin-r1.15475.15475.2	controllerType=0 controllerNumber=1 scan=15475	42.1533
15305:3	1	K.NC[+57.021]SFN[+2018.708]ITTNIR.G	HexNAc(3)Hex(6)Fuc(1)NeuAc(1)	C[+57], N[+2019]	1120.12	3	3358.35	3358.35	0	0.6	130	Specific	504.45	504.45	133.65	5.53	952	>sp|P2019|HIV1_gp120 glycoprotein OS=Human HIV1 GN=S PE=1 SV=1	1	zy-hiv1-gp120-before-trypsin-r1.16806.16806.3	controllerType=0 controllerNumber=1 scan=16806	45.665
12673:3	1	K.NC[+57.021]SFN[+1702.581]ITTNIR.G	HexNAc(2)Hex(8)	C[+57], N[+1703]	1014.75	3	3042.22	3042.22	0	0.2	130	Specific	507	507	139.14	5.53	952	>sp|P2019|HIV1_gp120 glycoprotein OS=Human HIV1 GN=S PE=1 SV=1	1	zy-hiv1-gp120-before-trypsin-r1.13954.13954.3	controllerType=0 controllerNumber=1 scan=13954	38.1946
13554:3	1	K.NC[+57.021]SFN[+1864.634]ITTNIR.G	HexNAc(2)Hex(9)	C[+57], N[+1865]	1068.76	3	3204.27	3204.28	0	-0.5	130	Specific	507.96	507.96	85.68	5.53	952	>sp|P2019|HIV1_gp120 glycoprotein OS=Human HIV1 GN=S PE=1 SV=1	1	zy-hiv1-gp120-before-trypsin-r1.14908.14908.3	controllerType=0 controllerNumber=1 scan=14908	40.6603
16148:3	1	K.NC[+57.021]SFN[+2018.708]ITTNIR.G	HexNAc(3)Hex(6)Fuc(1)NeuAc(1)	C[+57], N[+2019]	1120.12	3	3358.35	3358.35	0	0.9	130	Specific	508.37	508.37	152.78	5.45	952	>sp|P2019|HIV1_gp120 glycoprotein OS=Human HIV1 GN=S PE=1 SV=1	1	zy-hiv1-gp120-before-trypsin-r1.17729.17729.3	controllerType=0 controllerNumber=1 scan=17729	48.1642
13713:3	1	K.N[+349.137]C[+57.021]SFN[+1444.534]ITTNIR.G	HexNAc(1)Fuc(1),HexNAc(4)Hex(3)Fuc(1)	C[+57], N[+349][+1445]	1045.11	3	3133.32	3133.31	0	2.3	130	Specific	508.66	508.66	2.1	5.45	952	>sp|P2019|HIV1_gp120 glycoprotein OS=Human HIV1 GN=S PE=1 SV=1	1	zy-hiv1-gp120-before-trypsin-r1.15080.15080.3	controllerType=0 controllerNumber=1 scan=15080	41.1125
13707:3	1	K.NC[+57.021]SFN[+1971.719]ITTNIR.G	HexNAc(5)Hex(5)Fuc(1)	C[+57], N[+1972]	1104.46	3	3311.37	3311.36	0	2.5	130	Specific	509.62	509.62	14.39	5.45	952	>sp|P2019|HIV1_gp120 glycoprotein OS=Human HIV1 GN=S PE=1 SV=1	1	zy-hiv1-gp120-before-trypsin-r1.15074.15074.3	controllerType=0 controllerNumber=1 scan=15074	41.1027
13702:3	1	K.NC[+57.021]SFN[+1540.529]ITTNIR.G	HexNAc(2)Hex(7)	C[+57], N[+1541]	960.728	3	2880.17	2880.17	0	-0.4	130	Specific	509.66	509.66	71.18	5.53	952	>sp|P2019|HIV1_gp120 glycoprotein OS=Human HIV1 GN=S PE=1 SV=1	1	zy-hiv1-gp120-before-trypsin-r1.15068.15068.3	controllerType=0 controllerNumber=1 scan=15068	41.0795
13271:3	1	K.NC[+57.021]SFN[+1606.587]ITTNIR.G	HexNAc(4)Hex(4)Fuc(1)	C[+57], N[+1607]	982.749	3	2946.23	2946.23	0	1	130	Specific	510.77	510.77	10.99	5.45	952	>sp|P2019|HIV1_gp120 glycoprotein OS=Human HIV1 GN=S PE=1 SV=1	1	zy-hiv1-gp120-before-trypsin-r1.14602.14602.3	controllerType=0 controllerNumber=1 scan=14602	39.8823
13524:3	1	K.NC[+57.021]SFN[+1216.423]ITTNIR.G	HexNAc(2)Hex(5)	C[+57], N[+1216]	852.696	3	2556.07	2556.07	0	2.9	130	Specific	511.84	511.84	112.91	5.24	952	>sp|P2019|HIV1_gp120 glycoprotein OS=Human HIV1 GN=S PE=1 SV=1	1	zy-hiv1-gp120-before-trypsin-r1.14875.14875.3	controllerType=0 controllerNumber=1 scan=14875	40.5806
13439:3	1	K.NC[+57.021]SFN[+1444.534]ITTNIR.G	HexNAc(4)Hex(3)Fuc(1)	C[+57], N[+1445]	928.732	3	2784.18	2784.18	0	2.4	130	Specific	512.08	512.08	17.95	5.45	952	>sp|P2019|HIV1_gp120 glycoprotein OS=Human HIV1 GN=S PE=1 SV=1	1	zy-hiv1-gp120-before-trypsin-r1.14784.14784.3	controllerType=0 controllerNumber=1 scan=14784	40.3561
13050:3	1	K.NC[+57.021]SFN[+1565.560]ITTNIR.G	HexNAc(3)Hex(5)Fuc(1)	C[+57], N[+1566]	969.075	3	2905.21	2905.2	0	2.5	130	Specific	513.04	513.04	29.6	5.45	952	>sp|P2019|HIV1_gp120 glycoprotein OS=Human HIV1 GN=S PE=1 SV=1	1	zy-hiv1-gp120-before-trypsin-r1.14363.14363.3	controllerType=0 controllerNumber=1 scan=14363	39.2672
13024:3	1	K.NC[+57.021]SFN[+1581.555]ITTNIR.G	HexNAc(3)Hex(6)	C[+57], N[+1582]	974.406	3	2921.2	2921.2	0	2	130	Specific	513.18	513.18	29.6	5.45	952	>sp|P2019|HIV1_gp120 glycoprotein OS=Human HIV1 GN=S PE=1 SV=1	1	zy-hiv1-gp120-before-trypsin-r1.14335.14335.3	controllerType=0 controllerNumber=1 scan=14335	39.1953
13757:3	1	K.NC[+57.021]SFN[+1606.587]ITTNIR.G	HexNAc(4)Hex(4)Fuc(1)	C[+57], N[+1607]	982.747	3	2946.23	2946.23	0	-0.8	130	Specific	513.69	513.69	17.06	5.53	952	>sp|P2019|HIV1_gp120 glycoprotein OS=Human HIV1 GN=S PE=1 SV=1	1	zy-hiv1-gp120-before-trypsin-r1.15128.15128.3	controllerType=0 controllerNumber=1 scan=15128	41.2445
13263:3	1	K.N[+1216.423]C[+57.021]SFNITTNIR.G	HexNAc(2)Hex(5)	C[+57], N[+1216]	852.694	3	2556.07	2556.07	0	1.4	130	Specific	514.22	514.22	150.02	5.45	952	>sp|P2019|HIV1_gp120 glycoprotein OS=Human HIV1 GN=S PE=1 SV=1	1	zy-hiv1-gp120-before-trypsin-r1.14593.14593.3	controllerType=0 controllerNumber=1 scan=14593	39.8543
13958:2	1	K.NC[+57.021]SFN[+1241.454]ITTNIR.G	HexNAc(3)Hex(3)Fuc(1)	C[+57], N[+1241]	1291.06	2	2581.1	2581.1	0	2.6	130	Specific	514.59	494.01	8.98	5.84	952	>sp|P2019|HIV1_gp120 glycoprotein OS=Human HIV1 GN=S PE=1 SV=1	1	zy-hiv1-gp120-before-trypsin-r1.15345.15345.2	controllerType=0 controllerNumber=1 scan=15345	41.8078
14234:2	1	K.N[+1216.423]C[+57.021]SFNITTNIR.G	HexNAc(2)Hex(5)	C[+57], N[+1216]	1278.54	2	2556.07	2556.07	0	2.5	130	Specific	515.37	515.37	23.18	5.84	952	>sp|P2019|HIV1_gp120 glycoprotein OS=Human HIV1 GN=S PE=1 SV=1	1	zy-hiv1-gp120-before-trypsin-r1.15645.15645.2	controllerType=0 controllerNumber=1 scan=15645	42.6115
12927:3	1	K.NC[+57.021]SFN[+1768.640]ITTNIR.G	HexNAc(4)Hex(5)Fuc(1)	C[+57], N[+1769]	1036.77	3	3108.28	3108.28	0	0	130	Specific	515.41	515.41	14.84	5.53	952	>sp|P2019|HIV1_gp120 glycoprotein OS=Human HIV1 GN=S PE=1 SV=1	1	zy-hiv1-gp120-before-trypsin-r1.14230.14230.3	controllerType=0 controllerNumber=1 scan=14230	38.9234
15040:2	1	K.N[+568.212]C[+57.021]SFNITTNIR.G	HexNAc(2)Hex(1)	C[+57], N[+568]	954.433	2	1907.86	1907.85	0	2	130	Specific	515.59	515.59	1.27	6.05	952	>sp|P2019|HIV1_gp120 glycoprotein OS=Human HIV1 GN=S PE=1 SV=1	1	zy-hiv1-gp120-before-trypsin-r1.16519.16519.2	controllerType=0 controllerNumber=1 scan=16519	44.9016
18697:3	1	K.NC[+57.021]SFN[+2350.830]ITTNIR.G	HexNAc(4)Hex(5)Fuc(1)NeuAc(2)	C[+57], N[+2351]	1230.84	3	3690.49	3690.47	0	4.9	130	Specific	516.2	516.2	173.73	5.08	952	>sp|P2019|HIV1_gp120 glycoprotein OS=Human HIV1 GN=S PE=1 SV=1	1	zy-hiv1-gp120-before-trypsin-r1.20514.20514.3	controllerType=0 controllerNumber=1 scan=20514	55.661
13911:2	1	K.N[+1419.502]C[+57.021]SFNITTNIR.G	HexNAc(3)Hex(5)	C[+57], N[+1420]	1380.08	2	2759.15	2759.14	0	2.3	130	Specific	520.01	520.01	21.32	6.19	952	>sp|P2019|HIV1_gp120 glycoprotein OS=Human HIV1 GN=S PE=1 SV=1	1	zy-hiv1-gp120-before-trypsin-r1.15294.15294.2	controllerType=0 controllerNumber=1 scan=15294	41.6707
13905:3	1	K.NC[+57.021]SFN[+1647.613]ITTNIR.G	HexNAc(5)Hex(3)Fuc(1)	C[+57], N[+1648]	996.425	3	2987.26	2987.26	0	2.1	130	Specific	520.15	520.15	7.71	5.58	952	>sp|P2019|HIV1_gp120 glycoprotein OS=Human HIV1 GN=S PE=1 SV=1	1	zy-hiv1-gp120-before-trypsin-r1.15288.15288.3	controllerType=0 controllerNumber=1 scan=15288	41.6609
16445:3	1	K.NC[+57.021]SFN[+1897.682]ITTNIR.G	HexNAc(4)Hex(4)Fuc(1)NeuAc(1)	C[+57], N[+1898]	1079.78	3	3237.33	3237.32	0	0.8	130	Specific	521.28	451.39	51.13	5.58	952	>sp|P2019|HIV1_gp120 glycoprotein OS=Human HIV1 GN=S PE=1 SV=1	1	zy-hiv1-gp120-before-trypsin-r1.18051.18051.3	controllerType=0 controllerNumber=1 scan=18051	48.9991
13128:3	1	K.NC[+57.021]SFN[+1419.502]ITTNIR.G	HexNAc(3)Hex(5)	C[+57], N[+1420]	920.388	3	2759.15	2759.14	0	2.1	130	Specific	521.94	521.94	29.6	5.58	952	>sp|P2019|HIV1_gp120 glycoprotein OS=Human HIV1 GN=S PE=1 SV=1	1	zy-hiv1-gp120-before-trypsin-r1.14447.14447.3	controllerType=0 controllerNumber=1 scan=14447	39.4812
16451:3	1	K.NC[+57.021]SFN[+1897.682]ITTNIR.G	HexNAc(4)Hex(4)Fuc(1)NeuAc(1)	C[+57], N[+1898]	1079.78	3	3237.33	3237.32	0	2	130	Specific	528.23	528.23	18.98	5.58	952	>sp|P2019|HIV1_gp120 glycoprotein OS=Human HIV1 GN=S PE=1 SV=1	1	zy-hiv1-gp120-before-trypsin-r1.18058.18058.3	controllerType=0 controllerNumber=1 scan=18058	49.0349
13195:3	1	K.NC[+57.021]SFN[+1565.560]ITTNIR.G	HexNAc(3)Hex(5)Fuc(1)	C[+57], N[+1566]	969.073	3	2905.2	2905.2	0	0.5	130	Specific	528.71	528.71	20.74	5.66	952	>sp|P2019|HIV1_gp120 glycoprotein OS=Human HIV1 GN=S PE=1 SV=1	1	zy-hiv1-gp120-before-trypsin-r1.14520.14520.3	controllerType=0 controllerNumber=1 scan=14520	39.6725
13904:2	1	K.N[+1403.507]C[+57.021]SFNITTNIR.G	HexNAc(3)Hex(4)Fuc(1)	C[+57], N[+1404]	1372.08	2	2743.16	2743.15	0	2.1	130	Specific	530	473.36	15.16	6.19	952	>sp|P2019|HIV1_gp120 glycoprotein OS=Human HIV1 GN=S PE=1 SV=1	1	zy-hiv1-gp120-before-trypsin-r1.15287.15287.2	controllerType=0 controllerNumber=1 scan=15287	41.6593
14027:3	1	K.NC[+57.021]SFN[+1403.507]ITTNIR.G	HexNAc(3)Hex(4)Fuc(1)	C[+57], N[+1404]	915.058	3	2743.16	2743.15	0	3.6	130	Specific	531.57	531.57	29.6	5.37	952	>sp|P2019|HIV1_gp120 glycoprotein OS=Human HIV1 GN=S PE=1 SV=1	1	zy-hiv1-gp120-before-trypsin-r1.15420.15420.3	controllerType=0 controllerNumber=1 scan=15420	42.0097
13157:3	1	K.NC[+57.021]SFN[+1378.476]ITTNIR.G	HexNAc(2)Hex(6)	C[+57], N[+1378]	906.71	3	2718.12	2718.12	0	-0.9	130	Specific	532.07	532.07	144.69	5.66	952	>sp|P2019|HIV1_gp120 glycoprotein OS=Human HIV1 GN=S PE=1 SV=1	1	zy-hiv1-gp120-before-trypsin-r1.14478.14478.3	controllerType=0 controllerNumber=1 scan=14478	39.5553
15601:3	1	K.NC[+57.021]SFN[+1897.682]ITTNIR.G	HexNAc(4)Hex(4)Fuc(1)NeuAc(1)	C[+57], N[+1898]	1079.78	3	3237.33	3237.32	0	1.5	130	Specific	533.9	507.36	18.58	5.58	952	>sp|P2019|HIV1_gp120 glycoprotein OS=Human HIV1 GN=S PE=1 SV=1	1	zy-hiv1-gp120-before-trypsin-r1.17132.17132.3	controllerType=0 controllerNumber=1 scan=17132	46.5719
13920:3	1	K.NC[+57.021]SFN[+1419.502]ITTNIR.G	HexNAc(3)Hex(5)	C[+57], N[+1420]	920.387	3	2759.15	2759.14	0	0.7	130	Specific	537.43	537.43	83.66	5.58	952	>sp|P2019|HIV1_gp120 glycoprotein OS=Human HIV1 GN=S PE=1 SV=1	1	zy-hiv1-gp120-before-trypsin-r1.15304.15304.3	controllerType=0 controllerNumber=1 scan=15304	41.6915
13760:2	1	K.N[+892.317]C[+57.021]SFNITTNIR.G	HexNAc(2)Hex(3)	C[+57], N[+892]	1116.48	2	2231.96	2231.96	0	0.1	130	Specific	537.7	537.7	85.54	6.26	952	>sp|P2019|HIV1_gp120 glycoprotein OS=Human HIV1 GN=S PE=1 SV=1	1	zy-hiv1-gp120-before-trypsin-r1.15131.15131.2	controllerType=0 controllerNumber=1 scan=15131	41.2494
14047:3	1	K.NC[+57.021]SFN[+1419.502]ITTNIR.G	HexNAc(3)Hex(5)	C[+57], N[+1420]	920.391	3	2759.16	2759.14	0	5.6	130	Specific	540.36	540.36	29.6	5.21	952	>sp|P2019|HIV1_gp120 glycoprotein OS=Human HIV1 GN=S PE=1 SV=1	1	zy-hiv1-gp120-before-trypsin-r1.15442.15442.3	controllerType=0 controllerNumber=1 scan=15442	42.0703
13448:3	1	K.N[+552.217]C[+57.021]SFN[+1403.507]ITTNIR.G	HexNAc(2)Fuc(1),HexNAc(3)Hex(4)Fuc(1)	C[+57], N[+552][+1404]	1099.13	3	3295.37	3295.37	0	1.5	130	Specific	542.36	542.36	0.28	5.58	952	>sp|P2019|HIV1_gp120 glycoprotein OS=Human HIV1 GN=S PE=1 SV=1	1	zy-hiv1-gp120-before-trypsin-r1.14793.14793.3	controllerType=0 controllerNumber=1 scan=14793	40.3709
13525:3	1	K.NC[+57.021]SFN[+1241.454]ITTNIR.G	HexNAc(3)Hex(3)Fuc(1)	C[+57], N[+1241]	861.039	3	2581.1	2581.1	0	2.3	130	Specific	547.89	547.89	29.6	5.58	952	>sp|P2019|HIV1_gp120 glycoprotein OS=Human HIV1 GN=S PE=1 SV=1	1	zy-hiv1-gp120-before-trypsin-r1.14876.14876.3	controllerType=0 controllerNumber=1 scan=14876	40.5822
13093:3	1	K.NC[+57.021]SFN[+1606.587]ITTNIR.G	HexNAc(4)Hex(4)Fuc(1)	C[+57], N[+1607]	982.746	3	2946.22	2946.23	0	-1.9	130	Specific	548.79	548.79	17.1	5.54	952	>sp|P2019|HIV1_gp120 glycoprotein OS=Human HIV1 GN=S PE=1 SV=1	1	zy-hiv1-gp120-before-trypsin-r1.14410.14410.3	controllerType=0 controllerNumber=1 scan=14410	39.3934
15302:3	1	K.NC[+57.021]SFN[+2059.735]ITTNIR.G	HexNAc(4)Hex(5)Fuc(1)NeuAc(1)	C[+57], N[+2060]	1133.8	3	3399.39	3399.38	0	3.5	130	Specific	549.04	524.54	19.8	5.37	952	>sp|P2019|HIV1_gp120 glycoprotein OS=Human HIV1 GN=S PE=1 SV=1	1	zy-hiv1-gp120-before-trypsin-r1.16803.16803.3	controllerType=0 controllerNumber=1 scan=16803	45.6603
13605:3	1	K.NC[+57.021]SFN[+1702.581]ITTNIR.G	HexNAc(2)Hex(8)	C[+57], N[+1703]	1014.75	3	3042.22	3042.22	0	-0.5	130	Specific	549.05	549.05	98.29	5.66	952	>sp|P2019|HIV1_gp120 glycoprotein OS=Human HIV1 GN=S PE=1 SV=1	1	zy-hiv1-gp120-before-trypsin-r1.14963.14963.3	controllerType=0 controllerNumber=1 scan=14963	40.811
13320:3	1	K.NC[+57.021]SFN[+1403.507]ITTNIR.G	HexNAc(3)Hex(4)Fuc(1)	C[+57], N[+1404]	915.055	3	2743.15	2743.15	0	0.3	130	Specific	551.71	551.71	29.6	5.66	952	>sp|P2019|HIV1_gp120 glycoprotein OS=Human HIV1 GN=S PE=1 SV=1	1	zy-hiv1-gp120-before-trypsin-r1.14655.14655.3	controllerType=0 controllerNumber=1 scan=14655	40.021
14022:2	1	K.N[+1444.534]C[+57.021]SFNITTNIR.G	HexNAc(4)Hex(3)Fuc(1)	C[+57], N[+1445]	1392.6	2	2784.19	2784.18	0	3.4	130	Specific	554.49	491.03	2.95	5.98	952	>sp|P2019|HIV1_gp120 glycoprotein OS=Human HIV1 GN=S PE=1 SV=1	1	zy-hiv1-gp120-before-trypsin-r1.15415.15415.2	controllerType=0 controllerNumber=1 scan=15415	42.0015
15877:3	1	K.NC[+57.021]SFN[+2059.735]ITTNIR.G	HexNAc(4)Hex(5)Fuc(1)NeuAc(1)	C[+57], N[+2060]	1133.8	3	3399.38	3399.38	0	1.6	130	Specific	557.3	532.21	31.2	5.58	952	>sp|P2019|HIV1_gp120 glycoprotein OS=Human HIV1 GN=S PE=1 SV=1	1	zy-hiv1-gp120-before-trypsin-r1.17434.17434.3	controllerType=0 controllerNumber=1 scan=17434	47.3858
13807:2	1	K.N[+1540.529]C[+57.021]SFNITTNIR.G	HexNAc(2)Hex(7)	C[+57], N[+1541]	1440.59	2	2880.18	2880.17	0	3.2	130	Specific	561.25	561.25	33.05	6.89	952	>sp|P2019|HIV1_gp120 glycoprotein OS=Human HIV1 GN=S PE=1 SV=1	1	zy-hiv1-gp120-before-trypsin-r1.15182.15182.2	controllerType=0 controllerNumber=1 scan=15182	41.3833
13756:3	1	K.NC[+57.021]SFN[+1809.666]ITTNIR.G	HexNAc(5)Hex(4)Fuc(1)	C[+57], N[+1810]	1050.44	3	3149.31	3149.31	0	1	130	Specific	563.96	563.96	13.16	6.5	952	>sp|P2019|HIV1_gp120 glycoprotein OS=Human HIV1 GN=S PE=1 SV=1	1	zy-hiv1-gp120-before-trypsin-r1.15127.15127.3	controllerType=0 controllerNumber=1 scan=15127	41.2429
16079:3	1	K.NC[+57.021]SFN[+2059.735]ITTNIR.G	HexNAc(4)Hex(5)Fuc(1)NeuAc(1)	C[+57], N[+2060]	1133.8	3	3399.38	3399.38	0	0.8	130	Specific	567.57	537.87	31.2	6.5	952	>sp|P2019|HIV1_gp120 glycoprotein OS=Human HIV1 GN=S PE=1 SV=1	1	zy-hiv1-gp120-before-trypsin-r1.17654.17654.3	controllerType=0 controllerNumber=1 scan=17654	47.9683
15572:3	1	K.NC[+57.021]SFN[+1897.682]ITTNIR.G	HexNAc(4)Hex(4)Fuc(1)NeuAc(1)	C[+57], N[+1898]	1079.78	3	3237.32	3237.32	0	-0.1	130	Specific	570.42	490.88	18.26	6.58	952	>sp|P2019|HIV1_gp120 glycoprotein OS=Human HIV1 GN=S PE=1 SV=1	1	zy-hiv1-gp120-before-trypsin-r1.17099.17099.3	controllerType=0 controllerNumber=1 scan=17099	46.4685
14240:3	1	K.NC[+57.021]SFN[+1298.476]ITTNIR.G	HexNAc(4)Hex(3)	C[+57], N[+1298]	880.046	3	2638.12	2638.12	0	1.8	130	Specific	571.46	571.46	18.33	6.5	952	>sp|P2019|HIV1_gp120 glycoprotein OS=Human HIV1 GN=S PE=1 SV=1	1	zy-hiv1-gp120-before-trypsin-r1.15651.15651.3	controllerType=0 controllerNumber=1 scan=15651	42.6217
13633:3	1	K.NC[+57.021]SFN[+1809.666]ITTNIR.G	HexNAc(5)Hex(4)Fuc(1)	C[+57], N[+1810]	1050.44	3	3149.31	3149.31	0	0	130	Specific	571.53	571.53	7.49	6.58	952	>sp|P2019|HIV1_gp120 glycoprotein OS=Human HIV1 GN=S PE=1 SV=1	1	zy-hiv1-gp120-before-trypsin-r1.14994.14994.3	controllerType=0 controllerNumber=1 scan=14994	40.8948
13301:3	1	K.NC[+57.021]SFN[+1403.507]ITTNIR.G	HexNAc(3)Hex(4)Fuc(1)	C[+57], N[+1404]	915.056	3	2743.15	2743.15	0	0.9	130	Specific	571.73	571.73	29.6	6.5	952	>sp|P2019|HIV1_gp120 glycoprotein OS=Human HIV1 GN=S PE=1 SV=1	1	zy-hiv1-gp120-before-trypsin-r1.14634.14634.3	controllerType=0 controllerNumber=1 scan=14634	39.9607
14165:3	1	K.NC[+57.021]SFN[+1257.449]ITTNIR.G	HexNAc(3)Hex(4)	C[+57], N[+1257]	866.372	3	2597.1	2597.09	0	4.2	130	Specific	572.13	572.13	29.6	6.29	952	>sp|P2019|HIV1_gp120 glycoprotein OS=Human HIV1 GN=S PE=1 SV=1	1	zy-hiv1-gp120-before-trypsin-r1.15570.15570.3	controllerType=0 controllerNumber=1 scan=15570	42.4154
14424:3	1	K.NC[+57.021]SFN[+1054.370]ITTNIR.G	HexNAc(2)Hex(4)	C[+57], N[+1054]	798.677	3	2394.02	2394.01	0	1.4	130	Specific	576.9	576.9	132.74	6.5	952	>sp|P2019|HIV1_gp120 glycoprotein OS=Human HIV1 GN=S PE=1 SV=1	1	zy-hiv1-gp120-before-trypsin-r1.15851.15851.3	controllerType=0 controllerNumber=1 scan=15851	43.1472
13835:2	1	K.N[+1378.476]C[+57.021]SFNITTNIR.G	HexNAc(2)Hex(6)	C[+57], N[+1378]	1359.56	2	2718.12	2718.12	0	-0.3	130	Specific	582.18	582.18	20.59	7.18	952	>sp|P2019|HIV1_gp120 glycoprotein OS=Human HIV1 GN=S PE=1 SV=1	1	zy-hiv1-gp120-before-trypsin-r1.15212.15212.2	controllerType=0 controllerNumber=1 scan=15212	41.4575
13647:3	1	K.NC[+57.021]SFN[+1606.587]ITTNIR.G	HexNAc(4)Hex(4)Fuc(1)	C[+57], N[+1607]	982.747	3	2946.23	2946.23	0	-1.3	130	Specific	587.06	575.45	17.59	6.45	952	>sp|P2019|HIV1_gp120 glycoprotein OS=Human HIV1 GN=S PE=1 SV=1	1	zy-hiv1-gp120-before-trypsin-r1.15008.15008.3	controllerType=0 controllerNumber=1 scan=15008	40.918
13710:3	1	K.NC[+57.021]SFN[+1702.581]ITTNIR.G	HexNAc(2)Hex(8)	C[+57], N[+1703]	1014.75	3	3042.23	3042.22	0	1.5	130	Specific	595.02	595.02	110.65	6.5	952	>sp|P2019|HIV1_gp120 glycoprotein OS=Human HIV1 GN=S PE=1 SV=1	1	zy-hiv1-gp120-before-trypsin-r1.15077.15077.3	controllerType=0 controllerNumber=1 scan=15077	41.1076
13914:3	1	K.NC[+57.021]SFN[+1540.529]ITTNIR.G	HexNAc(2)Hex(7)	C[+57], N[+1541]	960.729	3	2880.17	2880.17	0	0.7	130	Specific	596.16	596.16	221.75	6.58	952	>sp|P2019|HIV1_gp120 glycoprotein OS=Human HIV1 GN=S PE=1 SV=1	1	zy-hiv1-gp120-before-trypsin-r1.15297.15297.3	controllerType=0 controllerNumber=1 scan=15297	41.6755
13832:3	1	K.NC[+57.021]SFN[+1581.555]ITTNIR.G	HexNAc(3)Hex(6)	C[+57], N[+1582]	974.405	3	2921.2	2921.2	0	0.6	130	Specific	601.95	601.95	29.6	7.58	952	>sp|P2019|HIV1_gp120 glycoprotein OS=Human HIV1 GN=S PE=1 SV=1	1	zy-hiv1-gp120-before-trypsin-r1.15209.15209.3	controllerType=0 controllerNumber=1 scan=15209	41.4527
13591:2	1	K.N[+1702.581]C[+57.021]SFNITTNIR.G	HexNAc(2)Hex(8)	C[+57], N[+1703]	1521.62	2	3042.23	3042.22	0	0.9	130	Specific	603.6	603.6	52.73	8.1	952	>sp|P2019|HIV1_gp120 glycoprotein OS=Human HIV1 GN=S PE=1 SV=1	1	zy-hiv1-gp120-before-trypsin-r1.14948.14948.2	controllerType=0 controllerNumber=1 scan=14948	40.7701
16215:3	1	K.NC[+57.021]SFN[+1897.682]ITTNIR.G	HexNAc(4)Hex(4)Fuc(1)NeuAc(1)	C[+57], N[+1898]	1079.78	3	3237.31	3237.32	0	-3.4	130	Specific	607.46	521.17	19.97	6.96	952	>sp|P2019|HIV1_gp120 glycoprotein OS=Human HIV1 GN=S PE=1 SV=1	1	zy-hiv1-gp120-before-trypsin-r1.17802.17802.3	controllerType=0 controllerNumber=1 scan=17802	48.361
13274:2	1	K.N[+1216.423]C[+57.021]SFNITTNIR.G	HexNAc(2)Hex(5)	C[+57], N[+1216]	1278.54	2	2556.07	2556.07	0	1.1	130	Specific	607.51	607.51	99.24	8.1	952	>sp|P2019|HIV1_gp120 glycoprotein OS=Human HIV1 GN=S PE=1 SV=1	1	zy-hiv1-gp120-before-trypsin-r1.14605.14605.2	controllerType=0 controllerNumber=1 scan=14605	39.8871
13683:3	1	K.NC[+57.021]SFN[+1768.640]ITTNIR.G	HexNAc(4)Hex(5)Fuc(1)	C[+57], N[+1769]	1036.77	3	3108.28	3108.28	0	1	130	Specific	614.17	614.17	10.78	7.5	952	>sp|P2019|HIV1_gp120 glycoprotein OS=Human HIV1 GN=S PE=1 SV=1	1	zy-hiv1-gp120-before-trypsin-r1.15048.15048.3	controllerType=0 controllerNumber=1 scan=15048	41.0361
13877:3	1	K.NC[+57.021]SFN[+1606.587]ITTNIR.G	HexNAc(4)Hex(4)Fuc(1)	C[+57], N[+1607]	982.75	3	2946.24	2946.23	0	2.7	130	Specific	620.85	620.85	16.04	7.29	952	>sp|P2019|HIV1_gp120 glycoprotein OS=Human HIV1 GN=S PE=1 SV=1	1	zy-hiv1-gp120-before-trypsin-r1.15258.15258.3	controllerType=0 controllerNumber=1 scan=15258	41.5845
14020:3	1	K.NC[+57.021]SFN[+1444.534]ITTNIR.G	HexNAc(4)Hex(3)Fuc(1)	C[+57], N[+1445]	928.733	3	2784.19	2784.18	0	3.3	130	Specific	622.35	622.35	17.21	7.29	952	>sp|P2019|HIV1_gp120 glycoprotein OS=Human HIV1 GN=S PE=1 SV=1	1	zy-hiv1-gp120-before-trypsin-r1.15413.15413.3	controllerType=0 controllerNumber=1 scan=15413	41.9971
13394:3	1	K.NC[+57.021]SFN[+1216.423]ITTNIR.G	HexNAc(2)Hex(5)	C[+57], N[+1216]	852.694	3	2556.07	2556.07	0	0.8	130	Specific	627.48	627.48	88.54	7.5	952	>sp|P2019|HIV1_gp120 glycoprotein OS=Human HIV1 GN=S PE=1 SV=1	1	zy-hiv1-gp120-before-trypsin-r1.14735.14735.3	controllerType=0 controllerNumber=1 scan=14735	40.2267
12926:3	1	K.NC[+57.021]SFN[+1540.529]ITTNIR.G	HexNAc(2)Hex(7)	C[+57], N[+1541]	960.729	3	2880.17	2880.17	0	0.8	130	Specific	627.87	627.87	56.48	7.5	952	>sp|P2019|HIV1_gp120 glycoprotein OS=Human HIV1 GN=S PE=1 SV=1	1	zy-hiv1-gp120-before-trypsin-r1.14229.14229.3	controllerType=0 controllerNumber=1 scan=14229	38.9218
13855:3	1	K.NC[+57.021]SFN[+1565.560]ITTNIR.G	HexNAc(3)Hex(5)Fuc(1)	C[+57], N[+1566]	969.074	3	2905.21	2905.2	0	1.5	130	Specific	629.32	629.32	29.6	7.5	952	>sp|P2019|HIV1_gp120 glycoprotein OS=Human HIV1 GN=S PE=1 SV=1	1	zy-hiv1-gp120-before-trypsin-r1.15234.15234.3	controllerType=0 controllerNumber=1 scan=15234	41.5193
14021:3	1	K.NC[+57.021]SFN[+1647.613]ITTNIR.G	HexNAc(5)Hex(3)Fuc(1)	C[+57], N[+1648]	996.426	3	2987.26	2987.26	0	3.1	130	Specific	629.86	629.86	16.24	7.29	952	>sp|P2019|HIV1_gp120 glycoprotein OS=Human HIV1 GN=S PE=1 SV=1	1	zy-hiv1-gp120-before-trypsin-r1.15414.15414.3	controllerType=0 controllerNumber=1 scan=15414	41.9994
12805:3	1	K.NC[+57.021]SFN[+1540.529]ITTNIR.G	HexNAc(2)Hex(7)	C[+57], N[+1541]	960.728	3	2880.17	2880.17	0	-0.1	130	Specific	631.61	631.61	51.32	7.58	952	>sp|P2019|HIV1_gp120 glycoprotein OS=Human HIV1 GN=S PE=1 SV=1	1	zy-hiv1-gp120-before-trypsin-r1.14098.14098.3	controllerType=0 controllerNumber=1 scan=14098	38.5841
13998:2	1	K.N[+1216.423]C[+57.021]SFNITTNIR.G	HexNAc(2)Hex(5)	C[+57], N[+1216]	1278.54	2	2556.07	2556.07	0	0.4	130	Specific	637.98	637.98	59.83	8.18	952	>sp|P2019|HIV1_gp120 glycoprotein OS=Human HIV1 GN=S PE=1 SV=1	1	zy-hiv1-gp120-before-trypsin-r1.15389.15389.2	controllerType=0 controllerNumber=1 scan=15389	41.9316
13902:3	1	K.NC[+57.021]SFN[+1403.507]ITTNIR.G	HexNAc(3)Hex(4)Fuc(1)	C[+57], N[+1404]	915.056	3	2743.15	2743.15	0	1.2	130	Specific	643.1	643.1	18.33	7.5	952	>sp|P2019|HIV1_gp120 glycoprotein OS=Human HIV1 GN=S PE=1 SV=1	1	zy-hiv1-gp120-before-trypsin-r1.15285.15285.3	controllerType=0 controllerNumber=1 scan=15285	41.6555
13561:3	1	K.NC[+57.021]SFN[+1768.640]ITTNIR.G	HexNAc(4)Hex(5)Fuc(1)	C[+57], N[+1769]	1036.77	3	3108.28	3108.28	0	0.8	130	Specific	643.53	643.53	16.73	7.5	952	>sp|P2019|HIV1_gp120 glycoprotein OS=Human HIV1 GN=S PE=1 SV=1	1	zy-hiv1-gp120-before-trypsin-r1.14916.14916.3	controllerType=0 controllerNumber=1 scan=14916	40.6934
13319:3	1	K.NC[+57.021]SFN[+1444.534]ITTNIR.G	HexNAc(4)Hex(3)Fuc(1)	C[+57], N[+1445]	928.73	3	2784.18	2784.18	0	0.1	130	Specific	649.16	649.16	17.99	7.58	952	>sp|P2019|HIV1_gp120 glycoprotein OS=Human HIV1 GN=S PE=1 SV=1	1	zy-hiv1-gp120-before-trypsin-r1.14654.14654.3	controllerType=0 controllerNumber=1 scan=14654	40.0194
13974:3	1	K.NC[+57.021]SFN[+1378.476]ITTNIR.G	HexNAc(2)Hex(6)	C[+57], N[+1378]	906.713	3	2718.12	2718.12	0	2.5	130	Specific	654.19	654.19	128.84	8.5	952	>sp|P2019|HIV1_gp120 glycoprotein OS=Human HIV1 GN=S PE=1 SV=1	1	zy-hiv1-gp120-before-trypsin-r1.15363.15363.3	controllerType=0 controllerNumber=1 scan=15363	41.8641
13613:3	1	K.NC[+57.021]SFN[+1727.613]ITTNIR.G	HexNAc(3)Hex(6)Fuc(1)	C[+57], N[+1728]	1023.09	3	3067.26	3067.26	0	0.3	130	Specific	656.61	656.61	31.2	8.58	952	>sp|P2019|HIV1_gp120 glycoprotein OS=Human HIV1 GN=S PE=1 SV=1	1	zy-hiv1-gp120-before-trypsin-r1.14972.14972.3	controllerType=0 controllerNumber=1 scan=14972	40.8343
13539:3	1	K.NC[+57.021]SFN[+1864.634]ITTNIR.G	HexNAc(2)Hex(9)	C[+57], N[+1865]	1068.77	3	3204.28	3204.28	0	1.9	130	Specific	659.45	659.45	106.84	8.5	952	>sp|P2019|HIV1_gp120 glycoprotein OS=Human HIV1 GN=S PE=1 SV=1	1	zy-hiv1-gp120-before-trypsin-r1.14892.14892.3	controllerType=0 controllerNumber=1 scan=14892	40.6301
13858:2	1	K.N[+1378.476]C[+57.021]SFNITTNIR.G	HexNAc(2)Hex(6)	C[+57], N[+1378]	1359.57	2	2718.13	2718.12	0	2.7	130	Specific	659.83	659.83	54.41	8.89	952	>sp|P2019|HIV1_gp120 glycoprotein OS=Human HIV1 GN=S PE=1 SV=1	1	zy-hiv1-gp120-before-trypsin-r1.15237.15237.2	controllerType=0 controllerNumber=1 scan=15237	41.5241
14396:2	1	K.N[+1054.370]C[+57.021]SFNITTNIR.G	HexNAc(2)Hex(4)	C[+57], N[+1054]	1197.51	2	2394.01	2394.01	0	0.9	130	Specific	662.07	662.07	41.92	9.1	952	>sp|P2019|HIV1_gp120 glycoprotein OS=Human HIV1 GN=S PE=1 SV=1	1	zy-hiv1-gp120-before-trypsin-r1.15821.15821.2	controllerType=0 controllerNumber=1 scan=15821	43.071
13689:2	1	K.N[+1540.529]C[+57.021]SFNITTNIR.G	HexNAc(2)Hex(7)	C[+57], N[+1541]	1440.59	2	2880.18	2880.17	0	1.7	130	Specific	662.21	662.21	32.27	9.1	952	>sp|P2019|HIV1_gp120 glycoprotein OS=Human HIV1 GN=S PE=1 SV=1	1	zy-hiv1-gp120-before-trypsin-r1.15054.15054.2	controllerType=0 controllerNumber=1 scan=15054	41.046
13906:3	1	K.NC[+57.021]SFN[+1444.534]ITTNIR.G	HexNAc(4)Hex(3)Fuc(1)	C[+57], N[+1445]	928.731	3	2784.18	2784.18	0	1.4	130	Specific	662.67	662.67	17.08	8.5	952	>sp|P2019|HIV1_gp120 glycoprotein OS=Human HIV1 GN=S PE=1 SV=1	1	zy-hiv1-gp120-before-trypsin-r1.15289.15289.3	controllerType=0 controllerNumber=1 scan=15289	41.6625
13784:3	1	K.NC[+57.021]SFN[+1647.613]ITTNIR.G	HexNAc(5)Hex(3)Fuc(1)	C[+57], N[+1648]	996.425	3	2987.26	2987.26	0	1.6	130	Specific	664.84	664.84	12.87	8.5	952	>sp|P2019|HIV1_gp120 glycoprotein OS=Human HIV1 GN=S PE=1 SV=1	1	zy-hiv1-gp120-before-trypsin-r1.15157.15157.3	controllerType=0 controllerNumber=1 scan=15157	41.3176
13767:3	1	K.NC[+57.021]SFN[+892.317]ITTNIR.G	HexNAc(2)Hex(3)	C[+57], N[+892]	744.658	3	2231.96	2231.96	0	0.4	130	Specific	667.37	667.37	98.67	8.58	952	>sp|P2019|HIV1_gp120 glycoprotein OS=Human HIV1 GN=S PE=1 SV=1	1	zy-hiv1-gp120-before-trypsin-r1.15138.15138.3	controllerType=0 controllerNumber=1 scan=15138	41.2608
13573:3	1	K.NC[+57.021]SFN[+1054.370]ITTNIR.G	HexNAc(2)Hex(4)	C[+57], N[+1054]	798.675	3	2394.01	2394.01	0	-0.2	130	Specific	668.46	668.46	114.72	8.58	952	>sp|P2019|HIV1_gp120 glycoprotein OS=Human HIV1 GN=S PE=1 SV=1	1	zy-hiv1-gp120-before-trypsin-r1.14928.14928.3	controllerType=0 controllerNumber=1 scan=14928	40.713
13730:3	1	K.NC[+57.021]SFN[+1565.560]ITTNIR.G	HexNAc(3)Hex(5)Fuc(1)	C[+57], N[+1566]	969.072	3	2905.2	2905.2	0	-0.9	130	Specific	670.88	670.88	20.17	8.58	952	>sp|P2019|HIV1_gp120 glycoprotein OS=Human HIV1 GN=S PE=1 SV=1	1	zy-hiv1-gp120-before-trypsin-r1.15099.15099.3	controllerType=0 controllerNumber=1 scan=15099	41.1713
14116:2	1	K.N[+1216.423]C[+57.021]SFNITTNIR.G	HexNAc(2)Hex(5)	C[+57], N[+1216]	1278.54	2	2556.07	2556.07	0	1.5	130	Specific	672.73	672.73	66.79	9.1	952	>sp|P2019|HIV1_gp120 glycoprotein OS=Human HIV1 GN=S PE=1 SV=1	1	zy-hiv1-gp120-before-trypsin-r1.15517.15517.2	controllerType=0 controllerNumber=1 scan=15517	42.2709
13583:3	1	K.NC[+57.021]SFN[+1702.581]ITTNIR.G	HexNAc(2)Hex(8)	C[+57], N[+1703]	1014.75	3	3042.22	3042.22	0	0.2	130	Specific	675.5	675.5	108.91	8.58	952	>sp|P2019|HIV1_gp120 glycoprotein OS=Human HIV1 GN=S PE=1 SV=1	1	zy-hiv1-gp120-before-trypsin-r1.14940.14940.3	controllerType=0 controllerNumber=1 scan=14940	40.7558
14515:2	1	K.N[+892.317]C[+57.021]SFNITTNIR.G	HexNAc(2)Hex(3)	C[+57], N[+892]	1116.48	2	2231.96	2231.96	0	1.3	130	Specific	676.42	676.42	50.16	9.1	952	>sp|P2019|HIV1_gp120 glycoprotein OS=Human HIV1 GN=S PE=1 SV=1	1	zy-hiv1-gp120-before-trypsin-r1.15950.15950.2	controllerType=0 controllerNumber=1 scan=15950	43.4087
13663:3	1	K.NC[+57.021]SFN[+1540.529]ITTNIR.G	HexNAc(2)Hex(7)	C[+57], N[+1541]	960.731	3	2880.18	2880.17	0	2.7	130	Specific	680.39	680.39	112.78	8.29	952	>sp|P2019|HIV1_gp120 glycoprotein OS=Human HIV1 GN=S PE=1 SV=1	1	zy-hiv1-gp120-before-trypsin-r1.15026.15026.3	controllerType=0 controllerNumber=1 scan=15026	40.9755
13927:3	1	K.NC[+57.021]SFN[+1419.502]ITTNIR.G	HexNAc(3)Hex(5)	C[+57], N[+1420]	920.389	3	2759.15	2759.14	0	3.1	130	Specific	688.07	688.07	29.6	8.29	952	>sp|P2019|HIV1_gp120 glycoprotein OS=Human HIV1 GN=S PE=1 SV=1	1	zy-hiv1-gp120-before-trypsin-r1.15312.15312.3	controllerType=0 controllerNumber=1 scan=15312	41.7265
13069:3	1	K.NC[+57.021]SFN[+1378.476]ITTNIR.G	HexNAc(2)Hex(6)	C[+57], N[+1378]	906.712	3	2718.12	2718.12	0	1.7	130	Specific	690.87	690.87	60.81	8.5	952	>sp|P2019|HIV1_gp120 glycoprotein OS=Human HIV1 GN=S PE=1 SV=1	1	zy-hiv1-gp120-before-trypsin-r1.14384.14384.3	controllerType=0 controllerNumber=1 scan=14384	39.3275
14233:3	1	K.NC[+57.021]SFN[+1216.423]ITTNIR.G	HexNAc(2)Hex(5)	C[+57], N[+1216]	852.695	3	2556.07	2556.07	0	2	130	Specific	701.84	701.84	165.17	9.5	952	>sp|P2019|HIV1_gp120 glycoprotein OS=Human HIV1 GN=S PE=1 SV=1	1	zy-hiv1-gp120-before-trypsin-r1.15644.15644.3	controllerType=0 controllerNumber=1 scan=15644	42.6092
14311:3	1	K.NC[+57.021]SFN[+1054.370]ITTNIR.G	HexNAc(2)Hex(4)	C[+57], N[+1054]	798.677	3	2394.02	2394.01	0	2.2	130	Specific	715.86	715.86	159.69	9.5	952	>sp|P2019|HIV1_gp120 glycoprotein OS=Human HIV1 GN=S PE=1 SV=1	1	zy-hiv1-gp120-before-trypsin-r1.15728.15728.3	controllerType=0 controllerNumber=1 scan=15728	42.8241
13856:3	1	K.NC[+57.021]SFN[+1378.476]ITTNIR.G	HexNAc(2)Hex(6)	C[+57], N[+1378]	906.712	3	2718.12	2718.12	0	1.2	130	Specific	721.16	721.16	113.66	9.5	952	>sp|P2019|HIV1_gp120 glycoprotein OS=Human HIV1 GN=S PE=1 SV=1	1	zy-hiv1-gp120-before-trypsin-r1.15235.15235.3	controllerType=0 controllerNumber=1 scan=15235	41.5209
13997:3	1	K.NC[+57.021]SFN[+1216.423]ITTNIR.G	HexNAc(2)Hex(5)	C[+57], N[+1216]	852.693	3	2556.06	2556.07	0	-0.3	130	Specific	728.65	728.65	105.03	9.58	952	>sp|P2019|HIV1_gp120 glycoprotein OS=Human HIV1 GN=S PE=1 SV=1	1	zy-hiv1-gp120-before-trypsin-r1.15388.15388.3	controllerType=0 controllerNumber=1 scan=15388	41.9295
14035:3	1	K.NC[+57.021]SFN[+1054.370]ITTNIR.G	HexNAc(2)Hex(4)	C[+57], N[+1054]	798.68	3	2394.03	2394.01	0	5.7	130	Specific	729.42	729.42	111.33	9.13	952	>sp|P2019|HIV1_gp120 glycoprotein OS=Human HIV1 GN=S PE=1 SV=1	1	zy-hiv1-gp120-before-trypsin-r1.15428.15428.3	controllerType=0 controllerNumber=1 scan=15428	42.0228
14115:3	1	K.NC[+57.021]SFN[+1216.423]ITTNIR.G	HexNAc(2)Hex(5)	C[+57], N[+1216]	852.694	3	2556.07	2556.07	0	1	130	Specific	735.89	735.89	121.73	9.5	952	>sp|P2019|HIV1_gp120 glycoprotein OS=Human HIV1 GN=S PE=1 SV=1	1	zy-hiv1-gp120-before-trypsin-r1.15516.15516.3	controllerType=0 controllerNumber=1 scan=15516	42.2686
13779:3	1	K.NC[+57.021]SFN[+1540.529]ITTNIR.G	HexNAc(2)Hex(7)	C[+57], N[+1541]	960.729	3	2880.17	2880.17	0	0.9	130	Specific	759.37	759.37	193.53	10.5	952	>sp|P2019|HIV1_gp120 glycoprotein OS=Human HIV1 GN=S PE=1 SV=1	1	zy-hiv1-gp120-before-trypsin-r1.15152.15152.3	controllerType=0 controllerNumber=1 scan=15152	41.3091
13270:3	1	K.NC[+57.021]SFN[+1216.423]ITTNIR.G	HexNAc(2)Hex(5)	C[+57], N[+1216]	852.694	3	2556.07	2556.07	0	0.6	130	Specific	765.38	765.38	39.94	10.58	952	>sp|P2019|HIV1_gp120 glycoprotein OS=Human HIV1 GN=S PE=1 SV=1	1	zy-hiv1-gp120-before-trypsin-r1.14601.14601.3	controllerType=0 controllerNumber=1 scan=14601	39.8807
14518:3	1	K.NC[+57.021]SFN[+892.317]ITTNIR.G	HexNAc(2)Hex(3)	C[+57], N[+892]	744.659	3	2231.96	2231.96	0	1.5	130	Specific	778.29	778.29	162.35	10.5	952	>sp|P2019|HIV1_gp120 glycoprotein OS=Human HIV1 GN=S PE=1 SV=1	1	zy-hiv1-gp120-before-trypsin-r1.15953.15953.3	controllerType=0 controllerNumber=1 scan=15953	43.4141
14103:3	1	K.NC[+57.021]SFN[+1216.423]ITTNIR.G	HexNAc(2)Hex(5)	C[+57], N[+1216]	852.695	3	2556.07	2556.07	0	1.7	130	Specific	783.89	783.89	191.71	10.5	952	>sp|P2019|HIV1_gp120 glycoprotein OS=Human HIV1 GN=S PE=1 SV=1	1	zy-hiv1-gp120-before-trypsin-r1.15502.15502.2	controllerType=0 controllerNumber=1 scan=15502	42.2213
11841:4	1	K.VQKEYALFYKLDIAPIDN[+2069.767]NSNNR.Y	HexNAc(7)Hex(4)	N[+2070]	1199.55	4	4795.18	4795.16	0	3.3	143	Specific	229.85	229.85	229.85	2.85	952	>sp|P2019|HIV1_gp120 glycoprotein OS=Human HIV1 GN=S PE=1 SV=1	1	zy-hiv1-gp120-before-trypsin-r1.13050.13050.2	controllerType=0 controllerNumber=1 scan=13050	35.8023
11470:4	1	K.VQKEYALFYKLDIAPIDN[+2391.857]NSNNR.Y	HexNAc(5)Hex(4)Fuc(1)NeuAc(2)	N[+2392]	1280.07	4	5117.26	5117.25	0	2.2	143	Specific	273.44	273.44	273.44	3.6	952	>sp|P2019|HIV1_gp120 glycoprotein OS=Human HIV1 GN=S PE=1 SV=1	1	zy-hiv1-gp120-before-trypsin-r1.12647.12647.4	controllerType=0 controllerNumber=1 scan=12647	34.7536
11566:4	1	K.VQKEYALFYKLDIAPIDN[+2190.793]NSNNR.Y	HexNAc(6)Hex(6)	N[+2191]	1229.8	4	4916.18	4916.19	0	-2.5	143	Specific	284.96	284.96	284.96	3.79	952	>sp|P2019|HIV1_gp120 glycoprotein OS=Human HIV1 GN=S PE=1 SV=1	1	zy-hiv1-gp120-before-trypsin-r1.12751.12751.4	controllerType=0 controllerNumber=1 scan=12751	35.0209
11285:4	1	K.VQKEYALFYKLDIAPIDN[+2190.793]NSNNR.Y	HexNAc(6)Hex(6)	N[+2191]	1229.55	4	4915.19	4916.19	-1	1.3	143	Specific	319.91	319.91	319.91	3.77	952	>sp|P2019|HIV1_gp120 glycoprotein OS=Human HIV1 GN=S PE=1 SV=1	1	zy-hiv1-gp120-before-trypsin-r1.12444.12444.2	controllerType=0 controllerNumber=1 scan=12444	34.215
11588:4	1	K.VQKEYALFYKLDIAPIDN[+2215.825]NSNNR.Y	HexNAc(7)Hex(4)Fuc(1)	N[+2216]	1236.06	4	4941.21	4941.22	0	-2.1	143	Specific	322.09	322.09	322.09	4.09	952	>sp|P2019|HIV1_gp120 glycoprotein OS=Human HIV1 GN=S PE=1 SV=1	1	zy-hiv1-gp120-before-trypsin-r1.12775.12775.2	controllerType=0 controllerNumber=1 scan=12775	35.0844
11782:4	1	K.VQKEYALFYKLDIAPIDN[+2069.767]NSNNR.Y	HexNAc(7)Hex(4)	N[+2070]	1199.55	4	4795.19	4795.16	0	5.1	143	Specific	325.13	325.13	325.13	3.99	952	>sp|P2019|HIV1_gp120 glycoprotein OS=Human HIV1 GN=S PE=1 SV=1	1	zy-hiv1-gp120-before-trypsin-r1.12987.12987.4	controllerType=0 controllerNumber=1 scan=12987	35.6536
11423:4	1	K.VQKEYALFYKLDIAPIDN[+2190.793]NSNNR.Y	HexNAc(6)Hex(6)	N[+2191]	1229.55	4	4915.18	4916.19	-1	-1.7	143	Specific	338.98	338.98	15.2	4.03	952	>sp|P2019|HIV1_gp120 glycoprotein OS=Human HIV1 GN=S PE=1 SV=1	1	zy-hiv1-gp120-before-trypsin-r1.12596.12596.2	controllerType=0 controllerNumber=1 scan=12596	34.6251
11741:4	1	K.VQKEYALFYKLDIAPIDN[+1866.688]NSNNR.Y	HexNAc(6)Hex(4)	N[+1867]	1148.53	4	4591.09	4592.08	-1	2.6	143	Specific	342.89	342.89	342.89	3.66	952	>sp|P2019|HIV1_gp120 glycoprotein OS=Human HIV1 GN=S PE=1 SV=1	1	zy-hiv1-gp120-before-trypsin-r1.12942.12942.3	controllerType=0 controllerNumber=1 scan=12942	35.5292
11562:4	1	K.VQKEYALFYKLDIAPIDN[+2174.798]NSNNR.Y	HexNAc(6)Hex(5)Fuc(1)	N[+2175]	1226.06	4	4901.2	4900.19	1	1.3	143	Specific	342.91	342.91	342.91	4.36	952	>sp|P2019|HIV1_gp120 glycoprotein OS=Human HIV1 GN=S PE=1 SV=1	1	zy-hiv1-gp120-before-trypsin-r1.12747.12747.4	controllerType=0 controllerNumber=1 scan=12747	35.0143
11721:4	1	K.VQKEYALFYKLDIAPIDN[+1866.688]NSNNR.Y	HexNAc(6)Hex(4)	N[+1867]	1148.53	4	4591.08	4592.08	-1	1.4	143	Specific	347.98	347.98	347.98	3.87	952	>sp|P2019|HIV1_gp120 glycoprotein OS=Human HIV1 GN=S PE=1 SV=1	1	zy-hiv1-gp120-before-trypsin-r1.12920.12920.2	controllerType=0 controllerNumber=1 scan=12920	35.4687
11449:4	1	K.VQKEYALFYKLDIAPIDN[+2190.793]NSNNR.Y	HexNAc(6)Hex(6)	N[+2191]	1229.81	4	4916.2	4916.19	0	2.4	143	Specific	348.57	348.57	348.57	4.15	952	>sp|P2019|HIV1_gp120 glycoprotein OS=Human HIV1 GN=S PE=1 SV=1	1	zy-hiv1-gp120-before-trypsin-r1.12624.12624.2	controllerType=0 controllerNumber=1 scan=12624	34.6928
11667:4	1	K.VQKEYALFYKLDIAPIDN[+2028.740]NSNNR.Y	HexNAc(6)Hex(5)	N[+2029]	1189.04	4	4753.14	4754.13	-1	2	143	Specific	350.94	350.94	350.94	4.08	952	>sp|P2019|HIV1_gp120 glycoprotein OS=Human HIV1 GN=S PE=1 SV=1	1	zy-hiv1-gp120-before-trypsin-r1.12862.12862.4	controllerType=0 controllerNumber=1 scan=12862	35.327
11275:4	1	K.VQKEYALFYKLDIAPIDN[+2336.851]NSNNR.Y	HexNAc(6)Hex(6)Fuc(1)	N[+2337]	1266.07	4	5061.25	5062.25	-1	0.9	143	Specific	352.12	352.12	352.12	3.87	952	>sp|P2019|HIV1_gp120 glycoprotein OS=Human HIV1 GN=S PE=1 SV=1	1	zy-hiv1-gp120-before-trypsin-r1.12432.12432.2	controllerType=0 controllerNumber=1 scan=12432	34.1708
11452:4	1	K.VQKEYALFYKLDIAPIDN[+2028.740]NSNNR.Y	HexNAc(6)Hex(5)	N[+2029]	1189.04	4	4753.15	4754.13	-1	3.1	143	Specific	363.38	363.38	363.38	4.65	952	>sp|P2019|HIV1_gp120 glycoprotein OS=Human HIV1 GN=S PE=1 SV=1	1	zy-hiv1-gp120-before-trypsin-r1.12627.12627.2	controllerType=0 controllerNumber=1 scan=12627	34.6976
11665:4	1	K.VQKEYALFYKLDIAPIDN[+2069.767]NSNNR.Y	HexNAc(7)Hex(4)	N[+2070]	1199.3	4	4794.17	4795.16	-1	1.5	143	Specific	363.55	363.55	363.55	5.07	952	>sp|P2019|HIV1_gp120 glycoprotein OS=Human HIV1 GN=S PE=1 SV=1	1	zy-hiv1-gp120-before-trypsin-r1.12860.12860.4	controllerType=0 controllerNumber=1 scan=12860	35.3237
11388:4	1	K.VQKEYALFYKLDIAPIDN[+2393.873]NSNNR.Y	HexNAc(7)Hex(6)	N[+2394]	1280.32	4	5118.28	5119.27	-1	2.4	143	Specific	368.53	368.53	8.98	5.07	952	>sp|P2019|HIV1_gp120 glycoprotein OS=Human HIV1 GN=S PE=1 SV=1	1	zy-hiv1-gp120-before-trypsin-r1.12557.12557.4	controllerType=0 controllerNumber=1 scan=12557	34.5163
11447:4	1	K.VQKEYALFYKLDIAPIDN[+2393.873]NSNNR.Y	HexNAc(7)Hex(6)	N[+2394]	1280.33	4	5118.28	5119.27	-1	2.8	143	Specific	370.47	370.47	102.17	4.86	952	>sp|P2019|HIV1_gp120 glycoprotein OS=Human HIV1 GN=S PE=1 SV=1	1	zy-hiv1-gp120-before-trypsin-r1.12622.12622.4	controllerType=0 controllerNumber=1 scan=12622	34.6895
11519:4	1	K.VQKEYALFYKLDIAPIDN[+2393.873]NSNNR.Y	HexNAc(7)Hex(6)	N[+2394]	1280.33	4	5118.28	5119.27	-1	3.3	143	Specific	372.36	372.36	7.14	4.86	952	>sp|P2019|HIV1_gp120 glycoprotein OS=Human HIV1 GN=S PE=1 SV=1	1	zy-hiv1-gp120-before-trypsin-r1.12700.12700.2	controllerType=0 controllerNumber=1 scan=12700	34.8899
11286:4	1	K.VQKEYALFYKLDIAPIDN[+2336.851]NSNNR.Y	HexNAc(6)Hex(6)Fuc(1)	N[+2337]	1266.06	4	5061.23	5062.25	-1	-2.4	143	Specific	373.49	373.49	373.49	4.81	952	>sp|P2019|HIV1_gp120 glycoprotein OS=Human HIV1 GN=S PE=1 SV=1	1	zy-hiv1-gp120-before-trypsin-r1.12445.12445.2	controllerType=0 controllerNumber=1 scan=12445	34.2166
11500:4	1	K.VQKEYALFYKLDIAPIDN[+2028.740]NSNNR.Y	HexNAc(6)Hex(5)	N[+2029]	1189.29	4	4754.15	4754.13	0	4.2	143	Specific	375.73	375.73	375.73	5.15	952	>sp|P2019|HIV1_gp120 glycoprotein OS=Human HIV1 GN=S PE=1 SV=1	1	zy-hiv1-gp120-before-trypsin-r1.12679.12679.2	controllerType=0 controllerNumber=1 scan=12679	34.8331
11648:4	1	K.VQKEYALFYKLDIAPIDN[+1987.714]NSNNR.Y	HexNAc(5)Hex(6)	N[+1988]	1179.03	4	4713.12	4713.11	0	1.9	143	Specific	379.85	379.85	379.85	5.36	952	>sp|P2019|HIV1_gp120 glycoprotein OS=Human HIV1 GN=S PE=1 SV=1	1	zy-hiv1-gp120-before-trypsin-r1.12841.12841.2	controllerType=0 controllerNumber=1 scan=12841	35.2681
11427:4	1	K.LDIAPIDNNSNNRYRLISC[+57.021]N[+1694.603]TSVITQAC[+57.021]PK.V	HexNAc(3)Hex(4)Fuc(1)NeuAc(1)	C[+57]*2, N[+1695]	1286.58	4	5143.3	5142.31	1	-3.4	153	Specific	261.91	261.91	14.94	2.38	952	>sp|P2019|HIV1_gp120 glycoprotein OS=Human HIV1 GN=S PE=1 SV=1	1	zy-hiv1-gp120-before-trypsin-r1.12600.12600.3	controllerType=0 controllerNumber=1 scan=12600	34.6316
09392:3	1	K.LDIAPIDN[+1606.587]NSNNR.Y	HexNAc(4)Hex(4)Fuc(1)	N[+1607]	1021.44	3	3062.31	3062.31	0	1.1	153	Specific	267.25	244.69	244.69	3.34	952	>sp|P2019|HIV1_gp120 glycoprotein OS=Human HIV1 GN=S PE=1 SV=1	1	zy-hiv1-gp120-before-trypsin-r1.10294.10294.3	controllerType=0 controllerNumber=1 scan=10294	27.9731
13066:3	1	K.LDIAPIDN[+2350.830]NSNNR.Y	HexNAc(4)Hex(5)Fuc(1)NeuAc(2)	N[+2351]	1269.52	3	3806.54	3806.55	0	-1.3	153	Specific	294.27	294.27	96	3.52	952	>sp|P2019|HIV1_gp120 glycoprotein OS=Human HIV1 GN=S PE=1 SV=1	1	zy-hiv1-gp120-before-trypsin-r1.14380.14380.3	controllerType=0 controllerNumber=1 scan=14380	39.3162
11914:3	1	K.LDIAPIDN[+3081.095]NSNNR.Y	HexNAc(6)Hex(7)Fuc(1)NeuAc(2)	N[+3081]	1512.95	3	4536.83	4536.81	0	3.3	153	Specific	310.78	310.78	310.78	3.36	952	>sp|P2019|HIV1_gp120 glycoprotein OS=Human HIV1 GN=S PE=1 SV=1	1	zy-hiv1-gp120-before-trypsin-r1.13129.13129.3	controllerType=0 controllerNumber=1 scan=13129	36.0087
09337:3	1	K.LDIAPIDN[+1971.719]NSNNR.Y	HexNAc(5)Hex(5)Fuc(1)	N[+1972]	1143.15	3	3427.44	3427.44	0	1.3	153	Specific	316.19	316.19	316.19	3.56	952	>sp|P2019|HIV1_gp120 glycoprotein OS=Human HIV1 GN=S PE=1 SV=1	1	zy-hiv1-gp120-before-trypsin-r1.10234.10234.3	controllerType=0 controllerNumber=1 scan=10234	27.8091
09365:3	1	K.LDIAPIDN[+1971.719]NSNNR.Y	HexNAc(5)Hex(5)Fuc(1)	N[+1972]	1143.15	3	3427.43	3427.44	0	-1.2	153	Specific	422.93	383.08	383.08	4.88	952	>sp|P2019|HIV1_gp120 glycoprotein OS=Human HIV1 GN=S PE=1 SV=1	1	zy-hiv1-gp120-before-trypsin-r1.10265.10265.3	controllerType=0 controllerNumber=1 scan=10265	27.8857
11379:4	1	K.LDIAPIDNNSNNRYRLISC[+57.021]N[+1694.603]TSVITQAC[+57.021]PK.V	HexNAc(3)Hex(4)Fuc(1)NeuAc(1)	C[+57]*2, N[+1695]	1286.58	4	5143.31	5142.31	1	-1.1	153	Specific	454.55	454.55	278.59	4.69	952	>sp|P2019|HIV1_gp120 glycoprotein OS=Human HIV1 GN=S PE=1 SV=1	1	zy-hiv1-gp120-before-trypsin-r1.12547.12547.4	controllerType=0 controllerNumber=1 scan=12547	34.4891
09357:3	1	K.LDIAPIDN[+1606.587]NSNNR.Y	HexNAc(4)Hex(4)Fuc(1)	N[+1607]	1021.44	3	3062.31	3062.31	0	1.7	153	Specific	458.77	458.77	458.77	5.28	952	>sp|P2019|HIV1_gp120 glycoprotein OS=Human HIV1 GN=S PE=1 SV=1	1	zy-hiv1-gp120-before-trypsin-r1.10256.10256.3	controllerType=0 controllerNumber=1 scan=10256	27.8707
09376:3	1	K.LDIAPIDN[+1216.423]NSNNR.Y	HexNAc(2)Hex(5)	N[+1216]	891.39	3	2672.15	2672.14	0	4.8	153	Specific	686.35	686.35	686.35	8.13	952	>sp|P2019|HIV1_gp120 glycoprotein OS=Human HIV1 GN=S PE=1 SV=1	1	zy-hiv1-gp120-before-trypsin-r1.10277.10277.3	controllerType=0 controllerNumber=1 scan=10277	27.9291
11305:3	1	R.YRLISC[+57.021]N[+1694.603]TSVITQAC[+57.021]PK.V	HexNAc(3)Hex(4)Fuc(1)NeuAc(1)	C[+57]*2, N[+1695]	1235.88	3	3705.63	3705.61	0	4.4	166	Specific	267.3	267.3	267.3	5.43	952	>sp|P2019|HIV1_gp120 glycoprotein OS=Human HIV1 GN=S PE=1 SV=1	1	zy-hiv1-gp120-before-trypsin-r1.12466.12466.3	controllerType=0 controllerNumber=1 scan=12466	34.2754
12137:3	1	R.LISC[+57.021]N[+1565.560]TSVITQAC[+57.021]PK.V	HexNAc(3)Hex(5)Fuc(1)	C[+57]*2, N[+1566]	1086.47	3	3257.4	3257.41	0	-0.3	168	Specific	213.03	213.03	213.03	3.5	952	>sp|P2019|HIV1_gp120 glycoprotein OS=Human HIV1 GN=S PE=1 SV=1	1	zy-hiv1-gp120-before-trypsin-r1.13370.13370.2	controllerType=0 controllerNumber=1 scan=13370	36.6335
14764:4	1	R.LISC[+57.021]N[+3226.132]TSVITQAC[+57.021]PK.V	HexNAc(6)Hex(7)NeuAc(3)	C[+57]*2, N[+3226]	1230.51	4	4919	4917.98	1	4.2	168	Specific	215.7	215.7	215.7	2.63	952	>sp|P2019|HIV1_gp120 glycoprotein OS=Human HIV1 GN=S PE=1 SV=1	1	zy-hiv1-gp120-before-trypsin-r1.16219.16219.2	controllerType=0 controllerNumber=1 scan=16219	44.1041
15146:4	1	R.LISC[+57.021]N[+3081.095]TSVITQAC[+57.021]PK.V	HexNAc(6)Hex(7)Fuc(1)NeuAc(2)	C[+57]*2, N[+3081]	1193.99	4	4772.95	4772.94	0	1.4	168	Specific	216.92	216.92	216.92	2.78	952	>sp|P2019|HIV1_gp120 glycoprotein OS=Human HIV1 GN=S PE=1 SV=1	1	zy-hiv1-gp120-before-trypsin-r1.16633.16633.3	controllerType=0 controllerNumber=1 scan=16633	45.2033
15717:3	1	R.LISC[+57.021]N[+2352.846]TSVITQAC[+57.021]PK.V	HexNAc(6)Hex(7)	C[+57]*2, N[+2353]	1349.23	3	4045.68	4044.69	1	-2.6	168	Specific	217.63	217.63	217.63	3.38	952	>sp|P2019|HIV1_gp120 glycoprotein OS=Human HIV1 GN=S PE=1 SV=1	1	zy-hiv1-gp120-before-trypsin-r1.17260.17260.3	controllerType=0 controllerNumber=1 scan=17260	46.9302
14854:3	1	R.LISC[+57.021]N[+3081.095]TSVITQAC[+57.021]PK.V	HexNAc(6)Hex(7)Fuc(1)NeuAc(2)	C[+57]*2, N[+3081]	1591.98	3	4773.93	4772.94	1	-3.1	168	Specific	222.28	222.28	91.44	2.94	952	>sp|P2019|HIV1_gp120 glycoprotein OS=Human HIV1 GN=S PE=1 SV=1	1	zy-hiv1-gp120-before-trypsin-r1.16317.16317.3	controllerType=0 controllerNumber=1 scan=16317	44.366
13379:3	1	R.LISC[+57.021]N[+2569.905]TSVITQAC[+57.021]PK.V	HexNAc(5)Hex(6)NeuAc(2)	C[+57]*2, N[+2570]	1421.6	3	4262.78	4261.75	1	5.5	168	Specific	223.86	223.86	223.86	3.09	952	>sp|P2019|HIV1_gp120 glycoprotein OS=Human HIV1 GN=S PE=1 SV=1	1	zy-hiv1-gp120-before-trypsin-r1.14718.14718.3	controllerType=0 controllerNumber=1 scan=14718	40.1732
12218:3	1	R.LISC[+57.021]N[+1809.666]TSVITQAC[+57.021]PK.V	HexNAc(5)Hex(4)Fuc(1)	C[+57]*2, N[+1810]	1167.84	3	3501.51	3501.51	0	0.9	168	Specific	226.24	207.51	207.51	3.43	952	>sp|P2019|HIV1_gp120 glycoprotein OS=Human HIV1 GN=S PE=1 SV=1	1	zy-hiv1-gp120-before-trypsin-r1.13458.13458.3	controllerType=0 controllerNumber=1 scan=13458	36.8704
13083:3	1	R.LISC[+57.021]N[+2586.920]TSVITQAC[+57.021]PK.V	HexNAc(5)Hex(7)Fuc(1)NeuAc(1)	C[+57]*2, N[+2587]	1426.94	3	4278.8	4278.77	0	7.5	168	Specific	228.14	228.14	228.14	2.72	952	>sp|P2019|HIV1_gp120 glycoprotein OS=Human HIV1 GN=S PE=1 SV=1	1	zy-hiv1-gp120-before-trypsin-r1.14398.14398.3	controllerType=0 controllerNumber=1 scan=14398	39.3502
14375:3	1	R.LISC[+57.021]N[+2116.756]TSVITQAC[+57.021]PK.V	HexNAc(5)Hex(5)NeuAc(1)	C[+57]*2, N[+2117]	1270.21	3	3808.61	3808.6	0	1.9	168	Specific	248.57	248.57	248.57	4.04	952	>sp|P2019|HIV1_gp120 glycoprotein OS=Human HIV1 GN=S PE=1 SV=1	1	zy-hiv1-gp120-before-trypsin-r1.15798.15798.3	controllerType=0 controllerNumber=1 scan=15798	43.0104
15613:4	1	R.LISC[+57.021]N[+2350.830]TSVITQAC[+57.021]PK.V	HexNAc(4)Hex(5)Fuc(1)NeuAc(2)	C[+57]*2, N[+2351]	1011.17	4	4041.66	4042.68	-1	-1.9	168	Specific	255.66	254.95	51.84	2.51	952	>sp|P2019|HIV1_gp120 glycoprotein OS=Human HIV1 GN=S PE=1 SV=1	1	zy-hiv1-gp120-before-trypsin-r1.17145.17145.3	controllerType=0 controllerNumber=1 scan=17145	46.6095
15360:3	1	R.LISC[+57.021]N[+2393.873]TSVITQAC[+57.021]PK.V	HexNAc(7)Hex(6)	C[+57]*2, N[+2394]	1362.91	3	4086.71	4085.72	1	-2.3	168	Specific	258.85	121.72	121.72	3.67	952	>sp|P2019|HIV1_gp120 glycoprotein OS=Human HIV1 GN=S PE=1 SV=1	1	zy-hiv1-gp120-before-trypsin-r1.16865.16865.3	controllerType=0 controllerNumber=1 scan=16865	45.8137
12850:3	1	R.LISC[+57.021]N[+1501.555]TSVITQAC[+57.021]PK.V	HexNAc(5)Hex(3)	C[+57]*2, N[+1502]	1065.14	3	3193.4	3193.4	0	-0.9	168	Specific	261.41	261.41	261.41	4.33	952	>sp|P2019|HIV1_gp120 glycoprotein OS=Human HIV1 GN=S PE=1 SV=1	1	zy-hiv1-gp120-before-trypsin-r1.14146.14146.3	controllerType=0 controllerNumber=1 scan=14146	38.709
12072:3	1	R.LISC[+57.021]N[+1606.587]TSVITQAC[+57.021]PK.V	HexNAc(4)Hex(4)Fuc(1)	C[+57]*2, N[+1607]	1100.15	3	3298.44	3298.43	0	3.4	168	Specific	267.57	252.51	252.51	4.04	952	>sp|P2019|HIV1_gp120 glycoprotein OS=Human HIV1 GN=S PE=1 SV=1	1	zy-hiv1-gp120-before-trypsin-r1.13300.13300.3	controllerType=0 controllerNumber=1 scan=13300	36.4555
12843:3	1	R.LISC[+57.021]N[+1501.555]TSVITQAC[+57.021]PK.V	HexNAc(5)Hex(3)	C[+57]*2, N[+1502]	1065.14	3	3193.4	3193.4	0	0.8	168	Specific	271.66	271.66	271.66	4.25	952	>sp|P2019|HIV1_gp120 glycoprotein OS=Human HIV1 GN=S PE=1 SV=1	1	zy-hiv1-gp120-before-trypsin-r1.14138.14138.3	controllerType=0 controllerNumber=1 scan=14138	38.6772
16882:4	1	R.LISC[+57.021]N[+3372.190]TSVITQAC[+57.021]PK.V	HexNAc(6)Hex(7)Fuc(1)NeuAc(3)	C[+57]*2, N[+3372]	1266.77	4	5064.05	5064.04	0	3.4	168	Specific	273.86	273.86	273.86	3.33	952	>sp|P2019|HIV1_gp120 glycoprotein OS=Human HIV1 GN=S PE=1 SV=1	1	zy-hiv1-gp120-before-trypsin-r1.18525.18525.4	controllerType=0 controllerNumber=1 scan=18525	50.2688
11773:3	1	R.LISC[+57.021]N[+1606.587]TSVITQAC[+57.021]PK.V	HexNAc(4)Hex(4)Fuc(1)	C[+57]*2, N[+1607]	1100.15	3	3298.44	3298.43	0	0.9	168	Specific	274.28	274.28	274.28	4.04	952	>sp|P2019|HIV1_gp120 glycoprotein OS=Human HIV1 GN=S PE=1 SV=1	1	zy-hiv1-gp120-before-trypsin-r1.12976.12976.3	controllerType=0 controllerNumber=1 scan=12976	35.6087
15093:4	1	R.LISC[+57.021]N[+2919.042]TSVITQAC[+57.021]PK.V	HexNAc(6)Hex(6)Fuc(1)NeuAc(2)	C[+57]*2, N[+2919]	1153.48	4	4610.89	4610.89	0	0.1	168	Specific	276.36	276.36	276.36	3.6	952	>sp|P2019|HIV1_gp120 glycoprotein OS=Human HIV1 GN=S PE=1 SV=1	1	zy-hiv1-gp120-before-trypsin-r1.16576.16576.4	controllerType=0 controllerNumber=1 scan=16576	45.0475
13329:3	1	R.LISC[+57.021]N[+2586.920]TSVITQAC[+57.021]PK.V	HexNAc(5)Hex(7)Fuc(1)NeuAc(1)	C[+57]*2, N[+2587]	1427.27	3	4279.79	4278.77	1	5.4	168	Specific	276.44	276.44	276.44	3.89	952	>sp|P2019|HIV1_gp120 glycoprotein OS=Human HIV1 GN=S PE=1 SV=1	1	zy-hiv1-gp120-before-trypsin-r1.14664.14664.3	controllerType=0 controllerNumber=1 scan=14664	40.0356
16596:4	1	R.LISC[+57.021]N[+3372.190]TSVITQAC[+57.021]PK.V	HexNAc(6)Hex(7)Fuc(1)NeuAc(3)	C[+57]*2, N[+3372]	1266.77	4	5064.04	5064.04	0	1.2	168	Specific	280.05	280.05	280.05	3.57	952	>sp|P2019|HIV1_gp120 glycoprotein OS=Human HIV1 GN=S PE=1 SV=1	1	zy-hiv1-gp120-before-trypsin-r1.18215.18215.4	controllerType=0 controllerNumber=1 scan=18215	49.4473
12036:3	1	R.LISC[+57.021]N[+1257.449]TSVITQAC[+57.021]PK.V	HexNAc(3)Hex(4)	C[+57]*2, N[+1257]	983.769	3	2949.29	2949.29	0	-0.7	168	Specific	282.3	282.3	282.3	4.56	952	>sp|P2019|HIV1_gp120 glycoprotein OS=Human HIV1 GN=S PE=1 SV=1	1	zy-hiv1-gp120-before-trypsin-r1.13261.13261.3	controllerType=0 controllerNumber=1 scan=13261	36.3502
12200:3	1	R.LISC[+57.021]N[+1809.666]TSVITQAC[+57.021]PK.V	HexNAc(5)Hex(4)Fuc(1)	C[+57]*2, N[+1810]	1167.84	3	3501.51	3501.51	0	-1.4	168	Specific	289.09	289.09	289.09	4.44	952	>sp|P2019|HIV1_gp120 glycoprotein OS=Human HIV1 GN=S PE=1 SV=1	1	zy-hiv1-gp120-before-trypsin-r1.13439.13439.3	controllerType=0 controllerNumber=1 scan=13439	36.8201
12155:3	1	R.LISC[+57.021]N[+1581.555]TSVITQAC[+57.021]PK.V	HexNAc(3)Hex(6)	C[+57]*2, N[+1582]	1091.81	3	3273.41	3273.4	0	1.8	168	Specific	293.02	293.02	293.02	4.48	952	>sp|P2019|HIV1_gp120 glycoprotein OS=Human HIV1 GN=S PE=1 SV=1	1	zy-hiv1-gp120-before-trypsin-r1.13390.13390.3	controllerType=0 controllerNumber=1 scan=13390	36.6913
16905:4	1	R.LISC[+57.021]N[+3372.190]TSVITQAC[+57.021]PK.V	HexNAc(6)Hex(7)Fuc(1)NeuAc(3)	C[+57]*2, N[+3372]	1266.77	4	5064.04	5064.04	0	1.8	168	Specific	295.56	295.56	295.56	3.75	952	>sp|P2019|HIV1_gp120 glycoprotein OS=Human HIV1 GN=S PE=1 SV=1	1	zy-hiv1-gp120-before-trypsin-r1.18550.18550.4	controllerType=0 controllerNumber=1 scan=18550	50.3335
15089:4	1	R.LISC[+57.021]N[+2861.000]TSVITQAC[+57.021]PK.V	HexNAc(5)Hex(6)NeuAc(3)	C[+57]*2, N[+2861]	1139.22	4	4553.87	4552.85	1	5.4	168	Specific	296.53	296.53	296.53	3.39	952	>sp|P2019|HIV1_gp120 glycoprotein OS=Human HIV1 GN=S PE=1 SV=1	1	zy-hiv1-gp120-before-trypsin-r1.16572.16572.4	controllerType=0 controllerNumber=1 scan=16572	45.0409
15097:3	1	R.LISC[+57.021]N[+2861.000]TSVITQAC[+57.021]PK.V	HexNAc(5)Hex(6)NeuAc(3)	C[+57]*2, N[+2861]	1518.3	3	4552.88	4552.85	0	6.9	168	Specific	298.69	298.69	298.69	3.67	952	>sp|P2019|HIV1_gp120 glycoprotein OS=Human HIV1 GN=S PE=1 SV=1	1	zy-hiv1-gp120-before-trypsin-r1.16580.16580.3	controllerType=0 controllerNumber=1 scan=16580	45.054
15748:3	1	R.LISC[+57.021]N[+2350.830]TSVITQAC[+57.021]PK.V	HexNAc(4)Hex(5)Fuc(1)NeuAc(2)	C[+57]*2, N[+2351]	1348.23	3	4042.68	4042.68	0	0	168	Specific	306.31	306.31	101.93	4.56	952	>sp|P2019|HIV1_gp120 glycoprotein OS=Human HIV1 GN=S PE=1 SV=1	1	zy-hiv1-gp120-before-trypsin-r1.17293.17293.3	controllerType=0 controllerNumber=1 scan=17293	47.0084
14908:4	1	R.LISC[+57.021]N[+3226.132]TSVITQAC[+57.021]PK.V	HexNAc(6)Hex(7)NeuAc(3)	C[+57]*2, N[+3226]	1230.51	4	4919.01	4917.98	1	6	168	Specific	307.09	307.09	307.09	3.39	952	>sp|P2019|HIV1_gp120 glycoprotein OS=Human HIV1 GN=S PE=1 SV=1	1	zy-hiv1-gp120-before-trypsin-r1.16375.16375.2	controllerType=0 controllerNumber=1 scan=16375	44.5129
12087:3	1	R.LISC[+57.021]N[+1565.560]TSVITQAC[+57.021]PK.V	HexNAc(3)Hex(5)Fuc(1)	C[+57]*2, N[+1566]	1086.48	3	3257.41	3257.41	0	2.6	168	Specific	313.25	313.25	313.25	4.27	952	>sp|P2019|HIV1_gp120 glycoprotein OS=Human HIV1 GN=S PE=1 SV=1	1	zy-hiv1-gp120-before-trypsin-r1.13316.13316.3	controllerType=0 controllerNumber=1 scan=13316	36.4915
15216:3	1	R.LISC[+57.021]N[+2772.984]TSVITQAC[+57.021]PK.V	HexNAc(6)Hex(6)NeuAc(2)	C[+57]*2, N[+2773]	1489.29	3	4465.86	4464.83	1	7.2	168	Specific	314.07	314.07	314.07	3.67	952	>sp|P2019|HIV1_gp120 glycoprotein OS=Human HIV1 GN=S PE=1 SV=1	1	zy-hiv1-gp120-before-trypsin-r1.16709.16709.3	controllerType=0 controllerNumber=1 scan=16709	45.4056
13100:4	1	R.LISC[+57.021]N[+2805.994]TSVITQAC[+57.021]PK.V	HexNAc(6)Hex(8)NeuAc(1)	C[+57]*2, N[+2806]	1125.22	4	4497.86	4497.84	0	5.1	168	Specific	319.52	319.52	319.52	3.39	952	>sp|P2019|HIV1_gp120 glycoprotein OS=Human HIV1 GN=S PE=1 SV=1	1	zy-hiv1-gp120-before-trypsin-r1.14417.14417.4	controllerType=0 controllerNumber=1 scan=14417	39.4052
15377:3	1	R.LISC[+57.021]N[+2555.925]TSVITQAC[+57.021]PK.V	HexNAc(7)Hex(7)	C[+57]*2, N[+2556]	1416.6	3	4247.77	4247.77	0	0.5	168	Specific	323.26	135.06	135.06	4.02	952	>sp|P2019|HIV1_gp120 glycoprotein OS=Human HIV1 GN=S PE=1 SV=1	1	zy-hiv1-gp120-before-trypsin-r1.16884.16884.3	controllerType=0 controllerNumber=1 scan=16884	45.8688
15171:3	1	R.LISC[+57.021]N[+2861.000]TSVITQAC[+57.021]PK.V	HexNAc(5)Hex(6)NeuAc(3)	C[+57]*2, N[+2861]	1518.63	3	4553.87	4552.85	1	5.5	168	Specific	324.13	324.13	324.13	4.43	952	>sp|P2019|HIV1_gp120 glycoprotein OS=Human HIV1 GN=S PE=1 SV=1	1	zy-hiv1-gp120-before-trypsin-r1.16660.16660.3	controllerType=0 controllerNumber=1 scan=16660	45.2737
12082:3	1	R.LISC[+57.021]N[+1403.507]TSVITQAC[+57.021]PK.V	HexNAc(3)Hex(4)Fuc(1)	C[+57]*2, N[+1404]	1032.46	3	3095.35	3095.35	0	-0.7	168	Specific	324.61	324.61	324.61	4.87	952	>sp|P2019|HIV1_gp120 glycoprotein OS=Human HIV1 GN=S PE=1 SV=1	1	zy-hiv1-gp120-before-trypsin-r1.13311.13311.3	controllerType=0 controllerNumber=1 scan=13311	36.4832
10902:3	1	R.LISC[+57.021]N[+2278.809]TSVITQAC[+57.021]PK.V	HexNAc(5)Hex(6)NeuAc(1)	C[+57]*2, N[+2279]	1324.23	3	3970.67	3970.65	0	3.7	168	Specific	325.86	325.86	325.86	4.59	952	>sp|P2019|HIV1_gp120 glycoprotein OS=Human HIV1 GN=S PE=1 SV=1	1	zy-hiv1-gp120-before-trypsin-r1.12028.12028.3	controllerType=0 controllerNumber=1 scan=12028	33.1446
13503:3	1	R.LISC[+57.021]N[+2627.947]TSVITQAC[+57.021]PK.V	HexNAc(6)Hex(6)Fuc(1)NeuAc(1)	C[+57]*2, N[+2628]	1440.61	3	4319.82	4319.79	0	6.2	168	Specific	326.49	316.37	316.37	3.86	952	>sp|P2019|HIV1_gp120 glycoprotein OS=Human HIV1 GN=S PE=1 SV=1	1	zy-hiv1-gp120-before-trypsin-r1.14852.14852.3	controllerType=0 controllerNumber=1 scan=14852	40.5167
12108:3	1	R.LISC[+57.021]N[+1565.560]TSVITQAC[+57.021]PK.V	HexNAc(3)Hex(5)Fuc(1)	C[+57]*2, N[+1566]	1086.47	3	3257.41	3257.41	0	0.5	168	Specific	329.75	329.75	329.75	4.87	952	>sp|P2019|HIV1_gp120 glycoprotein OS=Human HIV1 GN=S PE=1 SV=1	1	zy-hiv1-gp120-before-trypsin-r1.13339.13339.3	controllerType=0 controllerNumber=1 scan=13339	36.5565
17058:3	1	R.LISC[+57.021]N[+3009.074]TSVITQAC[+57.021]PK.V	HexNAc(7)Hex(8)NeuAc(1)	C[+57]*2, N[+3009]	1567.98	3	4701.92	4700.92	1	-1.1	168	Specific	329.94	329.94	329.94	4.87	952	>sp|P2019|HIV1_gp120 glycoprotein OS=Human HIV1 GN=S PE=1 SV=1	1	zy-hiv1-gp120-before-trypsin-r1.18715.18715.3	controllerType=0 controllerNumber=1 scan=18715	50.753
13184:3	1	R.LISC[+57.021]N[+2627.947]TSVITQAC[+57.021]PK.V	HexNAc(6)Hex(6)Fuc(1)NeuAc(1)	C[+57]*2, N[+2628]	1440.61	3	4319.82	4319.79	0	7.5	168	Specific	332.55	319.7	319.7	3.86	952	>sp|P2019|HIV1_gp120 glycoprotein OS=Human HIV1 GN=S PE=1 SV=1	1	zy-hiv1-gp120-before-trypsin-r1.14507.14507.3	controllerType=0 controllerNumber=1 scan=14507	39.6253
12096:3	1	R.LISC[+57.021]N[+1241.454]TSVITQAC[+57.021]PK.V	HexNAc(3)Hex(3)Fuc(1)	C[+57]*2, N[+1241]	978.438	3	2933.3	2933.3	0	0	168	Specific	333.43	312.2	312.2	4.75	952	>sp|P2019|HIV1_gp120 glycoprotein OS=Human HIV1 GN=S PE=1 SV=1	1	zy-hiv1-gp120-before-trypsin-r1.13326.13326.3	controllerType=0 controllerNumber=1 scan=13326	36.5255
14870:4	1	R.LISC[+57.021]N[+3081.095]TSVITQAC[+57.021]PK.V	HexNAc(6)Hex(7)Fuc(1)NeuAc(2)	C[+57]*2, N[+3081]	1193.74	4	4771.94	4772.94	-1	0.3	168	Specific	339.27	339.27	339.27	3.85	952	>sp|P2019|HIV1_gp120 glycoprotein OS=Human HIV1 GN=S PE=1 SV=1	1	zy-hiv1-gp120-before-trypsin-r1.16335.16335.4	controllerType=0 controllerNumber=1 scan=16335	44.4204
12222:3	1	R.LISC[+57.021]N[+1768.640]TSVITQAC[+57.021]PK.V	HexNAc(4)Hex(5)Fuc(1)	C[+57]*2, N[+1769]	1154.17	3	3460.5	3460.49	0	3.1	168	Specific	339.32	339.32	339.32	4.59	952	>sp|P2019|HIV1_gp120 glycoprotein OS=Human HIV1 GN=S PE=1 SV=1	1	zy-hiv1-gp120-before-trypsin-r1.13463.13463.3	controllerType=0 controllerNumber=1 scan=13463	36.8835
13105:3	1	R.LISC[+57.021]N[+2586.920]TSVITQAC[+57.021]PK.V	HexNAc(5)Hex(7)Fuc(1)NeuAc(1)	C[+57]*2, N[+2587]	1427.27	3	4279.8	4278.77	1	7.4	168	Specific	343.18	343.18	343.18	3.98	952	>sp|P2019|HIV1_gp120 glycoprotein OS=Human HIV1 GN=S PE=1 SV=1	1	zy-hiv1-gp120-before-trypsin-r1.14422.14422.3	controllerType=0 controllerNumber=1 scan=14422	39.4133
11995:3	1	R.LISC[+57.021]N[+1702.581]TSVITQAC[+57.021]PK.V	HexNAc(2)Hex(8)	C[+57]*2, N[+1703]	1132.15	3	3394.43	3394.43	0	2.4	168	Specific	345.45	345.45	345.45	4.8	952	>sp|P2019|HIV1_gp120 glycoprotein OS=Human HIV1 GN=S PE=1 SV=1	1	zy-hiv1-gp120-before-trypsin-r1.13216.13216.3	controllerType=0 controllerNumber=1 scan=13216	36.2257
12242:3	1	R.LISC[+57.021]N[+1768.640]TSVITQAC[+57.021]PK.V	HexNAc(4)Hex(5)Fuc(1)	C[+57]*2, N[+1769]	1154.17	3	3460.49	3460.49	0	0.9	168	Specific	345.6	345.6	345.6	4.8	952	>sp|P2019|HIV1_gp120 glycoprotein OS=Human HIV1 GN=S PE=1 SV=1	1	zy-hiv1-gp120-before-trypsin-r1.13484.13484.3	controllerType=0 controllerNumber=1 scan=13484	36.9392
13227:4	1	R.LISC[+57.021]N[+2627.947]TSVITQAC[+57.021]PK.V	HexNAc(6)Hex(6)Fuc(1)NeuAc(1)	C[+57]*2, N[+2628]	1080.7	4	4319.8	4319.79	0	1	168	Specific	345.68	345.68	345.68	4.06	952	>sp|P2019|HIV1_gp120 glycoprotein OS=Human HIV1 GN=S PE=1 SV=1	1	zy-hiv1-gp120-before-trypsin-r1.14554.14554.2	controllerType=0 controllerNumber=1 scan=14554	39.7518
13662:3	1	R.LISC[+57.021]N[+2221.788]TSVITQAC[+57.021]PK.V	HexNAc(4)Hex(6)Fuc(1)NeuAc(1)	C[+57]*2, N[+2222]	1305.23	3	3913.67	3913.63	0	9	168	Specific	345.69	345.69	345.69	4.02	952	>sp|P2019|HIV1_gp120 glycoprotein OS=Human HIV1 GN=S PE=1 SV=1	1	zy-hiv1-gp120-before-trypsin-r1.15025.15025.3	controllerType=0 controllerNumber=1 scan=15025	40.9739
14433:3	1	R.LISC[+57.021]N[+2059.735]TSVITQAC[+57.021]PK.V	HexNAc(4)Hex(5)Fuc(1)NeuAc(1)	C[+57]*2, N[+2060]	1251.2	3	3751.58	3751.58	0	0.6	168	Specific	346.66	328.48	328.48	4.87	952	>sp|P2019|HIV1_gp120 glycoprotein OS=Human HIV1 GN=S PE=1 SV=1	1	zy-hiv1-gp120-before-trypsin-r1.15860.15860.3	controllerType=0 controllerNumber=1 scan=15860	43.1619
14160:3	1	R.LISC[+57.021]N[+2059.735]TSVITQAC[+57.021]PK.V	HexNAc(4)Hex(5)Fuc(1)NeuAc(1)	C[+57]*2, N[+2060]	1251.2	3	3751.58	3751.58	0	-0.2	168	Specific	349.55	280.31	280.31	4.57	952	>sp|P2019|HIV1_gp120 glycoprotein OS=Human HIV1 GN=S PE=1 SV=1	1	zy-hiv1-gp120-before-trypsin-r1.15564.15564.3	controllerType=0 controllerNumber=1 scan=15564	42.3917
12306:3	1	R.LISC[+57.021]N[+1565.560]TSVITQAC[+57.021]PK.V	HexNAc(3)Hex(5)Fuc(1)	C[+57]*2, N[+1566]	1086.48	3	3257.42	3257.41	0	5.3	168	Specific	354.42	354.42	354.42	4.43	952	>sp|P2019|HIV1_gp120 glycoprotein OS=Human HIV1 GN=S PE=1 SV=1	1	zy-hiv1-gp120-before-trypsin-r1.13553.13553.3	controllerType=0 controllerNumber=1 scan=13553	37.11
13661:3	1	R.LISC[+57.021]N[+2141.788]TSVITQAC[+57.021]PK.V	HexNAc(6)Hex(3)Fuc(1)NeuAc(1)	C[+57]*2, N[+2142]	1278.55	3	3833.64	3833.63	0	2	168	Specific	357.52	357.52	357.52	4.8	952	>sp|P2019|HIV1_gp120 glycoprotein OS=Human HIV1 GN=S PE=1 SV=1	1	zy-hiv1-gp120-before-trypsin-r1.15024.15024.3	controllerType=0 controllerNumber=1 scan=15024	40.9722
14572:3	1	R.LISC[+57.021]N[+2059.735]TSVITQAC[+57.021]PK.V	HexNAc(4)Hex(5)Fuc(1)NeuAc(1)	C[+57]*2, N[+2060]	1251.2	3	3751.59	3751.58	0	1.8	168	Specific	360.3	360.3	360.3	5.8	952	>sp|P2019|HIV1_gp120 glycoprotein OS=Human HIV1 GN=S PE=1 SV=1	1	zy-hiv1-gp120-before-trypsin-r1.16011.16011.3	controllerType=0 controllerNumber=1 scan=16011	43.5603
17087:4	1	R.LISC[+57.021]N[+3048.084]TSVITQAC[+57.021]PK.V	HexNAc(6)Hex(5)Fuc(1)NeuAc(3)	C[+57]*2, N[+3048]	1185.98	4	4740.9	4739.93	1	-7.3	168	Specific	360.36	360.36	360.36	4.56	952	>sp|P2019|HIV1_gp120 glycoprotein OS=Human HIV1 GN=S PE=1 SV=1	1	zy-hiv1-gp120-before-trypsin-r1.18748.18748.2	controllerType=0 controllerNumber=1 scan=18748	50.857
15366:3	1	R.LISC[+57.021]N[+2352.846]TSVITQAC[+57.021]PK.V	HexNAc(6)Hex(7)	C[+57]*2, N[+2353]	1348.9	3	4044.67	4044.69	0	-4.3	168	Specific	361.91	361.91	361.91	5.25	952	>sp|P2019|HIV1_gp120 glycoprotein OS=Human HIV1 GN=S PE=1 SV=1	1	zy-hiv1-gp120-before-trypsin-r1.16872.16872.3	controllerType=0 controllerNumber=1 scan=16872	45.8409
12283:3	1	R.LISC[+57.021]N[+1606.587]TSVITQAC[+57.021]PK.V	HexNAc(4)Hex(4)Fuc(1)	C[+57]*2, N[+1607]	1100.15	3	3298.44	3298.43	0	2	168	Specific	363.93	363.93	363.93	5.8	952	>sp|P2019|HIV1_gp120 glycoprotein OS=Human HIV1 GN=S PE=1 SV=1	1	zy-hiv1-gp120-before-trypsin-r1.13528.13528.3	controllerType=0 controllerNumber=1 scan=13528	37.044
13284:4	1	R.LISC[+57.021]N[+2221.788]TSVITQAC[+57.021]PK.V	HexNAc(4)Hex(6)Fuc(1)NeuAc(1)	C[+57]*2, N[+2222]	979.169	4	3913.65	3913.63	0	5.3	168	Specific	364.98	364.98	364.98	4.68	952	>sp|P2019|HIV1_gp120 glycoprotein OS=Human HIV1 GN=S PE=1 SV=1	1	zy-hiv1-gp120-before-trypsin-r1.14615.14615.4	controllerType=0 controllerNumber=1 scan=14615	39.9034
15629:3	1	R.LISC[+57.021]N[+2391.857]TSVITQAC[+57.021]PK.V	HexNAc(5)Hex(4)Fuc(1)NeuAc(2)	C[+57]*2, N[+2392]	1361.91	3	4083.73	4083.7	0	5.9	168	Specific	367.62	367.62	367.62	5.42	952	>sp|P2019|HIV1_gp120 glycoprotein OS=Human HIV1 GN=S PE=1 SV=1	1	zy-hiv1-gp120-before-trypsin-r1.17162.17162.3	controllerType=0 controllerNumber=1 scan=17162	46.6461
10888:3	1	R.LISC[+57.021]N[+2278.809]TSVITQAC[+57.021]PK.V	HexNAc(5)Hex(6)NeuAc(1)	C[+57]*2, N[+2279]	1324.23	3	3970.66	3970.65	0	1.6	168	Specific	368.97	368.97	368.97	5.8	952	>sp|P2019|HIV1_gp120 glycoprotein OS=Human HIV1 GN=S PE=1 SV=1	1	zy-hiv1-gp120-before-trypsin-r1.12012.12012.3	controllerType=0 controllerNumber=1 scan=12012	33.0997
13866:3	1	R.LISC[+57.021]N[+2110.793]TSVITQAC[+57.021]PK.V	HexNAc(8)Hex(3)	C[+57]*2, N[+2111]	1268.21	3	3802.61	3802.64	0	-6.6	168	Specific	369.65	369.65	369.65	5.3	952	>sp|P2019|HIV1_gp120 glycoprotein OS=Human HIV1 GN=S PE=1 SV=1	1	zy-hiv1-gp120-before-trypsin-r1.15245.15245.3	controllerType=0 controllerNumber=1 scan=15245	41.5372
15534:4	1	R.LISC[+57.021]N[+2553.910]TSVITQAC[+57.021]PK.V	HexNAc(5)Hex(5)Fuc(1)NeuAc(2)	C[+57]*2, N[+2554]	1062.44	4	4246.75	4245.76	1	-1.7	168	Specific	369.65	369.65	62.76	5.01	952	>sp|P2019|HIV1_gp120 glycoprotein OS=Human HIV1 GN=S PE=1 SV=1	1	zy-hiv1-gp120-before-trypsin-r1.17057.17057.2	controllerType=0 controllerNumber=1 scan=17057	46.3508
12058:3	1	R.LISC[+57.021]N[+1581.555]TSVITQAC[+57.021]PK.V	HexNAc(3)Hex(6)	C[+57]*2, N[+1582]	1091.81	3	3273.42	3273.4	0	7.2	168	Specific	375.26	375.26	375.26	4.97	952	>sp|P2019|HIV1_gp120 glycoprotein OS=Human HIV1 GN=S PE=1 SV=1	1	zy-hiv1-gp120-before-trypsin-r1.13285.13285.3	controllerType=0 controllerNumber=1 scan=13285	36.4145
11438:3	1	R.LISC[+57.021]N[+1216.423]TSVITQAC[+57.021]PK.V	HexNAc(2)Hex(5)	C[+57]*2, N[+1216]	970.092	3	2908.26	2908.27	0	-1.9	168	Specific	375.93	375.93	375.93	5.75	952	>sp|P2019|HIV1_gp120 glycoprotein OS=Human HIV1 GN=S PE=1 SV=1	1	zy-hiv1-gp120-before-trypsin-r1.12612.12612.3	controllerType=0 controllerNumber=1 scan=12612	34.655
12005:3	1	R.LISC[+57.021]N[+1809.666]TSVITQAC[+57.021]PK.V	HexNAc(5)Hex(4)Fuc(1)	C[+57]*2, N[+1810]	1167.84	3	3501.51	3501.51	0	-1.6	168	Specific	376.83	376.83	376.83	5.75	952	>sp|P2019|HIV1_gp120 glycoprotein OS=Human HIV1 GN=S PE=1 SV=1	1	zy-hiv1-gp120-before-trypsin-r1.13228.13228.3	controllerType=0 controllerNumber=1 scan=13228	36.2693
17194:4	1	R.LISC[+57.021]N[+3007.058]TSVITQAC[+57.021]PK.V	HexNAc(5)Hex(6)Fuc(1)NeuAc(3)	C[+57]*2, N[+3007]	1175.48	4	4698.9	4698.9	0	0.2	168	Specific	377.57	377.57	377.57	5.13	952	>sp|P2019|HIV1_gp120 glycoprotein OS=Human HIV1 GN=S PE=1 SV=1	1	zy-hiv1-gp120-before-trypsin-r1.18866.18866.4	controllerType=0 controllerNumber=1 scan=18866	51.185
14261:3	1	R.LISC[+57.021]N[+2110.793]TSVITQAC[+57.021]PK.V	HexNAc(8)Hex(3)	C[+57]*2, N[+2111]	1268.21	3	3802.62	3802.64	0	-4.9	168	Specific	377.95	377.95	377.95	5.22	952	>sp|P2019|HIV1_gp120 glycoprotein OS=Human HIV1 GN=S PE=1 SV=1	1	zy-hiv1-gp120-before-trypsin-r1.15674.15674.3	controllerType=0 controllerNumber=1 scan=15674	42.683
13478:4	1	R.LISC[+57.021]N[+2465.894]TSVITQAC[+57.021]PK.V	HexNAc(6)Hex(5)Fuc(1)NeuAc(1)	C[+57]*2, N[+2466]	1040.19	4	4157.74	4157.74	0	1.4	168	Specific	381.45	381.45	381.45	5.05	952	>sp|P2019|HIV1_gp120 glycoprotein OS=Human HIV1 GN=S PE=1 SV=1	1	zy-hiv1-gp120-before-trypsin-r1.14825.14825.4	controllerType=0 controllerNumber=1 scan=14825	40.4464
12132:3	1	R.LISC[+57.021]N[+1241.454]TSVITQAC[+57.021]PK.V	HexNAc(3)Hex(3)Fuc(1)	C[+57]*2, N[+1241]	978.439	3	2933.3	2933.3	0	0.6	168	Specific	382.88	382.88	382.88	5.87	952	>sp|P2019|HIV1_gp120 glycoprotein OS=Human HIV1 GN=S PE=1 SV=1	1	zy-hiv1-gp120-before-trypsin-r1.13365.13365.3	controllerType=0 controllerNumber=1 scan=13365	36.6254
12094:3	1	R.LISC[+57.021]N[+1444.534]TSVITQAC[+57.021]PK.V	HexNAc(4)Hex(3)Fuc(1)	C[+57]*2, N[+1445]	1046.13	3	3136.38	3136.38	0	0.5	168	Specific	384.29	377.61	377.61	5.87	952	>sp|P2019|HIV1_gp120 glycoprotein OS=Human HIV1 GN=S PE=1 SV=1	1	zy-hiv1-gp120-before-trypsin-r1.13324.13324.3	controllerType=0 controllerNumber=1 scan=13324	36.5147
17125:3	1	R.LISC[+57.021]N[+3007.058]TSVITQAC[+57.021]PK.V	HexNAc(5)Hex(6)Fuc(1)NeuAc(3)	C[+57]*2, N[+3007]	1566.97	3	4698.91	4698.9	0	1.2	168	Specific	385.1	360.41	360.41	5.8	952	>sp|P2019|HIV1_gp120 glycoprotein OS=Human HIV1 GN=S PE=1 SV=1	1	zy-hiv1-gp120-before-trypsin-r1.18791.18791.3	controllerType=0 controllerNumber=1 scan=18791	50.9994
12231:3	1	R.LISC[+57.021]N[+1565.560]TSVITQAC[+57.021]PK.V	HexNAc(3)Hex(5)Fuc(1)	C[+57]*2, N[+1566]	1086.48	3	3257.42	3257.41	0	3.1	168	Specific	388.05	388.05	388.05	5.58	952	>sp|P2019|HIV1_gp120 glycoprotein OS=Human HIV1 GN=S PE=1 SV=1	1	zy-hiv1-gp120-before-trypsin-r1.13472.13472.3	controllerType=0 controllerNumber=1 scan=13472	36.8982
15331:4	1	R.LISC[+57.021]N[+2715.963]TSVITQAC[+57.021]PK.V	HexNAc(5)Hex(6)Fuc(1)NeuAc(2)	C[+57]*2, N[+2716]	1102.71	4	4407.81	4407.81	0	-0.1	168	Specific	390.79	390.79	390.79	5.13	952	>sp|P2019|HIV1_gp120 glycoprotein OS=Human HIV1 GN=S PE=1 SV=1	1	zy-hiv1-gp120-before-trypsin-r1.16834.16834.4	controllerType=0 controllerNumber=1 scan=16834	45.7384
11891:2	1	R.LISC[+57.021]N[+1054.370]TSVITQAC[+57.021]PK.V	HexNAc(2)Hex(4)	C[+57]*2, N[+1054]	1373.62	2	2746.22	2746.22	0	3.3	168	Specific	391.62	391.62	391.62	6.19	952	>sp|P2019|HIV1_gp120 glycoprotein OS=Human HIV1 GN=S PE=1 SV=1	1	zy-hiv1-gp120-before-trypsin-r1.13104.13104.2	controllerType=0 controllerNumber=1 scan=13104	35.9417
12145:3	1	R.LISC[+57.021]N[+1768.640]TSVITQAC[+57.021]PK.V	HexNAc(4)Hex(5)Fuc(1)	C[+57]*2, N[+1769]	1154.17	3	3460.49	3460.49	0	2.4	168	Specific	393.01	388.18	388.18	5.8	952	>sp|P2019|HIV1_gp120 glycoprotein OS=Human HIV1 GN=S PE=1 SV=1	1	zy-hiv1-gp120-before-trypsin-r1.13379.13379.3	controllerType=0 controllerNumber=1 scan=13379	36.6637
11921:2	1	R.LISC[+57.021]N[+1216.423]TSVITQAC[+57.021]PK.V	HexNAc(2)Hex(5)	C[+57]*2, N[+1216]	1454.64	2	2908.28	2908.27	0	3	168	Specific	395.49	395.49	395.49	6.19	952	>sp|P2019|HIV1_gp120 glycoprotein OS=Human HIV1 GN=S PE=1 SV=1	1	zy-hiv1-gp120-before-trypsin-r1.13136.13136.2	controllerType=0 controllerNumber=1 scan=13136	36.0201
12091:3	1	R.LISC[+57.021]N[+1540.529]TSVITQAC[+57.021]PK.V	HexNAc(2)Hex(7)	C[+57]*2, N[+1541]	1078.13	3	3232.38	3232.37	0	1.7	168	Specific	402.46	402.46	402.46	6.07	952	>sp|P2019|HIV1_gp120 glycoprotein OS=Human HIV1 GN=S PE=1 SV=1	1	zy-hiv1-gp120-before-trypsin-r1.13320.13320.3	controllerType=0 controllerNumber=1 scan=13320	36.4981
15662:3	1	R.LISC[+57.021]N[+2204.772]TSVITQAC[+57.021]PK.V	HexNAc(4)Hex(5)NeuAc(2)	C[+57]*2, N[+2205]	1299.54	3	3896.62	3896.62	0	0.5	168	Specific	402.58	402.58	402.58	6.15	952	>sp|P2019|HIV1_gp120 glycoprotein OS=Human HIV1 GN=S PE=1 SV=1	1	zy-hiv1-gp120-before-trypsin-r1.17199.17199.3	controllerType=0 controllerNumber=1 scan=17199	46.7565
13170:3	1	R.LISC[+57.021]N[+2569.905]TSVITQAC[+57.021]PK.V	HexNAc(5)Hex(6)NeuAc(2)	C[+57]*2, N[+2570]	1421.59	3	4262.77	4261.75	1	3.5	168	Specific	402.82	402.82	402.82	5.86	952	>sp|P2019|HIV1_gp120 glycoprotein OS=Human HIV1 GN=S PE=1 SV=1	1	zy-hiv1-gp120-before-trypsin-r1.14493.14493.3	controllerType=0 controllerNumber=1 scan=14493	39.6026
11685:2	1	R.LISC[+57.021]N[+1216.423]TSVITQAC[+57.021]PK.V	HexNAc(2)Hex(5)	C[+57]*2, N[+1216]	1454.64	2	2908.27	2908.27	0	1.7	168	Specific	402.82	402.82	402.82	6.67	952	>sp|P2019|HIV1_gp120 glycoprotein OS=Human HIV1 GN=S PE=1 SV=1	1	zy-hiv1-gp120-before-trypsin-r1.12882.12882.2	controllerType=0 controllerNumber=1 scan=12882	35.3826
16210:3	1	R.LISC[+57.021]N[+2221.788]TSVITQAC[+57.021]PK.V	HexNAc(4)Hex(6)Fuc(1)NeuAc(1)	C[+57]*2, N[+2222]	1305.2	3	3913.6	3913.63	0	-9.6	168	Specific	403.1	403.1	403.1	5.57	952	>sp|P2019|HIV1_gp120 glycoprotein OS=Human HIV1 GN=S PE=1 SV=1	1	zy-hiv1-gp120-before-trypsin-r1.17796.17796.3	controllerType=0 controllerNumber=1 scan=17796	48.3349
14989:3	1	R.LISC[+57.021]N[+3081.095]TSVITQAC[+57.021]PK.V	HexNAc(6)Hex(7)Fuc(1)NeuAc(2)	C[+57]*2, N[+3081]	1591.99	3	4773.94	4772.94	1	-0.1	168	Specific	403.15	403.15	105.89	6.15	952	>sp|P2019|HIV1_gp120 glycoprotein OS=Human HIV1 GN=S PE=1 SV=1	1	zy-hiv1-gp120-before-trypsin-r1.16464.16464.3	controllerType=0 controllerNumber=1 scan=16464	44.7579
13207:3	1	R.LISC[+57.021]N[+2481.889]TSVITQAC[+57.021]PK.V	HexNAc(6)Hex(6)NeuAc(1)	C[+57]*2, N[+2482]	1392.25	3	4174.75	4173.73	1	3	168	Specific	403.26	403.26	403.26	5.86	952	>sp|P2019|HIV1_gp120 glycoprotein OS=Human HIV1 GN=S PE=1 SV=1	1	zy-hiv1-gp120-before-trypsin-r1.14532.14532.3	controllerType=0 controllerNumber=1 scan=14532	39.6919
11636:3	1	R.LISC[+57.021]N[+1850.693]TSVITQAC[+57.021]PK.V	HexNAc(6)Hex(3)Fuc(1)	C[+57]*2, N[+1851]	1181.52	3	3542.56	3542.54	0	5.2	168	Specific	407.08	407.08	407.08	5.49	952	>sp|P2019|HIV1_gp120 glycoprotein OS=Human HIV1 GN=S PE=1 SV=1	1	zy-hiv1-gp120-before-trypsin-r1.12828.12828.3	controllerType=0 controllerNumber=1 scan=12828	35.2266
15375:3	1	R.LISC[+57.021]N[+2352.846]TSVITQAC[+57.021]PK.V	HexNAc(6)Hex(7)	C[+57]*2, N[+2353]	1349.24	3	4045.69	4044.69	1	-0.9	168	Specific	408.28	408.28	408.28	6.15	952	>sp|P2019|HIV1_gp120 glycoprotein OS=Human HIV1 GN=S PE=1 SV=1	1	zy-hiv1-gp120-before-trypsin-r1.16882.16882.3	controllerType=0 controllerNumber=1 scan=16882	45.8655
11842:3	1	R.LISC[+57.021]N[+1809.666]TSVITQAC[+57.021]PK.V	HexNAc(5)Hex(4)Fuc(1)	C[+57]*2, N[+1810]	1167.85	3	3501.53	3501.51	0	4.2	168	Specific	409.52	409.52	409.52	5.86	952	>sp|P2019|HIV1_gp120 glycoprotein OS=Human HIV1 GN=S PE=1 SV=1	1	zy-hiv1-gp120-before-trypsin-r1.13051.13051.3	controllerType=0 controllerNumber=1 scan=13051	35.8039
11531:3	1	R.LISC[+57.021]N[+1850.693]TSVITQAC[+57.021]PK.V	HexNAc(6)Hex(3)Fuc(1)	C[+57]*2, N[+1851]	1181.52	3	3542.53	3542.54	0	-1	168	Specific	413.42	413.42	413.42	6.15	952	>sp|P2019|HIV1_gp120 glycoprotein OS=Human HIV1 GN=S PE=1 SV=1	1	zy-hiv1-gp120-before-trypsin-r1.12713.12713.3	controllerType=0 controllerNumber=1 scan=12713	34.9188
15307:3	1	R.LISC[+57.021]N[+2756.989]TSVITQAC[+57.021]PK.V	HexNAc(6)Hex(5)Fuc(1)NeuAc(2)	C[+57]*2, N[+2757]	1483.62	3	4448.86	4448.83	0	5.4	168	Specific	413.55	413.55	413.55	5.7	952	>sp|P2019|HIV1_gp120 glycoprotein OS=Human HIV1 GN=S PE=1 SV=1	1	zy-hiv1-gp120-before-trypsin-r1.16808.16808.3	controllerType=0 controllerNumber=1 scan=16808	45.6683
12003:3	1	R.LISC[+57.021]N[+1606.587]TSVITQAC[+57.021]PK.V	HexNAc(4)Hex(4)Fuc(1)	C[+57]*2, N[+1607]	1100.15	3	3298.44	3298.43	0	2.3	168	Specific	414.63	414.63	414.63	6.07	952	>sp|P2019|HIV1_gp120 glycoprotein OS=Human HIV1 GN=S PE=1 SV=1	1	zy-hiv1-gp120-before-trypsin-r1.13226.13226.3	controllerType=0 controllerNumber=1 scan=13226	36.266
12136:3	1	R.LISC[+57.021]N[+1054.370]TSVITQAC[+57.021]PK.V	HexNAc(2)Hex(4)	C[+57]*2, N[+1054]	916.082	3	2746.23	2746.22	0	5.4	168	Specific	415.27	415.27	415.27	5.7	952	>sp|P2019|HIV1_gp120 glycoprotein OS=Human HIV1 GN=S PE=1 SV=1	1	zy-hiv1-gp120-before-trypsin-r1.13369.13369.3	controllerType=0 controllerNumber=1 scan=13369	36.6318
11487:2	1	R.LISC[+57.021]N[+1216.423]TSVITQAC[+57.021]PK.V	HexNAc(2)Hex(5)	C[+57]*2, N[+1216]	1454.64	2	2908.26	2908.27	0	-1.6	168	Specific	417.39	417.39	417.39	6.63	952	>sp|P2019|HIV1_gp120 glycoprotein OS=Human HIV1 GN=S PE=1 SV=1	1	zy-hiv1-gp120-before-trypsin-r1.12665.12665.4	controllerType=0 controllerNumber=1 scan=12665	34.797
13260:3	1	R.LISC[+57.021]N[+2424.867]TSVITQAC[+57.021]PK.V	HexNAc(5)Hex(6)Fuc(1)NeuAc(1)	C[+57]*2, N[+2425]	1372.91	3	4116.72	4116.71	0	2.4	168	Specific	419.01	355.93	355.93	5.01	952	>sp|P2019|HIV1_gp120 glycoprotein OS=Human HIV1 GN=S PE=1 SV=1	1	zy-hiv1-gp120-before-trypsin-r1.14590.14590.3	controllerType=0 controllerNumber=1 scan=14590	39.8377
11098:3	1	R.LISC[+57.021]N[+2100.761]TSVITQAC[+57.021]PK.V	HexNAc(5)Hex(4)Fuc(1)NeuAc(1)	C[+57]*2, N[+2101]	1264.88	3	3792.62	3792.61	0	4.5	168	Specific	419.1	400.19	400.19	5.7	952	>sp|P2019|HIV1_gp120 glycoprotein OS=Human HIV1 GN=S PE=1 SV=1	1	zy-hiv1-gp120-before-trypsin-r1.12242.12242.3	controllerType=0 controllerNumber=1 scan=12242	33.7159
11336:3	1	R.LISC[+57.021]N[+1581.555]TSVITQAC[+57.021]PK.V	HexNAc(3)Hex(6)	C[+57]*2, N[+1582]	1091.8	3	3273.4	3273.4	0	-1.6	168	Specific	419.37	419.37	419.37	6.03	952	>sp|P2019|HIV1_gp120 glycoprotein OS=Human HIV1 GN=S PE=1 SV=1	1	zy-hiv1-gp120-before-trypsin-r1.12500.12500.3	controllerType=0 controllerNumber=1 scan=12500	34.3549
11927:3	1	R.LISC[+57.021]N[+1565.560]TSVITQAC[+57.021]PK.V	HexNAc(3)Hex(5)Fuc(1)	C[+57]*2, N[+1566]	1086.47	3	3257.4	3257.41	0	-0.7	168	Specific	419.97	401.83	401.83	6.15	952	>sp|P2019|HIV1_gp120 glycoprotein OS=Human HIV1 GN=S PE=1 SV=1	1	zy-hiv1-gp120-before-trypsin-r1.13143.13143.3	controllerType=0 controllerNumber=1 scan=13143	36.0507
11959:3	1	R.LISC[+57.021]N[+1647.613]TSVITQAC[+57.021]PK.V	HexNAc(5)Hex(3)Fuc(1)	C[+57]*2, N[+1648]	1113.82	3	3339.46	3339.46	0	0.3	168	Specific	421.18	421.18	421.18	6.15	952	>sp|P2019|HIV1_gp120 glycoprotein OS=Human HIV1 GN=S PE=1 SV=1	1	zy-hiv1-gp120-before-trypsin-r1.13178.13178.3	controllerType=0 controllerNumber=1 scan=13178	36.1377
15316:3	1	R.LISC[+57.021]N[+2553.910]TSVITQAC[+57.021]PK.V	HexNAc(5)Hex(5)Fuc(1)NeuAc(2)	C[+57]*2, N[+2554]	1415.93	3	4245.77	4245.76	0	3.5	168	Specific	421.64	421.64	421.64	5.86	952	>sp|P2019|HIV1_gp120 glycoprotein OS=Human HIV1 GN=S PE=1 SV=1	1	zy-hiv1-gp120-before-trypsin-r1.16817.16817.3	controllerType=0 controllerNumber=1 scan=16817	45.6831
13239:3	1	R.LISC[+57.021]N[+2465.894]TSVITQAC[+57.021]PK.V	HexNAc(6)Hex(5)Fuc(1)NeuAc(1)	C[+57]*2, N[+2466]	1386.58	3	4157.74	4157.74	0	0.1	168	Specific	421.73	392.76	392.76	6.15	952	>sp|P2019|HIV1_gp120 glycoprotein OS=Human HIV1 GN=S PE=1 SV=1	1	zy-hiv1-gp120-before-trypsin-r1.14567.14567.3	controllerType=0 controllerNumber=1 scan=14567	39.7866
15248:3	1	R.LISC[+57.021]N[+2350.830]TSVITQAC[+57.021]PK.V	HexNAc(4)Hex(5)Fuc(1)NeuAc(2)	C[+57]*2, N[+2351]	1348.23	3	4042.68	4042.68	0	2	168	Specific	423.17	423.17	423.17	6.07	952	>sp|P2019|HIV1_gp120 glycoprotein OS=Human HIV1 GN=S PE=1 SV=1	1	zy-hiv1-gp120-before-trypsin-r1.16744.16744.3	controllerType=0 controllerNumber=1 scan=16744	45.4989
11456:2	1	R.LISC[+57.021]N[+1216.423]TSVITQAC[+57.021]PK.V	HexNAc(2)Hex(5)	C[+57]*2, N[+1216]	1454.64	2	2908.27	2908.27	0	2	168	Specific	425.64	425.64	425.64	6.67	952	>sp|P2019|HIV1_gp120 glycoprotein OS=Human HIV1 GN=S PE=1 SV=1	1	zy-hiv1-gp120-before-trypsin-r1.12631.12631.3	controllerType=0 controllerNumber=1 scan=12631	34.7041
11652:2	1	R.LISC[+57.021]N[+1419.502]TSVITQAC[+57.021]PK.V	HexNAc(3)Hex(5)	C[+57]*2, N[+1420]	1556.19	2	3111.36	3111.35	0	5	168	Specific	426.23	426.23	426.23	6.3	952	>sp|P2019|HIV1_gp120 glycoprotein OS=Human HIV1 GN=S PE=1 SV=1	1	zy-hiv1-gp120-before-trypsin-r1.12845.12845.2	controllerType=0 controllerNumber=1 scan=12845	35.2747
13065:3	1	R.LISC[+57.021]N[+2569.905]TSVITQAC[+57.021]PK.V	HexNAc(5)Hex(6)NeuAc(2)	C[+57]*2, N[+2570]	1421.6	3	4262.78	4261.75	1	5.1	168	Specific	426.57	371.24	371.24	5.7	952	>sp|P2019|HIV1_gp120 glycoprotein OS=Human HIV1 GN=S PE=1 SV=1	1	zy-hiv1-gp120-before-trypsin-r1.14379.14379.3	controllerType=0 controllerNumber=1 scan=14379	39.3108
13504:3	1	R.LISC[+57.021]N[+2141.788]TSVITQAC[+57.021]PK.V	HexNAc(6)Hex(3)Fuc(1)NeuAc(1)	C[+57]*2, N[+2142]	1278.55	3	3833.63	3833.63	0	-0.1	168	Specific	426.77	369.65	369.65	6.15	952	>sp|P2019|HIV1_gp120 glycoprotein OS=Human HIV1 GN=S PE=1 SV=1	1	zy-hiv1-gp120-before-trypsin-r1.14854.14854.3	controllerType=0 controllerNumber=1 scan=14854	40.5201
11458:3	1	R.LISC[+57.021]N[+1216.423]TSVITQAC[+57.021]PK.V	HexNAc(2)Hex(5)	C[+57]*2, N[+1216]	970.093	3	2908.27	2908.27	0	-0.9	168	Specific	431.37	431.37	431.37	6.15	952	>sp|P2019|HIV1_gp120 glycoprotein OS=Human HIV1 GN=S PE=1 SV=1	1	zy-hiv1-gp120-before-trypsin-r1.12634.12634.3	controllerType=0 controllerNumber=1 scan=12634	34.7116
11789:3	1	R.LISC[+57.021]N[+1589.571]TSVITQAC[+57.021]PK.V	HexNAc(4)Hex(3)NeuAc(1)	C[+57]*2, N[+1590]	1094.48	3	3281.44	3281.42	0	6.2	168	Specific	431.42	431.42	431.42	5.7	952	>sp|P2019|HIV1_gp120 glycoprotein OS=Human HIV1 GN=S PE=1 SV=1	1	zy-hiv1-gp120-before-trypsin-r1.12994.12994.3	controllerType=0 controllerNumber=1 scan=12994	35.6649
14002:3	1	R.LISC[+57.021]N[+2059.735]TSVITQAC[+57.021]PK.V	HexNAc(4)Hex(5)Fuc(1)NeuAc(1)	C[+57]*2, N[+2060]	1251.2	3	3751.59	3751.58	0	1.3	168	Specific	432.2	411.13	411.13	6.07	952	>sp|P2019|HIV1_gp120 glycoprotein OS=Human HIV1 GN=S PE=1 SV=1	1	zy-hiv1-gp120-before-trypsin-r1.15393.15393.3	controllerType=0 controllerNumber=1 scan=15393	41.9381
12076:3	1	R.LISC[+57.021]N[+1241.454]TSVITQAC[+57.021]PK.V	HexNAc(3)Hex(3)Fuc(1)	C[+57]*2, N[+1241]	978.442	3	2933.31	2933.3	0	3.5	168	Specific	434.01	434.01	434.01	5.86	952	>sp|P2019|HIV1_gp120 glycoprotein OS=Human HIV1 GN=S PE=1 SV=1	1	zy-hiv1-gp120-before-trypsin-r1.13305.13305.3	controllerType=0 controllerNumber=1 scan=13305	36.4734
15521:3	1	R.LISC[+57.021]N[+2391.857]TSVITQAC[+57.021]PK.V	HexNAc(5)Hex(4)Fuc(1)NeuAc(2)	C[+57]*2, N[+2392]	1361.91	3	4083.7	4083.7	0	0.5	168	Specific	435.99	382.38	382.38	6.15	952	>sp|P2019|HIV1_gp120 glycoprotein OS=Human HIV1 GN=S PE=1 SV=1	1	zy-hiv1-gp120-before-trypsin-r1.17043.17043.3	controllerType=0 controllerNumber=1 scan=17043	46.3161
12198:3	1	R.LISC[+57.021]N[+1444.534]TSVITQAC[+57.021]PK.V	HexNAc(4)Hex(3)Fuc(1)	C[+57]*2, N[+1445]	1046.13	3	3136.38	3136.38	0	-0.1	168	Specific	436.09	436.09	436.09	6.15	952	>sp|P2019|HIV1_gp120 glycoprotein OS=Human HIV1 GN=S PE=1 SV=1	1	zy-hiv1-gp120-before-trypsin-r1.13437.13437.3	controllerType=0 controllerNumber=1 scan=13437	36.8168
15690:3	1	R.LISC[+57.021]N[+2350.830]TSVITQAC[+57.021]PK.V	HexNAc(4)Hex(5)Fuc(1)NeuAc(2)	C[+57]*2, N[+2351]	1348.57	3	4043.68	4042.68	1	1	168	Specific	436.34	436.34	68.5	6.07	952	>sp|P2019|HIV1_gp120 glycoprotein OS=Human HIV1 GN=S PE=1 SV=1	1	zy-hiv1-gp120-before-trypsin-r1.17231.17231.3	controllerType=0 controllerNumber=1 scan=17231	46.8592
12064:3	1	R.LISC[+57.021]N[+1419.502]TSVITQAC[+57.021]PK.V	HexNAc(3)Hex(5)	C[+57]*2, N[+1420]	1037.79	3	3111.35	3111.35	0	-0.5	168	Specific	436.99	436.99	436.99	6.15	952	>sp|P2019|HIV1_gp120 glycoprotein OS=Human HIV1 GN=S PE=1 SV=1	1	zy-hiv1-gp120-before-trypsin-r1.13291.13291.3	controllerType=0 controllerNumber=1 scan=13291	36.4243
11494:2	1	R.LISC[+57.021]N[+1216.423]TSVITQAC[+57.021]PK.V	HexNAc(2)Hex(5)	C[+57]*2, N[+1216]	1454.64	2	2908.27	2908.27	0	-0.1	168	Specific	439.53	439.53	439.53	6.75	952	>sp|P2019|HIV1_gp120 glycoprotein OS=Human HIV1 GN=S PE=1 SV=1	1	zy-hiv1-gp120-before-trypsin-r1.12673.12673.2	controllerType=0 controllerNumber=1 scan=12673	34.8239
17051:4	1	R.LISC[+57.021]N[+3007.058]TSVITQAC[+57.021]PK.V	HexNAc(5)Hex(6)Fuc(1)NeuAc(3)	C[+57]*2, N[+3007]	1175.48	4	4698.9	4698.9	0	-0.4	168	Specific	440.84	440.84	440.84	5.55	952	>sp|P2019|HIV1_gp120 glycoprotein OS=Human HIV1 GN=S PE=1 SV=1	1	zy-hiv1-gp120-before-trypsin-r1.18708.18708.4	controllerType=0 controllerNumber=1 scan=18708	50.7416
11768:3	1	R.LISC[+57.021]N[+1850.693]TSVITQAC[+57.021]PK.V	HexNAc(6)Hex(3)Fuc(1)	C[+57]*2, N[+1851]	1181.52	3	3542.54	3542.54	0	1.3	168	Specific	441.09	441.09	441.09	6.21	952	>sp|P2019|HIV1_gp120 glycoprotein OS=Human HIV1 GN=S PE=1 SV=1	1	zy-hiv1-gp120-before-trypsin-r1.12971.12971.3	controllerType=0 controllerNumber=1 scan=12971	35.6006
15263:4	1	R.LISC[+57.021]N[+2350.830]TSVITQAC[+57.021]PK.V	HexNAc(4)Hex(5)Fuc(1)NeuAc(2)	C[+57]*2, N[+2351]	1011.43	4	4042.69	4042.68	0	2.4	168	Specific	445.02	445.02	445.02	5.47	952	>sp|P2019|HIV1_gp120 glycoprotein OS=Human HIV1 GN=S PE=1 SV=1	1	zy-hiv1-gp120-before-trypsin-r1.16760.16760.4	controllerType=0 controllerNumber=1 scan=16760	45.5381
17150:3	1	R.LISC[+57.021]N[+3007.058]TSVITQAC[+57.021]PK.V	HexNAc(5)Hex(6)Fuc(1)NeuAc(3)	C[+57]*2, N[+3007]	1566.98	3	4698.92	4698.9	0	3	168	Specific	445.61	445.61	445.61	6	952	>sp|P2019|HIV1_gp120 glycoprotein OS=Human HIV1 GN=S PE=1 SV=1	1	zy-hiv1-gp120-before-trypsin-r1.18819.18819.3	controllerType=0 controllerNumber=1 scan=18819	51.0729
11486:2	1	R.LISC[+57.021]N[+1216.423]TSVITQAC[+57.021]PK.V	HexNAc(2)Hex(5)	C[+57]*2, N[+1216]	1454.64	2	2908.26	2908.27	0	-1.6	168	Specific	445.88	445.88	445.88	6.77	952	>sp|P2019|HIV1_gp120 glycoprotein OS=Human HIV1 GN=S PE=1 SV=1	1	zy-hiv1-gp120-before-trypsin-r1.12664.12664.4	controllerType=0 controllerNumber=1 scan=12664	34.7937
13181:3	1	R.LISC[+57.021]N[+2059.735]TSVITQAC[+57.021]PK.V	HexNAc(4)Hex(5)Fuc(1)NeuAc(1)	C[+57]*2, N[+2060]	1251.2	3	3751.6	3751.58	0	4.5	168	Specific	445.93	421.7	421.7	5.84	952	>sp|P2019|HIV1_gp120 glycoprotein OS=Human HIV1 GN=S PE=1 SV=1	1	zy-hiv1-gp120-before-trypsin-r1.14504.14504.3	controllerType=0 controllerNumber=1 scan=14504	39.6205
15271:3	1	R.LISC[+57.021]N[+2715.963]TSVITQAC[+57.021]PK.V	HexNAc(5)Hex(6)Fuc(1)NeuAc(2)	C[+57]*2, N[+2716]	1469.94	3	4407.82	4407.81	0	2.2	168	Specific	446.01	442.78	442.78	6.21	952	>sp|P2019|HIV1_gp120 glycoprotein OS=Human HIV1 GN=S PE=1 SV=1	1	zy-hiv1-gp120-before-trypsin-r1.16769.16769.3	controllerType=0 controllerNumber=1 scan=16769	45.5617
13852:3	1	R.LISC[+57.021]N[+2100.761]TSVITQAC[+57.021]PK.V	HexNAc(5)Hex(4)Fuc(1)NeuAc(1)	C[+57]*2, N[+2101]	1264.87	3	3792.61	3792.61	0	0.7	168	Specific	446.52	372.44	372.44	6.21	952	>sp|P2019|HIV1_gp120 glycoprotein OS=Human HIV1 GN=S PE=1 SV=1	1	zy-hiv1-gp120-before-trypsin-r1.15230.15230.3	controllerType=0 controllerNumber=1 scan=15230	41.5078
15531:3	1	R.LISC[+57.021]N[+2407.852]TSVITQAC[+57.021]PK.V	HexNAc(5)Hex(5)NeuAc(2)	C[+57]*2, N[+2408]	1367.58	3	4100.74	4099.7	1	8.8	168	Specific	448	448	448	5.43	952	>sp|P2019|HIV1_gp120 glycoprotein OS=Human HIV1 GN=S PE=1 SV=1	1	zy-hiv1-gp120-before-trypsin-r1.17054.17054.3	controllerType=0 controllerNumber=1 scan=17054	46.3459
15328:3	1	R.LISC[+57.021]N[+2391.857]TSVITQAC[+57.021]PK.V	HexNAc(5)Hex(4)Fuc(1)NeuAc(2)	C[+57]*2, N[+2392]	1361.91	3	4083.7	4083.7	0	-0.4	168	Specific	449.04	449.04	449.04	6.29	952	>sp|P2019|HIV1_gp120 glycoprotein OS=Human HIV1 GN=S PE=1 SV=1	1	zy-hiv1-gp120-before-trypsin-r1.16831.16831.3	controllerType=0 controllerNumber=1 scan=16831	45.7335
13723:3	1	R.LISC[+57.021]N[+1938.709]TSVITQAC[+57.021]PK.V	HexNAc(5)Hex(3)Fuc(1)NeuAc(1)	C[+57]*2, N[+1939]	1210.86	3	3630.55	3630.55	0	0.2	168	Specific	449.54	414.09	414.09	6.29	952	>sp|P2019|HIV1_gp120 glycoprotein OS=Human HIV1 GN=S PE=1 SV=1	1	zy-hiv1-gp120-before-trypsin-r1.15091.15091.3	controllerType=0 controllerNumber=1 scan=15091	41.1307
11617:3	1	R.LISC[+57.021]N[+1647.613]TSVITQAC[+57.021]PK.V	HexNAc(5)Hex(3)Fuc(1)	C[+57]*2, N[+1648]	1113.82	3	3339.45	3339.46	0	-1.2	168	Specific	450.11	418.05	418.05	6.17	952	>sp|P2019|HIV1_gp120 glycoprotein OS=Human HIV1 GN=S PE=1 SV=1	1	zy-hiv1-gp120-before-trypsin-r1.12807.12807.3	controllerType=0 controllerNumber=1 scan=12807	35.1725
13308:3	1	R.LISC[+57.021]N[+2407.852]TSVITQAC[+57.021]PK.V	HexNAc(5)Hex(5)NeuAc(2)	C[+57]*2, N[+2408]	1367.58	3	4100.73	4099.7	1	6.9	168	Specific	450.72	450.72	450.72	5.39	952	>sp|P2019|HIV1_gp120 glycoprotein OS=Human HIV1 GN=S PE=1 SV=1	1	zy-hiv1-gp120-before-trypsin-r1.14641.14641.3	controllerType=0 controllerNumber=1 scan=14641	39.9722
15545:3	1	R.LISC[+57.021]N[+2350.830]TSVITQAC[+57.021]PK.V	HexNAc(4)Hex(5)Fuc(1)NeuAc(2)	C[+57]*2, N[+2351]	1348.23	3	4042.68	4042.68	0	0.5	168	Specific	450.88	434.94	75.22	6.29	952	>sp|P2019|HIV1_gp120 glycoprotein OS=Human HIV1 GN=S PE=1 SV=1	1	zy-hiv1-gp120-before-trypsin-r1.17069.17069.3	controllerType=0 controllerNumber=1 scan=17069	46.377
12008:3	1	R.LISC[+57.021]N[+1054.370]TSVITQAC[+57.021]PK.V	HexNAc(2)Hex(4)	C[+57]*2, N[+1054]	916.079	3	2746.22	2746.22	0	2.8	168	Specific	454.21	454.21	454.21	6	952	>sp|P2019|HIV1_gp120 glycoprotein OS=Human HIV1 GN=S PE=1 SV=1	1	zy-hiv1-gp120-before-trypsin-r1.13231.13231.3	controllerType=0 controllerNumber=1 scan=13231	36.2741
11968:3	1	R.LISC[+57.021]N[+1565.560]TSVITQAC[+57.021]PK.V	HexNAc(3)Hex(5)Fuc(1)	C[+57]*2, N[+1566]	1086.47	3	3257.4	3257.41	0	-2	168	Specific	454.96	454.96	454.96	6.17	952	>sp|P2019|HIV1_gp120 glycoprotein OS=Human HIV1 GN=S PE=1 SV=1	1	zy-hiv1-gp120-before-trypsin-r1.13187.13187.3	controllerType=0 controllerNumber=1 scan=13187	36.1523
11430:2	1	R.LISC[+57.021]N[+1216.423]TSVITQAC[+57.021]PK.V	HexNAc(2)Hex(5)	C[+57]*2, N[+1216]	1454.64	2	2908.27	2908.27	0	-0.4	168	Specific	455.06	455.06	455.06	6.89	952	>sp|P2019|HIV1_gp120 glycoprotein OS=Human HIV1 GN=S PE=1 SV=1	1	zy-hiv1-gp120-before-trypsin-r1.12603.12603.2	controllerType=0 controllerNumber=1 scan=12603	34.6364
12100:3	1	R.LISC[+57.021]N[+1768.640]TSVITQAC[+57.021]PK.V	HexNAc(4)Hex(5)Fuc(1)	C[+57]*2, N[+1769]	1154.17	3	3460.48	3460.49	0	-0.7	168	Specific	456.8	456.8	456.8	6.29	952	>sp|P2019|HIV1_gp120 glycoprotein OS=Human HIV1 GN=S PE=1 SV=1	1	zy-hiv1-gp120-before-trypsin-r1.13331.13331.3	controllerType=0 controllerNumber=1 scan=13331	36.5434
12232:3	1	R.LISC[+57.021]N[+1378.476]TSVITQAC[+57.021]PK.V	HexNAc(2)Hex(6)	C[+57]*2, N[+1378]	1024.11	3	3070.33	3070.32	0	2.2	168	Specific	456.95	456.95	456.95	6.21	952	>sp|P2019|HIV1_gp120 glycoprotein OS=Human HIV1 GN=S PE=1 SV=1	1	zy-hiv1-gp120-before-trypsin-r1.13473.13473.3	controllerType=0 controllerNumber=1 scan=13473	36.8999
13450:4	1	R.LISC[+57.021]N[+2262.814]TSVITQAC[+57.021]PK.V	HexNAc(5)Hex(5)Fuc(1)NeuAc(1)	C[+57]*2, N[+2263]	989.424	4	3954.67	3954.66	0	3.4	168	Specific	457.55	457.55	457.55	5.26	952	>sp|P2019|HIV1_gp120 glycoprotein OS=Human HIV1 GN=S PE=1 SV=1	1	zy-hiv1-gp120-before-trypsin-r1.14795.14795.4	controllerType=0 controllerNumber=1 scan=14795	40.3742
13209:3	1	R.LISC[+57.021]N[+2586.920]TSVITQAC[+57.021]PK.V	HexNAc(5)Hex(7)Fuc(1)NeuAc(1)	C[+57]*2, N[+2587]	1426.93	3	4278.79	4278.77	0	4.9	168	Specific	457.97	457.97	457.97	5.84	952	>sp|P2019|HIV1_gp120 glycoprotein OS=Human HIV1 GN=S PE=1 SV=1	1	zy-hiv1-gp120-before-trypsin-r1.14534.14534.3	controllerType=0 controllerNumber=1 scan=14534	39.6952
15682:3	1	R.LISC[+57.021]N[+2350.830]TSVITQAC[+57.021]PK.V	HexNAc(4)Hex(5)Fuc(1)NeuAc(2)	C[+57]*2, N[+2351]	1348.23	3	4042.68	4042.68	0	1	168	Specific	458.58	458.58	458.58	6.21	952	>sp|P2019|HIV1_gp120 glycoprotein OS=Human HIV1 GN=S PE=1 SV=1	1	zy-hiv1-gp120-before-trypsin-r1.17222.17222.3	controllerType=0 controllerNumber=1 scan=17222	46.8192
13240:3	1	R.LISC[+57.021]N[+2262.814]TSVITQAC[+57.021]PK.V	HexNAc(5)Hex(5)Fuc(1)NeuAc(1)	C[+57]*2, N[+2263]	1318.9	3	3954.68	3954.66	0	5.3	168	Specific	459.66	398.15	398.15	5.84	952	>sp|P2019|HIV1_gp120 glycoprotein OS=Human HIV1 GN=S PE=1 SV=1	1	zy-hiv1-gp120-before-trypsin-r1.14568.14568.3	controllerType=0 controllerNumber=1 scan=14568	39.792
12373:3	1	R.LISC[+57.021]N[+1702.581]TSVITQAC[+57.021]PK.V	HexNAc(2)Hex(8)	C[+57]*2, N[+1703]	1132.15	3	3394.43	3394.43	0	1.6	168	Specific	459.91	459.91	459.91	6.21	952	>sp|P2019|HIV1_gp120 glycoprotein OS=Human HIV1 GN=S PE=1 SV=1	1	zy-hiv1-gp120-before-trypsin-r1.13626.13626.3	controllerType=0 controllerNumber=1 scan=13626	37.3091
13776:3	1	R.LISC[+57.021]N[+1727.613]TSVITQAC[+57.021]PK.V	HexNAc(3)Hex(6)Fuc(1)	C[+57]*2, N[+1728]	1140.49	3	3419.47	3419.46	0	2.8	168	Specific	461.14	413.39	413.39	6	952	>sp|P2019|HIV1_gp120 glycoprotein OS=Human HIV1 GN=S PE=1 SV=1	1	zy-hiv1-gp120-before-trypsin-r1.15148.15148.3	controllerType=0 controllerNumber=1 scan=15148	41.2946
13139:4	1	R.LISC[+57.021]N[+2789.999]TSVITQAC[+57.021]PK.V	HexNAc(6)Hex(7)Fuc(1)NeuAc(1)	C[+57]*2, N[+2790]	1120.96	4	4480.84	4481.84	-1	-1.2	168	Specific	461.97	461.97	461.97	5.26	952	>sp|P2019|HIV1_gp120 glycoprotein OS=Human HIV1 GN=S PE=1 SV=1	1	zy-hiv1-gp120-before-trypsin-r1.14459.14459.4	controllerType=0 controllerNumber=1 scan=14459	39.5121
11530:3	1	R.LISC[+57.021]N[+1971.719]TSVITQAC[+57.021]PK.V	HexNAc(5)Hex(5)Fuc(1)	C[+57]*2, N[+1972]	1221.86	3	3663.57	3663.56	0	0.3	168	Specific	463	431.96	431.96	6.29	952	>sp|P2019|HIV1_gp120 glycoprotein OS=Human HIV1 GN=S PE=1 SV=1	1	zy-hiv1-gp120-before-trypsin-r1.12712.12712.3	controllerType=0 controllerNumber=1 scan=12712	34.9134
11725:3	1	R.LISC[+57.021]N[+1647.613]TSVITQAC[+57.021]PK.V	HexNAc(5)Hex(3)Fuc(1)	C[+57]*2, N[+1648]	1113.82	3	3339.46	3339.46	0	0.4	168	Specific	463.37	433.23	433.23	6.29	952	>sp|P2019|HIV1_gp120 glycoprotein OS=Human HIV1 GN=S PE=1 SV=1	1	zy-hiv1-gp120-before-trypsin-r1.12925.12925.3	controllerType=0 controllerNumber=1 scan=12925	35.4821
12181:3	1	R.LISC[+57.021]N[+892.317]TSVITQAC[+57.021]PK.V	HexNAc(2)Hex(3)	C[+57]*2, N[+892]	862.06	3	2584.17	2584.16	0	1.2	168	Specific	464.01	464.01	464.01	6.21	952	>sp|P2019|HIV1_gp120 glycoprotein OS=Human HIV1 GN=S PE=1 SV=1	1	zy-hiv1-gp120-before-trypsin-r1.13418.13418.3	controllerType=0 controllerNumber=1 scan=13418	36.7605
15063:3	1	R.LISC[+57.021]N[+2715.963]TSVITQAC[+57.021]PK.V	HexNAc(5)Hex(6)Fuc(1)NeuAc(2)	C[+57]*2, N[+2716]	1469.94	3	4407.8	4407.81	0	-1.2	168	Specific	465.42	465.42	465.42	6.17	952	>sp|P2019|HIV1_gp120 glycoprotein OS=Human HIV1 GN=S PE=1 SV=1	1	zy-hiv1-gp120-before-trypsin-r1.16544.16544.3	controllerType=0 controllerNumber=1 scan=16544	44.9697
10915:3	1	R.LISC[+57.021]N[+2278.809]TSVITQAC[+57.021]PK.V	HexNAc(5)Hex(6)NeuAc(1)	C[+57]*2, N[+2279]	1324.23	3	3970.66	3970.65	0	1.7	168	Specific	469.39	469.39	469.39	6.21	952	>sp|P2019|HIV1_gp120 glycoprotein OS=Human HIV1 GN=S PE=1 SV=1	1	zy-hiv1-gp120-before-trypsin-r1.12042.12042.3	controllerType=0 controllerNumber=1 scan=12042	33.184
13190:3	1	R.LISC[+57.021]N[+2569.905]TSVITQAC[+57.021]PK.V	HexNAc(5)Hex(6)NeuAc(2)	C[+57]*2, N[+2570]	1421.6	3	4262.78	4261.75	1	5.5	168	Specific	469.59	398.03	398.03	5.84	952	>sp|P2019|HIV1_gp120 glycoprotein OS=Human HIV1 GN=S PE=1 SV=1	1	zy-hiv1-gp120-before-trypsin-r1.14514.14514.3	controllerType=0 controllerNumber=1 scan=14514	39.6543
13431:3	1	R.LISC[+57.021]N[+2100.761]TSVITQAC[+57.021]PK.V	HexNAc(5)Hex(4)Fuc(1)NeuAc(1)	C[+57]*2, N[+2101]	1264.87	3	3792.61	3792.61	0	-0.4	168	Specific	470.2	387.97	387.97	6.29	952	>sp|P2019|HIV1_gp120 glycoprotein OS=Human HIV1 GN=S PE=1 SV=1	1	zy-hiv1-gp120-before-trypsin-r1.14775.14775.3	controllerType=0 controllerNumber=1 scan=14775	40.3164
13079:3	1	R.LISC[+57.021]N[+2789.999]TSVITQAC[+57.021]PK.V	HexNAc(6)Hex(7)Fuc(1)NeuAc(1)	C[+57]*2, N[+2790]	1494.62	3	4481.85	4481.84	0	2.1	168	Specific	470.77	470.77	470.77	6.21	952	>sp|P2019|HIV1_gp120 glycoprotein OS=Human HIV1 GN=S PE=1 SV=1	1	zy-hiv1-gp120-before-trypsin-r1.14394.14394.3	controllerType=0 controllerNumber=1 scan=14394	39.3436
11602:2	1	R.LISC[+57.021]N[+1216.423]TSVITQAC[+57.021]PK.V	HexNAc(2)Hex(5)	C[+57]*2, N[+1216]	1454.64	2	2908.27	2908.27	0	1.2	168	Specific	472.03	472.03	472.03	6.82	952	>sp|P2019|HIV1_gp120 glycoprotein OS=Human HIV1 GN=S PE=1 SV=1	1	zy-hiv1-gp120-before-trypsin-r1.12791.12791.3	controllerType=0 controllerNumber=1 scan=12791	35.138
11676:3	1	R.LISC[+57.021]N[+1216.423]TSVITQAC[+57.021]PK.V	HexNAc(2)Hex(5)	C[+57]*2, N[+1216]	970.094	3	2908.27	2908.27	0	-0.2	168	Specific	472.26	472.26	472.26	6.29	952	>sp|P2019|HIV1_gp120 glycoprotein OS=Human HIV1 GN=S PE=1 SV=1	1	zy-hiv1-gp120-before-trypsin-r1.12872.12872.3	controllerType=0 controllerNumber=1 scan=12872	35.3479
11516:2	1	R.LISC[+57.021]N[+1216.423]TSVITQAC[+57.021]PK.V	HexNAc(2)Hex(5)	C[+57]*2, N[+1216]	1454.64	2	2908.27	2908.27	0	0.2	168	Specific	472.63	472.63	472.63	6.89	952	>sp|P2019|HIV1_gp120 glycoprotein OS=Human HIV1 GN=S PE=1 SV=1	1	zy-hiv1-gp120-before-trypsin-r1.12697.12697.2	controllerType=0 controllerNumber=1 scan=12697	34.885
12020:3	1	R.LISC[+57.021]N[+1216.423]TSVITQAC[+57.021]PK.V	HexNAc(2)Hex(5)	C[+57]*2, N[+1216]	970.095	3	2908.27	2908.27	0	0.3	168	Specific	473.01	473.01	473.01	6.29	952	>sp|P2019|HIV1_gp120 glycoprotein OS=Human HIV1 GN=S PE=1 SV=1	1	zy-hiv1-gp120-before-trypsin-r1.13244.13244.3	controllerType=0 controllerNumber=1 scan=13244	36.2954
15354:3	1	R.LISC[+57.021]N[+2715.963]TSVITQAC[+57.021]PK.V	HexNAc(5)Hex(6)Fuc(1)NeuAc(2)	C[+57]*2, N[+2716]	1469.94	3	4407.8	4407.81	0	-1.3	168	Specific	473.85	473.85	473.85	6.17	952	>sp|P2019|HIV1_gp120 glycoprotein OS=Human HIV1 GN=S PE=1 SV=1	1	zy-hiv1-gp120-before-trypsin-r1.16859.16859.3	controllerType=0 controllerNumber=1 scan=16859	45.804
16732:4	1	R.LISC[+57.021]N[+3372.190]TSVITQAC[+57.021]PK.V	HexNAc(6)Hex(7)Fuc(1)NeuAc(3)	C[+57]*2, N[+3372]	1266.76	4	5064.04	5064.04	0	0.4	168	Specific	474.12	474.12	474.12	5.55	952	>sp|P2019|HIV1_gp120 glycoprotein OS=Human HIV1 GN=S PE=1 SV=1	1	zy-hiv1-gp120-before-trypsin-r1.18362.18362.4	controllerType=0 controllerNumber=1 scan=18362	49.8274
13823:3	1	R.LISC[+57.021]N[+2059.735]TSVITQAC[+57.021]PK.V	HexNAc(4)Hex(5)Fuc(1)NeuAc(1)	C[+57]*2, N[+2060]	1251.2	3	3751.58	3751.58	0	-0.6	168	Specific	474.83	408.5	408.5	6.29	952	>sp|P2019|HIV1_gp120 glycoprotein OS=Human HIV1 GN=S PE=1 SV=1	1	zy-hiv1-gp120-before-trypsin-r1.15199.15199.3	controllerType=0 controllerNumber=1 scan=15199	41.4163
13432:3	1	R.LISC[+57.021]N[+2262.814]TSVITQAC[+57.021]PK.V	HexNAc(5)Hex(5)Fuc(1)NeuAc(1)	C[+57]*2, N[+2263]	1318.89	3	3954.67	3954.66	0	1.9	168	Specific	475.26	386.32	386.32	6.21	952	>sp|P2019|HIV1_gp120 glycoprotein OS=Human HIV1 GN=S PE=1 SV=1	1	zy-hiv1-gp120-before-trypsin-r1.14776.14776.3	controllerType=0 controllerNumber=1 scan=14776	40.3216
13676:3	1	R.LISC[+57.021]N[+2100.761]TSVITQAC[+57.021]PK.V	HexNAc(5)Hex(4)Fuc(1)NeuAc(1)	C[+57]*2, N[+2101]	1264.88	3	3792.61	3792.61	0	1.1	168	Specific	475.26	405.31	405.31	6.21	952	>sp|P2019|HIV1_gp120 glycoprotein OS=Human HIV1 GN=S PE=1 SV=1	1	zy-hiv1-gp120-before-trypsin-r1.15040.15040.3	controllerType=0 controllerNumber=1 scan=15040	41.003
11727:3	1	R.LISC[+57.021]N[+1768.640]TSVITQAC[+57.021]PK.V	HexNAc(4)Hex(5)Fuc(1)	C[+57]*2, N[+1769]	1154.17	3	3460.49	3460.49	0	0.8	168	Specific	475.43	451.08	451.08	6.21	952	>sp|P2019|HIV1_gp120 glycoprotein OS=Human HIV1 GN=S PE=1 SV=1	1	zy-hiv1-gp120-before-trypsin-r1.12927.12927.3	controllerType=0 controllerNumber=1 scan=12927	35.4914
11437:3	1	R.LISC[+57.021]N[+1809.666]TSVITQAC[+57.021]PK.V	HexNAc(5)Hex(4)Fuc(1)	C[+57]*2, N[+1810]	1167.84	3	3501.5	3501.51	0	-2.3	168	Specific	478.09	435.92	435.92	6.17	952	>sp|P2019|HIV1_gp120 glycoprotein OS=Human HIV1 GN=S PE=1 SV=1	1	zy-hiv1-gp120-before-trypsin-r1.12611.12611.3	controllerType=0 controllerNumber=1 scan=12611	34.6493
13346:3	1	R.LISC[+57.021]N[+2627.947]TSVITQAC[+57.021]PK.V	HexNAc(6)Hex(6)Fuc(1)NeuAc(1)	C[+57]*2, N[+2628]	1440.61	3	4319.82	4319.79	0	6.6	168	Specific	479.63	479.63	479.63	5.39	952	>sp|P2019|HIV1_gp120 glycoprotein OS=Human HIV1 GN=S PE=1 SV=1	1	zy-hiv1-gp120-before-trypsin-r1.14683.14683.3	controllerType=0 controllerNumber=1 scan=14683	40.0886
15668:3	1	R.LISC[+57.021]N[+2350.830]TSVITQAC[+57.021]PK.V	HexNAc(4)Hex(5)Fuc(1)NeuAc(2)	C[+57]*2, N[+2351]	1348.23	3	4042.68	4042.68	0	0.6	168	Specific	480.38	459.43	78.12	6.46	952	>sp|P2019|HIV1_gp120 glycoprotein OS=Human HIV1 GN=S PE=1 SV=1	1	zy-hiv1-gp120-before-trypsin-r1.17206.17206.3	controllerType=0 controllerNumber=1 scan=17206	46.7756
11254:3	1	R.LISC[+57.021]N[+1581.555]TSVITQAC[+57.021]PK.V	HexNAc(3)Hex(6)	C[+57]*2, N[+1582]	1091.8	3	3273.4	3273.4	0	-0.9	168	Specific	482.03	482.03	482.03	6.46	952	>sp|P2019|HIV1_gp120 glycoprotein OS=Human HIV1 GN=S PE=1 SV=1	1	zy-hiv1-gp120-before-trypsin-r1.12410.12410.4	controllerType=0 controllerNumber=1 scan=12410	34.1298
15413:3	1	R.LISC[+57.021]N[+2553.910]TSVITQAC[+57.021]PK.V	HexNAc(5)Hex(5)Fuc(1)NeuAc(2)	C[+57]*2, N[+2554]	1415.93	3	4245.77	4245.76	0	2.4	168	Specific	482.29	482.29	482.29	6.39	952	>sp|P2019|HIV1_gp120 glycoprotein OS=Human HIV1 GN=S PE=1 SV=1	1	zy-hiv1-gp120-before-trypsin-r1.16924.16924.3	controllerType=0 controllerNumber=1 scan=16924	45.9821
14199:3	1	R.LISC[+57.021]N[+2075.730]TSVITQAC[+57.021]PK.V	HexNAc(4)Hex(6)NeuAc(1)	C[+57]*2, N[+2076]	1256.53	3	3767.58	3767.58	0	0.7	168	Specific	482.46	482.46	482.46	6.46	952	>sp|P2019|HIV1_gp120 glycoprotein OS=Human HIV1 GN=S PE=1 SV=1	1	zy-hiv1-gp120-before-trypsin-r1.15606.15606.3	controllerType=0 controllerNumber=1 scan=15606	42.4988
13956:3	1	R.LISC[+57.021]N[+2100.761]TSVITQAC[+57.021]PK.V	HexNAc(5)Hex(4)Fuc(1)NeuAc(1)	C[+57]*2, N[+2101]	1264.87	3	3792.61	3792.61	0	0.6	168	Specific	482.82	443.03	443.03	6.46	952	>sp|P2019|HIV1_gp120 glycoprotein OS=Human HIV1 GN=S PE=1 SV=1	1	zy-hiv1-gp120-before-trypsin-r1.15343.15343.3	controllerType=0 controllerNumber=1 scan=15343	41.8046
11509:2	1	R.LISC[+57.021]N[+1216.423]TSVITQAC[+57.021]PK.V	HexNAc(2)Hex(5)	C[+57]*2, N[+1216]	1454.64	2	2908.26	2908.27	0	-1.4	168	Specific	484.1	484.1	484.1	6.94	952	>sp|P2019|HIV1_gp120 glycoprotein OS=Human HIV1 GN=S PE=1 SV=1	1	zy-hiv1-gp120-before-trypsin-r1.12689.12689.3	controllerType=0 controllerNumber=1 scan=12689	34.8572
15277:4	1	R.LISC[+57.021]N[+2756.989]TSVITQAC[+57.021]PK.V	HexNAc(6)Hex(5)Fuc(1)NeuAc(2)	C[+57]*2, N[+2757]	1112.97	4	4448.85	4448.83	0	2.6	168	Specific	484.41	484.41	484.41	5.43	952	>sp|P2019|HIV1_gp120 glycoprotein OS=Human HIV1 GN=S PE=1 SV=1	1	zy-hiv1-gp120-before-trypsin-r1.16776.16776.4	controllerType=0 controllerNumber=1 scan=16776	45.5899
15441:3	1	R.LISC[+57.021]N[+2350.830]TSVITQAC[+57.021]PK.V	HexNAc(4)Hex(5)Fuc(1)NeuAc(2)	C[+57]*2, N[+2351]	1348.23	3	4042.68	4042.68	0	0.7	168	Specific	486.81	469.75	469.75	6.39	952	>sp|P2019|HIV1_gp120 glycoprotein OS=Human HIV1 GN=S PE=1 SV=1	1	zy-hiv1-gp120-before-trypsin-r1.16955.16955.3	controllerType=0 controllerNumber=1 scan=16955	46.0617
13808:3	1	R.LISC[+57.021]N[+1938.709]TSVITQAC[+57.021]PK.V	HexNAc(5)Hex(3)Fuc(1)NeuAc(1)	C[+57]*2, N[+1939]	1210.86	3	3630.56	3630.55	0	1.5	168	Specific	486.91	486.91	486.91	6.39	952	>sp|P2019|HIV1_gp120 glycoprotein OS=Human HIV1 GN=S PE=1 SV=1	1	zy-hiv1-gp120-before-trypsin-r1.15183.15183.3	controllerType=0 controllerNumber=1 scan=15183	41.385
15466:3	1	R.LISC[+57.021]N[+2391.857]TSVITQAC[+57.021]PK.V	HexNAc(5)Hex(4)Fuc(1)NeuAc(2)	C[+57]*2, N[+2392]	1361.9	3	4083.7	4083.7	0	-1.5	168	Specific	486.94	486.94	486.94	6.34	952	>sp|P2019|HIV1_gp120 glycoprotein OS=Human HIV1 GN=S PE=1 SV=1	1	zy-hiv1-gp120-before-trypsin-r1.16983.16983.3	controllerType=0 controllerNumber=1 scan=16983	46.1525
11378:3	1	R.LISC[+57.021]N[+1971.719]TSVITQAC[+57.021]PK.V	HexNAc(5)Hex(5)Fuc(1)	C[+57]*2, N[+1972]	1221.86	3	3663.56	3663.56	0	-0.2	168	Specific	487.2	453.17	453.17	6.46	952	>sp|P2019|HIV1_gp120 glycoprotein OS=Human HIV1 GN=S PE=1 SV=1	1	zy-hiv1-gp120-before-trypsin-r1.12546.12546.3	controllerType=0 controllerNumber=1 scan=12546	34.4837
13428:3	1	R.LISC[+57.021]N[+2627.947]TSVITQAC[+57.021]PK.V	HexNAc(6)Hex(6)Fuc(1)NeuAc(1)	C[+57]*2, N[+2628]	1440.61	3	4319.81	4319.79	0	4.4	168	Specific	487.37	486.06	486.06	6.02	952	>sp|P2019|HIV1_gp120 glycoprotein OS=Human HIV1 GN=S PE=1 SV=1	1	zy-hiv1-gp120-before-trypsin-r1.14771.14771.3	controllerType=0 controllerNumber=1 scan=14771	40.3098
13313:3	1	R.LISC[+57.021]N[+2059.735]TSVITQAC[+57.021]PK.V	HexNAc(4)Hex(5)Fuc(1)NeuAc(1)	C[+57]*2, N[+2060]	1251.2	3	3751.59	3751.58	0	1.3	168	Specific	488.01	411.86	411.86	6.39	952	>sp|P2019|HIV1_gp120 glycoprotein OS=Human HIV1 GN=S PE=1 SV=1	1	zy-hiv1-gp120-before-trypsin-r1.14647.14647.3	controllerType=0 controllerNumber=1 scan=14647	39.9997
11416:3	1	R.LISC[+57.021]N[+1768.640]TSVITQAC[+57.021]PK.V	HexNAc(4)Hex(5)Fuc(1)	C[+57]*2, N[+1769]	1154.17	3	3460.48	3460.49	0	-1	168	Specific	488.25	443.83	443.83	6.46	952	>sp|P2019|HIV1_gp120 glycoprotein OS=Human HIV1 GN=S PE=1 SV=1	1	zy-hiv1-gp120-before-trypsin-r1.12588.12588.3	controllerType=0 controllerNumber=1 scan=12588	34.5945
11979:2	1	R.LISC[+57.021]N[+1241.454]TSVITQAC[+57.021]PK.V	HexNAc(3)Hex(3)Fuc(1)	C[+57]*2, N[+1241]	1467.16	2	2933.31	2933.3	0	3	168	Specific	488.28	432.26	432.26	6.56	952	>sp|P2019|HIV1_gp120 glycoprotein OS=Human HIV1 GN=S PE=1 SV=1	1	zy-hiv1-gp120-before-trypsin-r1.13200.13200.2	controllerType=0 controllerNumber=1 scan=13200	36.1991
11656:3	1	R.LISC[+57.021]N[+1809.666]TSVITQAC[+57.021]PK.V	HexNAc(5)Hex(4)Fuc(1)	C[+57]*2, N[+1810]	1167.84	3	3501.52	3501.51	0	1.5	168	Specific	489	451.96	451.96	6.39	952	>sp|P2019|HIV1_gp120 glycoprotein OS=Human HIV1 GN=S PE=1 SV=1	1	zy-hiv1-gp120-before-trypsin-r1.12850.12850.3	controllerType=0 controllerNumber=1 scan=12850	35.2897
13442:3	1	R.LISC[+57.021]N[+2424.867]TSVITQAC[+57.021]PK.V	HexNAc(5)Hex(6)Fuc(1)NeuAc(1)	C[+57]*2, N[+2425]	1372.91	3	4116.73	4116.71	0	3.3	168	Specific	489.22	489.22	489.22	6.18	952	>sp|P2019|HIV1_gp120 glycoprotein OS=Human HIV1 GN=S PE=1 SV=1	1	zy-hiv1-gp120-before-trypsin-r1.14787.14787.3	controllerType=0 controllerNumber=1 scan=14787	40.361
14963:4	1	R.LISC[+57.021]N[+3081.095]TSVITQAC[+57.021]PK.V	HexNAc(6)Hex(7)Fuc(1)NeuAc(2)	C[+57]*2, N[+3081]	1193.99	4	4772.95	4772.94	0	1.4	168	Specific	489.48	489.48	489.48	5.64	952	>sp|P2019|HIV1_gp120 glycoprotein OS=Human HIV1 GN=S PE=1 SV=1	1	zy-hiv1-gp120-before-trypsin-r1.16436.16436.4	controllerType=0 controllerNumber=1 scan=16436	44.6875
11317:3	1	R.LISC[+57.021]N[+1768.640]TSVITQAC[+57.021]PK.V	HexNAc(4)Hex(5)Fuc(1)	C[+57]*2, N[+1769]	1154.17	3	3460.49	3460.49	0	1.1	168	Specific	489.83	442.81	442.81	6.39	952	>sp|P2019|HIV1_gp120 glycoprotein OS=Human HIV1 GN=S PE=1 SV=1	1	zy-hiv1-gp120-before-trypsin-r1.12479.12479.3	controllerType=0 controllerNumber=1 scan=12479	34.2968
13538:4	1	R.LISC[+57.021]N[+2100.761]TSVITQAC[+57.021]PK.V	HexNAc(5)Hex(4)Fuc(1)NeuAc(1)	C[+57]*2, N[+2101]	948.904	4	3792.59	3792.61	0	-3.6	168	Specific	490.27	490.27	490.27	5.1	952	>sp|P2019|HIV1_gp120 glycoprotein OS=Human HIV1 GN=S PE=1 SV=1	1	zy-hiv1-gp120-before-trypsin-r1.14891.14891.4	controllerType=0 controllerNumber=1 scan=14891	40.6284
13453:3	1	R.LISC[+57.021]N[+2627.947]TSVITQAC[+57.021]PK.V	HexNAc(6)Hex(6)Fuc(1)NeuAc(1)	C[+57]*2, N[+2628]	1440.61	3	4319.81	4319.79	0	4.9	168	Specific	491.16	491.16	491.16	6.02	952	>sp|P2019|HIV1_gp120 glycoprotein OS=Human HIV1 GN=S PE=1 SV=1	1	zy-hiv1-gp120-before-trypsin-r1.14798.14798.3	controllerType=0 controllerNumber=1 scan=14798	40.3791
15492:4	1	R.LISC[+57.021]N[+2350.830]TSVITQAC[+57.021]PK.V	HexNAc(4)Hex(5)Fuc(1)NeuAc(2)	C[+57]*2, N[+2351]	1011.42	4	4042.68	4042.68	0	-0.1	168	Specific	493.62	493.62	99.93	5.72	952	>sp|P2019|HIV1_gp120 glycoprotein OS=Human HIV1 GN=S PE=1 SV=1	1	zy-hiv1-gp120-before-trypsin-r1.17011.17011.3	controllerType=0 controllerNumber=1 scan=17011	46.2248
13577:3	1	R.LISC[+57.021]N[+2059.735]TSVITQAC[+57.021]PK.V	HexNAc(4)Hex(5)Fuc(1)NeuAc(1)	C[+57]*2, N[+2060]	1251.2	3	3751.59	3751.58	0	1.4	168	Specific	493.83	423	423	6.39	952	>sp|P2019|HIV1_gp120 glycoprotein OS=Human HIV1 GN=S PE=1 SV=1	1	zy-hiv1-gp120-before-trypsin-r1.14933.14933.3	controllerType=0 controllerNumber=1 scan=14933	40.7213
16957:3	1	R.LISC[+57.021]N[+3007.058]TSVITQAC[+57.021]PK.V	HexNAc(5)Hex(6)Fuc(1)NeuAc(3)	C[+57]*2, N[+3007]	1566.97	3	4698.9	4698.9	0	-0.1	168	Specific	494.31	494.31	494.31	6.46	952	>sp|P2019|HIV1_gp120 glycoprotein OS=Human HIV1 GN=S PE=1 SV=1	1	zy-hiv1-gp120-before-trypsin-r1.18606.18606.3	controllerType=0 controllerNumber=1 scan=18606	50.4759
12143:3	1	R.LISC[+57.021]N[+1378.476]TSVITQAC[+57.021]PK.V	HexNAc(2)Hex(6)	C[+57]*2, N[+1378]	1024.11	3	3070.33	3070.32	0	2.4	168	Specific	494.96	494.96	494.96	6.39	952	>sp|P2019|HIV1_gp120 glycoprotein OS=Human HIV1 GN=S PE=1 SV=1	1	zy-hiv1-gp120-before-trypsin-r1.13377.13377.3	controllerType=0 controllerNumber=1 scan=13377	36.6532
13399:3	1	R.LISC[+57.021]N[+2465.894]TSVITQAC[+57.021]PK.V	HexNAc(6)Hex(5)Fuc(1)NeuAc(1)	C[+57]*2, N[+2466]	1386.59	3	4157.74	4157.74	0	0.5	168	Specific	496.15	496.15	496.15	6.46	952	>sp|P2019|HIV1_gp120 glycoprotein OS=Human HIV1 GN=S PE=1 SV=1	1	zy-hiv1-gp120-before-trypsin-r1.14740.14740.3	controllerType=0 controllerNumber=1 scan=14740	40.2349
15192:3	1	R.LISC[+57.021]N[+2756.989]TSVITQAC[+57.021]PK.V	HexNAc(6)Hex(5)Fuc(1)NeuAc(2)	C[+57]*2, N[+2757]	1483.62	3	4448.84	4448.83	0	1.3	168	Specific	497.17	497.17	497.17	6.39	952	>sp|P2019|HIV1_gp120 glycoprotein OS=Human HIV1 GN=S PE=1 SV=1	1	zy-hiv1-gp120-before-trypsin-r1.16683.16683.3	controllerType=0 controllerNumber=1 scan=16683	45.3379
13309:3	1	R.LISC[+57.021]N[+2262.814]TSVITQAC[+57.021]PK.V	HexNAc(5)Hex(5)Fuc(1)NeuAc(1)	C[+57]*2, N[+2263]	1318.9	3	3954.67	3954.66	0	3.6	168	Specific	497.55	417.18	417.18	6.18	952	>sp|P2019|HIV1_gp120 glycoprotein OS=Human HIV1 GN=S PE=1 SV=1	1	zy-hiv1-gp120-before-trypsin-r1.14643.14643.3	controllerType=0 controllerNumber=1 scan=14643	39.9756
12142:3	1	R.LISC[+57.021]N[+1216.423]TSVITQAC[+57.021]PK.V	HexNAc(2)Hex(5)	C[+57]*2, N[+1216]	970.097	3	2908.28	2908.27	0	2.8	168	Specific	499.87	499.87	499.87	6.18	952	>sp|P2019|HIV1_gp120 glycoprotein OS=Human HIV1 GN=S PE=1 SV=1	1	zy-hiv1-gp120-before-trypsin-r1.13376.13376.3	controllerType=0 controllerNumber=1 scan=13376	36.6478
13553:3	1	R.LISC[+57.021]N[+2100.761]TSVITQAC[+57.021]PK.V	HexNAc(5)Hex(4)Fuc(1)NeuAc(1)	C[+57]*2, N[+2101]	1264.87	3	3792.61	3792.61	0	0.3	168	Specific	499.88	417.01	417.01	6.46	952	>sp|P2019|HIV1_gp120 glycoprotein OS=Human HIV1 GN=S PE=1 SV=1	1	zy-hiv1-gp120-before-trypsin-r1.14907.14907.3	controllerType=0 controllerNumber=1 scan=14907	40.6546
13123:3	1	R.LISC[+57.021]N[+2627.947]TSVITQAC[+57.021]PK.V	HexNAc(6)Hex(6)Fuc(1)NeuAc(1)	C[+57]*2, N[+2628]	1440.61	3	4319.81	4319.79	0	4.7	168	Specific	500.64	493.6	493.6	6.02	952	>sp|P2019|HIV1_gp120 glycoprotein OS=Human HIV1 GN=S PE=1 SV=1	1	zy-hiv1-gp120-before-trypsin-r1.14442.14442.3	controllerType=0 controllerNumber=1 scan=14442	39.4731
11750:3	1	R.LISC[+57.021]N[+1565.560]TSVITQAC[+57.021]PK.V	HexNAc(3)Hex(5)Fuc(1)	C[+57]*2, N[+1566]	1086.47	3	3257.4	3257.41	0	-2.1	168	Specific	502.02	447.5	447.5	6.34	952	>sp|P2019|HIV1_gp120 glycoprotein OS=Human HIV1 GN=S PE=1 SV=1	1	zy-hiv1-gp120-before-trypsin-r1.12952.12952.3	controllerType=0 controllerNumber=1 scan=12952	35.5506
13051:3	1	R.LISC[+57.021]N[+2569.905]TSVITQAC[+57.021]PK.V	HexNAc(5)Hex(6)NeuAc(2)	C[+57]*2, N[+2570]	1421.6	3	4262.78	4261.75	1	6.5	168	Specific	503.79	503.79	503.79	5.56	952	>sp|P2019|HIV1_gp120 glycoprotein OS=Human HIV1 GN=S PE=1 SV=1	1	zy-hiv1-gp120-before-trypsin-r1.14364.14364.3	controllerType=0 controllerNumber=1 scan=14364	39.2688
13455:3	1	R.LISC[+57.021]N[+2059.735]TSVITQAC[+57.021]PK.V	HexNAc(4)Hex(5)Fuc(1)NeuAc(1)	C[+57]*2, N[+2060]	1251.2	3	3751.58	3751.58	0	0.6	168	Specific	504.16	428.94	428.94	6.46	952	>sp|P2019|HIV1_gp120 glycoprotein OS=Human HIV1 GN=S PE=1 SV=1	1	zy-hiv1-gp120-before-trypsin-r1.14801.14801.3	controllerType=0 controllerNumber=1 scan=14801	40.3841
16999:4	1	R.LISC[+57.021]N[+3007.058]TSVITQAC[+57.021]PK.V	HexNAc(5)Hex(6)Fuc(1)NeuAc(3)	C[+57]*2, N[+3007]	1175.49	4	4698.92	4698.9	0	3.3	168	Specific	504.68	504.68	504.68	5.43	952	>sp|P2019|HIV1_gp120 glycoprotein OS=Human HIV1 GN=S PE=1 SV=1	1	zy-hiv1-gp120-before-trypsin-r1.18652.18652.4	controllerType=0 controllerNumber=1 scan=18652	50.5994
11357:3	1	R.LISC[+57.021]N[+1419.502]TSVITQAC[+57.021]PK.V	HexNAc(3)Hex(5)	C[+57]*2, N[+1420]	1037.79	3	3111.35	3111.35	0	-0.3	168	Specific	505.34	505.34	505.34	6.46	952	>sp|P2019|HIV1_gp120 glycoprotein OS=Human HIV1 GN=S PE=1 SV=1	1	zy-hiv1-gp120-before-trypsin-r1.12523.12523.3	controllerType=0 controllerNumber=1 scan=12523	34.4296
17085:4	1	R.LISC[+57.021]N[+3007.058]TSVITQAC[+57.021]PK.V	HexNAc(5)Hex(6)Fuc(1)NeuAc(3)	C[+57]*2, N[+3007]	1175.23	4	4697.91	4698.9	-1	2.2	168	Specific	506.75	506.75	506.75	5.36	952	>sp|P2019|HIV1_gp120 glycoprotein OS=Human HIV1 GN=S PE=1 SV=1	1	zy-hiv1-gp120-before-trypsin-r1.18746.18746.2	controllerType=0 controllerNumber=1 scan=18746	50.8537
15551:4	1	R.LISC[+57.021]N[+2391.857]TSVITQAC[+57.021]PK.V	HexNAc(5)Hex(4)Fuc(1)NeuAc(2)	C[+57]*2, N[+2392]	1021.43	4	4082.69	4083.7	-1	-3	168	Specific	507.37	507.37	507.37	4.82	952	>sp|P2019|HIV1_gp120 glycoprotein OS=Human HIV1 GN=S PE=1 SV=1	1	zy-hiv1-gp120-before-trypsin-r1.17076.17076.4	controllerType=0 controllerNumber=1 scan=17076	46.4059
13078:3	1	R.LISC[+57.021]N[+2424.867]TSVITQAC[+57.021]PK.V	HexNAc(5)Hex(6)Fuc(1)NeuAc(1)	C[+57]*2, N[+2425]	1372.91	3	4116.71	4116.71	0	-0.4	168	Specific	507.72	507.72	507.72	6.46	952	>sp|P2019|HIV1_gp120 glycoprotein OS=Human HIV1 GN=S PE=1 SV=1	1	zy-hiv1-gp120-before-trypsin-r1.14393.14393.3	controllerType=0 controllerNumber=1 scan=14393	39.342
11619:2	1	R.LISC[+57.021]N[+1216.423]TSVITQAC[+57.021]PK.V	HexNAc(2)Hex(5)	C[+57]*2, N[+1216]	1454.64	2	2908.27	2908.27	0	-0.4	168	Specific	508.01	508.01	508.01	7.07	952	>sp|P2019|HIV1_gp120 glycoprotein OS=Human HIV1 GN=S PE=1 SV=1	1	zy-hiv1-gp120-before-trypsin-r1.12809.12809.3	controllerType=0 controllerNumber=1 scan=12809	35.1843
11639:3	1	R.LISC[+57.021]N[+1460.529]TSVITQAC[+57.021]PK.V	HexNAc(4)Hex(4)	C[+57]*2, N[+1461]	1051.47	3	3152.39	3152.37	0	5.4	168	Specific	508.13	508.13	508.13	6.02	952	>sp|P2019|HIV1_gp120 glycoprotein OS=Human HIV1 GN=S PE=1 SV=1	1	zy-hiv1-gp120-before-trypsin-r1.12831.12831.3	controllerType=0 controllerNumber=1 scan=12831	35.2437
14966:3	1	R.LISC[+57.021]N[+3081.095]TSVITQAC[+57.021]PK.V	HexNAc(6)Hex(7)Fuc(1)NeuAc(2)	C[+57]*2, N[+3081]	1591.66	3	4772.96	4772.94	0	4.4	168	Specific	509.48	509.48	509.48	6.02	952	>sp|P2019|HIV1_gp120 glycoprotein OS=Human HIV1 GN=S PE=1 SV=1	1	zy-hiv1-gp120-before-trypsin-r1.16439.16439.3	controllerType=0 controllerNumber=1 scan=16439	44.6929
13484:3	1	R.LISC[+57.021]N[+1913.677]TSVITQAC[+57.021]PK.V	HexNAc(4)Hex(5)NeuAc(1)	C[+57]*2, N[+1914]	1202.51	3	3605.52	3605.52	0	-1.2	168	Specific	510.48	510.48	510.48	6.34	952	>sp|P2019|HIV1_gp120 glycoprotein OS=Human HIV1 GN=S PE=1 SV=1	1	zy-hiv1-gp120-before-trypsin-r1.14832.14832.3	controllerType=0 controllerNumber=1 scan=14832	40.4745
13458:3	1	R.LISC[+57.021]N[+2018.708]TSVITQAC[+57.021]PK.V	HexNAc(3)Hex(6)Fuc(1)NeuAc(1)	C[+57]*2, N[+2019]	1237.52	3	3710.56	3710.55	0	0.5	168	Specific	513.44	513.44	513.44	6.46	952	>sp|P2019|HIV1_gp120 glycoprotein OS=Human HIV1 GN=S PE=1 SV=1	1	zy-hiv1-gp120-before-trypsin-r1.14804.14804.3	controllerType=0 controllerNumber=1 scan=14804	40.3988
11551:3	1	R.LISC[+57.021]N[+1809.666]TSVITQAC[+57.021]PK.V	HexNAc(5)Hex(4)Fuc(1)	C[+57]*2, N[+1810]	1167.84	3	3501.51	3501.51	0	-0.6	168	Specific	513.46	456.11	456.11	6.46	952	>sp|P2019|HIV1_gp120 glycoprotein OS=Human HIV1 GN=S PE=1 SV=1	1	zy-hiv1-gp120-before-trypsin-r1.12735.12735.3	controllerType=0 controllerNumber=1 scan=12735	34.9788
13348:3	1	R.LISC[+57.021]N[+2407.852]TSVITQAC[+57.021]PK.V	HexNAc(5)Hex(5)NeuAc(2)	C[+57]*2, N[+2408]	1367.57	3	4100.71	4099.7	1	2	168	Specific	513.83	513.72	513.72	6.39	952	>sp|P2019|HIV1_gp120 glycoprotein OS=Human HIV1 GN=S PE=1 SV=1	1	zy-hiv1-gp120-before-trypsin-r1.14685.14685.3	controllerType=0 controllerNumber=1 scan=14685	40.0918
11849:3	1	R.LISC[+57.021]N[+1647.613]TSVITQAC[+57.021]PK.V	HexNAc(5)Hex(3)Fuc(1)	C[+57]*2, N[+1648]	1113.82	3	3339.46	3339.46	0	0.1	168	Specific	514.44	486.32	486.32	6.46	952	>sp|P2019|HIV1_gp120 glycoprotein OS=Human HIV1 GN=S PE=1 SV=1	1	zy-hiv1-gp120-before-trypsin-r1.13059.13059.3	controllerType=0 controllerNumber=1 scan=13059	35.8169
11574:3	1	R.LISC[+57.021]N[+1419.502]TSVITQAC[+57.021]PK.V	HexNAc(3)Hex(5)	C[+57]*2, N[+1420]	1037.79	3	3111.35	3111.35	0	0.7	168	Specific	514.49	514.49	514.49	6.39	952	>sp|P2019|HIV1_gp120 glycoprotein OS=Human HIV1 GN=S PE=1 SV=1	1	zy-hiv1-gp120-before-trypsin-r1.12760.12760.3	controllerType=0 controllerNumber=1 scan=12760	35.0473
11510:3	1	R.LISC[+57.021]N[+1419.502]TSVITQAC[+57.021]PK.V	HexNAc(3)Hex(5)	C[+57]*2, N[+1420]	1037.78	3	3111.34	3111.35	0	-2.4	168	Specific	515.23	515.23	515.23	6.34	952	>sp|P2019|HIV1_gp120 glycoprotein OS=Human HIV1 GN=S PE=1 SV=1	1	zy-hiv1-gp120-before-trypsin-r1.12690.12690.3	controllerType=0 controllerNumber=1 scan=12690	34.8607
13896:3	1	R.LISC[+57.021]N[+1694.603]TSVITQAC[+57.021]PK.V	HexNAc(3)Hex(4)Fuc(1)NeuAc(1)	C[+57]*2, N[+1695]	1129.49	3	3386.45	3386.45	0	1	168	Specific	515.41	417.8	417.8	6.39	952	>sp|P2019|HIV1_gp120 glycoprotein OS=Human HIV1 GN=S PE=1 SV=1	1	zy-hiv1-gp120-before-trypsin-r1.15278.15278.3	controllerType=0 controllerNumber=1 scan=15278	41.6227
11593:3	1	R.LISC[+57.021]N[+1768.640]TSVITQAC[+57.021]PK.V	HexNAc(4)Hex(5)Fuc(1)	C[+57]*2, N[+1769]	1154.17	3	3460.5	3460.49	0	5.3	168	Specific	516.15	483.57	483.57	6.02	952	>sp|P2019|HIV1_gp120 glycoprotein OS=Human HIV1 GN=S PE=1 SV=1	1	zy-hiv1-gp120-before-trypsin-r1.12781.12781.3	controllerType=0 controllerNumber=1 scan=12781	35.0986
11898:3	1	R.LISC[+57.021]N[+1216.423]TSVITQAC[+57.021]PK.V	HexNAc(2)Hex(5)	C[+57]*2, N[+1216]	970.099	3	2908.28	2908.27	0	4.8	168	Specific	516.2	516.2	516.2	6.02	952	>sp|P2019|HIV1_gp120 glycoprotein OS=Human HIV1 GN=S PE=1 SV=1	1	zy-hiv1-gp120-before-trypsin-r1.13112.13112.3	controllerType=0 controllerNumber=1 scan=13112	35.9591
14839:4	1	R.LISC[+57.021]N[+3081.095]TSVITQAC[+57.021]PK.V	HexNAc(6)Hex(7)Fuc(1)NeuAc(2)	C[+57]*2, N[+3081]	1193.99	4	4772.94	4772.94	0	-0.2	168	Specific	516.98	516.98	516.98	5.72	952	>sp|P2019|HIV1_gp120 glycoprotein OS=Human HIV1 GN=S PE=1 SV=1	1	zy-hiv1-gp120-before-trypsin-r1.16301.16301.4	controllerType=0 controllerNumber=1 scan=16301	44.3141
11704:3	1	R.LISC[+57.021]N[+1298.476]TSVITQAC[+57.021]PK.V	HexNAc(4)Hex(3)	C[+57]*2, N[+1298]	997.444	3	2990.32	2990.32	0	-0.9	168	Specific	517.48	517.48	517.48	6.46	952	>sp|P2019|HIV1_gp120 glycoprotein OS=Human HIV1 GN=S PE=1 SV=1	1	zy-hiv1-gp120-before-trypsin-r1.12902.12902.3	controllerType=0 controllerNumber=1 scan=12902	35.4307
11858:2	1	R.LISC[+57.021]N[+1403.507]TSVITQAC[+57.021]PK.V	HexNAc(3)Hex(4)Fuc(1)	C[+57]*2, N[+1404]	1548.19	2	3095.37	3095.35	0	5.1	168	Specific	518.3	447.87	447.87	6.39	952	>sp|P2019|HIV1_gp120 glycoprotein OS=Human HIV1 GN=S PE=1 SV=1	1	zy-hiv1-gp120-before-trypsin-r1.13069.13069.2	controllerType=0 controllerNumber=1 scan=13069	35.8574
13582:3	1	R.LISC[+57.021]N[+1897.682]TSVITQAC[+57.021]PK.V	HexNAc(4)Hex(4)Fuc(1)NeuAc(1)	C[+57]*2, N[+1898]	1197.18	3	3589.53	3589.53	0	1.4	168	Specific	518.84	450.99	450.99	6.39	952	>sp|P2019|HIV1_gp120 glycoprotein OS=Human HIV1 GN=S PE=1 SV=1	1	zy-hiv1-gp120-before-trypsin-r1.14938.14938.3	controllerType=0 controllerNumber=1 scan=14938	40.7487
11420:3	1	R.LISC[+57.021]N[+1622.582]TSVITQAC[+57.021]PK.V	HexNAc(4)Hex(5)	C[+57]*2, N[+1623]	1105.48	3	3314.42	3314.43	0	-1	168	Specific	521.06	521.06	521.06	6.6	952	>sp|P2019|HIV1_gp120 glycoprotein OS=Human HIV1 GN=S PE=1 SV=1	1	zy-hiv1-gp120-before-trypsin-r1.12592.12592.3	controllerType=0 controllerNumber=1 scan=12592	34.6139
16948:4	1	R.LISC[+57.021]N[+3007.058]TSVITQAC[+57.021]PK.V	HexNAc(5)Hex(6)Fuc(1)NeuAc(3)	C[+57]*2, N[+3007]	1175.48	4	4698.9	4698.9	0	-0.6	168	Specific	521.15	518.3	518.3	5.85	952	>sp|P2019|HIV1_gp120 glycoprotein OS=Human HIV1 GN=S PE=1 SV=1	1	zy-hiv1-gp120-before-trypsin-r1.18596.18596.4	controllerType=0 controllerNumber=1 scan=18596	50.4513
11572:3	1	R.LISC[+57.021]N[+1606.587]TSVITQAC[+57.021]PK.V	HexNAc(4)Hex(4)Fuc(1)	C[+57]*2, N[+1607]	1100.15	3	3298.43	3298.43	0	-0.3	168	Specific	521.23	469.03	469.03	6.6	952	>sp|P2019|HIV1_gp120 glycoprotein OS=Human HIV1 GN=S PE=1 SV=1	1	zy-hiv1-gp120-before-trypsin-r1.12758.12758.3	controllerType=0 controllerNumber=1 scan=12758	35.0367
11654:3	1	R.LISC[+57.021]N[+1216.423]TSVITQAC[+57.021]PK.V	HexNAc(2)Hex(5)	C[+57]*2, N[+1216]	970.093	3	2908.27	2908.27	0	-0.9	168	Specific	523.25	523.25	523.25	6.6	952	>sp|P2019|HIV1_gp120 glycoprotein OS=Human HIV1 GN=S PE=1 SV=1	1	zy-hiv1-gp120-before-trypsin-r1.12848.12848.3	controllerType=0 controllerNumber=1 scan=12848	35.2796
14120:3	1	R.LISC[+57.021]N[+2059.735]TSVITQAC[+57.021]PK.V	HexNAc(4)Hex(5)Fuc(1)NeuAc(1)	C[+57]*2, N[+2060]	1251.2	3	3751.59	3751.58	0	3.2	168	Specific	523.68	493.94	493.94	6.31	952	>sp|P2019|HIV1_gp120 glycoprotein OS=Human HIV1 GN=S PE=1 SV=1	1	zy-hiv1-gp120-before-trypsin-r1.15521.15521.3	controllerType=0 controllerNumber=1 scan=15521	42.2782
13701:3	1	R.LISC[+57.021]N[+2059.735]TSVITQAC[+57.021]PK.V	HexNAc(4)Hex(5)Fuc(1)NeuAc(1)	C[+57]*2, N[+2060]	1251.2	3	3751.58	3751.58	0	0.2	168	Specific	526.01	451.9	451.9	6.6	952	>sp|P2019|HIV1_gp120 glycoprotein OS=Human HIV1 GN=S PE=1 SV=1	1	zy-hiv1-gp120-before-trypsin-r1.15067.15067.3	controllerType=0 controllerNumber=1 scan=15067	41.0741
11951:3	1	R.LISC[+57.021]N[+1444.534]TSVITQAC[+57.021]PK.V	HexNAc(4)Hex(3)Fuc(1)	C[+57]*2, N[+1445]	1046.13	3	3136.38	3136.38	0	-0.9	168	Specific	526.43	465.16	465.16	6.6	952	>sp|P2019|HIV1_gp120 glycoprotein OS=Human HIV1 GN=S PE=1 SV=1	1	zy-hiv1-gp120-before-trypsin-r1.13169.13169.3	controllerType=0 controllerNumber=1 scan=13169	36.1144
11776:3	1	R.LISC[+57.021]N[+1216.423]TSVITQAC[+57.021]PK.V	HexNAc(2)Hex(5)	C[+57]*2, N[+1216]	970.095	3	2908.27	2908.27	0	1	168	Specific	526.47	526.47	526.47	6.52	952	>sp|P2019|HIV1_gp120 glycoprotein OS=Human HIV1 GN=S PE=1 SV=1	1	zy-hiv1-gp120-before-trypsin-r1.12980.12980.3	controllerType=0 controllerNumber=1 scan=12980	35.6242
10933:3	1	R.LISC[+57.021]N[+2336.851]TSVITQAC[+57.021]PK.V	HexNAc(6)Hex(6)Fuc(1)	C[+57]*2, N[+2337]	1343.91	3	4029.72	4028.7	1	5.5	168	Specific	528.15	258.76	258.76	4.78	952	>sp|P2019|HIV1_gp120 glycoprotein OS=Human HIV1 GN=S PE=1 SV=1	1	zy-hiv1-gp120-before-trypsin-r1.12062.12062.3	controllerType=0 controllerNumber=1 scan=12062	33.2432
11529:3	1	R.LISC[+57.021]N[+1565.560]TSVITQAC[+57.021]PK.V	HexNAc(3)Hex(5)Fuc(1)	C[+57]*2, N[+1566]	1086.47	3	3257.4	3257.41	0	-1.7	168	Specific	528.85	490.12	490.12	6.47	952	>sp|P2019|HIV1_gp120 glycoprotein OS=Human HIV1 GN=S PE=1 SV=1	1	zy-hiv1-gp120-before-trypsin-r1.12711.12711.3	controllerType=0 controllerNumber=1 scan=12711	34.908
13196:4	1	R.LISC[+57.021]N[+2465.894]TSVITQAC[+57.021]PK.V	HexNAc(6)Hex(5)Fuc(1)NeuAc(1)	C[+57]*2, N[+2466]	1040.19	4	4157.74	4157.74	0	-0.1	168	Specific	529.82	529.82	529.82	5.85	952	>sp|P2019|HIV1_gp120 glycoprotein OS=Human HIV1 GN=S PE=1 SV=1	1	zy-hiv1-gp120-before-trypsin-r1.14521.14521.4	controllerType=0 controllerNumber=1 scan=14521	39.6741
11459:3	1	R.LISC[+57.021]N[+1419.502]TSVITQAC[+57.021]PK.V	HexNAc(3)Hex(5)	C[+57]*2, N[+1420]	1037.79	3	3111.34	3111.35	0	-1.6	168	Specific	530.64	530.64	530.64	6.47	952	>sp|P2019|HIV1_gp120 glycoprotein OS=Human HIV1 GN=S PE=1 SV=1	1	zy-hiv1-gp120-before-trypsin-r1.12635.12635.3	controllerType=0 controllerNumber=1 scan=12635	34.7148
11301:3	1	R.LISC[+57.021]N[+1540.529]TSVITQAC[+57.021]PK.V	HexNAc(2)Hex(7)	C[+57]*2, N[+1541]	1078.13	3	3232.37	3232.37	0	-0.3	168	Specific	532.46	532.46	532.46	6.6	952	>sp|P2019|HIV1_gp120 glycoprotein OS=Human HIV1 GN=S PE=1 SV=1	1	zy-hiv1-gp120-before-trypsin-r1.12461.12461.3	controllerType=0 controllerNumber=1 scan=12461	34.2543
11571:3	1	R.LISC[+57.021]N[+1216.423]TSVITQAC[+57.021]PK.V	HexNAc(2)Hex(5)	C[+57]*2, N[+1216]	970.095	3	2908.27	2908.27	0	0.7	168	Specific	533.33	533.33	533.33	6.52	952	>sp|P2019|HIV1_gp120 glycoprotein OS=Human HIV1 GN=S PE=1 SV=1	1	zy-hiv1-gp120-before-trypsin-r1.12757.12757.3	controllerType=0 controllerNumber=1 scan=12757	35.0335
11804:3	1	R.LISC[+57.021]N[+1216.423]TSVITQAC[+57.021]PK.V	HexNAc(2)Hex(5)	C[+57]*2, N[+1216]	970.094	3	2908.27	2908.27	0	0	168	Specific	533.85	533.85	533.85	6.6	952	>sp|P2019|HIV1_gp120 glycoprotein OS=Human HIV1 GN=S PE=1 SV=1	1	zy-hiv1-gp120-before-trypsin-r1.13010.13010.3	controllerType=0 controllerNumber=1 scan=13010	35.7109
13094:3	1	R.LISC[+57.021]N[+2569.905]TSVITQAC[+57.021]PK.V	HexNAc(5)Hex(6)NeuAc(2)	C[+57]*2, N[+2570]	1421.59	3	4262.77	4261.75	1	3.4	168	Specific	534.06	534.06	534.06	6.31	952	>sp|P2019|HIV1_gp120 glycoprotein OS=Human HIV1 GN=S PE=1 SV=1	1	zy-hiv1-gp120-before-trypsin-r1.14411.14411.3	controllerType=0 controllerNumber=1 scan=14411	39.3954
15150:4	1	R.LISC[+57.021]N[+2715.963]TSVITQAC[+57.021]PK.V	HexNAc(5)Hex(6)Fuc(1)NeuAc(2)	C[+57]*2, N[+2716]	1102.71	4	4407.81	4407.81	0	-0.1	168	Specific	534.14	531.85	531.85	5.85	952	>sp|P2019|HIV1_gp120 glycoprotein OS=Human HIV1 GN=S PE=1 SV=1	1	zy-hiv1-gp120-before-trypsin-r1.16638.16638.4	controllerType=0 controllerNumber=1 scan=16638	45.2158
13343:3	1	R.LISC[+57.021]N[+2465.894]TSVITQAC[+57.021]PK.V	HexNAc(6)Hex(5)Fuc(1)NeuAc(1)	C[+57]*2, N[+2466]	1386.59	3	4157.75	4157.74	0	2.3	168	Specific	534.56	534.56	534.56	6.52	952	>sp|P2019|HIV1_gp120 glycoprotein OS=Human HIV1 GN=S PE=1 SV=1	1	zy-hiv1-gp120-before-trypsin-r1.14680.14680.3	controllerType=0 controllerNumber=1 scan=14680	40.0837
11441:3	1	R.LISC[+57.021]N[+1622.582]TSVITQAC[+57.021]PK.V	HexNAc(4)Hex(5)	C[+57]*2, N[+1623]	1105.48	3	3314.43	3314.43	0	1.3	168	Specific	535.15	535.15	535.15	6.52	952	>sp|P2019|HIV1_gp120 glycoprotein OS=Human HIV1 GN=S PE=1 SV=1	1	zy-hiv1-gp120-before-trypsin-r1.12615.12615.3	controllerType=0 controllerNumber=1 scan=12615	34.6694
11635:3	1	R.LISC[+57.021]N[+1565.560]TSVITQAC[+57.021]PK.V	HexNAc(3)Hex(5)Fuc(1)	C[+57]*2, N[+1566]	1086.48	3	3257.41	3257.41	0	2.7	168	Specific	536.08	493.42	493.42	6.31	952	>sp|P2019|HIV1_gp120 glycoprotein OS=Human HIV1 GN=S PE=1 SV=1	1	zy-hiv1-gp120-before-trypsin-r1.12827.12827.3	controllerType=0 controllerNumber=1 scan=12827	35.2215
11824:3	1	R.LISC[+57.021]N[+1444.534]TSVITQAC[+57.021]PK.V	HexNAc(4)Hex(3)Fuc(1)	C[+57]*2, N[+1445]	1046.13	3	3136.38	3136.38	0	-0.9	168	Specific	536.15	510.88	510.88	6.6	952	>sp|P2019|HIV1_gp120 glycoprotein OS=Human HIV1 GN=S PE=1 SV=1	1	zy-hiv1-gp120-before-trypsin-r1.13032.13032.3	controllerType=0 controllerNumber=1 scan=13032	35.7513
11549:3	1	R.LISC[+57.021]N[+1216.423]TSVITQAC[+57.021]PK.V	HexNAc(2)Hex(5)	C[+57]*2, N[+1216]	970.093	3	2908.26	2908.27	0	-1.3	168	Specific	536.19	536.19	536.19	6.47	952	>sp|P2019|HIV1_gp120 glycoprotein OS=Human HIV1 GN=S PE=1 SV=1	1	zy-hiv1-gp120-before-trypsin-r1.12733.12733.3	controllerType=0 controllerNumber=1 scan=12733	34.9688
11675:3	1	R.LISC[+57.021]N[+1606.587]TSVITQAC[+57.021]PK.V	HexNAc(4)Hex(4)Fuc(1)	C[+57]*2, N[+1607]	1100.15	3	3298.43	3298.43	0	-0.3	168	Specific	536.53	503.21	503.21	6.6	952	>sp|P2019|HIV1_gp120 glycoprotein OS=Human HIV1 GN=S PE=1 SV=1	1	zy-hiv1-gp120-before-trypsin-r1.12871.12871.3	controllerType=0 controllerNumber=1 scan=12871	35.3444
11801:3	1	R.LISC[+57.021]N[+1606.587]TSVITQAC[+57.021]PK.V	HexNAc(4)Hex(4)Fuc(1)	C[+57]*2, N[+1607]	1100.15	3	3298.43	3298.43	0	-0.6	168	Specific	540.59	502.04	502.04	6.6	952	>sp|P2019|HIV1_gp120 glycoprotein OS=Human HIV1 GN=S PE=1 SV=1	1	zy-hiv1-gp120-before-trypsin-r1.13007.13007.3	controllerType=0 controllerNumber=1 scan=13007	35.6929
13822:3	1	R.LISC[+57.021]N[+1897.682]TSVITQAC[+57.021]PK.V	HexNAc(4)Hex(4)Fuc(1)NeuAc(1)	C[+57]*2, N[+1898]	1197.18	3	3589.53	3589.53	0	0.1	168	Specific	541.54	457.7	457.7	6.6	952	>sp|P2019|HIV1_gp120 glycoprotein OS=Human HIV1 GN=S PE=1 SV=1	1	zy-hiv1-gp120-before-trypsin-r1.15198.15198.3	controllerType=0 controllerNumber=1 scan=15198	41.4124
13578:3	1	R.LISC[+57.021]N[+2018.708]TSVITQAC[+57.021]PK.V	HexNAc(3)Hex(6)Fuc(1)NeuAc(1)	C[+57]*2, N[+2019]	1237.53	3	3710.56	3710.55	0	1.9	168	Specific	542.09	542.09	542.09	6.52	952	>sp|P2019|HIV1_gp120 glycoprotein OS=Human HIV1 GN=S PE=1 SV=1	1	zy-hiv1-gp120-before-trypsin-r1.14934.14934.3	controllerType=0 controllerNumber=1 scan=14934	40.7252
13699:3	1	R.LISC[+57.021]N[+1897.682]TSVITQAC[+57.021]PK.V	HexNAc(4)Hex(4)Fuc(1)NeuAc(1)	C[+57]*2, N[+1898]	1197.18	3	3589.53	3589.53	0	-0.1	168	Specific	542.46	463.54	463.54	6.6	952	>sp|P2019|HIV1_gp120 glycoprotein OS=Human HIV1 GN=S PE=1 SV=1	1	zy-hiv1-gp120-before-trypsin-r1.15065.15065.3	controllerType=0 controllerNumber=1 scan=15065	41.0641
10950:3	1	R.LISC[+57.021]N[+1864.634]TSVITQAC[+57.021]PK.V	HexNAc(2)Hex(9)	C[+57]*2, N[+1865]	1186.16	3	3556.48	3556.48	0	-0.9	168	Specific	543.12	543.12	543.12	6.6	952	>sp|P2019|HIV1_gp120 glycoprotein OS=Human HIV1 GN=S PE=1 SV=1	1	zy-hiv1-gp120-before-trypsin-r1.12082.12082.3	controllerType=0 controllerNumber=1 scan=12082	33.2996
12262:3	1	R.LISC[+57.021]N[+1216.423]TSVITQAC[+57.021]PK.V	HexNAc(2)Hex(5)	C[+57]*2, N[+1216]	970.094	3	2908.27	2908.27	0	0.1	168	Specific	543.26	543.26	543.26	6.6	952	>sp|P2019|HIV1_gp120 glycoprotein OS=Human HIV1 GN=S PE=1 SV=1	1	zy-hiv1-gp120-before-trypsin-r1.13506.13506.3	controllerType=0 controllerNumber=1 scan=13506	36.9844
13482:3	1	R.LISC[+57.021]N[+1872.651]TSVITQAC[+57.021]PK.V	HexNAc(3)Hex(6)NeuAc(1)	C[+57]*2, N[+1873]	1188.84	3	3564.49	3564.5	0	-0.8	168	Specific	544.35	544.35	544.35	6.6	952	>sp|P2019|HIV1_gp120 glycoprotein OS=Human HIV1 GN=S PE=1 SV=1	1	zy-hiv1-gp120-before-trypsin-r1.14830.14830.3	controllerType=0 controllerNumber=1 scan=14830	40.4637
11121:3	1	R.LISC[+57.021]N[+1702.581]TSVITQAC[+57.021]PK.V	HexNAc(2)Hex(8)	C[+57]*2, N[+1703]	1132.15	3	3394.43	3394.43	0	0.2	168	Specific	546.81	546.81	546.81	6.6	952	>sp|P2019|HIV1_gp120 glycoprotein OS=Human HIV1 GN=S PE=1 SV=1	1	zy-hiv1-gp120-before-trypsin-r1.12267.12267.3	controllerType=0 controllerNumber=1 scan=12267	33.7749
13269:4	1	R.LISC[+57.021]N[+2424.867]TSVITQAC[+57.021]PK.V	HexNAc(5)Hex(6)Fuc(1)NeuAc(1)	C[+57]*2, N[+2425]	1029.93	4	4116.72	4116.71	0	0.7	168	Specific	547.38	547.38	547.38	5.78	952	>sp|P2019|HIV1_gp120 glycoprotein OS=Human HIV1 GN=S PE=1 SV=1	1	zy-hiv1-gp120-before-trypsin-r1.14600.14600.4	controllerType=0 controllerNumber=1 scan=14600	39.8791
11900:3	1	R.LISC[+57.021]N[+1054.370]TSVITQAC[+57.021]PK.V	HexNAc(2)Hex(4)	C[+57]*2, N[+1054]	916.079	3	2746.22	2746.22	0	3	168	Specific	548.19	548.19	548.19	6.31	952	>sp|P2019|HIV1_gp120 glycoprotein OS=Human HIV1 GN=S PE=1 SV=1	1	zy-hiv1-gp120-before-trypsin-r1.13114.13114.3	controllerType=0 controllerNumber=1 scan=13114	35.9709
11439:3	1	R.LISC[+57.021]N[+1606.587]TSVITQAC[+57.021]PK.V	HexNAc(4)Hex(4)Fuc(1)	C[+57]*2, N[+1607]	1100.15	3	3298.42	3298.43	0	-2.5	168	Specific	548.51	496.76	496.76	6.47	952	>sp|P2019|HIV1_gp120 glycoprotein OS=Human HIV1 GN=S PE=1 SV=1	1	zy-hiv1-gp120-before-trypsin-r1.12613.12613.3	controllerType=0 controllerNumber=1 scan=12613	34.6585
15225:4	1	R.LISC[+57.021]N[+2756.989]TSVITQAC[+57.021]PK.V	HexNAc(6)Hex(5)Fuc(1)NeuAc(2)	C[+57]*2, N[+2757]	1112.96	4	4448.83	4448.83	0	-0.3	168	Specific	549.7	539.53	539.53	5.85	952	>sp|P2019|HIV1_gp120 glycoprotein OS=Human HIV1 GN=S PE=1 SV=1	1	zy-hiv1-gp120-before-trypsin-r1.16719.16719.4	controllerType=0 controllerNumber=1 scan=16719	45.4376
17099:4	1	R.LISC[+57.021]N[+3007.058]TSVITQAC[+57.021]PK.V	HexNAc(5)Hex(6)Fuc(1)NeuAc(3)	C[+57]*2, N[+3007]	1175.48	4	4698.9	4698.9	0	-0.7	168	Specific	549.84	549.84	549.84	5.85	952	>sp|P2019|HIV1_gp120 glycoprotein OS=Human HIV1 GN=S PE=1 SV=1	1	zy-hiv1-gp120-before-trypsin-r1.18762.18762.2	controllerType=0 controllerNumber=1 scan=18762	50.9068
10994:3	1	R.LISC[+57.021]N[+1702.581]TSVITQAC[+57.021]PK.V	HexNAc(2)Hex(8)	C[+57]*2, N[+1703]	1132.14	3	3394.42	3394.43	0	-3	168	Specific	550.33	550.33	550.33	5.98	952	>sp|P2019|HIV1_gp120 glycoprotein OS=Human HIV1 GN=S PE=1 SV=1	1	zy-hiv1-gp120-before-trypsin-r1.12130.12130.3	controllerType=0 controllerNumber=1 scan=12130	33.4284
13602:3	1	R.LISC[+57.021]N[+1872.651]TSVITQAC[+57.021]PK.V	HexNAc(3)Hex(6)NeuAc(1)	C[+57]*2, N[+1873]	1188.84	3	3564.5	3564.5	0	0.1	168	Specific	551.31	551.31	551.31	6.6	952	>sp|P2019|HIV1_gp120 glycoprotein OS=Human HIV1 GN=S PE=1 SV=1	1	zy-hiv1-gp120-before-trypsin-r1.14960.14960.3	controllerType=0 controllerNumber=1 scan=14960	40.7939
13665:4	1	R.LISC[+57.021]N[+2100.761]TSVITQAC[+57.021]PK.V	HexNAc(5)Hex(4)Fuc(1)NeuAc(1)	C[+57]*2, N[+2101]	948.911	4	3792.62	3792.61	0	4.4	168	Specific	553.22	553.22	553.22	5.41	952	>sp|P2019|HIV1_gp120 glycoprotein OS=Human HIV1 GN=S PE=1 SV=1	1	zy-hiv1-gp120-before-trypsin-r1.15028.15028.4	controllerType=0 controllerNumber=1 scan=15028	40.9787
11376:3	1	R.LISC[+57.021]N[+1378.476]TSVITQAC[+57.021]PK.V	HexNAc(2)Hex(6)	C[+57]*2, N[+1378]	1024.11	3	3070.32	3070.32	0	-0.3	168	Specific	554	554	554	6.6	952	>sp|P2019|HIV1_gp120 glycoprotein OS=Human HIV1 GN=S PE=1 SV=1	1	zy-hiv1-gp120-before-trypsin-r1.12544.12544.3	controllerType=0 controllerNumber=1 scan=12544	34.4735
11850:3	1	R.LISC[+57.021]N[+1403.507]TSVITQAC[+57.021]PK.V	HexNAc(3)Hex(4)Fuc(1)	C[+57]*2, N[+1404]	1032.46	3	3095.35	3095.35	0	-0.2	168	Specific	554.59	517.93	517.93	6.6	952	>sp|P2019|HIV1_gp120 glycoprotein OS=Human HIV1 GN=S PE=1 SV=1	1	zy-hiv1-gp120-before-trypsin-r1.13060.13060.3	controllerType=0 controllerNumber=1 scan=13060	35.8218
13359:3	1	R.LISC[+57.021]N[+2221.788]TSVITQAC[+57.021]PK.V	HexNAc(4)Hex(6)Fuc(1)NeuAc(1)	C[+57]*2, N[+2222]	1305.23	3	3913.66	3913.63	0	7.1	168	Specific	554.72	478.6	478.6	5.7	952	>sp|P2019|HIV1_gp120 glycoprotein OS=Human HIV1 GN=S PE=1 SV=1	1	zy-hiv1-gp120-before-trypsin-r1.14697.14697.3	controllerType=0 controllerNumber=1 scan=14697	40.1162
13152:3	1	R.LISC[+57.021]N[+2465.894]TSVITQAC[+57.021]PK.V	HexNAc(6)Hex(5)Fuc(1)NeuAc(1)	C[+57]*2, N[+2466]	1386.58	3	4157.73	4157.74	0	-1.6	168	Specific	555.98	555.98	555.98	6.47	952	>sp|P2019|HIV1_gp120 glycoprotein OS=Human HIV1 GN=S PE=1 SV=1	1	zy-hiv1-gp120-before-trypsin-r1.14473.14473.3	controllerType=0 controllerNumber=1 scan=14473	39.5472
17001:3	1	R.LISC[+57.021]N[+3007.058]TSVITQAC[+57.021]PK.V	HexNAc(5)Hex(6)Fuc(1)NeuAc(3)	C[+57]*2, N[+3007]	1566.98	3	4698.92	4698.9	0	4.4	168	Specific	558.93	558.93	558.93	6.15	952	>sp|P2019|HIV1_gp120 glycoprotein OS=Human HIV1 GN=S PE=1 SV=1	1	zy-hiv1-gp120-before-trypsin-r1.18654.18654.3	controllerType=0 controllerNumber=1 scan=18654	50.6027
15491:3	1	R.LISC[+57.021]N[+2553.910]TSVITQAC[+57.021]PK.V	HexNAc(5)Hex(5)Fuc(1)NeuAc(2)	C[+57]*2, N[+2554]	1415.93	3	4245.77	4245.76	0	3.4	168	Specific	558.96	558.96	558.96	6.31	952	>sp|P2019|HIV1_gp120 glycoprotein OS=Human HIV1 GN=S PE=1 SV=1	1	zy-hiv1-gp120-before-trypsin-r1.17010.17010.3	controllerType=0 controllerNumber=1 scan=17010	46.2232
11700:3	1	R.LISC[+57.021]N[+1257.449]TSVITQAC[+57.021]PK.V	HexNAc(3)Hex(4)	C[+57]*2, N[+1257]	983.769	3	2949.29	2949.29	0	-1.4	168	Specific	559.8	559.8	559.8	6.47	952	>sp|P2019|HIV1_gp120 glycoprotein OS=Human HIV1 GN=S PE=1 SV=1	1	zy-hiv1-gp120-before-trypsin-r1.12898.12898.3	controllerType=0 controllerNumber=1 scan=12898	35.4088
15083:3	1	R.LISC[+57.021]N[+2715.963]TSVITQAC[+57.021]PK.V	HexNAc(5)Hex(6)Fuc(1)NeuAc(2)	C[+57]*2, N[+2716]	1469.94	3	4407.81	4407.81	0	1.2	168	Specific	560.83	560.83	560.83	7.44	952	>sp|P2019|HIV1_gp120 glycoprotein OS=Human HIV1 GN=S PE=1 SV=1	1	zy-hiv1-gp120-before-trypsin-r1.16566.16566.3	controllerType=0 controllerNumber=1 scan=16566	45.0312
11404:2	1	R.LISC[+57.021]N[+1419.502]TSVITQAC[+57.021]PK.V	HexNAc(3)Hex(5)	C[+57]*2, N[+1420]	1556.18	2	3111.34	3111.35	0	-1.2	168	Specific	562.53	562.53	562.53	8.12	952	>sp|P2019|HIV1_gp120 glycoprotein OS=Human HIV1 GN=S PE=1 SV=1	1	zy-hiv1-gp120-before-trypsin-r1.12574.12574.2	controllerType=0 controllerNumber=1 scan=12574	34.5569
15082:4	1	R.LISC[+57.021]N[+2715.963]TSVITQAC[+57.021]PK.V	HexNAc(5)Hex(6)Fuc(1)NeuAc(2)	C[+57]*2, N[+2716]	1102.71	4	4407.81	4407.81	0	1.4	168	Specific	562.95	562.95	562.95	6.69	952	>sp|P2019|HIV1_gp120 glycoprotein OS=Human HIV1 GN=S PE=1 SV=1	1	zy-hiv1-gp120-before-trypsin-r1.16565.16565.4	controllerType=0 controllerNumber=1 scan=16565	45.0291
13406:4	1	R.LISC[+57.021]N[+2075.730]TSVITQAC[+57.021]PK.V	HexNAc(4)Hex(6)NeuAc(1)	C[+57]*2, N[+2076]	942.655	4	3767.6	3767.58	0	6.5	168	Specific	563.07	563.07	563.07	5.87	952	>sp|P2019|HIV1_gp120 glycoprotein OS=Human HIV1 GN=S PE=1 SV=1	1	zy-hiv1-gp120-before-trypsin-r1.14747.14747.4	controllerType=0 controllerNumber=1 scan=14747	40.2464
11790:2	1	R.LISC[+57.021]N[+1216.423]TSVITQAC[+57.021]PK.V	HexNAc(2)Hex(5)	C[+57]*2, N[+1216]	1454.64	2	2908.28	2908.27	0	3.5	168	Specific	563.58	563.58	563.58	7.83	952	>sp|P2019|HIV1_gp120 glycoprotein OS=Human HIV1 GN=S PE=1 SV=1	1	zy-hiv1-gp120-before-trypsin-r1.12995.12995.2	controllerType=0 controllerNumber=1 scan=12995	35.6666
11372:3	1	R.LISC[+57.021]N[+1809.666]TSVITQAC[+57.021]PK.V	HexNAc(5)Hex(4)Fuc(1)	C[+57]*2, N[+1810]	1167.84	3	3501.51	3501.51	0	-1.5	168	Specific	563.68	563.68	563.68	7.39	952	>sp|P2019|HIV1_gp120 glycoprotein OS=Human HIV1 GN=S PE=1 SV=1	1	zy-hiv1-gp120-before-trypsin-r1.12539.12539.3	controllerType=0 controllerNumber=1 scan=12539	34.4653
11417:3	1	R.LISC[+57.021]N[+1727.613]TSVITQAC[+57.021]PK.V	HexNAc(3)Hex(6)Fuc(1)	C[+57]*2, N[+1728]	1140.49	3	3419.46	3419.46	0	-0.5	168	Specific	564.89	553.95	553.95	7.51	952	>sp|P2019|HIV1_gp120 glycoprotein OS=Human HIV1 GN=S PE=1 SV=1	1	zy-hiv1-gp120-before-trypsin-r1.12589.12589.3	controllerType=0 controllerNumber=1 scan=12589	34.5983
13465:3	1	R.LISC[+57.021]N[+2465.894]TSVITQAC[+57.021]PK.V	HexNAc(6)Hex(5)Fuc(1)NeuAc(1)	C[+57]*2, N[+2466]	1386.59	3	4157.75	4157.74	0	3	168	Specific	565.85	565.85	565.85	7.23	952	>sp|P2019|HIV1_gp120 glycoprotein OS=Human HIV1 GN=S PE=1 SV=1	1	zy-hiv1-gp120-before-trypsin-r1.14812.14812.3	controllerType=0 controllerNumber=1 scan=14812	40.4252
11365:3	1	R.LISC[+57.021]N[+1581.555]TSVITQAC[+57.021]PK.V	HexNAc(3)Hex(6)	C[+57]*2, N[+1582]	1091.81	3	3273.4	3273.4	0	-0.1	168	Specific	565.98	565.98	565.98	7.51	952	>sp|P2019|HIV1_gp120 glycoprotein OS=Human HIV1 GN=S PE=1 SV=1	1	zy-hiv1-gp120-before-trypsin-r1.12532.12532.3	controllerType=0 controllerNumber=1 scan=12532	34.4547
17126:4	1	R.LISC[+57.021]N[+3007.058]TSVITQAC[+57.021]PK.V	HexNAc(5)Hex(6)Fuc(1)NeuAc(3)	C[+57]*2, N[+3007]	1175.48	4	4698.9	4698.9	0	0.2	168	Specific	566.46	566.46	566.46	6.77	952	>sp|P2019|HIV1_gp120 glycoprotein OS=Human HIV1 GN=S PE=1 SV=1	1	zy-hiv1-gp120-before-trypsin-r1.18793.18793.4	controllerType=0 controllerNumber=1 scan=18793	51.0064
11591:2	1	R.LISC[+57.021]N[+1419.502]TSVITQAC[+57.021]PK.V	HexNAc(3)Hex(5)	C[+57]*2, N[+1420]	1556.18	2	3111.35	3111.35	0	0.6	168	Specific	567.02	567.02	567.02	8.12	952	>sp|P2019|HIV1_gp120 glycoprotein OS=Human HIV1 GN=S PE=1 SV=1	1	zy-hiv1-gp120-before-trypsin-r1.12778.12778.2	controllerType=0 controllerNumber=1 scan=12778	35.0893
13773:3	1	R.LISC[+57.021]N[+1710.598]TSVITQAC[+57.021]PK.V	HexNAc(3)Hex(5)NeuAc(1)	C[+57]*2, N[+1711]	1134.82	3	3402.44	3402.44	0	-0.7	168	Specific	568.02	568.02	568.02	7.51	952	>sp|P2019|HIV1_gp120 glycoprotein OS=Human HIV1 GN=S PE=1 SV=1	1	zy-hiv1-gp120-before-trypsin-r1.15145.15145.3	controllerType=0 controllerNumber=1 scan=15145	41.2765
13642:3	1	R.LISC[+57.021]N[+1751.624]TSVITQAC[+57.021]PK.V	HexNAc(4)Hex(4)NeuAc(1)	C[+57]*2, N[+1752]	1148.49	3	3443.46	3443.47	0	-1.7	168	Specific	568.29	568.29	568.29	7.39	952	>sp|P2019|HIV1_gp120 glycoprotein OS=Human HIV1 GN=S PE=1 SV=1	1	zy-hiv1-gp120-before-trypsin-r1.15003.15003.3	controllerType=0 controllerNumber=1 scan=15003	40.9098
13735:3	1	R.LISC[+57.021]N[+1727.613]TSVITQAC[+57.021]PK.V	HexNAc(3)Hex(6)Fuc(1)	C[+57]*2, N[+1728]	1140.49	3	3419.47	3419.46	0	2.5	168	Specific	568.64	568.64	568.64	7.44	952	>sp|P2019|HIV1_gp120 glycoprotein OS=Human HIV1 GN=S PE=1 SV=1	1	zy-hiv1-gp120-before-trypsin-r1.15104.15104.3	controllerType=0 controllerNumber=1 scan=15104	41.1798
13168:3	1	R.LISC[+57.021]N[+2465.894]TSVITQAC[+57.021]PK.V	HexNAc(6)Hex(5)Fuc(1)NeuAc(1)	C[+57]*2, N[+2466]	1386.59	3	4157.74	4157.74	0	1.3	168	Specific	569.05	569.05	569.05	7.44	952	>sp|P2019|HIV1_gp120 glycoprotein OS=Human HIV1 GN=S PE=1 SV=1	1	zy-hiv1-gp120-before-trypsin-r1.14491.14491.3	controllerType=0 controllerNumber=1 scan=14491	39.5989
11963:3	1	R.LISC[+57.021]N[+1403.507]TSVITQAC[+57.021]PK.V	HexNAc(3)Hex(4)Fuc(1)	C[+57]*2, N[+1404]	1032.45	3	3095.35	3095.35	0	-1.8	168	Specific	570.24	570.24	570.24	7.39	952	>sp|P2019|HIV1_gp120 glycoprotein OS=Human HIV1 GN=S PE=1 SV=1	1	zy-hiv1-gp120-before-trypsin-r1.13182.13182.3	controllerType=0 controllerNumber=1 scan=13182	36.1442
12004:3	1	R.LISC[+57.021]N[+1540.529]TSVITQAC[+57.021]PK.V	HexNAc(2)Hex(7)	C[+57]*2, N[+1541]	1078.13	3	3232.38	3232.37	0	1.4	168	Specific	571.11	571.11	571.11	7.44	952	>sp|P2019|HIV1_gp120 glycoprotein OS=Human HIV1 GN=S PE=1 SV=1	1	zy-hiv1-gp120-before-trypsin-r1.13227.13227.3	controllerType=0 controllerNumber=1 scan=13227	36.2676
16992:4	1	R.LISC[+57.021]N[+3007.058]TSVITQAC[+57.021]PK.V	HexNAc(5)Hex(6)Fuc(1)NeuAc(3)	C[+57]*2, N[+3007]	1175.48	4	4698.91	4698.9	0	1.3	168	Specific	572.96	572.96	572.96	6.69	952	>sp|P2019|HIV1_gp120 glycoprotein OS=Human HIV1 GN=S PE=1 SV=1	1	zy-hiv1-gp120-before-trypsin-r1.18644.18644.4	controllerType=0 controllerNumber=1 scan=18644	50.566
13138:4	1	R.LISC[+57.021]N[+2424.867]TSVITQAC[+57.021]PK.V	HexNAc(5)Hex(6)Fuc(1)NeuAc(1)	C[+57]*2, N[+2425]	1029.93	4	4116.71	4116.71	0	-0.9	168	Specific	573.3	475.99	475.99	6.77	952	>sp|P2019|HIV1_gp120 glycoprotein OS=Human HIV1 GN=S PE=1 SV=1	1	zy-hiv1-gp120-before-trypsin-r1.14458.14458.4	controllerType=0 controllerNumber=1 scan=14458	39.507
15203:4	1	R.LISC[+57.021]N[+2715.963]TSVITQAC[+57.021]PK.V	HexNAc(5)Hex(6)Fuc(1)NeuAc(2)	C[+57]*2, N[+2716]	1102.71	4	4407.81	4407.81	0	0.1	168	Specific	573.41	573.41	573.41	6.77	952	>sp|P2019|HIV1_gp120 glycoprotein OS=Human HIV1 GN=S PE=1 SV=1	1	zy-hiv1-gp120-before-trypsin-r1.16696.16696.4	controllerType=0 controllerNumber=1 scan=16696	45.3833
13194:3	1	R.LISC[+57.021]N[+2465.894]TSVITQAC[+57.021]PK.V	HexNAc(6)Hex(5)Fuc(1)NeuAc(1)	C[+57]*2, N[+2466]	1386.59	3	4157.74	4157.74	0	0.5	168	Specific	575.25	575.25	575.25	7.51	952	>sp|P2019|HIV1_gp120 glycoprotein OS=Human HIV1 GN=S PE=1 SV=1	1	zy-hiv1-gp120-before-trypsin-r1.14519.14519.3	controllerType=0 controllerNumber=1 scan=14519	39.6709
13761:3	1	R.LISC[+57.021]N[+1694.603]TSVITQAC[+57.021]PK.V	HexNAc(3)Hex(4)Fuc(1)NeuAc(1)	C[+57]*2, N[+1695]	1129.49	3	3386.44	3386.45	0	-2.1	168	Specific	576.46	576.46	576.46	7.39	952	>sp|P2019|HIV1_gp120 glycoprotein OS=Human HIV1 GN=S PE=1 SV=1	1	zy-hiv1-gp120-before-trypsin-r1.15132.15132.3	controllerType=0 controllerNumber=1 scan=15132	41.2511
11234:3	1	R.LISC[+57.021]N[+1768.640]TSVITQAC[+57.021]PK.V	HexNAc(4)Hex(5)Fuc(1)	C[+57]*2, N[+1769]	1154.17	3	3460.49	3460.49	0	1.9	168	Specific	576.56	576.56	576.56	7.44	952	>sp|P2019|HIV1_gp120 glycoprotein OS=Human HIV1 GN=S PE=1 SV=1	1	zy-hiv1-gp120-before-trypsin-r1.12389.12389.3	controllerType=0 controllerNumber=1 scan=12389	34.0814
11854:3	1	R.LISC[+57.021]N[+1241.454]TSVITQAC[+57.021]PK.V	HexNAc(3)Hex(3)Fuc(1)	C[+57]*2, N[+1241]	978.439	3	2933.3	2933.3	0	1	168	Specific	579.8	493.82	493.82	7.44	952	>sp|P2019|HIV1_gp120 glycoprotein OS=Human HIV1 GN=S PE=1 SV=1	1	zy-hiv1-gp120-before-trypsin-r1.13064.13064.3	controllerType=0 controllerNumber=1 scan=13064	35.8443
13220:3	1	R.LISC[+57.021]N[+2407.852]TSVITQAC[+57.021]PK.V	HexNAc(5)Hex(5)NeuAc(2)	C[+57]*2, N[+2408]	1367.58	3	4100.72	4099.7	1	5.5	168	Specific	579.88	579.88	579.88	7.07	952	>sp|P2019|HIV1_gp120 glycoprotein OS=Human HIV1 GN=S PE=1 SV=1	1	zy-hiv1-gp120-before-trypsin-r1.14547.14547.3	controllerType=0 controllerNumber=1 scan=14547	39.7404
11661:2	1	R.LISC[+57.021]N[+1216.423]TSVITQAC[+57.021]PK.V	HexNAc(2)Hex(5)	C[+57]*2, N[+1216]	1454.64	2	2908.27	2908.27	0	0.4	168	Specific	580.25	580.25	580.25	8.12	952	>sp|P2019|HIV1_gp120 glycoprotein OS=Human HIV1 GN=S PE=1 SV=1	1	zy-hiv1-gp120-before-trypsin-r1.12856.12856.2	controllerType=0 controllerNumber=1 scan=12856	35.3171
11556:2	1	R.LISC[+57.021]N[+1216.423]TSVITQAC[+57.021]PK.V	HexNAc(2)Hex(5)	C[+57]*2, N[+1216]	1454.64	2	2908.27	2908.27	0	0.5	168	Specific	582.04	582.04	582.04	8.12	952	>sp|P2019|HIV1_gp120 glycoprotein OS=Human HIV1 GN=S PE=1 SV=1	1	zy-hiv1-gp120-before-trypsin-r1.12741.12741.2	controllerType=0 controllerNumber=1 scan=12741	35.0051
11972:3	1	R.LISC[+57.021]N[+1241.454]TSVITQAC[+57.021]PK.V	HexNAc(3)Hex(3)Fuc(1)	C[+57]*2, N[+1241]	978.439	3	2933.3	2933.3	0	0.8	168	Specific	582.45	525.93	525.93	7.44	952	>sp|P2019|HIV1_gp120 glycoprotein OS=Human HIV1 GN=S PE=1 SV=1	1	zy-hiv1-gp120-before-trypsin-r1.13192.13192.3	controllerType=0 controllerNumber=1 scan=13192	36.1606
13144:4	1	R.LISC[+57.021]N[+2424.867]TSVITQAC[+57.021]PK.V	HexNAc(5)Hex(6)Fuc(1)NeuAc(1)	C[+57]*2, N[+2425]	1029.93	4	4116.71	4116.71	0	0.4	168	Specific	582.71	582.71	582.71	6.77	952	>sp|P2019|HIV1_gp120 glycoprotein OS=Human HIV1 GN=S PE=1 SV=1	1	zy-hiv1-gp120-before-trypsin-r1.14465.14465.4	controllerType=0 controllerNumber=1 scan=14465	39.5346
15204:3	1	R.LISC[+57.021]N[+2715.963]TSVITQAC[+57.021]PK.V	HexNAc(5)Hex(6)Fuc(1)NeuAc(2)	C[+57]*2, N[+2716]	1469.94	3	4407.81	4407.81	0	0.6	168	Specific	584.43	584.43	584.43	7.51	952	>sp|P2019|HIV1_gp120 glycoprotein OS=Human HIV1 GN=S PE=1 SV=1	1	zy-hiv1-gp120-before-trypsin-r1.16697.16697.3	controllerType=0 controllerNumber=1 scan=16697	45.3856
13890:3	1	R.LISC[+57.021]N[+1548.545]TSVITQAC[+57.021]PK.V	HexNAc(3)Hex(4)NeuAc(1)	C[+57]*2, N[+1549]	1080.8	3	3240.4	3240.39	0	2	168	Specific	584.6	584.6	584.6	7.44	952	>sp|P2019|HIV1_gp120 glycoprotein OS=Human HIV1 GN=S PE=1 SV=1	1	zy-hiv1-gp120-before-trypsin-r1.15271.15271.3	controllerType=0 controllerNumber=1 scan=15271	41.6068
13266:3	1	R.LISC[+57.021]N[+2424.867]TSVITQAC[+57.021]PK.V	HexNAc(5)Hex(6)Fuc(1)NeuAc(1)	C[+57]*2, N[+2425]	1372.91	3	4116.72	4116.71	0	1.5	168	Specific	584.71	584.71	584.71	7.44	952	>sp|P2019|HIV1_gp120 glycoprotein OS=Human HIV1 GN=S PE=1 SV=1	1	zy-hiv1-gp120-before-trypsin-r1.14597.14597.3	controllerType=0 controllerNumber=1 scan=14597	39.8731
11344:3	1	R.LISC[+57.021]N[+1971.719]TSVITQAC[+57.021]PK.V	HexNAc(5)Hex(5)Fuc(1)	C[+57]*2, N[+1972]	1221.87	3	3663.58	3663.56	0	4.7	168	Specific	586.1	586.1	586.1	7.07	952	>sp|P2019|HIV1_gp120 glycoprotein OS=Human HIV1 GN=S PE=1 SV=1	1	zy-hiv1-gp120-before-trypsin-r1.12509.12509.3	controllerType=0 controllerNumber=1 scan=12509	34.3948
11726:3	1	R.LISC[+57.021]N[+1403.507]TSVITQAC[+57.021]PK.V	HexNAc(3)Hex(4)Fuc(1)	C[+57]*2, N[+1404]	1032.46	3	3095.35	3095.35	0	0.2	168	Specific	586.33	488.9	488.9	7.51	952	>sp|P2019|HIV1_gp120 glycoprotein OS=Human HIV1 GN=S PE=1 SV=1	1	zy-hiv1-gp120-before-trypsin-r1.12926.12926.3	controllerType=0 controllerNumber=1 scan=12926	35.4865
11277:3	1	R.LISC[+57.021]N[+1378.476]TSVITQAC[+57.021]PK.V	HexNAc(2)Hex(6)	C[+57]*2, N[+1378]	1024.11	3	3070.32	3070.32	0	-1.1	168	Specific	589.2	589.2	589.2	7.39	952	>sp|P2019|HIV1_gp120 glycoprotein OS=Human HIV1 GN=S PE=1 SV=1	1	zy-hiv1-gp120-before-trypsin-r1.12435.12435.3	controllerType=0 controllerNumber=1 scan=12435	34.1757
11958:3	1	R.LISC[+57.021]N[+1095.397]TSVITQAC[+57.021]PK.V	HexNAc(3)Hex(3)	C[+57]*2, N[+1095]	929.751	3	2787.24	2787.24	0	-1.2	168	Specific	590.02	590.02	590.02	7.39	952	>sp|P2019|HIV1_gp120 glycoprotein OS=Human HIV1 GN=S PE=1 SV=1	1	zy-hiv1-gp120-before-trypsin-r1.13177.13177.3	controllerType=0 controllerNumber=1 scan=13177	36.136
11692:3	1	R.LISC[+57.021]N[+1850.693]TSVITQAC[+57.021]PK.V	HexNAc(6)Hex(3)Fuc(1)	C[+57]*2, N[+1851]	1181.52	3	3542.55	3542.54	0	3.6	168	Specific	591.47	591.47	591.47	7.23	952	>sp|P2019|HIV1_gp120 glycoprotein OS=Human HIV1 GN=S PE=1 SV=1	1	zy-hiv1-gp120-before-trypsin-r1.12889.12889.3	controllerType=0 controllerNumber=1 scan=12889	35.3941
14024:3	1	R.LISC[+57.021]N[+1930.692]TSVITQAC[+57.021]PK.V	HexNAc(4)Hex(6)Fuc(1)	C[+57]*2, N[+1931]	1208.17	3	3622.51	3622.54	0	-7.7	168	Specific	591.51	591.51	591.51	6.94	952	>sp|P2019|HIV1_gp120 glycoprotein OS=Human HIV1 GN=S PE=1 SV=1	1	zy-hiv1-gp120-before-trypsin-r1.15417.15417.3	controllerType=0 controllerNumber=1 scan=15417	42.0047
11601:3	1	R.LISC[+57.021]N[+1663.608]TSVITQAC[+57.021]PK.V	HexNAc(5)Hex(4)	C[+57]*2, N[+1664]	1119.17	3	3355.48	3355.45	0	9	168	Specific	591.59	591.59	591.59	6.65	952	>sp|P2019|HIV1_gp120 glycoprotein OS=Human HIV1 GN=S PE=1 SV=1	1	zy-hiv1-gp120-before-trypsin-r1.12790.12790.3	controllerType=0 controllerNumber=1 scan=12790	35.1363
11909:3	1	R.LISC[+57.021]N[+1200.428]TSVITQAC[+57.021]PK.V	HexNAc(2)Hex(4)Fuc(1)	C[+57]*2, N[+1200]	964.764	3	2892.28	2892.27	0	0.8	168	Specific	591.92	591.92	591.92	7.44	952	>sp|P2019|HIV1_gp120 glycoprotein OS=Human HIV1 GN=S PE=1 SV=1	1	zy-hiv1-gp120-before-trypsin-r1.13124.13124.3	controllerType=0 controllerNumber=1 scan=13124	36.0005
11393:3	1	R.LISC[+57.021]N[+1565.560]TSVITQAC[+57.021]PK.V	HexNAc(3)Hex(5)Fuc(1)	C[+57]*2, N[+1566]	1086.47	3	3257.4	3257.41	0	-0.6	168	Specific	592.08	592.08	592.08	7.51	952	>sp|P2019|HIV1_gp120 glycoprotein OS=Human HIV1 GN=S PE=1 SV=1	1	zy-hiv1-gp120-before-trypsin-r1.12562.12562.3	controllerType=0 controllerNumber=1 scan=12562	34.5244
11911:3	1	R.LISC[+57.021]N[+1378.476]TSVITQAC[+57.021]PK.V	HexNAc(2)Hex(6)	C[+57]*2, N[+1378]	1024.11	3	3070.33	3070.32	0	2.5	168	Specific	592.09	592.09	592.09	7.44	952	>sp|P2019|HIV1_gp120 glycoprotein OS=Human HIV1 GN=S PE=1 SV=1	1	zy-hiv1-gp120-before-trypsin-r1.13126.13126.3	controllerType=0 controllerNumber=1 scan=13126	36.0038
13635:4	1	R.LISC[+57.021]N[+1897.682]TSVITQAC[+57.021]PK.V	HexNAc(4)Hex(4)Fuc(1)NeuAc(1)	C[+57]*2, N[+1898]	898.138	4	3589.53	3589.53	0	1.2	168	Specific	593.95	593.95	593.95	6.69	952	>sp|P2019|HIV1_gp120 glycoprotein OS=Human HIV1 GN=S PE=1 SV=1	1	zy-hiv1-gp120-before-trypsin-r1.14996.14996.4	controllerType=0 controllerNumber=1 scan=14996	40.8985
11839:2	1	R.LISC[+57.021]N[+1095.397]TSVITQAC[+57.021]PK.V	HexNAc(3)Hex(3)	C[+57]*2, N[+1095]	1394.12	2	2787.24	2787.24	0	0.2	168	Specific	594.6	594.6	594.6	8.12	952	>sp|P2019|HIV1_gp120 glycoprotein OS=Human HIV1 GN=S PE=1 SV=1	1	zy-hiv1-gp120-before-trypsin-r1.13048.13048.2	controllerType=0 controllerNumber=1 scan=13048	35.799
11048:3	1	R.LISC[+57.021]N[+1540.529]TSVITQAC[+57.021]PK.V	HexNAc(2)Hex(7)	C[+57]*2, N[+1541]	1078.13	3	3232.37	3232.37	0	0.1	168	Specific	595.05	595.05	595.05	7.51	952	>sp|P2019|HIV1_gp120 glycoprotein OS=Human HIV1 GN=S PE=1 SV=1	1	zy-hiv1-gp120-before-trypsin-r1.12188.12188.3	controllerType=0 controllerNumber=1 scan=12188	33.5859
13936:3	1	R.LISC[+57.021]N[+1548.545]TSVITQAC[+57.021]PK.V	HexNAc(3)Hex(4)NeuAc(1)	C[+57]*2, N[+1549]	1080.8	3	3240.4	3240.39	0	2.6	168	Specific	595.56	595.56	595.56	7.23	952	>sp|P2019|HIV1_gp120 glycoprotein OS=Human HIV1 GN=S PE=1 SV=1	1	zy-hiv1-gp120-before-trypsin-r1.15321.15321.3	controllerType=0 controllerNumber=1 scan=15321	41.7413
13297:3	1	R.LISC[+57.021]N[+2059.735]TSVITQAC[+57.021]PK.V	HexNAc(4)Hex(5)Fuc(1)NeuAc(1)	C[+57]*2, N[+2060]	1251.2	3	3751.59	3751.58	0	1.9	168	Specific	596.73	576.41	576.41	7.44	952	>sp|P2019|HIV1_gp120 glycoprotein OS=Human HIV1 GN=S PE=1 SV=1	1	zy-hiv1-gp120-before-trypsin-r1.14630.14630.3	controllerType=0 controllerNumber=1 scan=14630	39.9542
11425:3	1	R.LISC[+57.021]N[+1622.582]TSVITQAC[+57.021]PK.V	HexNAc(4)Hex(5)	C[+57]*2, N[+1623]	1105.49	3	3314.45	3314.43	0	7.1	168	Specific	600.58	600.58	600.58	7.61	952	>sp|P2019|HIV1_gp120 glycoprotein OS=Human HIV1 GN=S PE=1 SV=1	1	zy-hiv1-gp120-before-trypsin-r1.12598.12598.3	controllerType=0 controllerNumber=1 scan=12598	34.6283
11960:3	1	R.LISC[+57.021]N[+1054.370]TSVITQAC[+57.021]PK.V	HexNAc(2)Hex(4)	C[+57]*2, N[+1054]	916.08	3	2746.23	2746.22	0	3.7	168	Specific	603.62	603.62	603.62	8.23	952	>sp|P2019|HIV1_gp120 glycoprotein OS=Human HIV1 GN=S PE=1 SV=1	1	zy-hiv1-gp120-before-trypsin-r1.13179.13179.3	controllerType=0 controllerNumber=1 scan=13179	36.1393
13536:3	1	R.LISC[+57.021]N[+2141.788]TSVITQAC[+57.021]PK.V	HexNAc(6)Hex(3)Fuc(1)NeuAc(1)	C[+57]*2, N[+2142]	1278.55	3	3833.64	3833.63	0	2	168	Specific	604.71	604.71	604.71	8.44	952	>sp|P2019|HIV1_gp120 glycoprotein OS=Human HIV1 GN=S PE=1 SV=1	1	zy-hiv1-gp120-before-trypsin-r1.14889.14889.3	controllerType=0 controllerNumber=1 scan=14889	40.6255
15588:4	1	R.LISC[+57.021]N[+2350.830]TSVITQAC[+57.021]PK.V	HexNAc(4)Hex(5)Fuc(1)NeuAc(2)	C[+57]*2, N[+2351]	1011.42	4	4042.68	4042.68	0	0.3	168	Specific	605.38	605.38	103.71	7.77	952	>sp|P2019|HIV1_gp120 glycoprotein OS=Human HIV1 GN=S PE=1 SV=1	1	zy-hiv1-gp120-before-trypsin-r1.17117.17117.4	controllerType=0 controllerNumber=1 scan=17117	46.5226
13781:3	1	R.LISC[+57.021]N[+2100.761]TSVITQAC[+57.021]PK.V	HexNAc(5)Hex(4)Fuc(1)NeuAc(1)	C[+57]*2, N[+2101]	1264.87	3	3792.61	3792.61	0	-0.2	168	Specific	609.28	584.46	584.46	8.51	952	>sp|P2019|HIV1_gp120 glycoprotein OS=Human HIV1 GN=S PE=1 SV=1	1	zy-hiv1-gp120-before-trypsin-r1.15154.15154.3	controllerType=0 controllerNumber=1 scan=15154	41.3127
13567:3	1	R.LISC[+57.021]N[+2262.814]TSVITQAC[+57.021]PK.V	HexNAc(5)Hex(5)Fuc(1)NeuAc(1)	C[+57]*2, N[+2263]	1318.9	3	3954.68	3954.66	0	4.6	168	Specific	610.28	580.46	580.46	8.07	952	>sp|P2019|HIV1_gp120 glycoprotein OS=Human HIV1 GN=S PE=1 SV=1	1	zy-hiv1-gp120-before-trypsin-r1.14922.14922.3	controllerType=0 controllerNumber=1 scan=14922	40.7032
11703:3	1	R.LISC[+57.021]N[+1444.534]TSVITQAC[+57.021]PK.V	HexNAc(4)Hex(3)Fuc(1)	C[+57]*2, N[+1445]	1046.13	3	3136.37	3136.38	0	-1.6	168	Specific	610.78	565.16	565.16	8.39	952	>sp|P2019|HIV1_gp120 glycoprotein OS=Human HIV1 GN=S PE=1 SV=1	1	zy-hiv1-gp120-before-trypsin-r1.12901.12901.3	controllerType=0 controllerNumber=1 scan=12901	35.4252
13745:3	1	R.LISC[+57.021]N[+1710.598]TSVITQAC[+57.021]PK.V	HexNAc(3)Hex(5)NeuAc(1)	C[+57]*2, N[+1711]	1134.82	3	3402.44	3402.44	0	-0.1	168	Specific	614.43	614.43	614.43	8.51	952	>sp|P2019|HIV1_gp120 glycoprotein OS=Human HIV1 GN=S PE=1 SV=1	1	zy-hiv1-gp120-before-trypsin-r1.15114.15114.3	controllerType=0 controllerNumber=1 scan=15114	41.1962
11687:2	1	R.LISC[+57.021]N[+1257.449]TSVITQAC[+57.021]PK.V	HexNAc(3)Hex(4)	C[+57]*2, N[+1257]	1475.16	2	2949.3	2949.29	0	3.1	168	Specific	615.27	615.27	615.27	8.83	952	>sp|P2019|HIV1_gp120 glycoprotein OS=Human HIV1 GN=S PE=1 SV=1	1	zy-hiv1-gp120-before-trypsin-r1.12884.12884.2	controllerType=0 controllerNumber=1 scan=12884	35.3859
15528:3	1	R.LISC[+57.021]N[+2391.857]TSVITQAC[+57.021]PK.V	HexNAc(5)Hex(4)Fuc(1)NeuAc(2)	C[+57]*2, N[+2392]	1361.91	3	4083.7	4083.7	0	-0.2	168	Specific	616.7	616.7	616.7	8.51	952	>sp|P2019|HIV1_gp120 glycoprotein OS=Human HIV1 GN=S PE=1 SV=1	1	zy-hiv1-gp120-before-trypsin-r1.17051.17051.3	controllerType=0 controllerNumber=1 scan=17051	46.341
11264:3	1	R.LISC[+57.021]N[+1581.555]TSVITQAC[+57.021]PK.V	HexNAc(3)Hex(6)	C[+57]*2, N[+1582]	1091.81	3	3273.4	3273.4	0	-0.1	168	Specific	619.21	619.21	619.21	8.51	952	>sp|P2019|HIV1_gp120 glycoprotein OS=Human HIV1 GN=S PE=1 SV=1	1	zy-hiv1-gp120-before-trypsin-r1.12421.12421.3	controllerType=0 controllerNumber=1 scan=12421	34.1538
12068:3	1	R.LISC[+57.021]N[+892.317]TSVITQAC[+57.021]PK.V	HexNAc(2)Hex(3)	C[+57]*2, N[+892]	862.059	3	2584.16	2584.16	0	0.1	168	Specific	620.08	620.08	620.08	8.51	952	>sp|P2019|HIV1_gp120 glycoprotein OS=Human HIV1 GN=S PE=1 SV=1	1	zy-hiv1-gp120-before-trypsin-r1.13296.13296.3	controllerType=0 controllerNumber=1 scan=13296	36.4325
11886:3	1	R.LISC[+57.021]N[+1565.560]TSVITQAC[+57.021]PK.V	HexNAc(3)Hex(5)Fuc(1)	C[+57]*2, N[+1566]	1086.47	3	3257.41	3257.41	0	1.4	168	Specific	622.11	622.11	622.11	8.44	952	>sp|P2019|HIV1_gp120 glycoprotein OS=Human HIV1 GN=S PE=1 SV=1	1	zy-hiv1-gp120-before-trypsin-r1.13099.13099.3	controllerType=0 controllerNumber=1 scan=13099	35.9336
13437:3	1	R.LISC[+57.021]N[+2262.814]TSVITQAC[+57.021]PK.V	HexNAc(5)Hex(5)Fuc(1)NeuAc(1)	C[+57]*2, N[+2263]	1318.9	3	3954.68	3954.66	0	4.5	168	Specific	624.03	602.02	602.02	8.07	952	>sp|P2019|HIV1_gp120 glycoprotein OS=Human HIV1 GN=S PE=1 SV=1	1	zy-hiv1-gp120-before-trypsin-r1.14782.14782.3	controllerType=0 controllerNumber=1 scan=14782	40.3517
11936:3	1	R.LISC[+57.021]N[+1095.397]TSVITQAC[+57.021]PK.V	HexNAc(3)Hex(3)	C[+57]*2, N[+1095]	929.753	3	2787.24	2787.24	0	0.7	168	Specific	624.19	624.19	624.19	8.51	952	>sp|P2019|HIV1_gp120 glycoprotein OS=Human HIV1 GN=S PE=1 SV=1	1	zy-hiv1-gp120-before-trypsin-r1.13153.13153.3	controllerType=0 controllerNumber=1 scan=13153	36.0716
13540:4	1	R.LISC[+57.021]N[+2141.788]TSVITQAC[+57.021]PK.V	HexNAc(6)Hex(3)Fuc(1)NeuAc(1)	C[+57]*2, N[+2142]	959.163	4	3833.63	3833.63	0	-0.4	168	Specific	624.53	624.53	624.53	7.77	952	>sp|P2019|HIV1_gp120 glycoprotein OS=Human HIV1 GN=S PE=1 SV=1	1	zy-hiv1-gp120-before-trypsin-r1.14893.14893.4	controllerType=0 controllerNumber=1 scan=14893	40.6317
11774:3	1	R.LISC[+57.021]N[+1054.370]TSVITQAC[+57.021]PK.V	HexNAc(2)Hex(4)	C[+57]*2, N[+1054]	916.077	3	2746.22	2746.22	0	0.6	168	Specific	624.72	624.72	624.72	8.51	952	>sp|P2019|HIV1_gp120 glycoprotein OS=Human HIV1 GN=S PE=1 SV=1	1	zy-hiv1-gp120-before-trypsin-r1.12978.12978.3	controllerType=0 controllerNumber=1 scan=12978	35.612
12052:2	1	R.LISC[+57.021]N[+892.317]TSVITQAC[+57.021]PK.V	HexNAc(2)Hex(3)	C[+57]*2, N[+892]	1292.59	2	2584.16	2584.16	0	0	168	Specific	627.74	627.74	627.74	9.12	952	>sp|P2019|HIV1_gp120 glycoprotein OS=Human HIV1 GN=S PE=1 SV=1	1	zy-hiv1-gp120-before-trypsin-r1.13279.13279.2	controllerType=0 controllerNumber=1 scan=13279	36.4046
15482:4	1	R.LISC[+57.021]N[+2350.830]TSVITQAC[+57.021]PK.V	HexNAc(4)Hex(5)Fuc(1)NeuAc(2)	C[+57]*2, N[+2351]	1011.42	4	4042.68	4042.68	0	-0.1	168	Specific	628.26	628.26	88.86	7.77	952	>sp|P2019|HIV1_gp120 glycoprotein OS=Human HIV1 GN=S PE=1 SV=1	1	zy-hiv1-gp120-before-trypsin-r1.17001.17001.4	controllerType=0 controllerNumber=1 scan=17001	46.2082
12101:3	1	R.LISC[+57.021]N[+1378.476]TSVITQAC[+57.021]PK.V	HexNAc(2)Hex(6)	C[+57]*2, N[+1378]	1024.11	3	3070.32	3070.32	0	0.3	168	Specific	630.02	630.02	630.02	8.51	952	>sp|P2019|HIV1_gp120 glycoprotein OS=Human HIV1 GN=S PE=1 SV=1	1	zy-hiv1-gp120-before-trypsin-r1.13332.13332.3	controllerType=0 controllerNumber=1 scan=13332	36.545
11870:2	1	R.LISC[+57.021]N[+1241.454]TSVITQAC[+57.021]PK.V	HexNAc(3)Hex(3)Fuc(1)	C[+57]*2, N[+1241]	1467.16	2	2933.31	2933.3	0	4.3	168	Specific	630.05	554.62	554.62	8.83	952	>sp|P2019|HIV1_gp120 glycoprotein OS=Human HIV1 GN=S PE=1 SV=1	1	zy-hiv1-gp120-before-trypsin-r1.13081.13081.2	controllerType=0 controllerNumber=1 scan=13081	35.8769
11492:3	1	R.LISC[+57.021]N[+1768.640]TSVITQAC[+57.021]PK.V	HexNAc(4)Hex(5)Fuc(1)	C[+57]*2, N[+1769]	1154.17	3	3460.51	3460.49	0	6	168	Specific	633.77	633.77	633.77	8.07	952	>sp|P2019|HIV1_gp120 glycoprotein OS=Human HIV1 GN=S PE=1 SV=1	1	zy-hiv1-gp120-before-trypsin-r1.12671.12671.3	controllerType=0 controllerNumber=1 scan=12671	34.8206
11904:3	1	R.LISC[+57.021]N[+1419.502]TSVITQAC[+57.021]PK.V	HexNAc(3)Hex(5)	C[+57]*2, N[+1420]	1037.79	3	3111.37	3111.35	0	5.7	168	Specific	634.3	634.3	634.3	8.07	952	>sp|P2019|HIV1_gp120 glycoprotein OS=Human HIV1 GN=S PE=1 SV=1	1	zy-hiv1-gp120-before-trypsin-r1.13119.13119.3	controllerType=0 controllerNumber=1 scan=13119	35.992
11950:3	1	R.LISC[+57.021]N[+892.317]TSVITQAC[+57.021]PK.V	HexNAc(2)Hex(3)	C[+57]*2, N[+892]	862.058	3	2584.16	2584.16	0	-0.7	168	Specific	635.33	635.33	635.33	8.51	952	>sp|P2019|HIV1_gp120 glycoprotein OS=Human HIV1 GN=S PE=1 SV=1	1	zy-hiv1-gp120-before-trypsin-r1.13168.13168.3	controllerType=0 controllerNumber=1 scan=13168	36.109
11826:3	1	R.LISC[+57.021]N[+1095.397]TSVITQAC[+57.021]PK.V	HexNAc(3)Hex(3)	C[+57]*2, N[+1095]	929.752	3	2787.24	2787.24	0	-0.6	168	Specific	636.56	636.56	636.56	8.51	952	>sp|P2019|HIV1_gp120 glycoprotein OS=Human HIV1 GN=S PE=1 SV=1	1	zy-hiv1-gp120-before-trypsin-r1.13034.13034.3	controllerType=0 controllerNumber=1 scan=13034	35.7606
15396:3	1	R.LISC[+57.021]N[+2350.830]TSVITQAC[+57.021]PK.V	HexNAc(4)Hex(5)Fuc(1)NeuAc(2)	C[+57]*2, N[+2351]	1348.22	3	4042.66	4042.68	0	-4.1	168	Specific	637.82	637.82	92.04	7.89	952	>sp|P2019|HIV1_gp120 glycoprotein OS=Human HIV1 GN=S PE=1 SV=1	1	zy-hiv1-gp120-before-trypsin-r1.16905.16905.3	controllerType=0 controllerNumber=1 scan=16905	45.9254
12147:3	1	R.LISC[+57.021]N[+1216.423]TSVITQAC[+57.021]PK.V	HexNAc(2)Hex(5)	C[+57]*2, N[+1216]	970.096	3	2908.27	2908.27	0	1.5	168	Specific	639.23	639.23	639.23	8.44	952	>sp|P2019|HIV1_gp120 glycoprotein OS=Human HIV1 GN=S PE=1 SV=1	1	zy-hiv1-gp120-before-trypsin-r1.13382.13382.3	controllerType=0 controllerNumber=1 scan=13382	36.6772
15508:4	1	R.LISC[+57.021]N[+2391.857]TSVITQAC[+57.021]PK.V	HexNAc(5)Hex(4)Fuc(1)NeuAc(2)	C[+57]*2, N[+2392]	1021.68	4	4083.7	4083.7	0	-1.4	168	Specific	641.99	641.99	641.99	7.65	952	>sp|P2019|HIV1_gp120 glycoprotein OS=Human HIV1 GN=S PE=1 SV=1	1	zy-hiv1-gp120-before-trypsin-r1.17029.17029.4	controllerType=0 controllerNumber=1 scan=17029	46.2812
11664:3	1	R.LISC[+57.021]N[+1809.666]TSVITQAC[+57.021]PK.V	HexNAc(5)Hex(4)Fuc(1)	C[+57]*2, N[+1810]	1167.85	3	3501.52	3501.51	0	3.1	168	Specific	643.26	643.26	643.26	8.23	952	>sp|P2019|HIV1_gp120 glycoprotein OS=Human HIV1 GN=S PE=1 SV=1	1	zy-hiv1-gp120-before-trypsin-r1.12859.12859.3	controllerType=0 controllerNumber=1 scan=12859	35.3221
13463:4	1	R.LISC[+57.021]N[+2059.735]TSVITQAC[+57.021]PK.V	HexNAc(4)Hex(5)Fuc(1)NeuAc(1)	C[+57]*2, N[+2060]	938.652	4	3751.59	3751.58	0	1.9	168	Specific	644.15	644.15	644.15	7.69	952	>sp|P2019|HIV1_gp120 glycoprotein OS=Human HIV1 GN=S PE=1 SV=1	1	zy-hiv1-gp120-before-trypsin-r1.14810.14810.4	controllerType=0 controllerNumber=1 scan=14810	40.422
11834:2	1	R.LISC[+57.021]N[+1444.534]TSVITQAC[+57.021]PK.V	HexNAc(4)Hex(3)Fuc(1)	C[+57]*2, N[+1445]	1568.69	2	3136.38	3136.38	0	0	168	Specific	644.23	565.47	565.47	9.12	952	>sp|P2019|HIV1_gp120 glycoprotein OS=Human HIV1 GN=S PE=1 SV=1	1	zy-hiv1-gp120-before-trypsin-r1.13043.13043.2	controllerType=0 controllerNumber=1 scan=13043	35.7908
11565:3	1	R.LISC[+57.021]N[+1647.613]TSVITQAC[+57.021]PK.V	HexNAc(5)Hex(3)Fuc(1)	C[+57]*2, N[+1648]	1113.82	3	3339.46	3339.46	0	-0.6	168	Specific	649.19	649.19	649.19	8.51	952	>sp|P2019|HIV1_gp120 glycoprotein OS=Human HIV1 GN=S PE=1 SV=1	1	zy-hiv1-gp120-before-trypsin-r1.12750.12750.3	controllerType=0 controllerNumber=1 scan=12750	35.0192
11445:3	1	R.LISC[+57.021]N[+1809.666]TSVITQAC[+57.021]PK.V	HexNAc(5)Hex(4)Fuc(1)	C[+57]*2, N[+1810]	1167.84	3	3501.52	3501.51	0	1.6	168	Specific	650.41	650.41	650.41	9.44	952	>sp|P2019|HIV1_gp120 glycoprotein OS=Human HIV1 GN=S PE=1 SV=1	1	zy-hiv1-gp120-before-trypsin-r1.12620.12620.3	controllerType=0 controllerNumber=1 scan=12620	34.6867
13636:3	1	R.LISC[+57.021]N[+1913.677]TSVITQAC[+57.021]PK.V	HexNAc(4)Hex(5)NeuAc(1)	C[+57]*2, N[+1914]	1202.52	3	3605.55	3605.52	0	7.5	168	Specific	652.14	652.14	652.14	8.61	952	>sp|P2019|HIV1_gp120 glycoprotein OS=Human HIV1 GN=S PE=1 SV=1	1	zy-hiv1-gp120-before-trypsin-r1.14997.14997.3	controllerType=0 controllerNumber=1 scan=14997	40.9001
11083:3	1	R.LISC[+57.021]N[+1727.613]TSVITQAC[+57.021]PK.V	HexNAc(3)Hex(6)Fuc(1)	C[+57]*2, N[+1728]	1140.49	3	3419.45	3419.46	0	-2.7	168	Specific	652.27	652.27	652.27	9.39	952	>sp|P2019|HIV1_gp120 glycoprotein OS=Human HIV1 GN=S PE=1 SV=1	1	zy-hiv1-gp120-before-trypsin-r1.12226.12226.3	controllerType=0 controllerNumber=1 scan=12226	33.6766
11645:3	1	R.LISC[+57.021]N[+1850.693]TSVITQAC[+57.021]PK.V	HexNAc(6)Hex(3)Fuc(1)	C[+57]*2, N[+1851]	1181.52	3	3542.54	3542.54	0	1.2	168	Specific	654.52	654.52	654.52	9.44	952	>sp|P2019|HIV1_gp120 glycoprotein OS=Human HIV1 GN=S PE=1 SV=1	1	zy-hiv1-gp120-before-trypsin-r1.12838.12838.3	controllerType=0 controllerNumber=1 scan=12838	35.2632
12063:3	1	R.LISC[+57.021]N[+1038.375]TSVITQAC[+57.021]PK.V	HexNAc(2)Hex(3)Fuc(1)	C[+57]*2, N[+1038]	910.746	3	2730.22	2730.22	0	0.9	168	Specific	656.97	656.97	656.97	9.44	952	>sp|P2019|HIV1_gp120 glycoprotein OS=Human HIV1 GN=S PE=1 SV=1	1	zy-hiv1-gp120-before-trypsin-r1.13290.13290.3	controllerType=0 controllerNumber=1 scan=13290	36.4226
13317:3	1	R.LISC[+57.021]N[+2262.814]TSVITQAC[+57.021]PK.V	HexNAc(5)Hex(5)Fuc(1)NeuAc(1)	C[+57]*2, N[+2263]	1318.9	3	3954.67	3954.66	0	3.4	168	Specific	657.35	643.98	643.98	9.23	952	>sp|P2019|HIV1_gp120 glycoprotein OS=Human HIV1 GN=S PE=1 SV=1	1	zy-hiv1-gp120-before-trypsin-r1.14652.14652.3	controllerType=0 controllerNumber=1 scan=14652	40.0162
11558:3	1	R.LISC[+57.021]N[+1809.666]TSVITQAC[+57.021]PK.V	HexNAc(5)Hex(4)Fuc(1)	C[+57]*2, N[+1810]	1167.84	3	3501.51	3501.51	0	-0.5	168	Specific	657.57	657.57	657.57	9.51	952	>sp|P2019|HIV1_gp120 glycoprotein OS=Human HIV1 GN=S PE=1 SV=1	1	zy-hiv1-gp120-before-trypsin-r1.12743.12743.3	controllerType=0 controllerNumber=1 scan=12743	35.0081
11478:2	1	R.LISC[+57.021]N[+1216.423]TSVITQAC[+57.021]PK.V	HexNAc(2)Hex(5)	C[+57]*2, N[+1216]	1454.64	2	2908.27	2908.27	0	-0.1	168	Specific	657.92	657.92	657.92	10.12	952	>sp|P2019|HIV1_gp120 glycoprotein OS=Human HIV1 GN=S PE=1 SV=1	1	zy-hiv1-gp120-before-trypsin-r1.12655.12655.2	controllerType=0 controllerNumber=1 scan=12655	34.7667
11153:3	1	R.LISC[+57.021]N[+1768.640]TSVITQAC[+57.021]PK.V	HexNAc(4)Hex(5)Fuc(1)	C[+57]*2, N[+1769]	1154.17	3	3460.49	3460.49	0	2	168	Specific	659.21	659.21	659.21	9.44	952	>sp|P2019|HIV1_gp120 glycoprotein OS=Human HIV1 GN=S PE=1 SV=1	1	zy-hiv1-gp120-before-trypsin-r1.12302.12302.3	controllerType=0 controllerNumber=1 scan=12302	33.8709
11446:2	1	R.LISC[+57.021]N[+1216.423]TSVITQAC[+57.021]PK.V	HexNAc(2)Hex(5)	C[+57]*2, N[+1216]	1454.64	2	2908.27	2908.27	0	2	168	Specific	660.35	660.35	660.35	10.04	952	>sp|P2019|HIV1_gp120 glycoprotein OS=Human HIV1 GN=S PE=1 SV=1	1	zy-hiv1-gp120-before-trypsin-r1.12621.12621.2	controllerType=0 controllerNumber=1 scan=12621	34.6879
13143:3	1	R.LISC[+57.021]N[+2424.867]TSVITQAC[+57.021]PK.V	HexNAc(5)Hex(6)Fuc(1)NeuAc(1)	C[+57]*2, N[+2425]	1372.91	3	4116.72	4116.71	0	0.6	168	Specific	663.19	645.72	645.72	9.51	952	>sp|P2019|HIV1_gp120 glycoprotein OS=Human HIV1 GN=S PE=1 SV=1	1	zy-hiv1-gp120-before-trypsin-r1.14464.14464.3	controllerType=0 controllerNumber=1 scan=14464	39.5328
15463:3	1	R.LISC[+57.021]N[+2350.830]TSVITQAC[+57.021]PK.V	HexNAc(4)Hex(5)Fuc(1)NeuAc(2)	C[+57]*2, N[+2351]	1348.23	3	4042.68	4042.68	0	-0.1	168	Specific	663.3	663.3	108.63	9.51	952	>sp|P2019|HIV1_gp120 glycoprotein OS=Human HIV1 GN=S PE=1 SV=1	1	zy-hiv1-gp120-before-trypsin-r1.16980.16980.3	controllerType=0 controllerNumber=1 scan=16980	46.1467
11382:3	1	R.LISC[+57.021]N[+1768.640]TSVITQAC[+57.021]PK.V	HexNAc(4)Hex(5)Fuc(1)	C[+57]*2, N[+1769]	1154.17	3	3460.48	3460.49	0	-0.4	168	Specific	663.98	663.98	663.98	9.51	952	>sp|P2019|HIV1_gp120 glycoprotein OS=Human HIV1 GN=S PE=1 SV=1	1	zy-hiv1-gp120-before-trypsin-r1.12551.12551.3	controllerType=0 controllerNumber=1 scan=12551	34.5065
13413:3	1	R.LISC[+57.021]N[+2100.761]TSVITQAC[+57.021]PK.V	HexNAc(5)Hex(4)Fuc(1)NeuAc(1)	C[+57]*2, N[+2101]	1264.88	3	3792.61	3792.61	0	2.1	168	Specific	664.27	618.91	618.91	9.44	952	>sp|P2019|HIV1_gp120 glycoprotein OS=Human HIV1 GN=S PE=1 SV=1	1	zy-hiv1-gp120-before-trypsin-r1.14756.14756.3	controllerType=0 controllerNumber=1 scan=14756	40.2842
11135:3	1	R.LISC[+57.021]N[+1727.613]TSVITQAC[+57.021]PK.V	HexNAc(3)Hex(6)Fuc(1)	C[+57]*2, N[+1728]	1140.49	3	3419.46	3419.46	0	0.3	168	Specific	664.52	664.52	664.52	9.51	952	>sp|P2019|HIV1_gp120 glycoprotein OS=Human HIV1 GN=S PE=1 SV=1	1	zy-hiv1-gp120-before-trypsin-r1.12282.12282.3	controllerType=0 controllerNumber=1 scan=12282	33.8137
13535:3	1	R.LISC[+57.021]N[+2100.761]TSVITQAC[+57.021]PK.V	HexNAc(5)Hex(4)Fuc(1)NeuAc(1)	C[+57]*2, N[+2101]	1264.88	3	3792.61	3792.61	0	1.4	168	Specific	666.32	643.86	643.86	9.44	952	>sp|P2019|HIV1_gp120 glycoprotein OS=Human HIV1 GN=S PE=1 SV=1	1	zy-hiv1-gp120-before-trypsin-r1.14888.14888.3	controllerType=0 controllerNumber=1 scan=14888	40.6239
11938:3	1	R.LISC[+57.021]N[+1216.423]TSVITQAC[+57.021]PK.V	HexNAc(2)Hex(5)	C[+57]*2, N[+1216]	970.093	3	2908.26	2908.27	0	-1.4	168	Specific	666.55	666.55	666.55	9.39	952	>sp|P2019|HIV1_gp120 glycoprotein OS=Human HIV1 GN=S PE=1 SV=1	1	zy-hiv1-gp120-before-trypsin-r1.13155.13155.3	controllerType=0 controllerNumber=1 scan=13155	36.0749
11605:3	1	R.LISC[+57.021]N[+1727.613]TSVITQAC[+57.021]PK.V	HexNAc(3)Hex(6)Fuc(1)	C[+57]*2, N[+1728]	1140.49	3	3419.46	3419.46	0	-1	168	Specific	671.39	671.39	671.39	9.51	952	>sp|P2019|HIV1_gp120 glycoprotein OS=Human HIV1 GN=S PE=1 SV=1	1	zy-hiv1-gp120-before-trypsin-r1.12794.12794.3	controllerType=0 controllerNumber=1 scan=12794	35.1426
13657:3	1	R.LISC[+57.021]N[+2100.761]TSVITQAC[+57.021]PK.V	HexNAc(5)Hex(4)Fuc(1)NeuAc(1)	C[+57]*2, N[+2101]	1264.88	3	3792.62	3792.61	0	2.4	168	Specific	671.41	666.21	666.21	9.44	952	>sp|P2019|HIV1_gp120 glycoprotein OS=Human HIV1 GN=S PE=1 SV=1	1	zy-hiv1-gp120-before-trypsin-r1.15020.15020.3	controllerType=0 controllerNumber=1 scan=15020	40.9646
11600:3	1	R.LISC[+57.021]N[+1647.613]TSVITQAC[+57.021]PK.V	HexNAc(5)Hex(3)Fuc(1)	C[+57]*2, N[+1648]	1113.83	3	3339.46	3339.46	0	1.3	168	Specific	671.42	671.42	671.42	9.44	952	>sp|P2019|HIV1_gp120 glycoprotein OS=Human HIV1 GN=S PE=1 SV=1	1	zy-hiv1-gp120-before-trypsin-r1.12789.12789.3	controllerType=0 controllerNumber=1 scan=12789	35.1347
11939:2	1	R.LISC[+57.021]N[+892.317]TSVITQAC[+57.021]PK.V	HexNAc(2)Hex(3)	C[+57]*2, N[+892]	1292.59	2	2584.16	2584.16	0	0.3	168	Specific	674.95	674.95	674.95	10.12	952	>sp|P2019|HIV1_gp120 glycoprotein OS=Human HIV1 GN=S PE=1 SV=1	1	zy-hiv1-gp120-before-trypsin-r1.13156.13156.2	controllerType=0 controllerNumber=1 scan=13156	36.0766
11734:2	1	R.LISC[+57.021]N[+1403.507]TSVITQAC[+57.021]PK.V	HexNAc(3)Hex(4)Fuc(1)	C[+57]*2, N[+1404]	1548.18	2	3095.36	3095.35	0	1.8	168	Specific	676.76	589.77	589.77	10.04	952	>sp|P2019|HIV1_gp120 glycoprotein OS=Human HIV1 GN=S PE=1 SV=1	1	zy-hiv1-gp120-before-trypsin-r1.12935.12935.2	controllerType=0 controllerNumber=1 scan=12935	35.5178
15584:3	1	R.LISC[+57.021]N[+2350.830]TSVITQAC[+57.021]PK.V	HexNAc(4)Hex(5)Fuc(1)NeuAc(2)	C[+57]*2, N[+2351]	1348.23	3	4042.68	4042.68	0	0.7	168	Specific	676.85	676.85	114.34	9.51	952	>sp|P2019|HIV1_gp120 glycoprotein OS=Human HIV1 GN=S PE=1 SV=1	1	zy-hiv1-gp120-before-trypsin-r1.17113.17113.3	controllerType=0 controllerNumber=1 scan=17113	46.5161
11722:2	1	R.LISC[+57.021]N[+1444.534]TSVITQAC[+57.021]PK.V	HexNAc(4)Hex(3)Fuc(1)	C[+57]*2, N[+1445]	1568.69	2	3136.38	3136.38	0	0.7	168	Specific	678.52	624.08	624.08	10.12	952	>sp|P2019|HIV1_gp120 glycoprotein OS=Human HIV1 GN=S PE=1 SV=1	1	zy-hiv1-gp120-before-trypsin-r1.12921.12921.2	controllerType=0 controllerNumber=1 scan=12921	35.4704
10949:3	1	R.LISC[+57.021]N[+2133.772]TSVITQAC[+57.021]PK.V	HexNAc(5)Hex(6)Fuc(1)	C[+57]*2, N[+2134]	1275.87	3	3825.61	3825.62	0	-2	168	Specific	678.75	678.75	678.75	9.39	952	>sp|P2019|HIV1_gp120 glycoprotein OS=Human HIV1 GN=S PE=1 SV=1	1	zy-hiv1-gp120-before-trypsin-r1.12080.12080.3	controllerType=0 controllerNumber=1 scan=12080	33.2963
11497:2	1	R.LISC[+57.021]N[+1216.423]TSVITQAC[+57.021]PK.V	HexNAc(2)Hex(5)	C[+57]*2, N[+1216]	1454.64	2	2908.27	2908.27	0	-0.1	168	Specific	678.89	678.89	678.89	10.12	952	>sp|P2019|HIV1_gp120 glycoprotein OS=Human HIV1 GN=S PE=1 SV=1	1	zy-hiv1-gp120-before-trypsin-r1.12676.12676.2	controllerType=0 controllerNumber=1 scan=12676	34.8286
13366:3	1	R.LISC[+57.021]N[+1913.677]TSVITQAC[+57.021]PK.V	HexNAc(4)Hex(5)NeuAc(1)	C[+57]*2, N[+1914]	1202.52	3	3605.54	3605.52	0	4.7	168	Specific	682.49	682.49	682.49	9.07	952	>sp|P2019|HIV1_gp120 glycoprotein OS=Human HIV1 GN=S PE=1 SV=1	1	zy-hiv1-gp120-before-trypsin-r1.14705.14705.3	controllerType=0 controllerNumber=1 scan=14705	40.152
13614:3	1	R.LISC[+57.021]N[+1710.598]TSVITQAC[+57.021]PK.V	HexNAc(3)Hex(5)NeuAc(1)	C[+57]*2, N[+1711]	1134.82	3	3402.45	3402.44	0	1.2	168	Specific	682.92	682.92	682.92	9.44	952	>sp|P2019|HIV1_gp120 glycoprotein OS=Human HIV1 GN=S PE=1 SV=1	1	zy-hiv1-gp120-before-trypsin-r1.14973.14973.3	controllerType=0 controllerNumber=1 scan=14973	40.8359
15252:3	1	R.LISC[+57.021]N[+2350.830]TSVITQAC[+57.021]PK.V	HexNAc(4)Hex(5)Fuc(1)NeuAc(2)	C[+57]*2, N[+2351]	1348.23	3	4042.68	4042.68	0	1.9	168	Specific	684.5	684.5	684.5	9.44	952	>sp|P2019|HIV1_gp120 glycoprotein OS=Human HIV1 GN=S PE=1 SV=1	1	zy-hiv1-gp120-before-trypsin-r1.16749.16749.3	controllerType=0 controllerNumber=1 scan=16749	45.5197
11706:3	1	R.LISC[+57.021]N[+1647.613]TSVITQAC[+57.021]PK.V	HexNAc(5)Hex(3)Fuc(1)	C[+57]*2, N[+1648]	1113.82	3	3339.46	3339.46	0	-0.9	168	Specific	688.72	688.72	688.72	9.51	952	>sp|P2019|HIV1_gp120 glycoprotein OS=Human HIV1 GN=S PE=1 SV=1	1	zy-hiv1-gp120-before-trypsin-r1.12905.12905.3	controllerType=0 controllerNumber=1 scan=12905	35.4431
11682:3	1	R.LISC[+57.021]N[+1216.423]TSVITQAC[+57.021]PK.V	HexNAc(2)Hex(5)	C[+57]*2, N[+1216]	970.096	3	2908.27	2908.27	0	1.3	168	Specific	689.48	689.48	689.48	9.44	952	>sp|P2019|HIV1_gp120 glycoprotein OS=Human HIV1 GN=S PE=1 SV=1	1	zy-hiv1-gp120-before-trypsin-r1.12879.12879.3	controllerType=0 controllerNumber=1 scan=12879	35.3777
11408:2	1	R.LISC[+57.021]N[+1419.502]TSVITQAC[+57.021]PK.V	HexNAc(3)Hex(5)	C[+57]*2, N[+1420]	1556.18	2	3111.35	3111.35	0	0.8	168	Specific	690.43	690.43	690.43	10.04	952	>sp|P2019|HIV1_gp120 glycoprotein OS=Human HIV1 GN=S PE=1 SV=1	1	zy-hiv1-gp120-before-trypsin-r1.12579.12579.2	controllerType=0 controllerNumber=1 scan=12579	34.5754
11932:3	1	R.LISC[+57.021]N[+1444.534]TSVITQAC[+57.021]PK.V	HexNAc(4)Hex(3)Fuc(1)	C[+57]*2, N[+1445]	1046.13	3	3136.38	3136.38	0	-0.6	168	Specific	690.69	690.69	690.69	9.51	952	>sp|P2019|HIV1_gp120 glycoprotein OS=Human HIV1 GN=S PE=1 SV=1	1	zy-hiv1-gp120-before-trypsin-r1.13149.13149.3	controllerType=0 controllerNumber=1 scan=13149	36.0651
11465:3	1	R.LISC[+57.021]N[+1216.423]TSVITQAC[+57.021]PK.V	HexNAc(2)Hex(5)	C[+57]*2, N[+1216]	970.093	3	2908.27	2908.27	0	-0.8	168	Specific	690.78	690.78	690.78	9.51	952	>sp|P2019|HIV1_gp120 glycoprotein OS=Human HIV1 GN=S PE=1 SV=1	1	zy-hiv1-gp120-before-trypsin-r1.12642.12642.3	controllerType=0 controllerNumber=1 scan=12642	34.7457
11535:3	1	R.LISC[+57.021]N[+1606.587]TSVITQAC[+57.021]PK.V	HexNAc(4)Hex(4)Fuc(1)	C[+57]*2, N[+1607]	1100.15	3	3298.44	3298.43	0	0.9	168	Specific	692.52	692.52	692.52	9.44	952	>sp|P2019|HIV1_gp120 glycoprotein OS=Human HIV1 GN=S PE=1 SV=1	1	zy-hiv1-gp120-before-trypsin-r1.12718.12718.3	controllerType=0 controllerNumber=1 scan=12718	34.9431
10958:3	1	R.LISC[+57.021]N[+2133.772]TSVITQAC[+57.021]PK.V	HexNAc(5)Hex(6)Fuc(1)	C[+57]*2, N[+2134]	1275.88	3	3825.61	3825.62	0	-0.8	168	Specific	693.76	693.76	693.76	9.51	952	>sp|P2019|HIV1_gp120 glycoprotein OS=Human HIV1 GN=S PE=1 SV=1	1	zy-hiv1-gp120-before-trypsin-r1.12091.12091.3	controllerType=0 controllerNumber=1 scan=12091	33.3385
13562:3	1	R.LISC[+57.021]N[+2018.708]TSVITQAC[+57.021]PK.V	HexNAc(3)Hex(6)Fuc(1)NeuAc(1)	C[+57]*2, N[+2019]	1237.53	3	3710.56	3710.55	0	1.7	168	Specific	694.55	694.55	694.55	9.44	952	>sp|P2019|HIV1_gp120 glycoprotein OS=Human HIV1 GN=S PE=1 SV=1	1	zy-hiv1-gp120-before-trypsin-r1.14917.14917.3	controllerType=0 controllerNumber=1 scan=14917	40.6951
11271:2	1	R.LISC[+57.021]N[+1378.476]TSVITQAC[+57.021]PK.V	HexNAc(2)Hex(6)	C[+57]*2, N[+1378]	1535.67	2	3070.33	3070.32	0	3.3	168	Specific	699.2	699.2	699.2	9.83	952	>sp|P2019|HIV1_gp120 glycoprotein OS=Human HIV1 GN=S PE=1 SV=1	1	zy-hiv1-gp120-before-trypsin-r1.12428.12428.2	controllerType=0 controllerNumber=1 scan=12428	34.1647
13414:3	1	R.LISC[+57.021]N[+1872.651]TSVITQAC[+57.021]PK.V	HexNAc(3)Hex(6)NeuAc(1)	C[+57]*2, N[+1873]	1188.84	3	3564.51	3564.5	0	2.6	168	Specific	699.44	699.44	699.44	9.23	952	>sp|P2019|HIV1_gp120 glycoprotein OS=Human HIV1 GN=S PE=1 SV=1	1	zy-hiv1-gp120-before-trypsin-r1.14757.14757.3	controllerType=0 controllerNumber=1 scan=14757	40.2865
11765:2	1	R.LISC[+57.021]N[+1054.370]TSVITQAC[+57.021]PK.V	HexNAc(2)Hex(4)	C[+57]*2, N[+1054]	1373.61	2	2746.22	2746.22	0	1	168	Specific	704.26	704.26	704.26	11.04	952	>sp|P2019|HIV1_gp120 glycoprotein OS=Human HIV1 GN=S PE=1 SV=1	1	zy-hiv1-gp120-before-trypsin-r1.12968.12968.2	controllerType=0 controllerNumber=1 scan=12968	35.5956
11283:3	1	R.LISC[+57.021]N[+1768.640]TSVITQAC[+57.021]PK.V	HexNAc(4)Hex(5)Fuc(1)	C[+57]*2, N[+1769]	1154.16	3	3460.48	3460.49	0	-1.6	168	Specific	704.54	704.54	704.54	10.39	952	>sp|P2019|HIV1_gp120 glycoprotein OS=Human HIV1 GN=S PE=1 SV=1	1	zy-hiv1-gp120-before-trypsin-r1.12442.12442.3	controllerType=0 controllerNumber=1 scan=12442	34.2108
13510:3	1	R.LISC[+57.021]N[+2059.735]TSVITQAC[+57.021]PK.V	HexNAc(4)Hex(5)Fuc(1)NeuAc(1)	C[+57]*2, N[+2060]	1251.2	3	3751.59	3751.58	0	2.1	168	Specific	707.16	691.48	691.48	10.44	952	>sp|P2019|HIV1_gp120 glycoprotein OS=Human HIV1 GN=S PE=1 SV=1	1	zy-hiv1-gp120-before-trypsin-r1.14861.14861.3	controllerType=0 controllerNumber=1 scan=14861	40.5566
13350:4	1	R.LISC[+57.021]N[+2059.735]TSVITQAC[+57.021]PK.V	HexNAc(4)Hex(5)Fuc(1)NeuAc(1)	C[+57]*2, N[+2060]	938.651	4	3751.58	3751.58	0	0.3	168	Specific	709.31	709.31	709.31	9.77	952	>sp|P2019|HIV1_gp120 glycoprotein OS=Human HIV1 GN=S PE=1 SV=1	1	zy-hiv1-gp120-before-trypsin-r1.14687.14687.4	controllerType=0 controllerNumber=1 scan=14687	40.0951
11407:3	1	R.LISC[+57.021]N[+1971.719]TSVITQAC[+57.021]PK.V	HexNAc(5)Hex(5)Fuc(1)	C[+57]*2, N[+1972]	1221.86	3	3663.57	3663.56	0	1	168	Specific	709.69	709.69	709.69	10.44	952	>sp|P2019|HIV1_gp120 glycoprotein OS=Human HIV1 GN=S PE=1 SV=1	1	zy-hiv1-gp120-before-trypsin-r1.12578.12578.3	controllerType=0 controllerNumber=1 scan=12578	34.5735
11711:3	1	R.LISC[+57.021]N[+1768.640]TSVITQAC[+57.021]PK.V	HexNAc(4)Hex(5)Fuc(1)	C[+57]*2, N[+1769]	1154.17	3	3460.49	3460.49	0	1.2	168	Specific	711.83	711.83	711.83	10.44	952	>sp|P2019|HIV1_gp120 glycoprotein OS=Human HIV1 GN=S PE=1 SV=1	1	zy-hiv1-gp120-before-trypsin-r1.12910.12910.3	controllerType=0 controllerNumber=1 scan=12910	35.4524
11384:2	1	R.LISC[+57.021]N[+1378.476]TSVITQAC[+57.021]PK.V	HexNAc(2)Hex(6)	C[+57]*2, N[+1378]	1535.66	2	3070.32	3070.32	0	0.2	168	Specific	712.34	712.34	712.34	11.12	952	>sp|P2019|HIV1_gp120 glycoprotein OS=Human HIV1 GN=S PE=1 SV=1	1	zy-hiv1-gp120-before-trypsin-r1.12553.12553.2	controllerType=0 controllerNumber=1 scan=12553	34.5102
13607:3	1	R.LISC[+57.021]N[+1897.682]TSVITQAC[+57.021]PK.V	HexNAc(4)Hex(4)Fuc(1)NeuAc(1)	C[+57]*2, N[+1898]	1197.18	3	3589.53	3589.53	0	0.7	168	Specific	713.42	672.61	672.61	10.44	952	>sp|P2019|HIV1_gp120 glycoprotein OS=Human HIV1 GN=S PE=1 SV=1	1	zy-hiv1-gp120-before-trypsin-r1.14966.14966.3	controllerType=0 controllerNumber=1 scan=14966	40.8235
11391:3	1	R.LISC[+57.021]N[+1606.587]TSVITQAC[+57.021]PK.V	HexNAc(4)Hex(4)Fuc(1)	C[+57]*2, N[+1607]	1100.15	3	3298.43	3298.43	0	0	168	Specific	714.11	714.11	714.11	10.51	952	>sp|P2019|HIV1_gp120 glycoprotein OS=Human HIV1 GN=S PE=1 SV=1	1	zy-hiv1-gp120-before-trypsin-r1.12560.12560.3	controllerType=0 controllerNumber=1 scan=12560	34.5212
11757:3	1	R.LISC[+57.021]N[+1565.560]TSVITQAC[+57.021]PK.V	HexNAc(3)Hex(5)Fuc(1)	C[+57]*2, N[+1566]	1086.47	3	3257.41	3257.41	0	0.8	168	Specific	714.31	714.31	714.31	10.44	952	>sp|P2019|HIV1_gp120 glycoprotein OS=Human HIV1 GN=S PE=1 SV=1	1	zy-hiv1-gp120-before-trypsin-r1.12960.12960.3	controllerType=0 controllerNumber=1 scan=12960	35.5825
13881:3	1	R.LISC[+57.021]N[+1694.603]TSVITQAC[+57.021]PK.V	HexNAc(3)Hex(4)Fuc(1)NeuAc(1)	C[+57]*2, N[+1695]	1129.49	3	3386.46	3386.45	0	2.8	168	Specific	718.23	696.2	696.2	10.23	952	>sp|P2019|HIV1_gp120 glycoprotein OS=Human HIV1 GN=S PE=1 SV=1	1	zy-hiv1-gp120-before-trypsin-r1.15262.15262.3	controllerType=0 controllerNumber=1 scan=15262	41.5921
13486:3	1	R.LISC[+57.021]N[+1913.677]TSVITQAC[+57.021]PK.V	HexNAc(4)Hex(5)NeuAc(1)	C[+57]*2, N[+1914]	1202.52	3	3605.53	3605.52	0	2.4	168	Specific	718.77	718.77	718.77	10.44	952	>sp|P2019|HIV1_gp120 glycoprotein OS=Human HIV1 GN=S PE=1 SV=1	1	zy-hiv1-gp120-before-trypsin-r1.14835.14835.3	controllerType=0 controllerNumber=1 scan=14835	40.4879
13753:3	1	R.LISC[+57.021]N[+2059.735]TSVITQAC[+57.021]PK.V	HexNAc(4)Hex(5)Fuc(1)NeuAc(1)	C[+57]*2, N[+2060]	1251.2	3	3751.58	3751.58	0	-1.3	168	Specific	721.36	697.75	697.75	10.39	952	>sp|P2019|HIV1_gp120 glycoprotein OS=Human HIV1 GN=S PE=1 SV=1	1	zy-hiv1-gp120-before-trypsin-r1.15124.15124.3	controllerType=0 controllerNumber=1 scan=15124	41.237
13729:3	1	R.LISC[+57.021]N[+1897.682]TSVITQAC[+57.021]PK.V	HexNAc(4)Hex(4)Fuc(1)NeuAc(1)	C[+57]*2, N[+1898]	1197.18	3	3589.53	3589.53	0	-0.3	168	Specific	724.68	687.81	687.81	10.51	952	>sp|P2019|HIV1_gp120 glycoprotein OS=Human HIV1 GN=S PE=1 SV=1	1	zy-hiv1-gp120-before-trypsin-r1.15098.15098.3	controllerType=0 controllerNumber=1 scan=15098	41.169
11755:3	1	R.LISC[+57.021]N[+1606.587]TSVITQAC[+57.021]PK.V	HexNAc(4)Hex(4)Fuc(1)	C[+57]*2, N[+1607]	1100.15	3	3298.44	3298.43	0	0.9	168	Specific	725.3	725.3	725.3	10.44	952	>sp|P2019|HIV1_gp120 glycoprotein OS=Human HIV1 GN=S PE=1 SV=1	1	zy-hiv1-gp120-before-trypsin-r1.12958.12958.3	controllerType=0 controllerNumber=1 scan=12958	35.5785
11736:3	1	R.LISC[+57.021]N[+1378.476]TSVITQAC[+57.021]PK.V	HexNAc(2)Hex(6)	C[+57]*2, N[+1378]	1024.11	3	3070.33	3070.32	0	1.4	168	Specific	729.11	729.11	729.11	10.44	952	>sp|P2019|HIV1_gp120 glycoprotein OS=Human HIV1 GN=S PE=1 SV=1	1	zy-hiv1-gp120-before-trypsin-r1.12937.12937.3	controllerType=0 controllerNumber=1 scan=12937	35.5211
11830:3	1	R.LISC[+57.021]N[+1647.613]TSVITQAC[+57.021]PK.V	HexNAc(5)Hex(3)Fuc(1)	C[+57]*2, N[+1648]	1113.82	3	3339.46	3339.46	0	0.1	168	Specific	729.94	729.94	729.94	10.51	952	>sp|P2019|HIV1_gp120 glycoprotein OS=Human HIV1 GN=S PE=1 SV=1	1	zy-hiv1-gp120-before-trypsin-r1.13039.13039.3	controllerType=0 controllerNumber=1 scan=13039	35.7836
[truncated: 1,808 more rows]

## Sheet: Table S3.2
Table S3.2 Identified trypsin digested intact N-glycopeptides before enrichment by EThcD-sceHCD (Repeation 2)
[truncated: 3,116 more rows]

## Sheet: Table S3.3
Table S3.3 Identified trypsin digested intact N-glycopeptides before enrichment by EThcD-sceHCD (Repeation 3)
[truncated: 3,067 more rows]

## Sheet: Table S3.4
Table S3.4 Identified trypsin digested intact N-glycopeptides after enrichment by EThcD-sceHCD (Repeation 1)
[truncated: 1,072 more rows]

[truncated: 8 more sheets: Table S3.5, Table S3.6, Table S3.7, Table S3.8, Table S3.9, Table S3.10, Table S3.11, Table S3.12]
