# Supplementary material for: Sequential Analysis of the N/O-Glycosylation of Heavily Glycosylated HIV-1 gp120 Using EThcD-sceHCD-MS/MS
Source: Front Immunol. 2021 Oct 21;12:755568. doi: 10.3389/fimmu.2021.755568 (PMC8567067; doi:10.3389/fimmu.2021.755568)
Supplement: Supplementary file 5 [file Table_4.xlsx]

## Sheet: N58
Table S4.1 Site-specific N-glycosylation analysis of recombinant HIV-1 gp120 protein (N58)
Query #:z	Protein Rank	Peptide < ProteinMetrics Confidential >	Glycans NHFAGNa	Modification Type(s)	Observed m/z	z	Observed (M+H)	Calc. mass (M+H)	Off-by-x error	Mass error (ppm)	Starting position	Cleavage	Score	Delta	Delta Mod	|Log Prob|	# of unique peptides	Protein Name	Protein DB number	Comment	Scan #	Scan Time
10596:6	1	R.KAYDTEVHNVWATHAC[+57.021]VPTDPNPQEVELKN[+2012.745]VTENFNMWK.N	HexNAc(6)Hex(4)Fuc(1)	C[+57], N[+2013]	1105.16	6	6625.93	6624.91	1	2.4	29	Specific	214.59	214.59	214.59	0.99	1378	>sp|P2019|HIV1_gp120 glycoprotein OS=Human HIV1 GN=S PE=1 SV=1	1	HIV1-gp120-Trypsin-before-enrichment-glycoproteomics-R1.12438.12438.3	controllerType=0 controllerNumber=1 scan=12438	55.1497
11759:5	1	R.KAYDTEVHNVWATHAC[+57.021]VPTDPNPQEVELKN[+1954.704]VTENFNMWK.N	HexNAc(5)Hex(4)NeuAc(1)	C[+57], N[+1955]	1314.38	5	6567.89	6566.87	1	2.1	29	Specific	500.43	500.43	420.15	5.39	1316	>sp|P2019|HIV1_gp120 glycoprotein OS=Human HIV1 GN=S PE=1 SV=1	1	HIV1-gp120-Trypsin-before-enrichment-glycoproteomics-R2.13699.13699.5	controllerType=0 controllerNumber=1 scan=13699	60.6841
10866:5	1	R.KAYDTEVHNVWATHAC[+57.021]VPTDPNPQEVELKN[+1954.704]VTENFNMWK.N	HexNAc(5)Hex(4)NeuAc(1)	C[+57], N[+1955]	1314.18	5	6566.87	6566.87	0	0.1	29	Specific	202.53	202.53	25.57	1.17	1302	>sp|P2019|HIV1_gp120 glycoprotein OS=Human HIV1 GN=S PE=1 SV=1	1	HIV1-gp120-Trypsin-before-enrichment-glycoproteomics-R3.12725.12725.5	controllerType=0 controllerNumber=1 scan=12725	56.531
10827:6	1	R.KAYDTEVHNVWATHAC[+57.021]VPTDPNPQEVELKN[+2157.783]VTENFNMWK.N	HexNAc(6)Hex(4)NeuAc(1)	C[+57], N[+2158]	1129	6	6768.95	6769.95	-1	0.9	29	Specific	313.84	313.84	27.03	1.54	1302	>sp|P2019|HIV1_gp120 glycoprotein OS=Human HIV1 GN=S PE=1 SV=1	1	HIV1-gp120-Trypsin-before-enrichment-glycoproteomics-R3.12683.12683.3	controllerType=0 controllerNumber=1 scan=12683	56.3465
11635:6	1	R.KAYDTEVHNVWATHAC[+57.021]VPTDPNPQEVELKN[+2053.772]VTENFNMWK.N	HexNAc(7)Hex(3)Fuc(1)	C[+57], N[+2054]	1111.83	6	6665.94	6665.94	0	0	29	Specific	202.32	202.32	202.32	1.56	1686	>sp|P2019|HIV1_gp120 glycoprotein OS=Human HIV1 GN=S PE=1 SV=1	1	HIV1-gp120-Trypsin-after-enrichment-glycoproteomics-R1.12679.12679.6	controllerType=0 controllerNumber=1 scan=12679	54.6015
12690:5	1	R.KAYDTEVHNVWATHAC[+57.021]VPTDPNPQEVELKN[+2407.852]VTENFNMWK.N	HexNAc(5)Hex(5)NeuAc(2)	C[+57], N[+2408]	1404.81	5	7020.02	7020.02	0	0.4	29	Specific	203.26	203.26	75.06	1.09	1686	>sp|P2019|HIV1_gp120 glycoprotein OS=Human HIV1 GN=S PE=1 SV=1	1	HIV1-gp120-Trypsin-after-enrichment-glycoproteomics-R1.13830.13830.5	controllerType=0 controllerNumber=1 scan=13830	59.6536
12054:5	1	R.KAYDTEVHNVWATHAC[+57.021]VPTDPNPQEVELKN[+2481.889]VTENFNMWK.N	HexNAc(6)Hex(6)NeuAc(1)	C[+57], N[+2482]	1419.62	5	7094.05	7094.05	0	-0.2	29	Specific	205.17	205.17	41.92	2.43	1686	>sp|P2019|HIV1_gp120 glycoprotein OS=Human HIV1 GN=S PE=1 SV=1	1	HIV1-gp120-Trypsin-after-enrichment-glycoproteomics-R1.13136.13136.2	controllerType=0 controllerNumber=1 scan=13136	56.6287
12994:5	1	R.KAYDTEVHNVWATHAC[+57.021]VPTDPNPQEVELKN[+1647.613]VTENFNMWK.N	HexNAc(5)Hex(3)Fuc(1)	C[+57], N[+1648]	1252.96	5	6260.76	6259.78	1	-3.4	29	Specific	256.44	256.44	256.44	2.17	1686	>sp|P2019|HIV1_gp120 glycoprotein OS=Human HIV1 GN=S PE=1 SV=1	1	HIV1-gp120-Trypsin-after-enrichment-glycoproteomics-R1.14161.14161.5	controllerType=0 controllerNumber=1 scan=14161	61.1045
12957:5	1	R.KAYDTEVHNVWATHAC[+57.021]VPTDPNPQEVELKN[+1768.640]VTENFNMWK.N	HexNAc(4)Hex(5)Fuc(1)	C[+57], N[+1769]	1276.77	5	6379.81	6380.81	-1	1.5	29	Specific	287.14	287.14	283.03	3.2	1686	>sp|P2019|HIV1_gp120 glycoprotein OS=Human HIV1 GN=S PE=1 SV=1	1	HIV1-gp120-Trypsin-after-enrichment-glycoproteomics-R1.14121.14121.4	controllerType=0 controllerNumber=1 scan=14121	60.9274
12956:5	1	R.KAYDTEVHNVWATHAC[+57.021]VPTDPNPQEVELKN[+1954.704]VTENFNMWK.N	HexNAc(5)Hex(4)NeuAc(1)	C[+57], N[+1955]	1314.18	5	6566.89	6566.87	0	3	29	Specific	293.45	293.45	277.47	2.4	1686	>sp|P2019|HIV1_gp120 glycoprotein OS=Human HIV1 GN=S PE=1 SV=1	1	HIV1-gp120-Trypsin-after-enrichment-glycoproteomics-R1.14120.14120.5	controllerType=0 controllerNumber=1 scan=14120	60.9228
12984:5	1	R.KAYDTEVHNVWATHAC[+57.021]VPTDPNPQEVELKN[+1606.587]VTENFNMWK.N	HexNAc(4)Hex(4)Fuc(1)	C[+57], N[+1607]	1244.36	5	6217.75	6218.75	-1	0.3	29	Specific	410.87	410.87	303.02	3.22	1686	>sp|P2019|HIV1_gp120 glycoprotein OS=Human HIV1 GN=S PE=1 SV=1	1	HIV1-gp120-Trypsin-after-enrichment-glycoproteomics-R1.14150.14150.5	controllerType=0 controllerNumber=1 scan=14150	61.0563
12934:6	1	R.KAYDTEVHNVWATHAC[+57.021]VPTDPNPQEVELKN[+1954.704]VTENFNMWK.N	HexNAc(5)Hex(4)NeuAc(1)	C[+57], N[+1955]	1095.49	6	6567.89	6566.87	1	3	29	Specific	465.45	465.45	465.45	4.57	1686	>sp|P2019|HIV1_gp120 glycoprotein OS=Human HIV1 GN=S PE=1 SV=1	1	HIV1-gp120-Trypsin-after-enrichment-glycoproteomics-R1.14096.14096.6	controllerType=0 controllerNumber=1 scan=14096	60.8174
11631:5	1	R.KAYDTEVHNVWATHAC[+57.021]VPTDPNPQEVELKN[+1663.608]VTENFNMWK.N	HexNAc(5)Hex(4)	C[+57], N[+1664]	1255.96	5	6275.78	6275.77	0	0.6	29	Specific	209.26	209.26	23.89	2.32	1818	>sp|P2019|HIV1_gp120 glycoprotein OS=Human HIV1 GN=S PE=1 SV=1	1	HIV1-gp120-Trypsin-after-enrichment-glycoproteomics-R2.12674.12674.5	controllerType=0 controllerNumber=1 scan=12674	54.5456
13159:5	1	R.KAYDTEVHNVWATHAC[+57.021]VPTDPNPQEVELKN[+2350.830]VTENFNM[+15.995]WK.N	HexNAc(4)Hex(5)Fuc(1)NeuAc(2)	C[+57], M[+16], N[+2351]	1396.61	5	6979.02	6978.99	0	4.6	29	Specific	212.84	212.84	212.84	3.77	1818	>sp|P2019|HIV1_gp120 glycoprotein OS=Human HIV1 GN=S PE=1 SV=1	1	HIV1-gp120-Trypsin-after-enrichment-glycoproteomics-R2.14341.14341.5	controllerType=0 controllerNumber=1 scan=14341	61.8599
11616:6	1	R.KAYDTEVHNVWATHAC[+57.021]VPTDPNPQEVELKN[+1704.635]VTENFNMWK.N	HexNAc(6)Hex(3)	C[+57], N[+1705]	1053.64	6	6316.8	6316.8	0	-0.1	29	Specific	238.89	238.89	238.89	2.91	1818	>sp|P2019|HIV1_gp120 glycoprotein OS=Human HIV1 GN=S PE=1 SV=1	1	HIV1-gp120-Trypsin-after-enrichment-glycoproteomics-R2.12657.12657.2	controllerType=0 controllerNumber=1 scan=12657	54.4667
12054:5	1	R.KAYDTEVHNVWATHAC[+57.021]VPTDPNPQEVELKN[+2116.756]VTENFNMWK.N	HexNAc(5)Hex(5)NeuAc(1)	C[+57], N[+2117]	1346.59	5	6728.93	6728.92	0	1.1	29	Specific	259.75	259.75	40.54	2.25	1818	>sp|P2019|HIV1_gp120 glycoprotein OS=Human HIV1 GN=S PE=1 SV=1	1	HIV1-gp120-Trypsin-after-enrichment-glycoproteomics-R2.13136.13136.5	controllerType=0 controllerNumber=1 scan=13136	56.5839
11624:5	1	R.KAYDTEVHNVWATHAC[+57.021]VPTDPNPQEVELKN[+1501.555]VTENFNMWK.N	HexNAc(5)Hex(3)	C[+57], N[+1502]	1223.55	5	6113.72	6113.72	0	0.6	29	Specific	291.78	291.78	291.78	2.68	1818	>sp|P2019|HIV1_gp120 glycoprotein OS=Human HIV1 GN=S PE=1 SV=1	1	HIV1-gp120-Trypsin-after-enrichment-glycoproteomics-R2.12666.12666.2	controllerType=0 controllerNumber=1 scan=12666	54.5056
12894:5	1	R.KAYDTEVHNVWATHAC[+57.021]VPTDPNPQEVELKN[+1768.640]VTENFNMWK.N	HexNAc(4)Hex(5)Fuc(1)	C[+57], N[+1769]	1276.97	5	6380.81	6380.81	0	0.3	29	Specific	446.95	265.99	265.99	4.43	1818	>sp|P2019|HIV1_gp120 glycoprotein OS=Human HIV1 GN=S PE=1 SV=1	1	HIV1-gp120-Trypsin-after-enrichment-glycoproteomics-R2.14052.14052.5	controllerType=0 controllerNumber=1 scan=14052	60.5874
12872:5	1	R.KAYDTEVHNVWATHAC[+57.021]VPTDPNPQEVELKN[+1954.704]VTENFNMWK.N	HexNAc(5)Hex(4)NeuAc(1)	C[+57], N[+1955]	1314.18	5	6566.89	6566.87	0	2.9	29	Specific	531.32	531.32	405.43	4.87	1818	>sp|P2019|HIV1_gp120 glycoprotein OS=Human HIV1 GN=S PE=1 SV=1	1	HIV1-gp120-Trypsin-after-enrichment-glycoproteomics-R2.14028.14028.5	controllerType=0 controllerNumber=1 scan=14028	60.4822
12944:5	1	R.KAYDTEVHNVWATHAC[+57.021]VPTDPNPQEVELKN[+1444.534]VTENFNMWK.N	HexNAc(4)Hex(3)Fuc(1)	C[+57], N[+1445]	1212.35	5	6057.7	6056.7	1	-0.7	29	Specific	541.3	541.3	541.3	5.57	1818	>sp|P2019|HIV1_gp120 glycoprotein OS=Human HIV1 GN=S PE=1 SV=1	1	HIV1-gp120-Trypsin-after-enrichment-glycoproteomics-R2.14106.14106.3	controllerType=0 controllerNumber=1 scan=14106	60.8264
12044:4	1	R.KAYDTEVHNVWATHAC[+57.021]VPTDPNPQEVELKN[+2116.756]VTENFNMWK.N	HexNAc(5)Hex(5)NeuAc(1)	C[+57], N[+2117]	1682.99	4	6728.93	6728.92	0	1.3	29	Specific	200.37	200.37	35.53	1.71	1739	>sp|P2019|HIV1_gp120 glycoprotein OS=Human HIV1 GN=S PE=1 SV=1	1	HIV1-gp120-Trypsin-after-enrichment-glycoproteomics-R3.13129.13129.4	controllerType=0 controllerNumber=1 scan=13129	56.7256
11623:5	1	R.KAYDTEVHNVWATHAC[+57.021]VPTDPNPQEVELKN[+1866.688]VTENFNMWK.N	HexNAc(6)Hex(4)	C[+57], N[+1867]	1296.58	5	6478.86	6478.85	0	0.9	29	Specific	227.81	227.81	56.56	1.74	1739	>sp|P2019|HIV1_gp120 glycoprotein OS=Human HIV1 GN=S PE=1 SV=1	1	HIV1-gp120-Trypsin-after-enrichment-glycoproteomics-R3.12670.12670.5	controllerType=0 controllerNumber=1 scan=12670	54.7055
11622:5	1	R.KAYDTEVHNVWATHAC[+57.021]VPTDPNPQEVELKN[+2053.772]VTENFNMWK.N	HexNAc(7)Hex(3)Fuc(1)	C[+57], N[+2054]	1334.19	5	6666.94	6665.94	1	0.5	29	Specific	228.15	228.15	228.15	1.74	1739	>sp|P2019|HIV1_gp120 glycoprotein OS=Human HIV1 GN=S PE=1 SV=1	1	HIV1-gp120-Trypsin-after-enrichment-glycoproteomics-R3.12669.12669.5	controllerType=0 controllerNumber=1 scan=12669	54.7008
11685:5	1	R.KAYDTEVHNVWATHAC[+57.021]VPTDPNPQEVELKN[+1704.635]VTENFNMWK.N	HexNAc(6)Hex(3)	C[+57], N[+1705]	1264.17	5	6316.8	6316.8	0	-0.6	29	Specific	234.31	234.31	234.31	1.56	1739	>sp|P2019|HIV1_gp120 glycoprotein OS=Human HIV1 GN=S PE=1 SV=1	1	HIV1-gp120-Trypsin-after-enrichment-glycoproteomics-R3.12737.12737.4	controllerType=0 controllerNumber=1 scan=12737	55.0022
12051:5	1	R.KAYDTEVHNVWATHAC[+57.021]VPTDPNPQEVELKN[+2116.756]VTENFNMWK.N	HexNAc(5)Hex(5)NeuAc(1)	C[+57], N[+2117]	1346.59	5	6728.93	6728.92	0	0.8	29	Specific	279.98	279.98	19.54	2.73	1739	>sp|P2019|HIV1_gp120 glycoprotein OS=Human HIV1 GN=S PE=1 SV=1	1	HIV1-gp120-Trypsin-after-enrichment-glycoproteomics-R3.13137.13137.5	controllerType=0 controllerNumber=1 scan=13137	56.7589
12888:5	1	R.KAYDTEVHNVWATHAC[+57.021]VPTDPNPQEVELKN[+1987.714]VTENFNMWK.N	HexNAc(5)Hex(6)	C[+57], N[+1988]	1320.97	5	6600.84	6599.88	1	-7	29	Specific	317.45	101.88	101.88	1.86	1739	>sp|P2019|HIV1_gp120 glycoprotein OS=Human HIV1 GN=S PE=1 SV=1	1	HIV1-gp120-Trypsin-after-enrichment-glycoproteomics-R3.14050.14050.5	controllerType=0 controllerNumber=1 scan=14050	60.7527
11212:5	1	K.AYDTEVHNVWATHAC[+57.021]VPTDPNPQEVELKN[+1501.555]VTENFNMWK.N	HexNAc(5)Hex(3)	C[+57], N[+1502]	1197.93	5	5985.62	5985.63	0	-1	30	Specific	203.38	203.38	203.38	2.17	1378	>sp|P2019|HIV1_gp120 glycoprotein OS=Human HIV1 GN=S PE=1 SV=1	1	HIV1-gp120-Trypsin-before-enrichment-glycoproteomics-R1.13110.13110.5	controllerType=0 controllerNumber=1 scan=13110	58.0422
11090:5	1	K.AYDTEVHNVWATHAC[+57.021]VPTDPNPQEVELKN[+2157.783]VTENFNM[+15.995]WK.N	HexNAc(6)Hex(4)NeuAc(1)	C[+57], M[+16], N[+2158]	1332.58	5	6658.88	6657.85	1	4	30	Specific	206.05	206.05	48.96	1.46	1378	>sp|P2019|HIV1_gp120 glycoprotein OS=Human HIV1 GN=S PE=1 SV=1	1	HIV1-gp120-Trypsin-before-enrichment-glycoproteomics-R1.12977.12977.5	controllerType=0 controllerNumber=1 scan=12977	57.4982
11767:5	1	K.AYDTEVHNVWATHAC[+57.021]VPTDPNPQEVELKN[+2157.783]VTENFNMWK.N	HexNAc(6)Hex(4)NeuAc(1)	C[+57], N[+2158]	1328.98	5	6640.86	6641.85	-1	1.5	30	Specific	213.14	213.14	33.43	2.12	1378	>sp|P2019|HIV1_gp120 glycoprotein OS=Human HIV1 GN=S PE=1 SV=1	1	HIV1-gp120-Trypsin-before-enrichment-glycoproteomics-R1.13715.13715.5	controllerType=0 controllerNumber=1 scan=13715	60.6732
11114:5	1	K.AYDTEVHNVWATHAC[+57.021]VPTDPNPQEVELKN[+2174.798]VTENFNM[+15.995]WK.N	HexNAc(6)Hex(5)Fuc(1)	C[+57], M[+16], N[+2175]	1335.78	5	6674.87	6674.86	0	1.1	30	Specific	215.62	215.62	0.24	2.12	1378	>sp|P2019|HIV1_gp120 glycoprotein OS=Human HIV1 GN=S PE=1 SV=1	1	HIV1-gp120-Trypsin-before-enrichment-glycoproteomics-R1.13003.13003.5	controllerType=0 controllerNumber=1 scan=13003	57.6088
11676:5	1	K.AYDTEVHNVWATHAC[+57.021]VPTDPNPQEVELKN[+2012.745]VTENFNMWK.N	HexNAc(6)Hex(4)Fuc(1)	C[+57], N[+2013]	1299.97	5	6495.82	6496.82	-1	1	30	Specific	217.73	111.84	111.84	0.77	1378	>sp|P2019|HIV1_gp120 glycoprotein OS=Human HIV1 GN=S PE=1 SV=1	1	HIV1-gp120-Trypsin-before-enrichment-glycoproteomics-R1.13616.13616.5	controllerType=0 controllerNumber=1 scan=13616	60.2341
12578:4	1	K.AYDTEVHNVWATHAC[+57.021]VPTDPNPQEVELKN[+1850.693]VTENFNMWK.N	HexNAc(6)Hex(3)Fuc(1)	C[+57], N[+1851]	1584.69	4	6335.76	6334.76	1	-1.7	30	Specific	217.75	217.75	217.75	3.32	1378	>sp|P2019|HIV1_gp120 glycoprotein OS=Human HIV1 GN=S PE=1 SV=1	1	HIV1-gp120-Trypsin-before-enrichment-glycoproteomics-R1.14599.14599.4	controllerType=0 controllerNumber=1 scan=14599	64.5215
11667:6	1	K.AYDTEVHNVWATHAC[+57.021]VPTDPNPQEVELKN[+2481.889]VTENFNMWK.N	HexNAc(6)Hex(6)NeuAc(1)	C[+57], N[+2482]	1161.67	6	6964.96	6965.96	-1	1	30	Specific	226.48	226.48	37.83	2.4	1378	>sp|P2019|HIV1_gp120 glycoprotein OS=Human HIV1 GN=S PE=1 SV=1	1	HIV1-gp120-Trypsin-before-enrichment-glycoproteomics-R1.13606.13606.6	controllerType=0 controllerNumber=1 scan=13606	60.1917
12893:5	1	K.AYDTEVHNVWATHAC[+57.021]VPTDPNPQEVELKN[+2627.947]VTENFNMWK.N	HexNAc(6)Hex(6)Fuc(1)NeuAc(1)	C[+57], N[+2628]	1423.41	5	7113.03	7112.02	1	1.5	30	Specific	228.69	138.28	138.28	2.86	1378	>sp|P2019|HIV1_gp120 glycoprotein OS=Human HIV1 GN=S PE=1 SV=1	1	HIV1-gp120-Trypsin-before-enrichment-glycoproteomics-R1.14943.14943.5	controllerType=0 controllerNumber=1 scan=14943	66.0169
12731:5	1	K.AYDTEVHNVWATHAC[+57.021]VPTDPNPQEVELKN[+3048.084]VTENFNM[+15.995]WK.N	HexNAc(6)Hex(5)Fuc(1)NeuAc(3)	C[+57], M[+16], N[+3048]	1510.44	5	7548.18	7548.15	0	3.4	30	Specific	229.25	229.25	229.25	1.56	1378	>sp|P2019|HIV1_gp120 glycoprotein OS=Human HIV1 GN=S PE=1 SV=1	1	HIV1-gp120-Trypsin-before-enrichment-glycoproteomics-R1.14766.14766.5	controllerType=0 controllerNumber=1 scan=14766	65.2523
11206:5	1	K.AYDTEVHNVWATHAC[+57.021]VPTDPNPQEVELKN[+2028.740]VTENFNMWK.N	HexNAc(6)Hex(5)	C[+57], N[+2029]	1303.37	5	6512.83	6512.81	0	2.9	30	Specific	234.37	234.37	38.39	2.34	1378	>sp|P2019|HIV1_gp120 glycoprotein OS=Human HIV1 GN=S PE=1 SV=1	1	HIV1-gp120-Trypsin-before-enrichment-glycoproteomics-R1.13103.13103.5	controllerType=0 controllerNumber=1 scan=13103	58.0136
10981:6	1	K.AYDTEVHNVWATHAC[+57.021]VPTDPNPQEVELKN[+2069.767]VTENFNMWK.N	HexNAc(7)Hex(4)	C[+57], N[+2070]	1092.98	6	6552.84	6553.84	-1	0.7	30	Specific	236.63	236.63	82.17	1.44	1378	>sp|P2019|HIV1_gp120 glycoprotein OS=Human HIV1 GN=S PE=1 SV=1	1	HIV1-gp120-Trypsin-before-enrichment-glycoproteomics-R1.12858.12858.3	controllerType=0 controllerNumber=1 scan=12858	56.9793
13045:5	1	K.AYDTEVHNVWATHAC[+57.021]VPTDPNPQEVELKN[+3704.312]VTENFNM[+15.995]WK.N	HexNAc(7)Hex(6)Fuc(1)NeuAc(4)	C[+57], M[+16], N[+3704]	1641.69	5	8204.4	8204.38	0	2.7	30	Specific	237.26	237.26	237.26	2.34	1378	>sp|P2019|HIV1_gp120 glycoprotein OS=Human HIV1 GN=S PE=1 SV=1	1	HIV1-gp120-Trypsin-before-enrichment-glycoproteomics-R1.15109.15109.5	controllerType=0 controllerNumber=1 scan=15109	66.7457
11631:6	1	K.AYDTEVHNVWATHAC[+57.021]VPTDPNPQEVELKN[+2262.814]VTENFNMWK.N	HexNAc(5)Hex(5)Fuc(1)NeuAc(1)	C[+57], N[+2263]	1125.15	6	6745.89	6746.89	-1	1.4	30	Specific	237.53	237.53	14.26	2.27	1378	>sp|P2019|HIV1_gp120 glycoprotein OS=Human HIV1 GN=S PE=1 SV=1	1	HIV1-gp120-Trypsin-before-enrichment-glycoproteomics-R1.13566.13566.6	controllerType=0 controllerNumber=1 scan=13566	60.0244
11109:6	1	K.AYDTEVHNVWATHAC[+57.021]VPTDPNPQEVELKN[+2053.772]VTENFNMWK.N	HexNAc(7)Hex(3)Fuc(1)	C[+57], N[+2054]	1090.48	6	6537.85	6537.84	0	1.2	30	Specific	237.61	237.61	237.61	2.39	1378	>sp|P2019|HIV1_gp120 glycoprotein OS=Human HIV1 GN=S PE=1 SV=1	1	HIV1-gp120-Trypsin-before-enrichment-glycoproteomics-R1.12998.12998.6	controllerType=0 controllerNumber=1 scan=12998	57.5852
12537:5	1	K.AYDTEVHNVWATHAC[+57.021]VPTDPNPQEVELKN[+2174.798]VTENFNMWK.N	HexNAc(6)Hex(5)Fuc(1)	C[+57], N[+2175]	1332.58	5	6658.87	6658.87	0	0.3	30	Specific	241.3	191.1	191.1	3.56	1378	>sp|P2019|HIV1_gp120 glycoprotein OS=Human HIV1 GN=S PE=1 SV=1	1	HIV1-gp120-Trypsin-before-enrichment-glycoproteomics-R1.14555.14555.5	controllerType=0 controllerNumber=1 scan=14555	64.3267
11154:5	1	K.AYDTEVHNVWATHAC[+57.021]VPTDPNPQEVELKN[+1907.714]VTENFNMWK.N	HexNAc(7)Hex(3)	C[+57], N[+1908]	1279.17	5	6391.81	6391.79	0	3.6	30	Specific	243.17	230.58	230.58	1.55	1378	>sp|P2019|HIV1_gp120 glycoprotein OS=Human HIV1 GN=S PE=1 SV=1	1	HIV1-gp120-Trypsin-before-enrichment-glycoproteomics-R1.13047.13047.5	controllerType=0 controllerNumber=1 scan=13047	57.7921
12160:5	1	K.AYDTEVHNVWATHAC[+57.021]VPTDPNPQEVELKN[+2772.984]VTENFNMWK.N	HexNAc(6)Hex(6)NeuAc(2)	C[+57], N[+2773]	1452.22	5	7257.06	7257.06	0	0.3	30	Specific	244.85	244.85	7.69	2.88	1378	>sp|P2019|HIV1_gp120 glycoprotein OS=Human HIV1 GN=S PE=1 SV=1	1	HIV1-gp120-Trypsin-before-enrichment-glycoproteomics-R1.14144.14144.5	controllerType=0 controllerNumber=1 scan=14144	62.5535
11132:6	1	K.AYDTEVHNVWATHAC[+57.021]VPTDPNPQEVELKN[+2053.772]VTENFNMWK.N	HexNAc(7)Hex(3)Fuc(1)	C[+57], N[+2054]	1090.65	6	6538.86	6537.84	1	1.4	30	Specific	248.16	248.16	248.16	2.44	1378	>sp|P2019|HIV1_gp120 glycoprotein OS=Human HIV1 GN=S PE=1 SV=1	1	HIV1-gp120-Trypsin-before-enrichment-glycoproteomics-R1.13023.13023.6	controllerType=0 controllerNumber=1 scan=13023	57.6934
11185:6	1	K.AYDTEVHNVWATHAC[+57.021]VPTDPNPQEVELKN[+1501.555]VTENFNMWK.N	HexNAc(5)Hex(3)	C[+57], N[+1502]	998.277	6	5984.63	5985.63	-1	0.8	30	Specific	248.93	248.93	248.93	2.35	1378	>sp|P2019|HIV1_gp120 glycoprotein OS=Human HIV1 GN=S PE=1 SV=1	1	HIV1-gp120-Trypsin-before-enrichment-glycoproteomics-R1.13080.13080.6	controllerType=0 controllerNumber=1 scan=13080	57.932
12406:5	1	K.AYDTEVHNVWATHAC[+57.021]VPTDPNPQEVELKN[+2221.788]VTENFNM[+15.995]WK.N	HexNAc(4)Hex(6)Fuc(1)NeuAc(1)	C[+57], M[+16], N[+2222]	1345.17	5	6721.82	6721.85	0	-5.3	30	Specific	259.78	259.78	5.02	2.54	1378	>sp|P2019|HIV1_gp120 glycoprotein OS=Human HIV1 GN=S PE=1 SV=1	1	HIV1-gp120-Trypsin-before-enrichment-glycoproteomics-R1.14412.14412.5	controllerType=0 controllerNumber=1 scan=14412	63.6987
11181:6	1	K.AYDTEVHNVWATHAC[+57.021]VPTDPNPQEVELKN[+1971.719]VTENFNMWK.N	HexNAc(5)Hex(5)Fuc(1)	C[+57], N[+1972]	1076.97	6	6456.79	6455.79	1	0.1	30	Specific	262.36	262.36	262.36	2.6	1378	>sp|P2019|HIV1_gp120 glycoprotein OS=Human HIV1 GN=S PE=1 SV=1	1	HIV1-gp120-Trypsin-before-enrichment-glycoproteomics-R1.13076.13076.3	controllerType=0 controllerNumber=1 scan=13076	57.9148
11093:5	1	K.AYDTEVHNVWATHAC[+57.021]VPTDPNPQEVELKN[+2053.772]VTENFNMWK.N	HexNAc(7)Hex(3)Fuc(1)	C[+57], N[+2054]	1308.17	5	6536.84	6537.84	-1	0.8	30	Specific	264.97	264.97	264.97	2.18	1378	>sp|P2019|HIV1_gp120 glycoprotein OS=Human HIV1 GN=S PE=1 SV=1	1	HIV1-gp120-Trypsin-before-enrichment-glycoproteomics-R1.12980.12980.5	controllerType=0 controllerNumber=1 scan=12980	57.512
12281:6	1	K.AYDTEVHNVWATHAC[+57.021]VPTDPNPQEVELKN[+2772.984]VTENFNMWK.N	HexNAc(6)Hex(6)NeuAc(2)	C[+57], N[+2773]	1210.35	6	7257.06	7257.06	0	0	30	Specific	266.77	266.77	20.34	3.61	1378	>sp|P2019|HIV1_gp120 glycoprotein OS=Human HIV1 GN=S PE=1 SV=1	1	HIV1-gp120-Trypsin-before-enrichment-glycoproteomics-R1.14275.14275.3	controllerType=0 controllerNumber=1 scan=14275	63.1115
11100:5	1	K.AYDTEVHNVWATHAC[+57.021]VPTDPNPQEVELKN[+1809.666]VTENFNM[+15.995]WK.N	HexNAc(5)Hex(4)Fuc(1)	C[+57], M[+16], N[+1810]	1262.75	5	6309.74	6309.73	0	1.6	30	Specific	270.28	270.28	3.49	2.25	1378	>sp|P2019|HIV1_gp120 glycoprotein OS=Human HIV1 GN=S PE=1 SV=1	1	HIV1-gp120-Trypsin-before-enrichment-glycoproteomics-R1.12988.12988.5	controllerType=0 controllerNumber=1 scan=12988	57.5429
11167:5	1	K.AYDTEVHNVWATHAC[+57.021]VPTDPNPQEVELKN[+1501.555]VTENFNMWK.N	HexNAc(5)Hex(3)	C[+57], N[+1502]	1197.93	5	5985.63	5985.63	0	1	30	Specific	276.69	276.69	276.69	2.54	1378	>sp|P2019|HIV1_gp120 glycoprotein OS=Human HIV1 GN=S PE=1 SV=1	1	HIV1-gp120-Trypsin-before-enrichment-glycoproteomics-R1.13061.13061.5	controllerType=0 controllerNumber=1 scan=13061	57.8532
13190:5	1	K.AYDTEVHNVWATHAC[+57.021]VPTDPNPQEVELKN[+3081.095]VTENFNMWK.N	HexNAc(6)Hex(7)Fuc(1)NeuAc(2)	C[+57], N[+3081]	1514.04	5	7566.19	7565.17	1	2.8	30	Specific	279.07	226.77	86.44	3.26	1378	>sp|P2019|HIV1_gp120 glycoprotein OS=Human HIV1 GN=S PE=1 SV=1	1	HIV1-gp120-Trypsin-before-enrichment-glycoproteomics-R1.15267.15267.5	controllerType=0 controllerNumber=1 scan=15267	67.4359
11179:6	1	K.AYDTEVHNVWATHAC[+57.021]VPTDPNPQEVELKN[+1825.661]VTENFNMWK.N	HexNAc(5)Hex(5)	C[+57], N[+1826]	1052.46	6	6309.73	6309.73	0	0.3	30	Specific	281.31	281.31	1.3	3.13	1378	>sp|P2019|HIV1_gp120 glycoprotein OS=Human HIV1 GN=S PE=1 SV=1	1	HIV1-gp120-Trypsin-before-enrichment-glycoproteomics-R1.13074.13074.6	controllerType=0 controllerNumber=1 scan=13074	57.9056
11193:5	1	K.AYDTEVHNVWATHAC[+57.021]VPTDPNPQEVELKN[+1954.704]VTENFNM[+15.995]WK.N	HexNAc(5)Hex(4)NeuAc(1)	C[+57], M[+16], N[+1955]	1291.96	5	6455.79	6454.77	1	2.8	30	Specific	283.08	283.08	45.34	2.55	1378	>sp|P2019|HIV1_gp120 glycoprotein OS=Human HIV1 GN=S PE=1 SV=1	1	HIV1-gp120-Trypsin-before-enrichment-glycoproteomics-R1.13089.13089.5	controllerType=0 controllerNumber=1 scan=13089	57.9643
11184:5	1	K.AYDTEVHNVWATHAC[+57.021]VPTDPNPQEVELKN[+2053.772]VTENFNMWK.N	HexNAc(7)Hex(3)Fuc(1)	C[+57], N[+2054]	1308.38	5	6537.85	6537.84	0	0.8	30	Specific	286.43	286.43	286.43	2.88	1378	>sp|P2019|HIV1_gp120 glycoprotein OS=Human HIV1 GN=S PE=1 SV=1	1	HIV1-gp120-Trypsin-before-enrichment-glycoproteomics-R1.13079.13079.2	controllerType=0 controllerNumber=1 scan=13079	57.9286
11096:5	1	K.AYDTEVHNVWATHAC[+57.021]VPTDPNPQEVELKN[+2012.745]VTENFNMWK.N	HexNAc(6)Hex(4)Fuc(1)	C[+57], N[+2013]	1300.17	5	6496.83	6496.82	0	2.3	30	Specific	288.08	288.08	288.08	2.18	1378	>sp|P2019|HIV1_gp120 glycoprotein OS=Human HIV1 GN=S PE=1 SV=1	1	HIV1-gp120-Trypsin-before-enrichment-glycoproteomics-R1.12984.12984.5	controllerType=0 controllerNumber=1 scan=12984	57.5268
11183:6	1	K.AYDTEVHNVWATHAC[+57.021]VPTDPNPQEVELKN[+2028.740]VTENFNMWK.N	HexNAc(6)Hex(5)	C[+57], N[+2029]	1086.48	6	6513.82	6512.81	1	0.6	30	Specific	291.9	291.9	13.69	2.82	1378	>sp|P2019|HIV1_gp120 glycoprotein OS=Human HIV1 GN=S PE=1 SV=1	1	HIV1-gp120-Trypsin-before-enrichment-glycoproteomics-R1.13078.13078.6	controllerType=0 controllerNumber=1 scan=13078	57.924
11643:6	1	K.AYDTEVHNVWATHAC[+57.021]VPTDPNPQEVELKN[+2157.783]VTENFNMWK.N	HexNAc(6)Hex(4)NeuAc(1)	C[+57], N[+2158]	1107.82	6	6641.86	6641.85	0	1.4	30	Specific	297.29	297.29	37.44	2.65	1378	>sp|P2019|HIV1_gp120 glycoprotein OS=Human HIV1 GN=S PE=1 SV=1	1	HIV1-gp120-Trypsin-before-enrichment-glycoproteomics-R1.13580.13580.6	controllerType=0 controllerNumber=1 scan=13580	60.0801
11124:6	1	K.AYDTEVHNVWATHAC[+57.021]VPTDPNPQEVELKN[+2935.037]VTENFNMWK.N	HexNAc(6)Hex(7)NeuAc(2)	C[+57], N[+2935]	1237.53	6	7420.17	7419.11	1	7.9	30	Specific	299.53	299.53	54.48	1.58	1378	>sp|P2019|HIV1_gp120 glycoprotein OS=Human HIV1 GN=S PE=1 SV=1	1	HIV1-gp120-Trypsin-before-enrichment-glycoproteomics-R1.13014.13014.3	controllerType=0 controllerNumber=1 scan=13014	57.6555
12304:5	1	K.AYDTEVHNVWATHAC[+57.021]VPTDPNPQEVELKN[+2407.852]VTENFNMWK.N	HexNAc(5)Hex(5)NeuAc(2)	C[+57], N[+2408]	1379.19	5	6891.94	6891.92	0	1.9	30	Specific	302.47	302.47	9.65	2.71	1378	>sp|P2019|HIV1_gp120 glycoprotein OS=Human HIV1 GN=S PE=1 SV=1	1	HIV1-gp120-Trypsin-before-enrichment-glycoproteomics-R1.14301.14301.5	controllerType=0 controllerNumber=1 scan=14301	63.2189
11087:5	1	K.AYDTEVHNVWATHAC[+57.021]VPTDPNPQEVELKN[+1954.704]VTENFNM[+15.995]WK.N	HexNAc(5)Hex(4)NeuAc(1)	C[+57], M[+16], N[+1955]	1291.77	5	6454.8	6454.77	0	5.1	30	Specific	306.37	306.37	22.38	2.24	1378	>sp|P2019|HIV1_gp120 glycoprotein OS=Human HIV1 GN=S PE=1 SV=1	1	HIV1-gp120-Trypsin-before-enrichment-glycoproteomics-R1.12974.12974.5	controllerType=0 controllerNumber=1 scan=12974	57.4844
11149:6	1	K.AYDTEVHNVWATHAC[+57.021]VPTDPNPQEVELKN[+2141.788]VTENFNM[+15.995]WK.N	HexNAc(6)Hex(3)Fuc(1)NeuAc(1)	C[+57], M[+16], N[+2142]	1107.82	6	6641.88	6641.85	0	3.5	30	Specific	307.93	307.93	20.95	2.2	1378	>sp|P2019|HIV1_gp120 glycoprotein OS=Human HIV1 GN=S PE=1 SV=1	1	HIV1-gp120-Trypsin-before-enrichment-glycoproteomics-R1.13041.13041.2	controllerType=0 controllerNumber=1 scan=13041	57.768
11213:4	1	K.AYDTEVHNVWATHAC[+57.021]VPTDPNPQEVELKN[+1501.555]VTENFNMWK.N	HexNAc(5)Hex(3)	C[+57], N[+1502]	1497.17	4	5985.64	5985.63	0	2.9	30	Specific	309.77	309.77	309.77	2.5	1378	>sp|P2019|HIV1_gp120 glycoprotein OS=Human HIV1 GN=S PE=1 SV=1	1	HIV1-gp120-Trypsin-before-enrichment-glycoproteomics-R1.13111.13111.2	controllerType=0 controllerNumber=1 scan=13111	58.0466
11098:5	1	K.AYDTEVHNVWATHAC[+57.021]VPTDPNPQEVELKN[+2215.825]VTENFNM[+15.995]WK.N	HexNAc(7)Hex(4)Fuc(1)	C[+57], M[+16], N[+2216]	1343.79	5	6714.9	6715.89	-1	1.9	30	Specific	312.32	312.32	312.32	2.29	1378	>sp|P2019|HIV1_gp120 glycoprotein OS=Human HIV1 GN=S PE=1 SV=1	1	HIV1-gp120-Trypsin-before-enrichment-glycoproteomics-R1.12986.12986.5	controllerType=0 controllerNumber=1 scan=12986	57.5352
11177:5	1	K.AYDTEVHNVWATHAC[+57.021]VPTDPNPQEVELKN[+1663.608]VTENFNMWK.N	HexNAc(5)Hex(4)	C[+57], N[+1664]	1230.34	5	6147.68	6147.68	0	-0.1	30	Specific	312.87	312.87	32.24	2.57	1378	>sp|P2019|HIV1_gp120 glycoprotein OS=Human HIV1 GN=S PE=1 SV=1	1	HIV1-gp120-Trypsin-before-enrichment-glycoproteomics-R1.13072.13072.5	controllerType=0 controllerNumber=1 scan=13072	57.8964
11228:5	1	K.AYDTEVHNVWATHAC[+57.021]VPTDPNPQEVELKN[+1850.693]VTENFNM[+15.995]WK.N	HexNAc(6)Hex(3)Fuc(1)	C[+57], M[+16], N[+1851]	1270.96	5	6350.76	6350.76	0	0.6	30	Specific	313.04	278.26	18.46	2.55	1378	>sp|P2019|HIV1_gp120 glycoprotein OS=Human HIV1 GN=S PE=1 SV=1	1	HIV1-gp120-Trypsin-before-enrichment-glycoproteomics-R1.13127.13127.5	controllerType=0 controllerNumber=1 scan=13127	58.1135
11166:6	1	K.AYDTEVHNVWATHAC[+57.021]VPTDPNPQEVELKN[+1704.635]VTENFNMWK.N	HexNAc(6)Hex(3)	C[+57], N[+1705]	1032.12	6	6187.69	6188.71	-1	-2.4	30	Specific	313.24	313.24	8.44	2.37	1378	>sp|P2019|HIV1_gp120 glycoprotein OS=Human HIV1 GN=S PE=1 SV=1	1	HIV1-gp120-Trypsin-before-enrichment-glycoproteomics-R1.13060.13060.3	controllerType=0 controllerNumber=1 scan=13060	57.8486
11136:5	1	K.AYDTEVHNVWATHAC[+57.021]VPTDPNPQEVELKN[+1850.693]VTENFNMWK.N	HexNAc(6)Hex(3)Fuc(1)	C[+57], N[+1851]	1267.96	5	6335.78	6334.76	1	1.5	30	Specific	316.96	311.5	311.5	2.28	1378	>sp|P2019|HIV1_gp120 glycoprotein OS=Human HIV1 GN=S PE=1 SV=1	1	HIV1-gp120-Trypsin-before-enrichment-glycoproteomics-R1.13027.13027.5	controllerType=0 controllerNumber=1 scan=13027	57.7118
11174:5	1	K.AYDTEVHNVWATHAC[+57.021]VPTDPNPQEVELKN[+1866.688]VTENFNMWK.N	HexNAc(6)Hex(4)	C[+57], N[+1867]	1270.96	5	6350.77	6350.76	0	2.1	30	Specific	323.67	303.27	25.92	2.33	1378	>sp|P2019|HIV1_gp120 glycoprotein OS=Human HIV1 GN=S PE=1 SV=1	1	HIV1-gp120-Trypsin-before-enrichment-glycoproteomics-R1.13069.13069.5	controllerType=0 controllerNumber=1 scan=13069	57.8858
11145:4	1	K.AYDTEVHNVWATHAC[+57.021]VPTDPNPQEVELKN[+2012.745]VTENFNMWK.N	HexNAc(6)Hex(4)Fuc(1)	C[+57], N[+2013]	1625.21	4	6497.83	6496.82	1	1.9	30	Specific	325.82	325.82	325.82	3.6	1378	>sp|P2019|HIV1_gp120 glycoprotein OS=Human HIV1 GN=S PE=1 SV=1	1	HIV1-gp120-Trypsin-before-enrichment-glycoproteomics-R1.13037.13037.4	controllerType=0 controllerNumber=1 scan=13037	57.75
11669:4	1	K.AYDTEVHNVWATHAC[+57.021]VPTDPNPQEVELKN[+1954.704]VTENFNMWK.N	HexNAc(5)Hex(4)NeuAc(1)	C[+57], N[+1955]	1610.71	4	6439.8	6438.77	1	3.6	30	Specific	338.92	338.92	7.23	2.96	1378	>sp|P2019|HIV1_gp120 glycoprotein OS=Human HIV1 GN=S PE=1 SV=1	1	HIV1-gp120-Trypsin-before-enrichment-glycoproteomics-R1.13608.13608.4	controllerType=0 controllerNumber=1 scan=13608	60.2009
11259:5	1	K.AYDTEVHNVWATHAC[+57.021]VPTDPNPQEVELKN[+1704.635]VTENFNMWK.N	HexNAc(6)Hex(3)	C[+57], N[+1705]	1238.35	5	6187.71	6188.71	-1	1.4	30	Specific	339.7	333.91	31	2.18	1378	>sp|P2019|HIV1_gp120 glycoprotein OS=Human HIV1 GN=S PE=1 SV=1	1	HIV1-gp120-Trypsin-before-enrichment-glycoproteomics-R1.13161.13161.5	controllerType=0 controllerNumber=1 scan=13161	58.2564
11153:5	1	K.AYDTEVHNVWATHAC[+57.021]VPTDPNPQEVELKN[+1704.635]VTENFNMWK.N	HexNAc(6)Hex(3)	C[+57], N[+1705]	1238.55	5	6188.72	6188.71	0	1.8	30	Specific	343.21	333.99	333.99	2.84	1378	>sp|P2019|HIV1_gp120 glycoprotein OS=Human HIV1 GN=S PE=1 SV=1	1	HIV1-gp120-Trypsin-before-enrichment-glycoproteomics-R1.13046.13046.5	controllerType=0 controllerNumber=1 scan=13046	57.7872
11776:5	1	K.AYDTEVHNVWATHAC[+57.021]VPTDPNPQEVELKN[+1954.704]VTENFNMWK.N	HexNAc(5)Hex(4)NeuAc(1)	C[+57], N[+1955]	1288.36	5	6437.78	6438.77	-1	1.5	30	Specific	346.74	346.74	20.63	2.18	1378	>sp|P2019|HIV1_gp120 glycoprotein OS=Human HIV1 GN=S PE=1 SV=1	1	HIV1-gp120-Trypsin-before-enrichment-glycoproteomics-R1.13725.13725.5	controllerType=0 controllerNumber=1 scan=13725	60.7179
13085:5	1	K.AYDTEVHNVWATHAC[+57.021]VPTDPNPQEVELKN[+3007.058]VTENFNM[+15.995]WK.N	HexNAc(5)Hex(6)Fuc(1)NeuAc(3)	C[+57], M[+16], N[+3007]	1502.03	5	7506.12	7507.12	-1	-0.2	30	Specific	350.76	322.86	322.86	3.36	1378	>sp|P2019|HIV1_gp120 glycoprotein OS=Human HIV1 GN=S PE=1 SV=1	1	HIV1-gp120-Trypsin-before-enrichment-glycoproteomics-R1.15152.15152.5	controllerType=0 controllerNumber=1 scan=15152	66.9356
11633:5	1	K.AYDTEVHNVWATHAC[+57.021]VPTDPNPQEVELKN[+2116.756]VTENFNMWK.N	HexNAc(5)Hex(5)NeuAc(1)	C[+57], N[+2117]	1320.97	5	6600.85	6600.83	0	2.7	30	Specific	356.61	356.61	15.53	2.4	1378	>sp|P2019|HIV1_gp120 glycoprotein OS=Human HIV1 GN=S PE=1 SV=1	1	HIV1-gp120-Trypsin-before-enrichment-glycoproteomics-R1.13569.13569.5	controllerType=0 controllerNumber=1 scan=13569	60.0344
11120:5	1	K.AYDTEVHNVWATHAC[+57.021]VPTDPNPQEVELKN[+1866.688]VTENFNMWK.N	HexNAc(6)Hex(4)	C[+57], N[+1867]	1270.96	5	6350.77	6350.76	0	1.8	30	Specific	358.44	335.16	13.43	2.84	1378	>sp|P2019|HIV1_gp120 glycoprotein OS=Human HIV1 GN=S PE=1 SV=1	1	HIV1-gp120-Trypsin-before-enrichment-glycoproteomics-R1.13010.13010.5	controllerType=0 controllerNumber=1 scan=13010	57.6372
11698:5	1	K.AYDTEVHNVWATHAC[+57.021]VPTDPNPQEVELKN[+2100.761]VTENFNM[+15.995]WK.N	HexNAc(5)Hex(4)Fuc(1)NeuAc(1)	C[+57], M[+16], N[+2101]	1320.97	5	6600.84	6600.83	0	1.7	30	Specific	385.14	385.14	34.13	3.84	1378	>sp|P2019|HIV1_gp120 glycoprotein OS=Human HIV1 GN=S PE=1 SV=1	1	HIV1-gp120-Trypsin-before-enrichment-glycoproteomics-R1.13640.13640.5	controllerType=0 controllerNumber=1 scan=13640	60.3366
11621:5	1	K.AYDTEVHNVWATHAC[+57.021]VPTDPNPQEVELKN[+2141.788]VTENFNM[+15.995]WK.N	HexNAc(6)Hex(3)Fuc(1)NeuAc(1)	C[+57], M[+16], N[+2142]	1329.18	5	6641.86	6641.85	0	1	30	Specific	395	395	30.51	4.56	1378	>sp|P2019|HIV1_gp120 glycoprotein OS=Human HIV1 GN=S PE=1 SV=1	1	HIV1-gp120-Trypsin-before-enrichment-glycoproteomics-R1.13556.13556.5	controllerType=0 controllerNumber=1 scan=13556	59.9773
11687:5	1	K.AYDTEVHNVWATHAC[+57.021]VPTDPNPQEVELKN[+1938.709]VTENFNM[+15.995]WK.N	HexNAc(5)Hex(3)Fuc(1)NeuAc(1)	C[+57], M[+16], N[+1939]	1288.56	5	6438.79	6438.77	0	2.1	30	Specific	400.95	400.95	16.91	3.69	1378	>sp|P2019|HIV1_gp120 glycoprotein OS=Human HIV1 GN=S PE=1 SV=1	1	HIV1-gp120-Trypsin-before-enrichment-glycoproteomics-R1.13628.13628.5	controllerType=0 controllerNumber=1 scan=13628	60.2843
13266:5	1	K.AYDTEVHNVWATHAC[+57.021]VPTDPNPQEVELKN[+2391.857]VTENFNMWK.N	HexNAc(5)Hex(4)Fuc(1)NeuAc(2)	C[+57], N[+2392]	1375.8	5	6874.95	6875.93	-1	3.5	30	Specific	425.82	266.24	266.24	2.47	1378	>sp|P2019|HIV1_gp120 glycoprotein OS=Human HIV1 GN=S PE=1 SV=1	1	HIV1-gp120-Trypsin-before-enrichment-glycoproteomics-R1.15350.15350.5	controllerType=0 controllerNumber=1 scan=15350	67.7914
11686:5	1	K.AYDTEVHNVWATHAC[+57.021]VPTDPNPQEVELKN[+1768.640]VTENFNM[+15.995]WK.N	HexNAc(4)Hex(5)Fuc(1)	C[+57], M[+16], N[+1769]	1254.55	5	6268.72	6268.71	0	2	30	Specific	488.23	436.52	349.58	4.88	1378	>sp|P2019|HIV1_gp120 glycoprotein OS=Human HIV1 GN=S PE=1 SV=1	1	HIV1-gp120-Trypsin-before-enrichment-glycoproteomics-R1.13626.13626.5	controllerType=0 controllerNumber=1 scan=13626	60.2788
12543:6	1	K.AYDTEVHNVWATHAC[+57.021]VPTDPNPQEVELKN[+1954.704]VTENFNMWK.N	HexNAc(5)Hex(4)NeuAc(1)	C[+57], N[+1955]	1073.97	6	6438.79	6438.77	0	2.3	30	Specific	488.83	439.53	311.51	4.59	1378	>sp|P2019|HIV1_gp120 glycoprotein OS=Human HIV1 GN=S PE=1 SV=1	1	HIV1-gp120-Trypsin-before-enrichment-glycoproteomics-R1.14561.14561.6	controllerType=0 controllerNumber=1 scan=14561	64.3543
12550:5	1	K.AYDTEVHNVWATHAC[+57.021]VPTDPNPQEVELKN[+2012.745]VTENFNMWK.N	HexNAc(6)Hex(4)Fuc(1)	C[+57], N[+2013]	1300.37	5	6497.84	6496.82	1	2.9	30	Specific	537.14	401.61	401.61	4.93	1378	>sp|P2019|HIV1_gp120 glycoprotein OS=Human HIV1 GN=S PE=1 SV=1	1	HIV1-gp120-Trypsin-before-enrichment-glycoproteomics-R1.14569.14569.5	controllerType=0 controllerNumber=1 scan=14569	64.3884
11737:5	1	K.AYDTEVHNVWATHAC[+57.021]VPTDPNPQEVELKN[+1647.613]VTENFNM[+15.995]WK.N	HexNAc(5)Hex(3)Fuc(1)	C[+57], M[+16], N[+1648]	1230.14	5	6146.67	6147.68	-1	-0.2	30	Specific	605.55	473.52	408.37	6.74	1378	>sp|P2019|HIV1_gp120 glycoprotein OS=Human HIV1 GN=S PE=1 SV=1	1	HIV1-gp120-Trypsin-before-enrichment-glycoproteomics-R1.13682.13682.5	controllerType=0 controllerNumber=1 scan=13682	60.5263
12619:5	1	K.AYDTEVHNVWATHAC[+57.021]VPTDPNPQEVELKN[+1647.613]VTENFNMWK.N	HexNAc(5)Hex(3)Fuc(1)	C[+57], N[+1648]	1227.14	5	6131.69	6131.68	0	0.3	30	Specific	676.12	486.98	486.98	8.31	1378	>sp|P2019|HIV1_gp120 glycoprotein OS=Human HIV1 GN=S PE=1 SV=1	1	HIV1-gp120-Trypsin-before-enrichment-glycoproteomics-R1.14644.14644.3	controllerType=0 controllerNumber=1 scan=14644	64.7179
12769:5	1	K.AYDTEVHNVWATHAC[+57.021]VPTDPNPQEVELKN[+2350.830]VTENFNM[+15.995]WK.N	HexNAc(4)Hex(5)Fuc(1)NeuAc(2)	C[+57], M[+16], N[+2351]	1370.98	5	6850.89	6850.9	0	-0.8	30	Specific	684.27	521.99	140.7	8.31	1378	>sp|P2019|HIV1_gp120 glycoprotein OS=Human HIV1 GN=S PE=1 SV=1	1	HIV1-gp120-Trypsin-before-enrichment-glycoproteomics-R1.14808.14808.5	controllerType=0 controllerNumber=1 scan=14808	65.4313
12558:5	1	K.AYDTEVHNVWATHAC[+57.021]VPTDPNPQEVELKN[+1913.677]VTENFNMWK.N	HexNAc(4)Hex(5)NeuAc(1)	C[+57], N[+1914]	1280.56	5	6398.78	6397.75	1	3.9	30	Specific	718.54	547.92	509.76	8.55	1378	>sp|P2019|HIV1_gp120 glycoprotein OS=Human HIV1 GN=S PE=1 SV=1	1	HIV1-gp120-Trypsin-before-enrichment-glycoproteomics-R1.14578.14578.5	controllerType=0 controllerNumber=1 scan=14578	64.4263
12569:5	1	K.AYDTEVHNVWATHAC[+57.021]VPTDPNPQEVELKN[+1768.640]VTENFNMWK.N	HexNAc(4)Hex(5)Fuc(1)	C[+57], N[+1769]	1251.15	5	6251.72	6252.71	-1	2.4	30	Specific	731.7	561.04	561.04	8.35	1378	>sp|P2019|HIV1_gp120 glycoprotein OS=Human HIV1 GN=S PE=1 SV=1	1	HIV1-gp120-Trypsin-before-enrichment-glycoproteomics-R1.14590.14590.5	controllerType=0 controllerNumber=1 scan=14590	64.4791
12551:5	1	K.AYDTEVHNVWATHAC[+57.021]VPTDPNPQEVELKN[+1768.640]VTENFNMWK.N	HexNAc(4)Hex(5)Fuc(1)	C[+57], N[+1769]	1251.35	5	6252.72	6252.71	0	1.3	30	Specific	739.23	529.36	529.36	9.11	1378	>sp|P2019|HIV1_gp120 glycoprotein OS=Human HIV1 GN=S PE=1 SV=1	1	HIV1-gp120-Trypsin-before-enrichment-glycoproteomics-R1.14570.14570.5	controllerType=0 controllerNumber=1 scan=14570	64.393
12546:5	1	K.AYDTEVHNVWATHAC[+57.021]VPTDPNPQEVELKN[+1954.704]VTENFNMWK.N	HexNAc(5)Hex(4)NeuAc(1)	C[+57], N[+1955]	1288.77	5	6439.8	6438.77	1	3.7	30	Specific	773.52	670.28	496.2	9.44	1378	>sp|P2019|HIV1_gp120 glycoprotein OS=Human HIV1 GN=S PE=1 SV=1	1	HIV1-gp120-Trypsin-before-enrichment-glycoproteomics-R1.14565.14565.5	controllerType=0 controllerNumber=1 scan=14565	64.3692
12570:5	1	K.AYDTEVHNVWATHAC[+57.021]VPTDPNPQEVELKN[+1971.719]VTENFNMWK.N	HexNAc(5)Hex(5)Fuc(1)	C[+57], N[+1972]	1291.76	5	6454.79	6455.79	-1	0.7	30	Specific	773.98	548.26	548.26	9.74	1378	>sp|P2019|HIV1_gp120 glycoprotein OS=Human HIV1 GN=S PE=1 SV=1	1	HIV1-gp120-Trypsin-before-enrichment-glycoproteomics-R1.14591.14591.5	controllerType=0 controllerNumber=1 scan=14591	64.4846
13255:5	1	K.AYDTEVHNVWATHAC[+57.021]VPTDPNPQEVELKN[+2391.857]VTENFNMWK.N	HexNAc(5)Hex(4)Fuc(1)NeuAc(2)	C[+57], N[+2392]	1375.79	5	6874.93	6875.93	-1	0.8	30	Specific	787.16	583.34	583.34	9.74	1378	>sp|P2019|HIV1_gp120 glycoprotein OS=Human HIV1 GN=S PE=1 SV=1	1	HIV1-gp120-Trypsin-before-enrichment-glycoproteomics-R1.15338.15338.3	controllerType=0 controllerNumber=1 scan=15338	67.7392
12240:5	1	K.AYDTEVHNVWATHAC[+57.021]VPTDPNPQEVELKN[+2059.735]VTENFNM[+15.995]WK.N	HexNAc(4)Hex(5)Fuc(1)NeuAc(1)	C[+57], M[+16], N[+2060]	1312.97	5	6560.83	6559.8	1	3.9	30	Specific	797.33	579.46	567.16	9.44	1378	>sp|P2019|HIV1_gp120 glycoprotein OS=Human HIV1 GN=S PE=1 SV=1	1	HIV1-gp120-Trypsin-before-enrichment-glycoproteomics-R1.14231.14231.5	controllerType=0 controllerNumber=1 scan=14231	62.9255
12576:5	1	K.AYDTEVHNVWATHAC[+57.021]VPTDPNPQEVELKN[+1751.624]VTENFNMWK.N	HexNAc(4)Hex(4)NeuAc(1)	C[+57], N[+1752]	1248.15	5	6236.71	6235.7	1	2.6	30	Specific	812.18	586.47	586.47	10.92	1378	>sp|P2019|HIV1_gp120 glycoprotein OS=Human HIV1 GN=S PE=1 SV=1	1	HIV1-gp120-Trypsin-before-enrichment-glycoproteomics-R1.14597.14597.5	controllerType=0 controllerNumber=1 scan=14597	64.5123
12954:5	1	K.AYDTEVHNVWATHAC[+57.021]VPTDPNPQEVELKN[+2245.799]VTENFNMWK.N	HexNAc(5)Hex(4)NeuAc(2)	C[+57], N[+2246]	1346.99	5	6730.9	6729.87	1	3.9	30	Specific	817.42	679.1	679.1	10.44	1378	>sp|P2019|HIV1_gp120 glycoprotein OS=Human HIV1 GN=S PE=1 SV=1	1	HIV1-gp120-Trypsin-before-enrichment-glycoproteomics-R1.15010.15010.5	controllerType=0 controllerNumber=1 scan=15010	66.309
12939:5	1	K.AYDTEVHNVWATHAC[+57.021]VPTDPNPQEVELKN[+2245.799]VTENFNMWK.N	HexNAc(5)Hex(4)NeuAc(2)	C[+57], N[+2246]	1346.98	5	6730.89	6729.87	1	3	30	Specific	825.03	671.19	671.19	10.92	1378	>sp|P2019|HIV1_gp120 glycoprotein OS=Human HIV1 GN=S PE=1 SV=1	1	HIV1-gp120-Trypsin-before-enrichment-glycoproteomics-R1.14993.14993.5	controllerType=0 controllerNumber=1 scan=14993	66.2369
12525:5	1	K.AYDTEVHNVWATHAC[+57.021]VPTDPNPQEVELKN[+2100.761]VTENFNMWK.N	HexNAc(5)Hex(4)Fuc(1)NeuAc(1)	C[+57], N[+2101]	1317.78	5	6584.86	6584.83	0	4.6	30	Specific	852.89	627.66	627.66	11.55	1378	>sp|P2019|HIV1_gp120 glycoprotein OS=Human HIV1 GN=S PE=1 SV=1	1	HIV1-gp120-Trypsin-before-enrichment-glycoproteomics-R1.14542.14542.5	controllerType=0 controllerNumber=1 scan=14542	64.2685
12595:5	1	K.AYDTEVHNVWATHAC[+57.021]VPTDPNPQEVELKN[+1647.613]VTENFNMWK.N	HexNAc(5)Hex(3)Fuc(1)	C[+57], N[+1648]	1227.14	5	6131.69	6131.68	0	0.8	30	Specific	933.33	664.52	664.52	13.31	1378	>sp|P2019|HIV1_gp120 glycoprotein OS=Human HIV1 GN=S PE=1 SV=1	1	HIV1-gp120-Trypsin-before-enrichment-glycoproteomics-R1.14618.14618.3	controllerType=0 controllerNumber=1 scan=14618	64.6036
12584:5	1	K.AYDTEVHNVWATHAC[+57.021]VPTDPNPQEVELKN[+1647.613]VTENFNMWK.N	HexNAc(5)Hex(3)Fuc(1)	C[+57], N[+1648]	1227.14	5	6131.69	6131.68	0	0.2	30	Specific	940.03	687.55	687.55	13.31	1378	>sp|P2019|HIV1_gp120 glycoprotein OS=Human HIV1 GN=S PE=1 SV=1	1	HIV1-gp120-Trypsin-before-enrichment-glycoproteomics-R1.14606.14606.5	controllerType=0 controllerNumber=1 scan=14606	64.5508
12946:5	1	K.AYDTEVHNVWATHAC[+57.021]VPTDPNPQEVELKN[+1897.682]VTENFNMWK.N	HexNAc(4)Hex(4)Fuc(1)NeuAc(1)	C[+57], N[+1898]	1277.16	5	6381.76	6381.75	0	1.7	30	Specific	988.14	735.22	735.22	14.11	1378	>sp|P2019|HIV1_gp120 glycoprotein OS=Human HIV1 GN=S PE=1 SV=1	1	HIV1-gp120-Trypsin-before-enrichment-glycoproteomics-R1.15001.15001.5	controllerType=0 controllerNumber=1 scan=15001	66.2712
12557:5	1	K.AYDTEVHNVWATHAC[+57.021]VPTDPNPQEVELKN[+1809.666]VTENFNMWK.N	HexNAc(5)Hex(4)Fuc(1)	C[+57], N[+1810]	1259.56	5	6293.75	6293.74	0	1.4	30	Specific	1074.49	779.27	779.27	16.11	1378	>sp|P2019|HIV1_gp120 glycoprotein OS=Human HIV1 GN=S PE=1 SV=1	1	HIV1-gp120-Trypsin-before-enrichment-glycoproteomics-R1.14577.14577.5	controllerType=0 controllerNumber=1 scan=14577	64.4216
12932:5	1	K.AYDTEVHNVWATHAC[+57.021]VPTDPNPQEVELKN[+2059.735]VTENFNMWK.N	HexNAc(4)Hex(5)Fuc(1)NeuAc(1)	C[+57], N[+2060]	1309.57	5	6543.82	6543.81	0	1.5	30	Specific	1086.07	813.83	813.83	16.11	1378	>sp|P2019|HIV1_gp120 glycoprotein OS=Human HIV1 GN=S PE=1 SV=1	1	HIV1-gp120-Trypsin-before-enrichment-glycoproteomics-R1.14986.14986.5	controllerType=0 controllerNumber=1 scan=14986	66.2037
11170:6	1	K.AYDTEVHNVWATHAC[+57.021]VPTDPNPQEVELKN[+1850.693]VTENFNM[+15.995]WK.N	HexNAc(6)Hex(3)Fuc(1)	C[+57], M[+16], N[+1851]	1059.13	6	6349.76	6350.76	-1	0.3	30	Specific	210.06	210.06	11.92	2.08	1316	>sp|P2019|HIV1_gp120 glycoprotein OS=Human HIV1 GN=S PE=1 SV=1	1	HIV1-gp120-Trypsin-before-enrichment-glycoproteomics-R2.13057.13057.6	controllerType=0 controllerNumber=1 scan=13057	57.8977
11060:5	1	K.AYDTEVHNVWATHAC[+57.021]VPTDPNPQEVELKN[+2157.783]VTENFNM[+15.995]WK.N	HexNAc(6)Hex(4)NeuAc(1)	C[+57], M[+16], N[+2158]	1332.58	5	6658.88	6657.85	1	4.4	30	Specific	218.09	207.17	40	2.09	1316	>sp|P2019|HIV1_gp120 glycoprotein OS=Human HIV1 GN=S PE=1 SV=1	1	HIV1-gp120-Trypsin-before-enrichment-glycoproteomics-R2.12937.12937.5	controllerType=0 controllerNumber=1 scan=12937	57.3905
12552:5	1	K.AYDTEVHNVWATHAC[+57.021]VPTDPNPQEVELKN[+2012.745]VTENFNMWK.N	HexNAc(6)Hex(4)Fuc(1)	C[+57], N[+2013]	1300.17	5	6496.83	6496.82	0	2.2	30	Specific	218.54	218.54	218.54	3.16	1316	>sp|P2019|HIV1_gp120 glycoprotein OS=Human HIV1 GN=S PE=1 SV=1	1	HIV1-gp120-Trypsin-before-enrichment-glycoproteomics-R2.14564.14564.5	controllerType=0 controllerNumber=1 scan=14564	64.4408
11097:5	1	K.AYDTEVHNVWATHAC[+57.021]VPTDPNPQEVELKN[+2012.745]VTENFNMWK.N	HexNAc(6)Hex(4)Fuc(1)	C[+57], N[+2013]	1300.17	5	6496.83	6496.82	0	1.5	30	Specific	231.61	231.61	231.61	2.3	1316	>sp|P2019|HIV1_gp120 glycoprotein OS=Human HIV1 GN=S PE=1 SV=1	1	HIV1-gp120-Trypsin-before-enrichment-glycoproteomics-R2.12978.12978.5	controllerType=0 controllerNumber=1 scan=12978	57.5653
11785:5	1	K.AYDTEVHNVWATHAC[+57.021]VPTDPNPQEVELKN[+1946.687]VTENFNMWK.N	HexNAc(4)Hex(7)	C[+57], N[+1947]	1286.95	5	6430.72	6430.76	0	-5.8	30	Specific	232.07	232.07	70.56	1.26	1316	>sp|P2019|HIV1_gp120 glycoprotein OS=Human HIV1 GN=S PE=1 SV=1	1	HIV1-gp120-Trypsin-before-enrichment-glycoproteomics-R2.13728.13728.5	controllerType=0 controllerNumber=1 scan=13728	60.8108
12570:4	1	K.AYDTEVHNVWATHAC[+57.021]VPTDPNPQEVELKN[+1809.666]VTENFNMWK.N	HexNAc(5)Hex(4)Fuc(1)	C[+57], N[+1810]	1574.19	4	6293.74	6293.74	0	-0.2	30	Specific	237.58	237.58	237.58	2.82	1316	>sp|P2019|HIV1_gp120 glycoprotein OS=Human HIV1 GN=S PE=1 SV=1	1	HIV1-gp120-Trypsin-before-enrichment-glycoproteomics-R2.14584.14584.4	controllerType=0 controllerNumber=1 scan=14584	64.5274
11482:5	1	K.AYDTEVHNVWATHAC[+57.021]VPTDPNPQEVELKN[+2157.783]VTENFNM[+15.995]WK.N	HexNAc(6)Hex(4)NeuAc(1)	C[+57], M[+16], N[+2158]	1332.18	5	6656.85	6657.85	-1	0.7	30	Specific	238.28	238.28	238.28	2.3	1316	>sp|P2019|HIV1_gp120 glycoprotein OS=Human HIV1 GN=S PE=1 SV=1	1	HIV1-gp120-Trypsin-before-enrichment-glycoproteomics-R2.13397.13397.5	controllerType=0 controllerNumber=1 scan=13397	59.3569
11169:6	1	K.AYDTEVHNVWATHAC[+57.021]VPTDPNPQEVELKN[+1663.608]VTENFNMWK.N	HexNAc(5)Hex(4)	C[+57], N[+1664]	1025.28	6	6146.67	6147.68	-1	-1.1	30	Specific	238.82	238.82	1.02	2.13	1316	>sp|P2019|HIV1_gp120 glycoprotein OS=Human HIV1 GN=S PE=1 SV=1	1	HIV1-gp120-Trypsin-before-enrichment-glycoproteomics-R2.13056.13056.3	controllerType=0 controllerNumber=1 scan=13056	57.8931
11089:5	1	K.AYDTEVHNVWATHAC[+57.021]VPTDPNPQEVELKN[+2190.793]VTENFNMWK.N	HexNAc(6)Hex(6)	C[+57], N[+2191]	1335.78	5	6674.87	6674.86	0	0.8	30	Specific	239.65	239.65	22.85	2.3	1316	>sp|P2019|HIV1_gp120 glycoprotein OS=Human HIV1 GN=S PE=1 SV=1	1	HIV1-gp120-Trypsin-before-enrichment-glycoproteomics-R2.12969.12969.5	controllerType=0 controllerNumber=1 scan=12969	57.5277
11103:6	1	K.AYDTEVHNVWATHAC[+57.021]VPTDPNPQEVELKN[+2174.798]VTENFNM[+15.995]WK.N	HexNAc(6)Hex(5)Fuc(1)	C[+57], M[+16], N[+2175]	1113.15	6	6673.86	6674.86	-1	-0.1	30	Specific	241.38	241.38	4.3	2.32	1316	>sp|P2019|HIV1_gp120 glycoprotein OS=Human HIV1 GN=S PE=1 SV=1	1	HIV1-gp120-Trypsin-before-enrichment-glycoproteomics-R2.12984.12984.6	controllerType=0 controllerNumber=1 scan=12984	57.5917
11090:6	1	K.AYDTEVHNVWATHAC[+57.021]VPTDPNPQEVELKN[+2190.793]VTENFNMWK.N	HexNAc(6)Hex(6)	C[+57], N[+2191]	1113.32	6	6674.88	6674.86	0	2.5	30	Specific	241.44	241.44	23.29	2.18	1316	>sp|P2019|HIV1_gp120 glycoprotein OS=Human HIV1 GN=S PE=1 SV=1	1	HIV1-gp120-Trypsin-before-enrichment-glycoproteomics-R2.12970.12970.6	controllerType=0 controllerNumber=1 scan=12970	57.5323
11905:5	1	K.AYDTEVHNVWATHAC[+57.021]VPTDPNPQEVELKN[+2116.756]VTENFNM[+15.995]WK.N	HexNAc(5)Hex(5)NeuAc(1)	C[+57], M[+16], N[+2117]	1324.37	5	6617.81	6616.82	1	-1.9	30	Specific	243.17	243.17	104.22	2.2	1316	>sp|P2019|HIV1_gp120 glycoprotein OS=Human HIV1 GN=S PE=1 SV=1	1	HIV1-gp120-Trypsin-before-enrichment-glycoproteomics-R2.13859.13859.5	controllerType=0 controllerNumber=1 scan=13859	61.385
11152:6	1	K.AYDTEVHNVWATHAC[+57.021]VPTDPNPQEVELKN[+1501.555]VTENFNMWK.N	HexNAc(5)Hex(3)	C[+57], N[+1502]	998.613	6	5986.64	5985.63	1	2.2	30	Specific	250.47	250.47	250.47	2.46	1316	>sp|P2019|HIV1_gp120 glycoprotein OS=Human HIV1 GN=S PE=1 SV=1	1	HIV1-gp120-Trypsin-before-enrichment-glycoproteomics-R2.13038.13038.6	controllerType=0 controllerNumber=1 scan=13038	57.8227
11107:6	1	K.AYDTEVHNVWATHAC[+57.021]VPTDPNPQEVELKN[+2157.783]VTENFNMWK.N	HexNAc(6)Hex(4)NeuAc(1)	C[+57], N[+2158]	1107.99	6	6642.89	6641.85	1	4.3	30	Specific	256.77	256.77	11.18	2.19	1316	>sp|P2019|HIV1_gp120 glycoprotein OS=Human HIV1 GN=S PE=1 SV=1	1	HIV1-gp120-Trypsin-before-enrichment-glycoproteomics-R2.12989.12989.6	controllerType=0 controllerNumber=1 scan=12989	57.6111
11095:5	1	K.AYDTEVHNVWATHAC[+57.021]VPTDPNPQEVELKN[+2053.772]VTENFNMWK.N	HexNAc(7)Hex(3)Fuc(1)	C[+57], N[+2054]	1308.38	5	6537.85	6537.84	0	1.6	30	Specific	261.06	261.06	261.06	2.57	1316	>sp|P2019|HIV1_gp120 glycoprotein OS=Human HIV1 GN=S PE=1 SV=1	1	HIV1-gp120-Trypsin-before-enrichment-glycoproteomics-R2.12975.12975.5	controllerType=0 controllerNumber=1 scan=12975	57.5553
11075:5	1	K.AYDTEVHNVWATHAC[+57.021]VPTDPNPQEVELKN[+1809.666]VTENFNM[+15.995]WK.N	HexNAc(5)Hex(4)Fuc(1)	C[+57], M[+16], N[+1810]	1262.75	5	6309.74	6309.73	0	1.6	30	Specific	261.51	261.51	5.64	2.68	1316	>sp|P2019|HIV1_gp120 glycoprotein OS=Human HIV1 GN=S PE=1 SV=1	1	HIV1-gp120-Trypsin-before-enrichment-glycoproteomics-R2.12954.12954.5	controllerType=0 controllerNumber=1 scan=12954	57.4626
11844:5	1	K.AYDTEVHNVWATHAC[+57.021]VPTDPNPQEVELKN[+2116.756]VTENFNM[+15.995]WK.N	HexNAc(5)Hex(5)NeuAc(1)	C[+57], M[+16], N[+2117]	1324.37	5	6617.8	6616.82	1	-3.5	30	Specific	262.1	262.1	55.88	2.13	1316	>sp|P2019|HIV1_gp120 glycoprotein OS=Human HIV1 GN=S PE=1 SV=1	1	HIV1-gp120-Trypsin-before-enrichment-glycoproteomics-R2.13792.13792.5	controllerType=0 controllerNumber=1 scan=13792	61.0924
12751:6	1	K.AYDTEVHNVWATHAC[+57.021]VPTDPNPQEVELKN[+3048.084]VTENFNM[+15.995]WK.N	HexNAc(6)Hex(5)Fuc(1)NeuAc(3)	C[+57], M[+16], N[+3048]	1259.03	6	7549.15	7548.15	1	-0.2	30	Specific	262.32	262.32	262.32	2.59	1316	>sp|P2019|HIV1_gp120 glycoprotein OS=Human HIV1 GN=S PE=1 SV=1	1	HIV1-gp120-Trypsin-before-enrichment-glycoproteomics-R2.14781.14781.6	controllerType=0 controllerNumber=1 scan=14781	65.3892
12202:6	1	K.AYDTEVHNVWATHAC[+57.021]VPTDPNPQEVELKN[+2772.984]VTENFNMWK.N	HexNAc(6)Hex(6)NeuAc(2)	C[+57], N[+2773]	1210.18	6	7256.06	7257.06	-1	0.9	30	Specific	265.6	265.6	39.83	2.9	1316	>sp|P2019|HIV1_gp120 glycoprotein OS=Human HIV1 GN=S PE=1 SV=1	1	HIV1-gp120-Trypsin-before-enrichment-glycoproteomics-R2.14183.14183.6	controllerType=0 controllerNumber=1 scan=14183	62.8046
11166:5	1	K.AYDTEVHNVWATHAC[+57.021]VPTDPNPQEVELKN[+1866.688]VTENFNMWK.N	HexNAc(6)Hex(4)	C[+57], N[+1867]	1270.96	5	6350.76	6350.76	0	0.6	30	Specific	267.01	267.01	17.11	2.23	1316	>sp|P2019|HIV1_gp120 glycoprotein OS=Human HIV1 GN=S PE=1 SV=1	1	HIV1-gp120-Trypsin-before-enrichment-glycoproteomics-R2.13053.13053.5	controllerType=0 controllerNumber=1 scan=13053	57.8808
11112:6	1	K.AYDTEVHNVWATHAC[+57.021]VPTDPNPQEVELKN[+1704.635]VTENFNMWK.N	HexNAc(6)Hex(3)	C[+57], N[+1705]	1032.29	6	6188.71	6188.71	0	0.6	30	Specific	269.81	269.81	269.81	2.14	1316	>sp|P2019|HIV1_gp120 glycoprotein OS=Human HIV1 GN=S PE=1 SV=1	1	HIV1-gp120-Trypsin-before-enrichment-glycoproteomics-R2.12994.12994.6	controllerType=0 controllerNumber=1 scan=12994	57.6349
11053:5	1	K.AYDTEVHNVWATHAC[+57.021]VPTDPNPQEVELKN[+2157.783]VTENFNMWK.N	HexNAc(6)Hex(4)NeuAc(1)	C[+57], N[+2158]	1329.38	5	6642.89	6641.85	1	4.3	30	Specific	271.61	271.61	14.88	2.13	1316	>sp|P2019|HIV1_gp120 glycoprotein OS=Human HIV1 GN=S PE=1 SV=1	1	HIV1-gp120-Trypsin-before-enrichment-glycoproteomics-R2.12930.12930.5	controllerType=0 controllerNumber=1 scan=12930	57.3572
12139:5	1	K.AYDTEVHNVWATHAC[+57.021]VPTDPNPQEVELKN[+2772.984]VTENFNMWK.N	HexNAc(6)Hex(6)NeuAc(2)	C[+57], N[+2773]	1452.42	5	7258.08	7257.06	1	3	30	Specific	275.64	275.64	29.03	2.39	1316	>sp|P2019|HIV1_gp120 glycoprotein OS=Human HIV1 GN=S PE=1 SV=1	1	HIV1-gp120-Trypsin-before-enrichment-glycoproteomics-R2.14114.14114.5	controllerType=0 controllerNumber=1 scan=14114	62.5028
12771:5	1	K.AYDTEVHNVWATHAC[+57.021]VPTDPNPQEVELKN[+2391.857]VTENFNM[+15.995]WK.N	HexNAc(5)Hex(4)Fuc(1)NeuAc(2)	C[+57], M[+16], N[+2392]	1379.2	5	6891.95	6891.92	0	3.7	30	Specific	283.79	278.61	201.68	3.05	1316	>sp|P2019|HIV1_gp120 glycoprotein OS=Human HIV1 GN=S PE=1 SV=1	1	HIV1-gp120-Trypsin-before-enrichment-glycoproteomics-R2.14803.14803.2	controllerType=0 controllerNumber=1 scan=14803	65.4834
12518:5	1	K.AYDTEVHNVWATHAC[+57.021]VPTDPNPQEVELKN[+2157.783]VTENFNMWK.N	HexNAc(6)Hex(4)NeuAc(1)	C[+57], N[+2158]	1329.39	5	6642.9	6641.85	1	6	30	Specific	285.3	285.3	266.36	2.19	1316	>sp|P2019|HIV1_gp120 glycoprotein OS=Human HIV1 GN=S PE=1 SV=1	1	HIV1-gp120-Trypsin-before-enrichment-glycoproteomics-R2.14527.14527.5	controllerType=0 controllerNumber=1 scan=14527	64.2811
11130:5	1	K.AYDTEVHNVWATHAC[+57.021]VPTDPNPQEVELKN[+2028.740]VTENFNMWK.N	HexNAc(6)Hex(5)	C[+57], N[+2029]	1303.17	5	6511.81	6512.81	-1	-0.2	30	Specific	286.89	286.89	19.34	2.28	1316	>sp|P2019|HIV1_gp120 glycoprotein OS=Human HIV1 GN=S PE=1 SV=1	1	HIV1-gp120-Trypsin-before-enrichment-glycoproteomics-R2.13014.13014.5	controllerType=0 controllerNumber=1 scan=13014	57.7201
11164:5	1	K.AYDTEVHNVWATHAC[+57.021]VPTDPNPQEVELKN[+1501.555]VTENFNMWK.N	HexNAc(5)Hex(3)	C[+57], N[+1502]	1197.93	5	5985.64	5985.63	0	1.8	30	Specific	287.42	287.42	287.42	2.68	1316	>sp|P2019|HIV1_gp120 glycoprotein OS=Human HIV1 GN=S PE=1 SV=1	1	HIV1-gp120-Trypsin-before-enrichment-glycoproteomics-R2.13051.13051.5	controllerType=0 controllerNumber=1 scan=13051	57.873
12966:5	1	K.AYDTEVHNVWATHAC[+57.021]VPTDPNPQEVELKN[+2100.761]VTENFNMWK.N	HexNAc(5)Hex(4)Fuc(1)NeuAc(1)	C[+57], N[+2101]	1317.78	5	6584.85	6584.83	0	2.6	30	Specific	288.91	227.4	227.4	3.61	1316	>sp|P2019|HIV1_gp120 glycoprotein OS=Human HIV1 GN=S PE=1 SV=1	1	HIV1-gp120-Trypsin-before-enrichment-glycoproteomics-R2.15016.15016.5	controllerType=0 controllerNumber=1 scan=15016	66.4106
11675:5	1	K.AYDTEVHNVWATHAC[+57.021]VPTDPNPQEVELKN[+2262.814]VTENFNMWK.N	HexNAc(5)Hex(5)Fuc(1)NeuAc(1)	C[+57], N[+2263]	1350.18	5	6746.89	6746.89	0	0.9	30	Specific	290.77	290.77	23.89	3.04	1316	>sp|P2019|HIV1_gp120 glycoprotein OS=Human HIV1 GN=S PE=1 SV=1	1	HIV1-gp120-Trypsin-before-enrichment-glycoproteomics-R2.13608.13608.5	controllerType=0 controllerNumber=1 scan=13608	60.2769
11086:5	1	K.AYDTEVHNVWATHAC[+57.021]VPTDPNPQEVELKN[+1825.661]VTENFNMWK.N	HexNAc(5)Hex(5)	C[+57], N[+1826]	1262.76	5	6309.75	6309.73	0	2.5	30	Specific	291.66	291.66	6.43	2.47	1316	>sp|P2019|HIV1_gp120 glycoprotein OS=Human HIV1 GN=S PE=1 SV=1	1	HIV1-gp120-Trypsin-before-enrichment-glycoproteomics-R2.12966.12966.3	controllerType=0 controllerNumber=1 scan=12966	57.515
11608:5	1	K.AYDTEVHNVWATHAC[+57.021]VPTDPNPQEVELKN[+2116.756]VTENFNMWK.N	HexNAc(5)Hex(5)NeuAc(1)	C[+57], N[+2117]	1320.97	5	6600.84	6600.83	0	2.5	30	Specific	292.96	292.96	16.7	2.67	1316	>sp|P2019|HIV1_gp120 glycoprotein OS=Human HIV1 GN=S PE=1 SV=1	1	HIV1-gp120-Trypsin-before-enrichment-glycoproteomics-R2.13535.13535.5	controllerType=0 controllerNumber=1 scan=13535	59.9603
11748:6	1	K.AYDTEVHNVWATHAC[+57.021]VPTDPNPQEVELKN[+2141.788]VTENFNM[+15.995]WK.N	HexNAc(6)Hex(3)Fuc(1)NeuAc(1)	C[+57], M[+16], N[+2142]	1107.82	6	6641.87	6641.85	0	2.2	30	Specific	293.38	293.38	92.59	2.66	1316	>sp|P2019|HIV1_gp120 glycoprotein OS=Human HIV1 GN=S PE=1 SV=1	1	HIV1-gp120-Trypsin-before-enrichment-glycoproteomics-R2.13687.13687.6	controllerType=0 controllerNumber=1 scan=13687	60.6299
11610:5	1	K.AYDTEVHNVWATHAC[+57.021]VPTDPNPQEVELKN[+2245.799]VTENFNM[+15.995]WK.N	HexNAc(5)Hex(4)NeuAc(2)	C[+57], M[+16], N[+2246]	1349.99	5	6745.91	6745.86	0	6	30	Specific	294.97	294.97	16.41	2.12	1316	>sp|P2019|HIV1_gp120 glycoprotein OS=Human HIV1 GN=S PE=1 SV=1	1	HIV1-gp120-Trypsin-before-enrichment-glycoproteomics-R2.13537.13537.5	controllerType=0 controllerNumber=1 scan=13537	59.9703
11064:5	1	K.AYDTEVHNVWATHAC[+57.021]VPTDPNPQEVELKN[+1954.704]VTENFNM[+15.995]WK.N	HexNAc(5)Hex(4)NeuAc(1)	C[+57], M[+16], N[+1955]	1291.97	5	6455.8	6454.77	1	4.3	30	Specific	303.44	303.44	11.7	2.19	1316	>sp|P2019|HIV1_gp120 glycoprotein OS=Human HIV1 GN=S PE=1 SV=1	1	HIV1-gp120-Trypsin-before-enrichment-glycoproteomics-R2.12942.12942.5	controllerType=0 controllerNumber=1 scan=12942	57.41
11096:5	1	K.AYDTEVHNVWATHAC[+57.021]VPTDPNPQEVELKN[+2053.772]VTENFNMWK.N	HexNAc(7)Hex(3)Fuc(1)	C[+57], N[+2054]	1308.38	5	6537.85	6537.84	0	1.7	30	Specific	304.65	248.55	248.55	2.72	1316	>sp|P2019|HIV1_gp120 glycoprotein OS=Human HIV1 GN=S PE=1 SV=1	1	HIV1-gp120-Trypsin-before-enrichment-glycoproteomics-R2.12977.12977.5	controllerType=0 controllerNumber=1 scan=12977	57.5609
12272:6	1	K.AYDTEVHNVWATHAC[+57.021]VPTDPNPQEVELKN[+2407.852]VTENFNMWK.N	HexNAc(5)Hex(5)NeuAc(2)	C[+57], N[+2408]	1149.33	6	6890.93	6891.92	-1	1.9	30	Specific	306.09	306.09	69.05	3.03	1316	>sp|P2019|HIV1_gp120 glycoprotein OS=Human HIV1 GN=S PE=1 SV=1	1	HIV1-gp120-Trypsin-before-enrichment-glycoproteomics-R2.14259.14259.6	controllerType=0 controllerNumber=1 scan=14259	63.1263
11129:5	1	K.AYDTEVHNVWATHAC[+57.021]VPTDPNPQEVELKN[+1704.635]VTENFNMWK.N	HexNAc(6)Hex(3)	C[+57], N[+1705]	1238.75	5	6189.72	6188.71	1	1.7	30	Specific	307.66	307.66	307.66	2.68	1316	>sp|P2019|HIV1_gp120 glycoprotein OS=Human HIV1 GN=S PE=1 SV=1	1	HIV1-gp120-Trypsin-before-enrichment-glycoproteomics-R2.13013.13013.5	controllerType=0 controllerNumber=1 scan=13013	57.7156
11118:5	1	K.AYDTEVHNVWATHAC[+57.021]VPTDPNPQEVELKN[+1866.688]VTENFNMWK.N	HexNAc(6)Hex(4)	C[+57], N[+1867]	1271.16	5	6351.77	6350.76	1	1.1	30	Specific	312.26	285.8	1.18	2.68	1316	>sp|P2019|HIV1_gp120 glycoprotein OS=Human HIV1 GN=S PE=1 SV=1	1	HIV1-gp120-Trypsin-before-enrichment-glycoproteomics-R2.13001.13001.5	controllerType=0 controllerNumber=1 scan=13001	57.6635
12246:6	1	K.AYDTEVHNVWATHAC[+57.021]VPTDPNPQEVELKN[+2432.884]VTENFNM[+15.995]WK.N	HexNAc(6)Hex(3)Fuc(1)NeuAc(2)	C[+57], M[+16], N[+2433]	1156.16	6	6931.93	6932.95	-1	-2	30	Specific	320.92	320.92	320.92	2.6	1316	>sp|P2019|HIV1_gp120 glycoprotein OS=Human HIV1 GN=S PE=1 SV=1	1	HIV1-gp120-Trypsin-before-enrichment-glycoproteomics-R2.14231.14231.2	controllerType=0 controllerNumber=1 scan=14231	63.0102
11685:5	1	K.AYDTEVHNVWATHAC[+57.021]VPTDPNPQEVELKN[+2157.783]VTENFNMWK.N	HexNAc(6)Hex(4)NeuAc(1)	C[+57], N[+2158]	1329.18	5	6641.86	6641.85	0	1	30	Specific	327.85	327.85	27.63	3.12	1316	>sp|P2019|HIV1_gp120 glycoprotein OS=Human HIV1 GN=S PE=1 SV=1	1	HIV1-gp120-Trypsin-before-enrichment-glycoproteomics-R2.13619.13619.5	controllerType=0 controllerNumber=1 scan=13619	60.3302
11609:5	1	K.AYDTEVHNVWATHAC[+57.021]VPTDPNPQEVELKN[+2481.889]VTENFNMWK.N	HexNAc(6)Hex(6)NeuAc(1)	C[+57], N[+2482]	1393.8	5	6964.97	6965.96	-1	2.2	30	Specific	329.66	329.66	25.08	2.74	1316	>sp|P2019|HIV1_gp120 glycoprotein OS=Human HIV1 GN=S PE=1 SV=1	1	HIV1-gp120-Trypsin-before-enrichment-glycoproteomics-R2.13536.13536.5	controllerType=0 controllerNumber=1 scan=13536	59.9648
12537:4	1	K.AYDTEVHNVWATHAC[+57.021]VPTDPNPQEVELKN[+1971.719]VTENFNMWK.N	HexNAc(5)Hex(5)Fuc(1)	C[+57], N[+1972]	1614.71	4	6455.81	6455.79	0	2.5	30	Specific	334.57	334.57	169.12	3.68	1316	>sp|P2019|HIV1_gp120 glycoprotein OS=Human HIV1 GN=S PE=1 SV=1	1	HIV1-gp120-Trypsin-before-enrichment-glycoproteomics-R2.14548.14548.2	controllerType=0 controllerNumber=1 scan=14548	64.3724
11162:6	1	K.AYDTEVHNVWATHAC[+57.021]VPTDPNPQEVELKN[+1907.714]VTENFNMWK.N	HexNAc(7)Hex(3)	C[+57], N[+1908]	1066.14	6	6391.78	6391.79	0	-0.7	30	Specific	336.2	336.2	336.2	2.47	1316	>sp|P2019|HIV1_gp120 glycoprotein OS=Human HIV1 GN=S PE=1 SV=1	1	HIV1-gp120-Trypsin-before-enrichment-glycoproteomics-R2.13048.13048.2	controllerType=0 controllerNumber=1 scan=13048	57.863
11120:5	1	K.AYDTEVHNVWATHAC[+57.021]VPTDPNPQEVELKN[+1501.555]VTENFNMWK.N	HexNAc(5)Hex(3)	C[+57], N[+1502]	1197.93	5	5985.64	5985.63	0	2	30	Specific	338.71	338.71	338.71	2.88	1316	>sp|P2019|HIV1_gp120 glycoprotein OS=Human HIV1 GN=S PE=1 SV=1	1	HIV1-gp120-Trypsin-before-enrichment-glycoproteomics-R2.13003.13003.5	controllerType=0 controllerNumber=1 scan=13003	57.6735
11619:5	1	K.AYDTEVHNVWATHAC[+57.021]VPTDPNPQEVELKN[+2157.783]VTENFNMWK.N	HexNAc(6)Hex(4)NeuAc(1)	C[+57], N[+2158]	1329.18	5	6641.87	6641.85	0	2.1	30	Specific	344.79	344.79	24.66	2.88	1316	>sp|P2019|HIV1_gp120 glycoprotein OS=Human HIV1 GN=S PE=1 SV=1	1	HIV1-gp120-Trypsin-before-enrichment-glycoproteomics-R2.13547.13547.5	controllerType=0 controllerNumber=1 scan=13547	60.0127
11709:4	1	K.AYDTEVHNVWATHAC[+57.021]VPTDPNPQEVELKN[+1954.704]VTENFNMWK.N	HexNAc(5)Hex(4)NeuAc(1)	C[+57], N[+1955]	1610.7	4	6439.79	6438.77	1	1.4	30	Specific	363.69	363.69	0.43	5.18	1316	>sp|P2019|HIV1_gp120 glycoprotein OS=Human HIV1 GN=S PE=1 SV=1	1	HIV1-gp120-Trypsin-before-enrichment-glycoproteomics-R2.13645.13645.4	controllerType=0 controllerNumber=1 scan=13645	60.4448
11652:5	1	K.AYDTEVHNVWATHAC[+57.021]VPTDPNPQEVELKN[+1938.709]VTENFNM[+15.995]WK.N	HexNAc(5)Hex(3)Fuc(1)NeuAc(1)	C[+57], M[+16], N[+1939]	1288.56	5	6438.78	6438.77	0	1.4	30	Specific	377.95	377.95	9.99	4.15	1316	>sp|P2019|HIV1_gp120 glycoprotein OS=Human HIV1 GN=S PE=1 SV=1	1	HIV1-gp120-Trypsin-before-enrichment-glycoproteomics-R2.13583.13583.5	controllerType=0 controllerNumber=1 scan=13583	60.1699
11124:5	1	K.AYDTEVHNVWATHAC[+57.021]VPTDPNPQEVELKN[+1704.635]VTENFNMWK.N	HexNAc(6)Hex(3)	C[+57], N[+1705]	1238.55	5	6188.72	6188.71	0	1.5	30	Specific	378.77	378.77	378.77	3.88	1316	>sp|P2019|HIV1_gp120 glycoprotein OS=Human HIV1 GN=S PE=1 SV=1	1	HIV1-gp120-Trypsin-before-enrichment-glycoproteomics-R2.13007.13007.3	controllerType=0 controllerNumber=1 scan=13007	57.6919
12914:5	1	K.AYDTEVHNVWATHAC[+57.021]VPTDPNPQEVELKN[+2204.772]VTENFNMWK.N	HexNAc(4)Hex(5)NeuAc(2)	C[+57], N[+2205]	1338.78	5	6689.88	6688.84	1	4.4	30	Specific	470.4	399.19	365.33	4.35	1316	>sp|P2019|HIV1_gp120 glycoprotein OS=Human HIV1 GN=S PE=1 SV=1	1	HIV1-gp120-Trypsin-before-enrichment-glycoproteomics-R2.14959.14959.5	controllerType=0 controllerNumber=1 scan=14959	66.1602
12538:4	1	K.AYDTEVHNVWATHAC[+57.021]VPTDPNPQEVELKN[+1768.640]VTENFNMWK.N	HexNAc(4)Hex(5)Fuc(1)	C[+57], N[+1769]	1563.93	4	6252.71	6252.71	0	0.1	30	Specific	482.83	481.08	264.81	3.59	1316	>sp|P2019|HIV1_gp120 glycoprotein OS=Human HIV1 GN=S PE=1 SV=1	1	HIV1-gp120-Trypsin-before-enrichment-glycoproteomics-R2.14549.14549.4	controllerType=0 controllerNumber=1 scan=14549	64.377
12598:5	1	K.AYDTEVHNVWATHAC[+57.021]VPTDPNPQEVELKN[+1647.613]VTENFNMWK.N	HexNAc(5)Hex(3)Fuc(1)	C[+57], N[+1648]	1226.94	5	6130.69	6131.68	-1	0.9	30	Specific	521.81	475.79	475.79	5.7	1316	>sp|P2019|HIV1_gp120 glycoprotein OS=Human HIV1 GN=S PE=1 SV=1	1	HIV1-gp120-Trypsin-before-enrichment-glycoproteomics-R2.14614.14614.3	controllerType=0 controllerNumber=1 scan=14614	64.6605
11694:5	1	K.AYDTEVHNVWATHAC[+57.021]VPTDPNPQEVELKN[+1768.640]VTENFNM[+15.995]WK.N	HexNAc(4)Hex(5)Fuc(1)	C[+57], M[+16], N[+1769]	1254.75	5	6269.72	6268.71	1	1.3	30	Specific	603.58	492.09	440.78	7.72	1316	>sp|P2019|HIV1_gp120 glycoprotein OS=Human HIV1 GN=S PE=1 SV=1	1	HIV1-gp120-Trypsin-before-enrichment-glycoproteomics-R2.13628.13628.5	controllerType=0 controllerNumber=1 scan=13628	60.373
12498:5	1	K.AYDTEVHNVWATHAC[+57.021]VPTDPNPQEVELKN[+2133.772]VTENFNMWK.N	HexNAc(5)Hex(6)Fuc(1)	C[+57], N[+2134]	1324.38	5	6617.86	6617.84	0	2.7	30	Specific	666.82	582.8	397.57	8.27	1316	>sp|P2019|HIV1_gp120 glycoprotein OS=Human HIV1 GN=S PE=1 SV=1	1	HIV1-gp120-Trypsin-before-enrichment-glycoproteomics-R2.14505.14505.3	controllerType=0 controllerNumber=1 scan=14505	64.1847
12569:5	1	K.AYDTEVHNVWATHAC[+57.021]VPTDPNPQEVELKN[+1809.666]VTENFNMWK.N	HexNAc(5)Hex(4)Fuc(1)	C[+57], N[+1810]	1259.55	5	6293.74	6293.74	0	1.2	30	Specific	673.59	467.51	467.51	8.72	1316	>sp|P2019|HIV1_gp120 glycoprotein OS=Human HIV1 GN=S PE=1 SV=1	1	HIV1-gp120-Trypsin-before-enrichment-glycoproteomics-R2.14583.14583.5	controllerType=0 controllerNumber=1 scan=14583	64.5228
12528:5	1	K.AYDTEVHNVWATHAC[+57.021]VPTDPNPQEVELKN[+1913.677]VTENFNMWK.N	HexNAc(4)Hex(5)NeuAc(1)	C[+57], N[+1914]	1280.56	5	6398.78	6397.75	1	4.5	30	Specific	686.36	549.39	453.42	7.64	1316	>sp|P2019|HIV1_gp120 glycoprotein OS=Human HIV1 GN=S PE=1 SV=1	1	HIV1-gp120-Trypsin-before-enrichment-glycoproteomics-R2.14538.14538.5	controllerType=0 controllerNumber=1 scan=14538	64.3291
12943:4	1	K.AYDTEVHNVWATHAC[+57.021]VPTDPNPQEVELKN[+1897.682]VTENFNMWK.N	HexNAc(4)Hex(4)Fuc(1)NeuAc(1)	C[+57], N[+1898]	1596.2	4	6381.77	6381.75	0	2.4	30	Specific	715.71	572.35	572.35	9.11	1316	>sp|P2019|HIV1_gp120 glycoprotein OS=Human HIV1 GN=S PE=1 SV=1	1	HIV1-gp120-Trypsin-before-enrichment-glycoproteomics-R2.14991.14991.4	controllerType=0 controllerNumber=1 scan=14991	66.2992
12512:5	1	K.AYDTEVHNVWATHAC[+57.021]VPTDPNPQEVELKN[+2141.788]VTENFNMWK.N	HexNAc(6)Hex(3)Fuc(1)NeuAc(1)	C[+57], N[+2142]	1326.18	5	6626.88	6625.86	1	3.3	30	Specific	742.33	576.08	576.08	9.27	1316	>sp|P2019|HIV1_gp120 glycoprotein OS=Human HIV1 GN=S PE=1 SV=1	1	HIV1-gp120-Trypsin-before-enrichment-glycoproteomics-R2.14521.14521.5	controllerType=0 controllerNumber=1 scan=14521	64.2523
13267:5	1	K.AYDTEVHNVWATHAC[+57.021]VPTDPNPQEVELKN[+2350.830]VTENFNMWK.N	HexNAc(4)Hex(5)Fuc(1)NeuAc(2)	C[+57], N[+2351]	1367.59	5	6833.91	6834.9	-1	2	30	Specific	801.94	532.04	144.47	11.72	1316	>sp|P2019|HIV1_gp120 glycoprotein OS=Human HIV1 GN=S PE=1 SV=1	1	HIV1-gp120-Trypsin-before-enrichment-glycoproteomics-R2.15344.15344.5	controllerType=0 controllerNumber=1 scan=15344	67.8358
12513:5	1	K.AYDTEVHNVWATHAC[+57.021]VPTDPNPQEVELKN[+1954.704]VTENFNMWK.N	HexNAc(5)Hex(4)NeuAc(1)	C[+57], N[+1955]	1288.77	5	6439.8	6438.77	1	3.2	30	Specific	815.61	679.24	514.47	11.27	1316	>sp|P2019|HIV1_gp120 glycoprotein OS=Human HIV1 GN=S PE=1 SV=1	1	HIV1-gp120-Trypsin-before-enrichment-glycoproteomics-R2.14522.14522.5	controllerType=0 controllerNumber=1 scan=14522	64.257
12574:5	1	K.AYDTEVHNVWATHAC[+57.021]VPTDPNPQEVELKN[+1647.613]VTENFNMWK.N	HexNAc(5)Hex(3)Fuc(1)	C[+57], N[+1648]	1227.14	5	6131.68	6131.68	0	0	30	Specific	863.06	619.13	619.13	12.05	1316	>sp|P2019|HIV1_gp120 glycoprotein OS=Human HIV1 GN=S PE=1 SV=1	1	HIV1-gp120-Trypsin-before-enrichment-glycoproteomics-R2.14588.14588.5	controllerType=0 controllerNumber=1 scan=14588	64.5458
11104:5	1	K.AYDTEVHNVWATHAC[+57.021]VPTDPNPQEVELKN[+1809.666]VTENFNMWK.N	HexNAc(5)Hex(4)Fuc(1)	C[+57], N[+1810]	1259.35	5	6292.73	6293.74	-1	-0.2	30	Specific	201.97	201.97	201.97	1.11	1302	>sp|P2019|HIV1_gp120 glycoprotein OS=Human HIV1 GN=S PE=1 SV=1	1	HIV1-gp120-Trypsin-before-enrichment-glycoproteomics-R3.12985.12985.3	controllerType=0 controllerNumber=1 scan=12985	57.6504
11634:5	1	K.AYDTEVHNVWATHAC[+57.021]VPTDPNPQEVELKN[+2141.788]VTENFNMWK.N	HexNAc(6)Hex(3)Fuc(1)NeuAc(1)	C[+57], N[+2142]	1326.18	5	6626.87	6625.86	1	0.6	30	Specific	203.18	203.18	203.18	2.13	1302	>sp|P2019|HIV1_gp120 glycoprotein OS=Human HIV1 GN=S PE=1 SV=1	1	HIV1-gp120-Trypsin-before-enrichment-glycoproteomics-R3.13562.13562.5	controllerType=0 controllerNumber=1 scan=13562	60.134
11692:5	1	K.AYDTEVHNVWATHAC[+57.021]VPTDPNPQEVELKN[+1930.692]VTENFNM[+15.995]WK.N	HexNAc(4)Hex(6)Fuc(1)	C[+57], M[+16], N[+1931]	1286.75	5	6429.72	6430.76	-1	-4.9	30	Specific	205.21	205.21	20.86	1.47	1302	>sp|P2019|HIV1_gp120 glycoprotein OS=Human HIV1 GN=S PE=1 SV=1	1	HIV1-gp120-Trypsin-before-enrichment-glycoproteomics-R3.13626.13626.5	controllerType=0 controllerNumber=1 scan=13626	60.4064
11653:5	1	K.AYDTEVHNVWATHAC[+57.021]VPTDPNPQEVELKN[+1768.640]VTENFNM[+15.995]WK.N	HexNAc(4)Hex(5)Fuc(1)	C[+57], M[+16], N[+1769]	1254.75	5	6269.71	6268.71	1	0.8	30	Specific	207.57	199.02	199.02	2.13	1302	>sp|P2019|HIV1_gp120 glycoprotein OS=Human HIV1 GN=S PE=1 SV=1	1	HIV1-gp120-Trypsin-before-enrichment-glycoproteomics-R3.13583.13583.5	controllerType=0 controllerNumber=1 scan=13583	60.2217
13025:6	1	K.AYDTEVHNVWATHAC[+57.021]VPTDPNPQEVELKN[+3704.312]VTENFNM[+15.995]WK.N	HexNAc(7)Hex(6)Fuc(1)NeuAc(4)	C[+57], M[+16], N[+3704]	1368.24	6	8204.39	8204.38	0	1.8	30	Specific	208.27	208.27	208.27	2.28	1302	>sp|P2019|HIV1_gp120 glycoprotein OS=Human HIV1 GN=S PE=1 SV=1	1	HIV1-gp120-Trypsin-before-enrichment-glycoproteomics-R3.15080.15080.6	controllerType=0 controllerNumber=1 scan=15080	66.7486
11679:5	1	K.AYDTEVHNVWATHAC[+57.021]VPTDPNPQEVELKN[+2141.788]VTENFNM[+15.995]WK.N	HexNAc(6)Hex(3)Fuc(1)NeuAc(1)	C[+57], M[+16], N[+2142]	1329.38	5	6642.87	6641.85	1	1.4	30	Specific	214.46	214.46	8.91	2.29	1302	>sp|P2019|HIV1_gp120 glycoprotein OS=Human HIV1 GN=S PE=1 SV=1	1	HIV1-gp120-Trypsin-before-enrichment-glycoproteomics-R3.13612.13612.5	controllerType=0 controllerNumber=1 scan=13612	60.3461
11482:5	1	K.AYDTEVHNVWATHAC[+57.021]VPTDPNPQEVELKN[+2157.783]VTENFNM[+15.995]WK.N	HexNAc(6)Hex(4)NeuAc(1)	C[+57], M[+16], N[+2158]	1332.38	5	6657.86	6657.85	0	1.7	30	Specific	223.87	223.87	56.27	2.2	1302	>sp|P2019|HIV1_gp120 glycoprotein OS=Human HIV1 GN=S PE=1 SV=1	1	HIV1-gp120-Trypsin-before-enrichment-glycoproteomics-R3.13397.13397.5	controllerType=0 controllerNumber=1 scan=13397	59.4084
11145:5	1	K.AYDTEVHNVWATHAC[+57.021]VPTDPNPQEVELKN[+1501.555]VTENFNMWK.N	HexNAc(5)Hex(3)	C[+57], N[+1502]	1197.93	5	5985.63	5985.63	0	0.4	30	Specific	227.29	227.29	227.29	2.13	1302	>sp|P2019|HIV1_gp120 glycoprotein OS=Human HIV1 GN=S PE=1 SV=1	1	HIV1-gp120-Trypsin-before-enrichment-glycoproteomics-R3.13029.13029.5	controllerType=0 controllerNumber=1 scan=13029	57.8293
11080:6	1	K.AYDTEVHNVWATHAC[+57.021]VPTDPNPQEVELKN[+1866.688]VTENFNMWK.N	HexNAc(6)Hex(4)	C[+57], N[+1867]	1059.3	6	6350.76	6350.76	0	0.5	30	Specific	232.81	232.81	14.59	2.18	1302	>sp|P2019|HIV1_gp120 glycoprotein OS=Human HIV1 GN=S PE=1 SV=1	1	HIV1-gp120-Trypsin-before-enrichment-glycoproteomics-R3.12959.12959.6	controllerType=0 controllerNumber=1 scan=12959	57.5456
11119:5	1	K.AYDTEVHNVWATHAC[+57.021]VPTDPNPQEVELKN[+2053.772]VTENFNMWK.N	HexNAc(7)Hex(3)Fuc(1)	C[+57], N[+2054]	1308.18	5	6536.85	6537.84	-1	2.1	30	Specific	233.25	233.25	233.25	1.18	1302	>sp|P2019|HIV1_gp120 glycoprotein OS=Human HIV1 GN=S PE=1 SV=1	1	HIV1-gp120-Trypsin-before-enrichment-glycoproteomics-R3.13001.13001.2	controllerType=0 controllerNumber=1 scan=13001	57.7174
12712:6	1	K.AYDTEVHNVWATHAC[+57.021]VPTDPNPQEVELKN[+3048.084]VTENFNM[+15.995]WK.N	HexNAc(6)Hex(5)Fuc(1)NeuAc(3)	C[+57], M[+16], N[+3048]	1259.03	6	7549.16	7548.15	1	0.3	30	Specific	233.3	233.3	233.3	2.18	1302	>sp|P2019|HIV1_gp120 glycoprotein OS=Human HIV1 GN=S PE=1 SV=1	1	HIV1-gp120-Trypsin-before-enrichment-glycoproteomics-R3.14738.14738.6	controllerType=0 controllerNumber=1 scan=14738	65.2581
11034:6	1	K.AYDTEVHNVWATHAC[+57.021]VPTDPNPQEVELKN[+2157.783]VTENFNMWK.N	HexNAc(6)Hex(4)NeuAc(1)	C[+57], N[+2158]	1107.82	6	6641.88	6641.85	0	4.5	30	Specific	235.12	235.12	1.08	1.62	1302	>sp|P2019|HIV1_gp120 glycoprotein OS=Human HIV1 GN=S PE=1 SV=1	1	HIV1-gp120-Trypsin-before-enrichment-glycoproteomics-R3.12909.12909.6	controllerType=0 controllerNumber=1 scan=12909	57.3331
11043:5	1	K.AYDTEVHNVWATHAC[+57.021]VPTDPNPQEVELKN[+2012.745]VTENFNMWK.N	HexNAc(6)Hex(4)Fuc(1)	C[+57], N[+2013]	1300.17	5	6496.83	6496.82	0	2.4	30	Specific	238.79	238.79	238.79	1.25	1302	>sp|P2019|HIV1_gp120 glycoprotein OS=Human HIV1 GN=S PE=1 SV=1	1	HIV1-gp120-Trypsin-before-enrichment-glycoproteomics-R3.12919.12919.5	controllerType=0 controllerNumber=1 scan=12919	57.3745
11066:5	1	K.AYDTEVHNVWATHAC[+57.021]VPTDPNPQEVELKN[+1907.714]VTENFNMWK.N	HexNAc(7)Hex(3)	C[+57], N[+1908]	1278.96	5	6390.79	6391.79	-1	1.4	30	Specific	239.18	239.18	239.18	0.76	1302	>sp|P2019|HIV1_gp120 glycoprotein OS=Human HIV1 GN=S PE=1 SV=1	1	HIV1-gp120-Trypsin-before-enrichment-glycoproteomics-R3.12944.12944.5	controllerType=0 controllerNumber=1 scan=12944	57.4838
11026:5	1	K.AYDTEVHNVWATHAC[+57.021]VPTDPNPQEVELKN[+2215.825]VTENFNMWK.N	HexNAc(7)Hex(4)Fuc(1)	C[+57], N[+2216]	1340.59	5	6698.9	6699.9	-1	0.8	30	Specific	245.57	245.57	245.57	2.07	1302	>sp|P2019|HIV1_gp120 glycoprotein OS=Human HIV1 GN=S PE=1 SV=1	1	HIV1-gp120-Trypsin-before-enrichment-glycoproteomics-R3.12900.12900.5	controllerType=0 controllerNumber=1 scan=12900	57.2947
11096:6	1	K.AYDTEVHNVWATHAC[+57.021]VPTDPNPQEVELKN[+1663.608]VTENFNMWK.N	HexNAc(5)Hex(4)	C[+57], N[+1664]	1025.62	6	6148.69	6147.68	1	0.9	30	Specific	246.97	246.97	29.96	2.59	1302	>sp|P2019|HIV1_gp120 glycoprotein OS=Human HIV1 GN=S PE=1 SV=1	1	HIV1-gp120-Trypsin-before-enrichment-glycoproteomics-R3.12976.12976.3	controllerType=0 controllerNumber=1 scan=12976	57.6177
11127:6	1	K.AYDTEVHNVWATHAC[+57.021]VPTDPNPQEVELKN[+1866.688]VTENFNMWK.N	HexNAc(6)Hex(4)	C[+57], N[+1867]	1059.3	6	6350.76	6350.76	0	0.3	30	Specific	251.49	251.49	3.55	2.44	1302	>sp|P2019|HIV1_gp120 glycoprotein OS=Human HIV1 GN=S PE=1 SV=1	1	HIV1-gp120-Trypsin-before-enrichment-glycoproteomics-R3.13010.13010.3	controllerType=0 controllerNumber=1 scan=13010	57.7507
12715:6	1	K.AYDTEVHNVWATHAC[+57.021]VPTDPNPQEVELKN[+3048.084]VTENFNM[+15.995]WK.N	HexNAc(6)Hex(5)Fuc(1)NeuAc(3)	C[+57], M[+16], N[+3048]	1258.87	6	7548.17	7548.15	0	2.8	30	Specific	254.82	254.82	254.82	2.24	1302	>sp|P2019|HIV1_gp120 glycoprotein OS=Human HIV1 GN=S PE=1 SV=1	1	HIV1-gp120-Trypsin-before-enrichment-glycoproteomics-R3.14742.14742.6	controllerType=0 controllerNumber=1 scan=14742	65.273
11092:5	1	K.AYDTEVHNVWATHAC[+57.021]VPTDPNPQEVELKN[+2012.745]VTENFNM[+15.995]WK.N	HexNAc(6)Hex(4)Fuc(1)	C[+57], M[+16], N[+2013]	1303.37	5	6512.83	6512.81	0	3.2	30	Specific	256	256	3.62	2.23	1302	>sp|P2019|HIV1_gp120 glycoprotein OS=Human HIV1 GN=S PE=1 SV=1	1	HIV1-gp120-Trypsin-before-enrichment-glycoproteomics-R3.12972.12972.5	controllerType=0 controllerNumber=1 scan=12972	57.6003
11030:6	1	K.AYDTEVHNVWATHAC[+57.021]VPTDPNPQEVELKN[+1954.704]VTENFNM[+15.995]WK.N	HexNAc(5)Hex(4)NeuAc(1)	C[+57], M[+16], N[+1955]	1076.81	6	6455.8	6454.77	1	4.5	30	Specific	257.02	257.02	40.26	2.11	1302	>sp|P2019|HIV1_gp120 glycoprotein OS=Human HIV1 GN=S PE=1 SV=1	1	HIV1-gp120-Trypsin-before-enrichment-glycoproteomics-R3.12904.12904.6	controllerType=0 controllerNumber=1 scan=12904	57.3131
11626:5	1	K.AYDTEVHNVWATHAC[+57.021]VPTDPNPQEVELKN[+2481.889]VTENFNMWK.N	HexNAc(6)Hex(6)NeuAc(1)	C[+57], N[+2482]	1394	5	6965.97	6965.96	0	1.2	30	Specific	257.53	257.53	6.35	2.47	1302	>sp|P2019|HIV1_gp120 glycoprotein OS=Human HIV1 GN=S PE=1 SV=1	1	HIV1-gp120-Trypsin-before-enrichment-glycoproteomics-R3.13554.13554.5	controllerType=0 controllerNumber=1 scan=13554	60.0971
11146:5	1	K.AYDTEVHNVWATHAC[+57.021]VPTDPNPQEVELKN[+1704.635]VTENFNMWK.N	HexNAc(6)Hex(3)	C[+57], N[+1705]	1238.55	5	6188.71	6188.71	0	0.1	30	Specific	258.62	258.62	258.62	2.1	1302	>sp|P2019|HIV1_gp120 glycoprotein OS=Human HIV1 GN=S PE=1 SV=1	1	HIV1-gp120-Trypsin-before-enrichment-glycoproteomics-R3.13030.13030.5	controllerType=0 controllerNumber=1 scan=13030	57.8333
11149:6	1	K.AYDTEVHNVWATHAC[+57.021]VPTDPNPQEVELKN[+1647.613]VTENFNM[+15.995]WK.N	HexNAc(5)Hex(3)Fuc(1)	C[+57], M[+16], N[+1648]	1025.45	6	6147.68	6147.68	0	0.7	30	Specific	260.37	260.37	4.83	2.15	1302	>sp|P2019|HIV1_gp120 glycoprotein OS=Human HIV1 GN=S PE=1 SV=1	1	HIV1-gp120-Trypsin-before-enrichment-glycoproteomics-R3.13034.13034.6	controllerType=0 controllerNumber=1 scan=13034	57.8463
11694:5	1	K.AYDTEVHNVWATHAC[+57.021]VPTDPNPQEVELKN[+2116.756]VTENFNMWK.N	HexNAc(5)Hex(5)NeuAc(1)	C[+57], N[+2117]	1321.18	5	6601.85	6600.83	1	3.1	30	Specific	262.17	262.17	15.45	2.17	1302	>sp|P2019|HIV1_gp120 glycoprotein OS=Human HIV1 GN=S PE=1 SV=1	1	HIV1-gp120-Trypsin-before-enrichment-glycoproteomics-R3.13628.13628.5	controllerType=0 controllerNumber=1 scan=13628	60.4152
11138:6	1	K.AYDTEVHNVWATHAC[+57.021]VPTDPNPQEVELKN[+1501.555]VTENFNMWK.N	HexNAc(5)Hex(3)	C[+57], N[+1502]	998.444	6	5985.63	5985.63	0	0.4	30	Specific	263.09	263.09	263.09	2.15	1302	>sp|P2019|HIV1_gp120 glycoprotein OS=Human HIV1 GN=S PE=1 SV=1	1	HIV1-gp120-Trypsin-before-enrichment-glycoproteomics-R3.13022.13022.6	controllerType=0 controllerNumber=1 scan=13022	57.797
12892:4	1	K.AYDTEVHNVWATHAC[+57.021]VPTDPNPQEVELKN[+2100.761]VTENFNMWK.N	HexNAc(5)Hex(4)Fuc(1)NeuAc(1)	C[+57], N[+2101]	1647.22	4	6585.85	6584.83	1	2.3	30	Specific	263.8	235.7	235.7	2.77	1302	>sp|P2019|HIV1_gp120 glycoprotein OS=Human HIV1 GN=S PE=1 SV=1	1	HIV1-gp120-Trypsin-before-enrichment-glycoproteomics-R3.14935.14935.4	controllerType=0 controllerNumber=1 scan=14935	66.1106
11712:5	1	K.AYDTEVHNVWATHAC[+57.021]VPTDPNPQEVELKN[+2157.783]VTENFNMWK.N	HexNAc(6)Hex(4)NeuAc(1)	C[+57], N[+2158]	1329.18	5	6641.87	6641.85	0	3	30	Specific	266.71	266.71	28.72	2.17	1302	>sp|P2019|HIV1_gp120 glycoprotein OS=Human HIV1 GN=S PE=1 SV=1	1	HIV1-gp120-Trypsin-before-enrichment-glycoproteomics-R3.13648.13648.5	controllerType=0 controllerNumber=1 scan=13648	60.5011
11028:6	1	K.AYDTEVHNVWATHAC[+57.021]VPTDPNPQEVELKN[+2174.798]VTENFNMWK.N	HexNAc(6)Hex(5)Fuc(1)	C[+57], N[+2175]	1110.65	6	6658.88	6658.87	0	1.3	30	Specific	269.86	269.86	1.24	2.59	1302	>sp|P2019|HIV1_gp120 glycoprotein OS=Human HIV1 GN=S PE=1 SV=1	1	HIV1-gp120-Trypsin-before-enrichment-glycoproteomics-R3.12902.12902.6	controllerType=0 controllerNumber=1 scan=12902	57.3039
11070:6	1	K.AYDTEVHNVWATHAC[+57.021]VPTDPNPQEVELKN[+1954.704]VTENFNM[+15.995]WK.N	HexNAc(5)Hex(4)NeuAc(1)	C[+57], M[+16], N[+1955]	1076.64	6	6454.8	6454.77	0	4.9	30	Specific	272.74	272.74	3.57	2.11	1302	>sp|P2019|HIV1_gp120 glycoprotein OS=Human HIV1 GN=S PE=1 SV=1	1	HIV1-gp120-Trypsin-before-enrichment-glycoproteomics-R3.12948.12948.6	controllerType=0 controllerNumber=1 scan=12948	57.4985
11079:5	1	K.AYDTEVHNVWATHAC[+57.021]VPTDPNPQEVELKN[+1850.693]VTENFNMWK.N	HexNAc(6)Hex(3)Fuc(1)	C[+57], N[+1851]	1267.56	5	6333.76	6334.76	-1	0.5	30	Specific	275.28	270.13	270.13	2.07	1302	>sp|P2019|HIV1_gp120 glycoprotein OS=Human HIV1 GN=S PE=1 SV=1	1	HIV1-gp120-Trypsin-before-enrichment-glycoproteomics-R3.12958.12958.5	controllerType=0 controllerNumber=1 scan=12958	57.541
11583:6	1	K.AYDTEVHNVWATHAC[+57.021]VPTDPNPQEVELKN[+2141.788]VTENFNM[+15.995]WK.N	HexNAc(6)Hex(3)Fuc(1)NeuAc(1)	C[+57], M[+16], N[+2142]	1107.82	6	6641.86	6641.85	0	0.8	30	Specific	280.63	280.63	0.09	2.51	1302	>sp|P2019|HIV1_gp120 glycoprotein OS=Human HIV1 GN=S PE=1 SV=1	1	HIV1-gp120-Trypsin-before-enrichment-glycoproteomics-R3.13507.13507.6	controllerType=0 controllerNumber=1 scan=13507	59.8922
11163:5	1	K.AYDTEVHNVWATHAC[+57.021]VPTDPNPQEVELKN[+1663.608]VTENFNMWK.N	HexNAc(5)Hex(4)	C[+57], N[+1664]	1230.34	5	6147.69	6147.68	0	1.2	30	Specific	288.67	288.67	8.09	2.21	1302	>sp|P2019|HIV1_gp120 glycoprotein OS=Human HIV1 GN=S PE=1 SV=1	1	HIV1-gp120-Trypsin-before-enrichment-glycoproteomics-R3.13049.13049.5	controllerType=0 controllerNumber=1 scan=13049	57.9044
11052:6	1	K.AYDTEVHNVWATHAC[+57.021]VPTDPNPQEVELKN[+1907.714]VTENFNMWK.N	HexNAc(7)Hex(3)	C[+57], N[+1908]	1066.14	6	6391.8	6391.79	0	1.7	30	Specific	289.53	289.53	289.53	2.29	1302	>sp|P2019|HIV1_gp120 glycoprotein OS=Human HIV1 GN=S PE=1 SV=1	1	HIV1-gp120-Trypsin-before-enrichment-glycoproteomics-R3.12928.12928.6	controllerType=0 controllerNumber=1 scan=12928	57.4167
11037:6	1	K.AYDTEVHNVWATHAC[+57.021]VPTDPNPQEVELKN[+1907.714]VTENFNMWK.N	HexNAc(7)Hex(3)	C[+57], N[+1908]	1065.97	6	6390.79	6391.79	-1	1.2	30	Specific	293.46	293.46	293.46	2.05	1302	>sp|P2019|HIV1_gp120 glycoprotein OS=Human HIV1 GN=S PE=1 SV=1	1	HIV1-gp120-Trypsin-before-enrichment-glycoproteomics-R3.12912.12912.6	controllerType=0 controllerNumber=1 scan=12912	57.3459
11082:5	1	K.AYDTEVHNVWATHAC[+57.021]VPTDPNPQEVELKN[+1704.635]VTENFNMWK.N	HexNAc(6)Hex(3)	C[+57], N[+1705]	1238.55	5	6188.71	6188.71	0	1.1	30	Specific	297.39	293.52	293.52	2.54	1302	>sp|P2019|HIV1_gp120 glycoprotein OS=Human HIV1 GN=S PE=1 SV=1	1	HIV1-gp120-Trypsin-before-enrichment-glycoproteomics-R3.12961.12961.5	controllerType=0 controllerNumber=1 scan=12961	57.5548
11010:5	1	K.AYDTEVHNVWATHAC[+57.021]VPTDPNPQEVELKN[+2174.798]VTENFNM[+15.995]WK.N	HexNAc(6)Hex(5)Fuc(1)	C[+57], M[+16], N[+2175]	1335.78	5	6674.88	6674.86	0	2.2	30	Specific	298.35	298.35	14.1	2.22	1302	>sp|P2019|HIV1_gp120 glycoprotein OS=Human HIV1 GN=S PE=1 SV=1	1	HIV1-gp120-Trypsin-before-enrichment-glycoproteomics-R3.12883.12883.5	controllerType=0 controllerNumber=1 scan=12883	57.2184
11078:5	1	K.AYDTEVHNVWATHAC[+57.021]VPTDPNPQEVELKN[+1866.688]VTENFNMWK.N	HexNAc(6)Hex(4)	C[+57], N[+1867]	1271.16	5	6351.77	6350.76	1	0.9	30	Specific	299.28	299.28	14.81	2.4	1302	>sp|P2019|HIV1_gp120 glycoprotein OS=Human HIV1 GN=S PE=1 SV=1	1	HIV1-gp120-Trypsin-before-enrichment-glycoproteomics-R3.12957.12957.5	controllerType=0 controllerNumber=1 scan=12957	57.5361
12104:5	1	K.AYDTEVHNVWATHAC[+57.021]VPTDPNPQEVELKN[+2772.984]VTENFNMWK.N	HexNAc(6)Hex(6)NeuAc(2)	C[+57], N[+2773]	1452.42	5	7258.07	7257.06	1	1.6	30	Specific	301.94	301.94	12.98	2.69	1302	>sp|P2019|HIV1_gp120 glycoprotein OS=Human HIV1 GN=S PE=1 SV=1	1	HIV1-gp120-Trypsin-before-enrichment-glycoproteomics-R3.14076.14076.5	controllerType=0 controllerNumber=1 scan=14076	62.3906
11125:5	1	K.AYDTEVHNVWATHAC[+57.021]VPTDPNPQEVELKN[+1501.555]VTENFNMWK.N	HexNAc(5)Hex(3)	C[+57], N[+1502]	1197.93	5	5985.63	5985.63	0	-0.1	30	Specific	302.05	302.05	302.05	2.4	1302	>sp|P2019|HIV1_gp120 glycoprotein OS=Human HIV1 GN=S PE=1 SV=1	1	HIV1-gp120-Trypsin-before-enrichment-glycoproteomics-R3.13008.13008.5	controllerType=0 controllerNumber=1 scan=13008	57.7432
11558:6	1	K.AYDTEVHNVWATHAC[+57.021]VPTDPNPQEVELKN[+2481.889]VTENFNMWK.N	HexNAc(6)Hex(6)NeuAc(1)	C[+57], N[+2482]	1161.83	6	6965.97	6965.96	0	1.4	30	Specific	303.42	303.42	25.86	2.68	1302	>sp|P2019|HIV1_gp120 glycoprotein OS=Human HIV1 GN=S PE=1 SV=1	1	HIV1-gp120-Trypsin-before-enrichment-glycoproteomics-R3.13480.13480.6	controllerType=0 controllerNumber=1 scan=13480	59.7727
11129:6	1	K.AYDTEVHNVWATHAC[+57.021]VPTDPNPQEVELKN[+1825.661]VTENFNMWK.N	HexNAc(5)Hex(5)	C[+57], N[+1826]	1052.29	6	6308.73	6309.73	-1	0.5	30	Specific	306.14	306.14	28.09	1.66	1302	>sp|P2019|HIV1_gp120 glycoprotein OS=Human HIV1 GN=S PE=1 SV=1	1	HIV1-gp120-Trypsin-before-enrichment-glycoproteomics-R3.13012.13012.3	controllerType=0 controllerNumber=1 scan=13012	57.7564
11083:6	1	K.AYDTEVHNVWATHAC[+57.021]VPTDPNPQEVELKN[+1809.666]VTENFNMWK.N	HexNAc(5)Hex(4)Fuc(1)	C[+57], N[+1810]	1049.96	6	6294.73	6293.74	1	-1.3	30	Specific	307.63	307.63	307.63	2.56	1302	>sp|P2019|HIV1_gp120 glycoprotein OS=Human HIV1 GN=S PE=1 SV=1	1	HIV1-gp120-Trypsin-before-enrichment-glycoproteomics-R3.12962.12962.2	controllerType=0 controllerNumber=1 scan=12962	57.5594
11682:5	1	K.AYDTEVHNVWATHAC[+57.021]VPTDPNPQEVELKN[+2245.799]VTENFNM[+15.995]WK.N	HexNAc(5)Hex(4)NeuAc(2)	C[+57], M[+16], N[+2246]	1350.19	5	6746.9	6745.86	1	5.3	30	Specific	310.78	310.78	69.27	2.15	1302	>sp|P2019|HIV1_gp120 glycoprotein OS=Human HIV1 GN=S PE=1 SV=1	1	HIV1-gp120-Trypsin-before-enrichment-glycoproteomics-R3.13615.13615.5	controllerType=0 controllerNumber=1 scan=13615	60.3584
11613:5	1	K.AYDTEVHNVWATHAC[+57.021]VPTDPNPQEVELKN[+2116.756]VTENFNMWK.N	HexNAc(5)Hex(5)NeuAc(1)	C[+57], N[+2117]	1320.97	5	6600.84	6600.83	0	2	30	Specific	314.62	314.62	19.99	2.69	1302	>sp|P2019|HIV1_gp120 glycoprotein OS=Human HIV1 GN=S PE=1 SV=1	1	HIV1-gp120-Trypsin-before-enrichment-glycoproteomics-R3.13540.13540.5	controllerType=0 controllerNumber=1 scan=13540	60.0351
11054:5	1	K.AYDTEVHNVWATHAC[+57.021]VPTDPNPQEVELKN[+1809.666]VTENFNM[+15.995]WK.N	HexNAc(5)Hex(4)Fuc(1)	C[+57], M[+16], N[+1810]	1262.75	5	6309.73	6309.73	0	0.1	30	Specific	315.82	315.82	18.67	2.4	1302	>sp|P2019|HIV1_gp120 glycoprotein OS=Human HIV1 GN=S PE=1 SV=1	1	HIV1-gp120-Trypsin-before-enrichment-glycoproteomics-R3.12931.12931.5	controllerType=0 controllerNumber=1 scan=12931	57.427
11561:5	1	K.AYDTEVHNVWATHAC[+57.021]VPTDPNPQEVELKN[+2116.756]VTENFNMWK.N	HexNAc(5)Hex(5)NeuAc(1)	C[+57], N[+2117]	1320.97	5	6600.85	6600.83	0	2.8	30	Specific	319.86	319.86	20.49	2.31	1302	>sp|P2019|HIV1_gp120 glycoprotein OS=Human HIV1 GN=S PE=1 SV=1	1	HIV1-gp120-Trypsin-before-enrichment-glycoproteomics-R3.13483.13483.5	controllerType=0 controllerNumber=1 scan=13483	59.7875
12170:5	1	K.AYDTEVHNVWATHAC[+57.021]VPTDPNPQEVELKN[+2407.852]VTENFNMWK.N	HexNAc(5)Hex(5)NeuAc(2)	C[+57], N[+2408]	1379.19	5	6891.93	6891.92	0	0.9	30	Specific	325.26	325.26	27.93	2.88	1302	>sp|P2019|HIV1_gp120 glycoprotein OS=Human HIV1 GN=S PE=1 SV=1	1	HIV1-gp120-Trypsin-before-enrichment-glycoproteomics-R3.14148.14148.5	controllerType=0 controllerNumber=1 scan=14148	62.7056
11635:5	1	K.AYDTEVHNVWATHAC[+57.021]VPTDPNPQEVELKN[+2262.814]VTENFNMWK.N	HexNAc(5)Hex(5)Fuc(1)NeuAc(1)	C[+57], N[+2263]	1350.18	5	6746.89	6746.89	0	0	30	Specific	325.6	325.6	30.87	2.97	1302	>sp|P2019|HIV1_gp120 glycoprotein OS=Human HIV1 GN=S PE=1 SV=1	1	HIV1-gp120-Trypsin-before-enrichment-glycoproteomics-R3.13564.13564.5	controllerType=0 controllerNumber=1 scan=13564	60.1396
11101:5	1	K.AYDTEVHNVWATHAC[+57.021]VPTDPNPQEVELKN[+1663.608]VTENFNMWK.N	HexNAc(5)Hex(4)	C[+57], N[+1664]	1230.14	5	6146.68	6147.68	-1	0.6	30	Specific	331.85	331.85	37.93	2.16	1302	>sp|P2019|HIV1_gp120 glycoprotein OS=Human HIV1 GN=S PE=1 SV=1	1	HIV1-gp120-Trypsin-before-enrichment-glycoproteomics-R3.12982.12982.5	controllerType=0 controllerNumber=1 scan=12982	57.6408
11047:5	1	K.AYDTEVHNVWATHAC[+57.021]VPTDPNPQEVELKN[+1663.608]VTENFNMWK.N	HexNAc(5)Hex(4)	C[+57], N[+1664]	1230.34	5	6147.69	6147.68	0	2.1	30	Specific	343.82	343.82	23.91	2.32	1302	>sp|P2019|HIV1_gp120 glycoprotein OS=Human HIV1 GN=S PE=1 SV=1	1	HIV1-gp120-Trypsin-before-enrichment-glycoproteomics-R3.12923.12923.5	controllerType=0 controllerNumber=1 scan=12923	57.3937
11065:5	1	K.AYDTEVHNVWATHAC[+57.021]VPTDPNPQEVELKN[+2157.783]VTENFNMWK.N	HexNAc(6)Hex(4)NeuAc(1)	C[+57], N[+2158]	1329.38	5	6642.87	6641.85	1	1.7	30	Specific	345.95	345.95	10.28	2.72	1302	>sp|P2019|HIV1_gp120 glycoprotein OS=Human HIV1 GN=S PE=1 SV=1	1	HIV1-gp120-Trypsin-before-enrichment-glycoproteomics-R3.12943.12943.5	controllerType=0 controllerNumber=1 scan=12943	57.4793
11016:5	1	K.AYDTEVHNVWATHAC[+57.021]VPTDPNPQEVELKN[+2157.783]VTENFNM[+15.995]WK.N	HexNAc(6)Hex(4)NeuAc(1)	C[+57], M[+16], N[+2158]	1332.58	5	6658.87	6657.85	1	2.2	30	Specific	352.13	352.13	70.65	2.44	1302	>sp|P2019|HIV1_gp120 glycoprotein OS=Human HIV1 GN=S PE=1 SV=1	1	HIV1-gp120-Trypsin-before-enrichment-glycoproteomics-R3.12889.12889.5	controllerType=0 controllerNumber=1 scan=12889	57.247
11615:5	1	K.AYDTEVHNVWATHAC[+57.021]VPTDPNPQEVELKN[+2141.788]VTENFNM[+15.995]WK.N	HexNAc(6)Hex(3)Fuc(1)NeuAc(1)	C[+57], M[+16], N[+2142]	1329.18	5	6641.86	6641.85	0	1.6	30	Specific	353.36	353.36	43.96	3.16	1302	>sp|P2019|HIV1_gp120 glycoprotein OS=Human HIV1 GN=S PE=1 SV=1	1	HIV1-gp120-Trypsin-before-enrichment-glycoproteomics-R3.13542.13542.5	controllerType=0 controllerNumber=1 scan=13542	60.0447
11108:6	1	K.AYDTEVHNVWATHAC[+57.021]VPTDPNPQEVELKN[+1704.635]VTENFNMWK.N	HexNAc(6)Hex(3)	C[+57], N[+1705]	1032.46	6	6189.71	6188.71	1	-0.5	30	Specific	360.83	360.83	360.83	3.64	1302	>sp|P2019|HIV1_gp120 glycoprotein OS=Human HIV1 GN=S PE=1 SV=1	1	HIV1-gp120-Trypsin-before-enrichment-glycoproteomics-R3.12989.12989.3	controllerType=0 controllerNumber=1 scan=12989	57.6678
11616:5	1	K.AYDTEVHNVWATHAC[+57.021]VPTDPNPQEVELKN[+1954.704]VTENFNMWK.N	HexNAc(5)Hex(4)NeuAc(1)	C[+57], N[+1955]	1288.56	5	6438.79	6438.77	0	1.6	30	Specific	360.92	360.92	22.09	3.81	1302	>sp|P2019|HIV1_gp120 glycoprotein OS=Human HIV1 GN=S PE=1 SV=1	1	HIV1-gp120-Trypsin-before-enrichment-glycoproteomics-R3.13543.13543.5	controllerType=0 controllerNumber=1 scan=13543	60.0493
12515:5	1	K.AYDTEVHNVWATHAC[+57.021]VPTDPNPQEVELKN[+1971.719]VTENFNMWK.N	HexNAc(5)Hex(5)Fuc(1)	C[+57], N[+1972]	1291.97	5	6455.81	6455.79	0	3.6	30	Specific	379.09	331.24	331.24	3.7	1302	>sp|P2019|HIV1_gp120 glycoprotein OS=Human HIV1 GN=S PE=1 SV=1	1	HIV1-gp120-Trypsin-before-enrichment-glycoproteomics-R3.14524.14524.5	controllerType=0 controllerNumber=1 scan=14524	64.3294
11597:5	1	K.AYDTEVHNVWATHAC[+57.021]VPTDPNPQEVELKN[+1954.704]VTENFNMWK.N	HexNAc(5)Hex(4)NeuAc(1)	C[+57], N[+1955]	1288.56	5	6438.79	6438.77	0	2.4	30	Specific	379.24	379.24	7.47	3.09	1302	>sp|P2019|HIV1_gp120 glycoprotein OS=Human HIV1 GN=S PE=1 SV=1	1	HIV1-gp120-Trypsin-before-enrichment-glycoproteomics-R3.13522.13522.5	controllerType=0 controllerNumber=1 scan=13522	59.9584
12471:5	1	K.AYDTEVHNVWATHAC[+57.021]VPTDPNPQEVELKN[+2174.798]VTENFNMWK.N	HexNAc(6)Hex(5)Fuc(1)	C[+57], N[+2175]	1332.58	5	6658.86	6658.87	0	-1.4	30	Specific	379.54	371.44	271.35	4.96	1302	>sp|P2019|HIV1_gp120 glycoprotein OS=Human HIV1 GN=S PE=1 SV=1	1	HIV1-gp120-Trypsin-before-enrichment-glycoproteomics-R3.14476.14476.5	controllerType=0 controllerNumber=1 scan=14476	64.1189
11091:6	1	K.AYDTEVHNVWATHAC[+57.021]VPTDPNPQEVELKN[+1866.688]VTENFNMWK.N	HexNAc(6)Hex(4)	C[+57], N[+1867]	1059.3	6	6350.75	6350.76	0	-0.6	30	Specific	382.58	382.58	52.04	3.65	1302	>sp|P2019|HIV1_gp120 glycoprotein OS=Human HIV1 GN=S PE=1 SV=1	1	HIV1-gp120-Trypsin-before-enrichment-glycoproteomics-R3.12971.12971.2	controllerType=0 controllerNumber=1 scan=12971	57.5957
11142:4	1	K.AYDTEVHNVWATHAC[+57.021]VPTDPNPQEVELKN[+1501.555]VTENFNMWK.N	HexNAc(5)Hex(3)	C[+57], N[+1502]	1496.92	4	5984.66	5985.63	-1	5.9	30	Specific	395.8	395.8	395.8	2.23	1302	>sp|P2019|HIV1_gp120 glycoprotein OS=Human HIV1 GN=S PE=1 SV=1	1	HIV1-gp120-Trypsin-before-enrichment-glycoproteomics-R3.13026.13026.2	controllerType=0 controllerNumber=1 scan=13026	57.8154
12501:4	1	K.AYDTEVHNVWATHAC[+57.021]VPTDPNPQEVELKN[+1768.640]VTENFNMWK.N	HexNAc(4)Hex(5)Fuc(1)	C[+57], N[+1769]	1563.94	4	6252.74	6252.71	0	4.2	30	Specific	410.46	410.46	190.13	4.35	1302	>sp|P2019|HIV1_gp120 glycoprotein OS=Human HIV1 GN=S PE=1 SV=1	1	HIV1-gp120-Trypsin-before-enrichment-glycoproteomics-R3.14508.14508.4	controllerType=0 controllerNumber=1 scan=14508	64.2619
12476:5	1	K.AYDTEVHNVWATHAC[+57.021]VPTDPNPQEVELKN[+1913.677]VTENFNMWK.N	HexNAc(4)Hex(5)NeuAc(1)	C[+57], N[+1914]	1280.56	5	6398.78	6397.75	1	4.7	30	Specific	431.16	347.81	344.07	3.29	1302	>sp|P2019|HIV1_gp120 glycoprotein OS=Human HIV1 GN=S PE=1 SV=1	1	HIV1-gp120-Trypsin-before-enrichment-glycoproteomics-R3.14481.14481.5	controllerType=0 controllerNumber=1 scan=14481	64.1429
13186:5	1	K.AYDTEVHNVWATHAC[+57.021]VPTDPNPQEVELKN[+2715.963]VTENFNMWK.N	HexNAc(5)Hex(6)Fuc(1)NeuAc(2)	C[+57], N[+2716]	1440.62	5	7199.05	7200.03	-1	2.2	30	Specific	516.95	440.15	440.15	4.05	1302	>sp|P2019|HIV1_gp120 glycoprotein OS=Human HIV1 GN=S PE=1 SV=1	1	HIV1-gp120-Trypsin-before-enrichment-glycoproteomics-R3.15255.15255.5	controllerType=0 controllerNumber=1 scan=15255	67.513
12524:4	1	K.AYDTEVHNVWATHAC[+57.021]VPTDPNPQEVELKN[+1606.587]VTENFNMWK.N	HexNAc(4)Hex(4)Fuc(1)	C[+57], N[+1607]	1523.67	4	6091.68	6090.66	1	2.3	30	Specific	636.94	552.26	552.26	6.48	1302	>sp|P2019|HIV1_gp120 glycoprotein OS=Human HIV1 GN=S PE=1 SV=1	1	HIV1-gp120-Trypsin-before-enrichment-glycoproteomics-R3.14533.14533.4	controllerType=0 controllerNumber=1 scan=14533	64.3688
11636:5	1	K.AYDTEVHNVWATHAC[+57.021]VPTDPNPQEVELKN[+1954.704]VTENFNM[+15.995]WK.N	HexNAc(5)Hex(4)NeuAc(1)	C[+57], M[+16], N[+1955]	1291.76	5	6454.79	6454.77	0	2.8	30	Specific	667.98	554.23	455.86	7.88	1302	>sp|P2019|HIV1_gp120 glycoprotein OS=Human HIV1 GN=S PE=1 SV=1	1	HIV1-gp120-Trypsin-before-enrichment-glycoproteomics-R3.13565.13565.5	controllerType=0 controllerNumber=1 scan=13565	60.1442
11698:5	1	K.AYDTEVHNVWATHAC[+57.021]VPTDPNPQEVELKN[+1444.534]VTENFNM[+15.995]WK.N	HexNAc(4)Hex(3)Fuc(1)	C[+57], M[+16], N[+1445]	1189.93	5	5945.61	5944.6	1	1.5	30	Specific	742.26	621.48	451.01	9.45	1302	>sp|P2019|HIV1_gp120 glycoprotein OS=Human HIV1 GN=S PE=1 SV=1	1	HIV1-gp120-Trypsin-before-enrichment-glycoproteomics-R3.13632.13632.5	controllerType=0 controllerNumber=1 scan=13632	60.4336
12909:4	1	K.AYDTEVHNVWATHAC[+57.021]VPTDPNPQEVELKN[+1897.682]VTENFNMWK.N	HexNAc(4)Hex(4)Fuc(1)NeuAc(1)	C[+57], N[+1898]	1596.19	4	6381.76	6381.75	0	0.5	30	Specific	748.89	581.73	581.73	8.84	1302	>sp|P2019|HIV1_gp120 glycoprotein OS=Human HIV1 GN=S PE=1 SV=1	1	HIV1-gp120-Trypsin-before-enrichment-glycoproteomics-R3.14953.14953.4	controllerType=0 controllerNumber=1 scan=14953	66.192
11715:5	1	K.AYDTEVHNVWATHAC[+57.021]VPTDPNPQEVELKN[+1444.534]VTENFNM[+15.995]WK.N	HexNAc(4)Hex(3)Fuc(1)	C[+57], M[+16], N[+1445]	1189.73	5	5944.62	5944.6	0	2.9	30	Specific	757	571.16	391.51	9.88	1302	>sp|P2019|HIV1_gp120 glycoprotein OS=Human HIV1 GN=S PE=1 SV=1	1	HIV1-gp120-Trypsin-before-enrichment-glycoproteomics-R3.13651.13651.5	controllerType=0 controllerNumber=1 scan=13651	60.5161
12548:4	1	K.AYDTEVHNVWATHAC[+57.021]VPTDPNPQEVELKN[+1444.534]VTENFNMWK.N	HexNAc(4)Hex(3)Fuc(1)	C[+57], N[+1445]	1482.91	4	5928.61	5928.6	0	1.5	30	Specific	840.55	670.36	670.36	11.05	1302	>sp|P2019|HIV1_gp120 glycoprotein OS=Human HIV1 GN=S PE=1 SV=1	1	HIV1-gp120-Trypsin-before-enrichment-glycoproteomics-R3.14560.14560.4	controllerType=0 controllerNumber=1 scan=14560	64.4845
12906:5	1	K.AYDTEVHNVWATHAC[+57.021]VPTDPNPQEVELKN[+2245.799]VTENFNMWK.N	HexNAc(5)Hex(4)NeuAc(2)	C[+57], N[+2246]	1346.99	5	6730.9	6729.87	1	3.6	30	Specific	847.32	695.6	695.6	11.02	1302	>sp|P2019|HIV1_gp120 glycoprotein OS=Human HIV1 GN=S PE=1 SV=1	1	HIV1-gp120-Trypsin-before-enrichment-glycoproteomics-R3.14950.14950.5	controllerType=0 controllerNumber=1 scan=14950	66.1782
13223:5	1	K.AYDTEVHNVWATHAC[+57.021]VPTDPNPQEVELKN[+2350.830]VTENFNMWK.N	HexNAc(4)Hex(5)Fuc(1)NeuAc(2)	C[+57], N[+2351]	1367.79	5	6834.91	6834.9	0	1.4	30	Specific	880.08	646.92	145.46	12.45	1302	>sp|P2019|HIV1_gp120 glycoprotein OS=Human HIV1 GN=S PE=1 SV=1	1	HIV1-gp120-Trypsin-before-enrichment-glycoproteomics-R3.15296.15296.5	controllerType=0 controllerNumber=1 scan=15296	67.683
12914:5	1	K.AYDTEVHNVWATHAC[+57.021]VPTDPNPQEVELKN[+1897.682]VTENFNMWK.N	HexNAc(4)Hex(4)Fuc(1)NeuAc(1)	C[+57], N[+1898]	1277.16	5	6381.77	6381.75	0	1.9	30	Specific	910.49	657.86	657.86	13.45	1302	>sp|P2019|HIV1_gp120 glycoprotein OS=Human HIV1 GN=S PE=1 SV=1	1	HIV1-gp120-Trypsin-before-enrichment-glycoproteomics-R3.14959.14959.5	controllerType=0 controllerNumber=1 scan=14959	66.216
12546:5	1	K.AYDTEVHNVWATHAC[+57.021]VPTDPNPQEVELKN[+1647.613]VTENFNMWK.N	HexNAc(5)Hex(3)Fuc(1)	C[+57], N[+1648]	1227.14	5	6131.69	6131.68	0	0.2	30	Specific	918.95	708	708	13.24	1302	>sp|P2019|HIV1_gp120 glycoprotein OS=Human HIV1 GN=S PE=1 SV=1	1	HIV1-gp120-Trypsin-before-enrichment-glycoproteomics-R3.14557.14557.3	controllerType=0 controllerNumber=1 scan=14557	64.4742
12481:5	1	K.AYDTEVHNVWATHAC[+57.021]VPTDPNPQEVELKN[+1954.704]VTENFNMWK.N	HexNAc(5)Hex(4)NeuAc(1)	C[+57], N[+1955]	1288.57	5	6438.8	6438.77	0	4.3	30	Specific	921.03	690.8	646.51	12.52	1302	>sp|P2019|HIV1_gp120 glycoprotein OS=Human HIV1 GN=S PE=1 SV=1	1	HIV1-gp120-Trypsin-before-enrichment-glycoproteomics-R3.14487.14487.5	controllerType=0 controllerNumber=1 scan=14487	64.1669
12514:5	1	K.AYDTEVHNVWATHAC[+57.021]VPTDPNPQEVELKN[+1809.666]VTENFNMWK.N	HexNAc(5)Hex(4)Fuc(1)	C[+57], N[+1810]	1259.56	5	6293.75	6293.74	0	1.6	30	Specific	927.52	660.79	660.79	13.45	1302	>sp|P2019|HIV1_gp120 glycoprotein OS=Human HIV1 GN=S PE=1 SV=1	1	HIV1-gp120-Trypsin-before-enrichment-glycoproteomics-R3.14523.14523.5	controllerType=0 controllerNumber=1 scan=14523	64.3247
12547:5	1	K.AYDTEVHNVWATHAC[+57.021]VPTDPNPQEVELKN[+1647.613]VTENFNMWK.N	HexNAc(5)Hex(3)Fuc(1)	C[+57], N[+1648]	1227.14	5	6131.69	6131.68	0	0.5	30	Specific	939.58	688.41	688.41	13.24	1302	>sp|P2019|HIV1_gp120 glycoprotein OS=Human HIV1 GN=S PE=1 SV=1	1	HIV1-gp120-Trypsin-before-enrichment-glycoproteomics-R3.14559.14559.5	controllerType=0 controllerNumber=1 scan=14559	64.4799
12558:5	1	K.AYDTEVHNVWATHAC[+57.021]VPTDPNPQEVELKN[+1444.534]VTENFNMWK.N	HexNAc(4)Hex(3)Fuc(1)	C[+57], N[+1445]	1186.53	5	5928.62	5928.6	0	2.2	30	Specific	988.58	750.16	750.16	13.88	1302	>sp|P2019|HIV1_gp120 glycoprotein OS=Human HIV1 GN=S PE=1 SV=1	1	HIV1-gp120-Trypsin-before-enrichment-glycoproteomics-R3.14571.14571.5	controllerType=0 controllerNumber=1 scan=14571	64.5326
12824:4	1	K.AYDTEVHNVWATHAC[+57.021]VPTDPNPQEVELKN[+2465.894]VTENFNM[+15.995]WK.N	HexNAc(6)Hex(5)Fuc(1)NeuAc(1)	C[+57], M[+16], N[+2466]	1742.25	4	6965.97	6965.96	0	2.1	30	Specific	200.69	200.69	1.08	4.17	1686	>sp|P2019|HIV1_gp120 glycoprotein OS=Human HIV1 GN=S PE=1 SV=1	1	HIV1-gp120-Trypsin-after-enrichment-glycoproteomics-R1.13976.13976.4	controllerType=0 controllerNumber=1 scan=13976	60.2963
12840:5	1	K.AYDTEVHNVWATHAC[+57.021]VPTDPNPQEVELKN[+2278.809]VTENFNMWK.N	HexNAc(5)Hex(6)NeuAc(1)	C[+57], N[+2279]	1353.58	5	6763.88	6762.88	1	-0.1	30	Specific	202.38	202.38	32	3.49	1686	>sp|P2019|HIV1_gp120 glycoprotein OS=Human HIV1 GN=S PE=1 SV=1	1	HIV1-gp120-Trypsin-after-enrichment-glycoproteomics-R1.13993.13993.5	controllerType=0 controllerNumber=1 scan=13993	60.372
12802:5	1	K.AYDTEVHNVWATHAC[+57.021]VPTDPNPQEVELKN[+2627.947]VTENFNMWK.N	HexNAc(6)Hex(6)Fuc(1)NeuAc(1)	C[+57], N[+2628]	1423.21	5	7112.02	7112.02	0	0.1	30	Specific	202.76	202.76	202.76	3.49	1686	>sp|P2019|HIV1_gp120 glycoprotein OS=Human HIV1 GN=S PE=1 SV=1	1	HIV1-gp120-Trypsin-after-enrichment-glycoproteomics-R1.13952.13952.5	controllerType=0 controllerNumber=1 scan=13952	60.1916
12317:4	1	K.AYDTEVHNVWATHAC[+57.021]VPTDPNPQEVELKN[+1971.719]VTENFNMWK.N	HexNAc(5)Hex(5)Fuc(1)	C[+57], N[+1972]	1614.71	4	6455.81	6455.79	0	2.7	30	Specific	207.63	207.63	9.18	3.13	1686	>sp|P2019|HIV1_gp120 glycoprotein OS=Human HIV1 GN=S PE=1 SV=1	1	HIV1-gp120-Trypsin-after-enrichment-glycoproteomics-R1.13423.13423.4	controllerType=0 controllerNumber=1 scan=13423	57.8786
11744:6	1	K.AYDTEVHNVWATHAC[+57.021]VPTDPNPQEVELKN[+2059.735]VTENFNM[+15.995]WK.N	HexNAc(4)Hex(5)Fuc(1)NeuAc(1)	C[+57], M[+16], N[+2060]	1094.31	6	6560.79	6559.8	1	-1.6	30	Specific	209.96	209.96	207.04	3.4	1686	>sp|P2019|HIV1_gp120 glycoprotein OS=Human HIV1 GN=S PE=1 SV=1	1	HIV1-gp120-Trypsin-after-enrichment-glycoproteomics-R1.12798.12798.6	controllerType=0 controllerNumber=1 scan=12798	55.1409
13471:5	1	K.AYDTEVHNVWATHAC[+57.021]VPTDPNPQEVELKN[+2432.884]VTENFNM[+15.995]WK.N	HexNAc(6)Hex(3)Fuc(1)NeuAc(2)	C[+57], M[+16], N[+2433]	1387.4	5	6932.95	6932.95	0	-0.4	30	Specific	210.51	210.51	210.51	3.49	1686	>sp|P2019|HIV1_gp120 glycoprotein OS=Human HIV1 GN=S PE=1 SV=1	1	HIV1-gp120-Trypsin-after-enrichment-glycoproteomics-R1.14682.14682.5	controllerType=0 controllerNumber=1 scan=14682	63.3883
12881:5	1	K.AYDTEVHNVWATHAC[+57.021]VPTDPNPQEVELKN[+1913.677]VTENFNMWK.N	HexNAc(4)Hex(5)NeuAc(1)	C[+57], N[+1914]	1280.56	5	6398.76	6397.75	1	0.9	30	Specific	211.82	211.82	20.61	3.72	1686	>sp|P2019|HIV1_gp120 glycoprotein OS=Human HIV1 GN=S PE=1 SV=1	1	HIV1-gp120-Trypsin-after-enrichment-glycoproteomics-R1.14038.14038.5	controllerType=0 controllerNumber=1 scan=14038	60.5652
12306:5	1	K.AYDTEVHNVWATHAC[+57.021]VPTDPNPQEVELKN[+2069.767]VTENFNMWK.N	HexNAc(7)Hex(4)	C[+57], N[+2070]	1311.57	5	6553.83	6553.84	0	-0.7	30	Specific	212.68	212.68	21.36	2.94	1686	>sp|P2019|HIV1_gp120 glycoprotein OS=Human HIV1 GN=S PE=1 SV=1	1	HIV1-gp120-Trypsin-after-enrichment-glycoproteomics-R1.13411.13411.5	controllerType=0 controllerNumber=1 scan=13411	57.829
12300:6	1	K.AYDTEVHNVWATHAC[+57.021]VPTDPNPQEVELKN[+2272.846]VTENFNMWK.N	HexNAc(8)Hex(4)	C[+57], N[+2273]	1127.16	6	6757.93	6756.92	1	1.1	30	Specific	213.29	213.29	36.96	3.53	1686	>sp|P2019|HIV1_gp120 glycoprotein OS=Human HIV1 GN=S PE=1 SV=1	1	HIV1-gp120-Trypsin-after-enrichment-glycoproteomics-R1.13404.13404.6	controllerType=0 controllerNumber=1 scan=13404	57.8016
14397:4	1	K.AYDTEVHNVWATHAC[+57.021]VPTDPNPQEVELKN[+2391.857]VTENFNMWK.N	HexNAc(5)Hex(4)Fuc(1)NeuAc(2)	C[+57], N[+2392]	1719.74	4	6875.94	6875.93	0	1.1	30	Specific	214.07	188.92	188.92	4.53	1686	>sp|P2019|HIV1_gp120 glycoprotein OS=Human HIV1 GN=S PE=1 SV=1	1	HIV1-gp120-Trypsin-after-enrichment-glycoproteomics-R1.15692.15692.4	controllerType=0 controllerNumber=1 scan=15692	67.8214
12757:5	1	K.AYDTEVHNVWATHAC[+57.021]VPTDPNPQEVELKN[+2157.783]VTENFNM[+15.995]WK.N	HexNAc(6)Hex(4)NeuAc(1)	C[+57], M[+16], N[+2158]	1332.38	5	6657.86	6657.85	0	1	30	Specific	214.24	214.24	51.95	2.82	1686	>sp|P2019|HIV1_gp120 glycoprotein OS=Human HIV1 GN=S PE=1 SV=1	1	HIV1-gp120-Trypsin-after-enrichment-glycoproteomics-R1.13903.13903.5	controllerType=0 controllerNumber=1 scan=13903	59.9747
12267:4	1	K.AYDTEVHNVWATHAC[+57.021]VPTDPNPQEVELKN[+2012.745]VTENFNM[+15.995]WK.N	HexNAc(6)Hex(4)Fuc(1)	C[+57], M[+16], N[+2013]	1629.21	4	6513.83	6512.81	1	2.2	30	Specific	216.15	216.15	16.7	4.21	1686	>sp|P2019|HIV1_gp120 glycoprotein OS=Human HIV1 GN=S PE=1 SV=1	1	HIV1-gp120-Trypsin-after-enrichment-glycoproteomics-R1.13368.13368.2	controllerType=0 controllerNumber=1 scan=13368	57.6462
12838:6	1	K.AYDTEVHNVWATHAC[+57.021]VPTDPNPQEVELKN[+2465.894]VTENFNMWK.N	HexNAc(6)Hex(5)Fuc(1)NeuAc(1)	C[+57], N[+2466]	1159.33	6	6950.96	6949.96	1	-1.3	30	Specific	217.52	217.52	217.52	3.04	1686	>sp|P2019|HIV1_gp120 glycoprotein OS=Human HIV1 GN=S PE=1 SV=1	1	HIV1-gp120-Trypsin-after-enrichment-glycoproteomics-R1.13991.13991.6	controllerType=0 controllerNumber=1 scan=13991	60.3628
12396:6	1	K.AYDTEVHNVWATHAC[+57.021]VPTDPNPQEVELKN[+1809.666]VTENFNMWK.N	HexNAc(5)Hex(4)Fuc(1)	C[+57], N[+1810]	1049.8	6	6293.74	6293.74	0	1.2	30	Specific	221.01	221.01	221.01	3.17	1686	>sp|P2019|HIV1_gp120 glycoprotein OS=Human HIV1 GN=S PE=1 SV=1	1	HIV1-gp120-Trypsin-after-enrichment-glycoproteomics-R1.13509.13509.6	controllerType=0 controllerNumber=1 scan=13509	58.2452
12954:5	1	K.AYDTEVHNVWATHAC[+57.021]VPTDPNPQEVELKN[+2116.756]VTENFNMWK.N	HexNAc(5)Hex(5)NeuAc(1)	C[+57], N[+2117]	1320.97	5	6600.84	6600.83	0	1.5	30	Specific	222.8	222.8	5.89	2.99	1686	>sp|P2019|HIV1_gp120 glycoprotein OS=Human HIV1 GN=S PE=1 SV=1	1	HIV1-gp120-Trypsin-after-enrichment-glycoproteomics-R1.14118.14118.5	controllerType=0 controllerNumber=1 scan=14118	60.9125
12262:6	1	K.AYDTEVHNVWATHAC[+57.021]VPTDPNPQEVELKN[+2215.825]VTENFNMWK.N	HexNAc(7)Hex(4)Fuc(1)	C[+57], N[+2216]	1117.32	6	6698.89	6699.9	-1	-1	30	Specific	224.76	224.76	224.76	2.79	1686	>sp|P2019|HIV1_gp120 glycoprotein OS=Human HIV1 GN=S PE=1 SV=1	1	HIV1-gp120-Trypsin-after-enrichment-glycoproteomics-R1.13363.13363.6	controllerType=0 controllerNumber=1 scan=13363	57.6232
14090:4	1	K.AYDTEVHNVWATHAC[+57.021]VPTDPNPQEVELKN[+2100.761]VTENFNMWK.N	HexNAc(5)Hex(4)Fuc(1)NeuAc(1)	C[+57], N[+2101]	1646.96	4	6584.83	6584.83	0	-0.1	30	Specific	229.57	200.2	200.2	4.66	1686	>sp|P2019|HIV1_gp120 glycoprotein OS=Human HIV1 GN=S PE=1 SV=1	1	HIV1-gp120-Trypsin-after-enrichment-glycoproteomics-R1.15357.15357.4	controllerType=0 controllerNumber=1 scan=15357	66.3457
12382:6	1	K.AYDTEVHNVWATHAC[+57.021]VPTDPNPQEVELKN[+2053.772]VTENFNMWK.N	HexNAc(7)Hex(3)Fuc(1)	C[+57], N[+2054]	1090.48	6	6537.85	6537.84	0	1.1	30	Specific	231.27	231.27	231.27	3.17	1686	>sp|P2019|HIV1_gp120 glycoprotein OS=Human HIV1 GN=S PE=1 SV=1	1	HIV1-gp120-Trypsin-after-enrichment-glycoproteomics-R1.13494.13494.6	controllerType=0 controllerNumber=1 scan=13494	58.1778
12280:4	1	K.AYDTEVHNVWATHAC[+57.021]VPTDPNPQEVELKN[+1954.704]VTENFNM[+15.995]WK.N	HexNAc(5)Hex(4)NeuAc(1)	C[+57], M[+16], N[+1955]	1614.45	4	6454.79	6454.77	0	2.7	30	Specific	235.78	235.78	0.63	3.38	1686	>sp|P2019|HIV1_gp120 glycoprotein OS=Human HIV1 GN=S PE=1 SV=1	1	HIV1-gp120-Trypsin-after-enrichment-glycoproteomics-R1.13382.13382.2	controllerType=0 controllerNumber=1 scan=13382	57.7078
13539:5	1	K.AYDTEVHNVWATHAC[+57.021]VPTDPNPQEVELKN[+2237.783]VTENFNMWK.N	HexNAc(4)Hex(7)NeuAc(1)	C[+57], N[+2238]	1345.17	5	6721.81	6721.85	0	-7	30	Specific	237.48	237.48	19.19	2.92	1686	>sp|P2019|HIV1_gp120 glycoprotein OS=Human HIV1 GN=S PE=1 SV=1	1	HIV1-gp120-Trypsin-after-enrichment-glycoproteomics-R1.14756.14756.5	controllerType=0 controllerNumber=1 scan=14756	63.7073
12307:5	1	K.AYDTEVHNVWATHAC[+57.021]VPTDPNPQEVELKN[+1954.704]VTENFNM[+15.995]WK.N	HexNAc(5)Hex(4)NeuAc(1)	C[+57], M[+16], N[+1955]	1291.96	5	6455.79	6454.77	1	3	30	Specific	240.51	240.51	53.6	2.95	1686	>sp|P2019|HIV1_gp120 glycoprotein OS=Human HIV1 GN=S PE=1 SV=1	1	HIV1-gp120-Trypsin-after-enrichment-glycoproteomics-R1.13412.13412.5	controllerType=0 controllerNumber=1 scan=13412	57.8324
12246:5	1	K.AYDTEVHNVWATHAC[+57.021]VPTDPNPQEVELKN[+2215.825]VTENFNM[+15.995]WK.N	HexNAc(7)Hex(4)Fuc(1)	C[+57], M[+16], N[+2216]	1343.98	5	6715.88	6715.89	0	-1	30	Specific	244.03	244.03	244.03	3.83	1686	>sp|P2019|HIV1_gp120 glycoprotein OS=Human HIV1 GN=S PE=1 SV=1	1	HIV1-gp120-Trypsin-after-enrichment-glycoproteomics-R1.13345.13345.5	controllerType=0 controllerNumber=1 scan=13345	57.547
12373:6	1	K.AYDTEVHNVWATHAC[+57.021]VPTDPNPQEVELKN[+1850.693]VTENFNMWK.N	HexNAc(6)Hex(3)Fuc(1)	C[+57], N[+1851]	1056.8	6	6335.77	6334.76	1	0.1	30	Specific	245.99	245.99	245.99	3.63	1686	>sp|P2019|HIV1_gp120 glycoprotein OS=Human HIV1 GN=S PE=1 SV=1	1	HIV1-gp120-Trypsin-after-enrichment-glycoproteomics-R1.13484.13484.6	controllerType=0 controllerNumber=1 scan=13484	58.1353
12223:6	1	K.AYDTEVHNVWATHAC[+57.021]VPTDPNPQEVELKN[+2555.925]VTENFNMWK.N	HexNAc(7)Hex(7)	C[+57], N[+2556]	1174.34	6	7040.99	7040	1	-0.7	30	Specific	250.94	250.94	34.4	4.21	1686	>sp|P2019|HIV1_gp120 glycoprotein OS=Human HIV1 GN=S PE=1 SV=1	1	HIV1-gp120-Trypsin-after-enrichment-glycoproteomics-R1.13320.13320.3	controllerType=0 controllerNumber=1 scan=13320	57.4372
12338:5	1	K.AYDTEVHNVWATHAC[+57.021]VPTDPNPQEVELKN[+1850.693]VTENFNMWK.N	HexNAc(6)Hex(3)Fuc(1)	C[+57], N[+1851]	1267.96	5	6335.76	6334.76	1	-0.7	30	Specific	250.95	230.9	230.9	3.41	1686	>sp|P2019|HIV1_gp120 glycoprotein OS=Human HIV1 GN=S PE=1 SV=1	1	HIV1-gp120-Trypsin-after-enrichment-glycoproteomics-R1.13446.13446.5	controllerType=0 controllerNumber=1 scan=13446	57.9722
12281:5	1	K.AYDTEVHNVWATHAC[+57.021]VPTDPNPQEVELKN[+2336.851]VTENFNMWK.N	HexNAc(6)Hex(6)Fuc(1)	C[+57], N[+2337]	1364.99	5	6820.91	6820.92	0	-1.1	30	Specific	252.23	252.23	252.23	3.2	1686	>sp|P2019|HIV1_gp120 glycoprotein OS=Human HIV1 GN=S PE=1 SV=1	1	HIV1-gp120-Trypsin-after-enrichment-glycoproteomics-R1.13384.13384.5	controllerType=0 controllerNumber=1 scan=13384	57.7134
14187:5	1	K.AYDTEVHNVWATHAC[+57.021]VPTDPNPQEVELKN[+3704.312]VTENFNM[+15.995]WK.N	HexNAc(7)Hex(6)Fuc(1)NeuAc(4)	C[+57], M[+16], N[+3704]	1641.68	5	8204.39	8204.38	0	1.1	30	Specific	252.41	252.41	252.41	4.33	1686	>sp|P2019|HIV1_gp120 glycoprotein OS=Human HIV1 GN=S PE=1 SV=1	1	HIV1-gp120-Trypsin-after-enrichment-glycoproteomics-R1.15463.15463.4	controllerType=0 controllerNumber=1 scan=15463	66.8131
12976:5	1	K.AYDTEVHNVWATHAC[+57.021]VPTDPNPQEVELKN[+1987.714]VTENFNMWK.N	HexNAc(5)Hex(6)	C[+57], N[+1988]	1295.15	5	6471.75	6471.78	0	-6	30	Specific	253.38	253.38	16.68	3.62	1686	>sp|P2019|HIV1_gp120 glycoprotein OS=Human HIV1 GN=S PE=1 SV=1	1	HIV1-gp120-Trypsin-after-enrichment-glycoproteomics-R1.14142.14142.5	controllerType=0 controllerNumber=1 scan=14142	61.0182
13053:5	1	K.AYDTEVHNVWATHAC[+57.021]VPTDPNPQEVELKN[+2133.772]VTENFNMWK.N	HexNAc(5)Hex(6)Fuc(1)	C[+57], N[+2134]	1324.37	5	6617.8	6617.84	0	-5.8	30	Specific	253.58	253.58	18.25	3.62	1686	>sp|P2019|HIV1_gp120 glycoprotein OS=Human HIV1 GN=S PE=1 SV=1	1	HIV1-gp120-Trypsin-after-enrichment-glycoproteomics-R1.14226.14226.5	controllerType=0 controllerNumber=1 scan=14226	61.3883
12404:5	1	K.AYDTEVHNVWATHAC[+57.021]VPTDPNPQEVELKN[+1606.587]VTENFNM[+15.995]WK.N	HexNAc(4)Hex(4)Fuc(1)	C[+57], M[+16], N[+1607]	1222.14	5	6106.66	6106.65	0	0.4	30	Specific	257.52	257.52	19.37	3.83	1686	>sp|P2019|HIV1_gp120 glycoprotein OS=Human HIV1 GN=S PE=1 SV=1	1	HIV1-gp120-Trypsin-after-enrichment-glycoproteomics-R1.13518.13518.5	controllerType=0 controllerNumber=1 scan=13518	58.2831
12923:5	1	K.AYDTEVHNVWATHAC[+57.021]VPTDPNPQEVELKN[+1930.692]VTENFNM[+15.995]WK.N	HexNAc(4)Hex(6)Fuc(1)	C[+57], M[+16], N[+1931]	1286.95	5	6430.72	6430.76	0	-6.3	30	Specific	259.09	259.09	3.49	3.62	1686	>sp|P2019|HIV1_gp120 glycoprotein OS=Human HIV1 GN=S PE=1 SV=1	1	HIV1-gp120-Trypsin-after-enrichment-glycoproteomics-R1.14084.14084.5	controllerType=0 controllerNumber=1 scan=14084	60.7646
12304:6	1	K.AYDTEVHNVWATHAC[+57.021]VPTDPNPQEVELKN[+1825.661]VTENFNMWK.N	HexNAc(5)Hex(5)	C[+57], N[+1826]	1052.46	6	6309.73	6309.73	0	-0.4	30	Specific	260.6	260.6	14.41	3.63	1686	>sp|P2019|HIV1_gp120 glycoprotein OS=Human HIV1 GN=S PE=1 SV=1	1	HIV1-gp120-Trypsin-after-enrichment-glycoproteomics-R1.13409.13409.6	controllerType=0 controllerNumber=1 scan=13409	57.8208
12303:5	1	K.AYDTEVHNVWATHAC[+57.021]VPTDPNPQEVELKN[+2012.745]VTENFNMWK.N	HexNAc(6)Hex(4)Fuc(1)	C[+57], N[+2013]	1300.17	5	6496.82	6496.82	0	0.6	30	Specific	261.16	261.16	261.16	3.7	1686	>sp|P2019|HIV1_gp120 glycoprotein OS=Human HIV1 GN=S PE=1 SV=1	1	HIV1-gp120-Trypsin-after-enrichment-glycoproteomics-R1.13408.13408.5	controllerType=0 controllerNumber=1 scan=13408	57.8164
12965:5	1	K.AYDTEVHNVWATHAC[+57.021]VPTDPNPQEVELKN[+1946.687]VTENFNMWK.N	HexNAc(4)Hex(7)	C[+57], N[+1947]	1286.95	5	6430.72	6430.76	0	-5.9	30	Specific	264.2	264.2	20.62	3.62	1686	>sp|P2019|HIV1_gp120 glycoprotein OS=Human HIV1 GN=S PE=1 SV=1	1	HIV1-gp120-Trypsin-after-enrichment-glycoproteomics-R1.14130.14130.5	controllerType=0 controllerNumber=1 scan=14130	60.9653
12337:5	1	K.AYDTEVHNVWATHAC[+57.021]VPTDPNPQEVELKN[+2053.772]VTENFNMWK.N	HexNAc(7)Hex(3)Fuc(1)	C[+57], N[+2054]	1308.37	5	6537.84	6537.84	0	0.2	30	Specific	269.03	269.03	269.03	4.02	1686	>sp|P2019|HIV1_gp120 glycoprotein OS=Human HIV1 GN=S PE=1 SV=1	1	HIV1-gp120-Trypsin-after-enrichment-glycoproteomics-R1.13445.13445.5	controllerType=0 controllerNumber=1 scan=13445	57.9678
12315:5	1	K.AYDTEVHNVWATHAC[+57.021]VPTDPNPQEVELKN[+2215.825]VTENFNM[+15.995]WK.N	HexNAc(7)Hex(4)Fuc(1)	C[+57], M[+16], N[+2216]	1343.98	5	6715.89	6715.89	0	0.6	30	Specific	270.92	270.92	270.92	3.33	1686	>sp|P2019|HIV1_gp120 glycoprotein OS=Human HIV1 GN=S PE=1 SV=1	1	HIV1-gp120-Trypsin-after-enrichment-glycoproteomics-R1.13421.13421.5	controllerType=0 controllerNumber=1 scan=13421	57.8684
12445:5	1	K.AYDTEVHNVWATHAC[+57.021]VPTDPNPQEVELKN[+1501.555]VTENFNMWK.N	HexNAc(5)Hex(3)	C[+57], N[+1502]	1197.93	5	5985.63	5985.63	0	0.5	30	Specific	271.48	271.48	271.48	3.83	1686	>sp|P2019|HIV1_gp120 glycoprotein OS=Human HIV1 GN=S PE=1 SV=1	1	HIV1-gp120-Trypsin-after-enrichment-glycoproteomics-R1.13562.13562.3	controllerType=0 controllerNumber=1 scan=13562	58.479
12292:5	1	K.AYDTEVHNVWATHAC[+57.021]VPTDPNPQEVELKN[+2053.772]VTENFNMWK.N	HexNAc(7)Hex(3)Fuc(1)	C[+57], N[+2054]	1308.38	5	6537.85	6537.84	0	1	30	Specific	273.46	273.46	273.46	3.7	1686	>sp|P2019|HIV1_gp120 glycoprotein OS=Human HIV1 GN=S PE=1 SV=1	1	HIV1-gp120-Trypsin-after-enrichment-glycoproteomics-R1.13396.13396.5	controllerType=0 controllerNumber=1 scan=13396	57.766
12848:4	1	K.AYDTEVHNVWATHAC[+57.021]VPTDPNPQEVELKN[+2262.814]VTENFNMWK.N	HexNAc(5)Hex(5)Fuc(1)NeuAc(1)	C[+57], N[+2263]	1687.23	4	6745.89	6746.89	-1	0.8	30	Specific	274.14	274.14	41.96	4.39	1686	>sp|P2019|HIV1_gp120 glycoprotein OS=Human HIV1 GN=S PE=1 SV=1	1	HIV1-gp120-Trypsin-after-enrichment-glycoproteomics-R1.14002.14002.2	controllerType=0 controllerNumber=1 scan=14002	60.4107
12299:5	1	K.AYDTEVHNVWATHAC[+57.021]VPTDPNPQEVELKN[+2053.772]VTENFNMWK.N	HexNAc(7)Hex(3)Fuc(1)	C[+57], N[+2054]	1308.38	5	6537.85	6537.84	0	1	30	Specific	275.38	275.38	275.38	3.89	1686	>sp|P2019|HIV1_gp120 glycoprotein OS=Human HIV1 GN=S PE=1 SV=1	1	HIV1-gp120-Trypsin-after-enrichment-glycoproteomics-R1.13403.13403.5	controllerType=0 controllerNumber=1 scan=13403	57.797
12282:6	1	K.AYDTEVHNVWATHAC[+57.021]VPTDPNPQEVELKN[+2393.873]VTENFNMWK.N	HexNAc(7)Hex(6)	C[+57], N[+2394]	1147.33	6	6878.94	6877.94	1	-1.1	30	Specific	281.04	281.04	281.04	4.24	1686	>sp|P2019|HIV1_gp120 glycoprotein OS=Human HIV1 GN=S PE=1 SV=1	1	HIV1-gp120-Trypsin-after-enrichment-glycoproteomics-R1.13385.13385.6	controllerType=0 controllerNumber=1 scan=13385	57.718
13613:5	1	K.AYDTEVHNVWATHAC[+57.021]VPTDPNPQEVELKN[+2237.783]VTENFNMWK.N	HexNAc(4)Hex(7)NeuAc(1)	C[+57], N[+2238]	1344.97	5	6720.81	6721.85	-1	-6.5	30	Specific	281.22	281.22	81.48	3.13	1686	>sp|P2019|HIV1_gp120 glycoprotein OS=Human HIV1 GN=S PE=1 SV=1	1	HIV1-gp120-Trypsin-after-enrichment-glycoproteomics-R1.14837.14837.5	controllerType=0 controllerNumber=1 scan=14837	64.0568
12325:5	1	K.AYDTEVHNVWATHAC[+57.021]VPTDPNPQEVELKN[+1850.693]VTENFNMWK.N	HexNAc(6)Hex(3)Fuc(1)	C[+57], N[+1851]	1267.76	5	6334.77	6334.76	0	0.4	30	Specific	283.99	283.99	283.99	3.93	1686	>sp|P2019|HIV1_gp120 glycoprotein OS=Human HIV1 GN=S PE=1 SV=1	1	HIV1-gp120-Trypsin-after-enrichment-glycoproteomics-R1.13431.13431.6	controllerType=0 controllerNumber=1 scan=13431	57.9127
13315:5	1	K.AYDTEVHNVWATHAC[+57.021]VPTDPNPQEVELKN[+2772.984]VTENFNMWK.N	HexNAc(6)Hex(6)NeuAc(2)	C[+57], N[+2773]	1452.22	5	7257.07	7257.06	0	2.6	30	Specific	286.22	286.22	27.33	3.81	1686	>sp|P2019|HIV1_gp120 glycoprotein OS=Human HIV1 GN=S PE=1 SV=1	1	HIV1-gp120-Trypsin-after-enrichment-glycoproteomics-R1.14512.14512.5	controllerType=0 controllerNumber=1 scan=14512	62.6561
13428:5	1	K.AYDTEVHNVWATHAC[+57.021]VPTDPNPQEVELKN[+2432.884]VTENFNM[+15.995]WK.N	HexNAc(6)Hex(3)Fuc(1)NeuAc(2)	C[+57], M[+16], N[+2433]	1387.4	5	6932.95	6932.95	0	-0.1	30	Specific	287.58	287.58	287.58	4.13	1686	>sp|P2019|HIV1_gp120 glycoprotein OS=Human HIV1 GN=S PE=1 SV=1	1	HIV1-gp120-Trypsin-after-enrichment-glycoproteomics-R1.14635.14635.5	controllerType=0 controllerNumber=1 scan=14635	63.1955
12348:6	1	K.AYDTEVHNVWATHAC[+57.021]VPTDPNPQEVELKN[+1866.688]VTENFNMWK.N	HexNAc(6)Hex(4)	C[+57], N[+1867]	1059.3	6	6350.76	6350.76	0	0	30	Specific	289.81	289.81	7.24	4.11	1686	>sp|P2019|HIV1_gp120 glycoprotein OS=Human HIV1 GN=S PE=1 SV=1	1	HIV1-gp120-Trypsin-after-enrichment-glycoproteomics-R1.13457.13457.6	controllerType=0 controllerNumber=1 scan=13457	58.0193
12335:5	1	K.AYDTEVHNVWATHAC[+57.021]VPTDPNPQEVELKN[+1809.666]VTENFNMWK.N	HexNAc(5)Hex(4)Fuc(1)	C[+57], N[+1810]	1259.55	5	6293.74	6293.74	0	0.3	30	Specific	291.19	291.19	291.19	3.56	1686	>sp|P2019|HIV1_gp120 glycoprotein OS=Human HIV1 GN=S PE=1 SV=1	1	HIV1-gp120-Trypsin-after-enrichment-glycoproteomics-R1.13442.13442.3	controllerType=0 controllerNumber=1 scan=13442	57.9581
12847:6	1	K.AYDTEVHNVWATHAC[+57.021]VPTDPNPQEVELKN[+2262.814]VTENFNMWK.N	HexNAc(5)Hex(5)Fuc(1)NeuAc(1)	C[+57], N[+2263]	1125.15	6	6745.88	6746.89	-1	0.2	30	Specific	292.29	292.29	21.27	3.58	1686	>sp|P2019|HIV1_gp120 glycoprotein OS=Human HIV1 GN=S PE=1 SV=1	1	HIV1-gp120-Trypsin-after-enrichment-glycoproteomics-R1.14001.14001.6	controllerType=0 controllerNumber=1 scan=14001	60.4061
12905:5	1	K.AYDTEVHNVWATHAC[+57.021]VPTDPNPQEVELKN[+1809.666]VTENFNM[+15.995]WK.N	HexNAc(5)Hex(4)Fuc(1)	C[+57], M[+16], N[+1810]	1262.56	5	6308.75	6309.73	-1	3	30	Specific	293.18	293.18	230.29	4.38	1686	>sp|P2019|HIV1_gp120 glycoprotein OS=Human HIV1 GN=S PE=1 SV=1	1	HIV1-gp120-Trypsin-after-enrichment-glycoproteomics-R1.14064.14064.5	controllerType=0 controllerNumber=1 scan=14064	60.6777
13384:4	1	K.AYDTEVHNVWATHAC[+57.021]VPTDPNPQEVELKN[+2407.852]VTENFNMWK.N	HexNAc(5)Hex(5)NeuAc(2)	C[+57], N[+2408]	1723.74	4	6891.93	6891.92	0	1	30	Specific	298.27	298.27	22.6	5.03	1686	>sp|P2019|HIV1_gp120 glycoprotein OS=Human HIV1 GN=S PE=1 SV=1	1	HIV1-gp120-Trypsin-after-enrichment-glycoproteomics-R1.14587.14587.4	controllerType=0 controllerNumber=1 scan=14587	62.994
12843:6	1	K.AYDTEVHNVWATHAC[+57.021]VPTDPNPQEVELKN[+1954.704]VTENFNMWK.N	HexNAc(5)Hex(4)NeuAc(1)	C[+57], N[+1955]	1073.97	6	6438.78	6438.77	0	0.6	30	Specific	298.83	298.83	16.95	3.98	1686	>sp|P2019|HIV1_gp120 glycoprotein OS=Human HIV1 GN=S PE=1 SV=1	1	HIV1-gp120-Trypsin-after-enrichment-glycoproteomics-R1.13996.13996.6	controllerType=0 controllerNumber=1 scan=13996	60.3858
12294:6	1	K.AYDTEVHNVWATHAC[+57.021]VPTDPNPQEVELKN[+1866.688]VTENFNMWK.N	HexNAc(6)Hex(4)	C[+57], N[+1867]	1059.3	6	6350.76	6350.76	0	0.3	30	Specific	298.89	298.89	31.39	4.31	1686	>sp|P2019|HIV1_gp120 glycoprotein OS=Human HIV1 GN=S PE=1 SV=1	1	HIV1-gp120-Trypsin-after-enrichment-glycoproteomics-R1.13398.13398.6	controllerType=0 controllerNumber=1 scan=13398	57.774
13344:5	1	K.AYDTEVHNVWATHAC[+57.021]VPTDPNPQEVELKN[+2424.867]VTENFNM[+15.995]WK.N	HexNAc(5)Hex(6)Fuc(1)NeuAc(1)	C[+57], M[+16], N[+2425]	1385.98	5	6925.89	6924.93	1	-7.2	30	Specific	299.54	268.45	268.45	5.12	1686	>sp|P2019|HIV1_gp120 glycoprotein OS=Human HIV1 GN=S PE=1 SV=1	1	HIV1-gp120-Trypsin-after-enrichment-glycoproteomics-R1.14543.14543.5	controllerType=0 controllerNumber=1 scan=14543	62.8004
12328:5	1	K.AYDTEVHNVWATHAC[+57.021]VPTDPNPQEVELKN[+1809.666]VTENFNM[+15.995]WK.N	HexNAc(5)Hex(4)Fuc(1)	C[+57], M[+16], N[+1810]	1262.75	5	6309.73	6309.73	0	0.5	30	Specific	300.88	300.88	9.16	3.8	1686	>sp|P2019|HIV1_gp120 glycoprotein OS=Human HIV1 GN=S PE=1 SV=1	1	HIV1-gp120-Trypsin-after-enrichment-glycoproteomics-R1.13435.13435.5	controllerType=0 controllerNumber=1 scan=13435	57.9282
12276:5	1	K.AYDTEVHNVWATHAC[+57.021]VPTDPNPQEVELKN[+2069.767]VTENFNMWK.N	HexNAc(7)Hex(4)	C[+57], N[+2070]	1311.57	5	6553.83	6553.84	0	-0.8	30	Specific	304.61	304.61	41.61	3.93	1686	>sp|P2019|HIV1_gp120 glycoprotein OS=Human HIV1 GN=S PE=1 SV=1	1	HIV1-gp120-Trypsin-after-enrichment-glycoproteomics-R1.13378.13378.5	controllerType=0 controllerNumber=1 scan=13378	57.6894
12272:6	1	K.AYDTEVHNVWATHAC[+57.021]VPTDPNPQEVELKN[+2028.740]VTENFNMWK.N	HexNAc(6)Hex(5)	C[+57], N[+2029]	1086.31	6	6512.81	6512.81	0	0.4	30	Specific	304.84	304.84	86.16	4.11	1686	>sp|P2019|HIV1_gp120 glycoprotein OS=Human HIV1 GN=S PE=1 SV=1	1	HIV1-gp120-Trypsin-after-enrichment-glycoproteomics-R1.13374.13374.6	controllerType=0 controllerNumber=1 scan=13374	57.671
13397:6	1	K.AYDTEVHNVWATHAC[+57.021]VPTDPNPQEVELKN[+2432.884]VTENFNM[+15.995]WK.N	HexNAc(6)Hex(3)Fuc(1)NeuAc(2)	C[+57], M[+16], N[+2433]	1156.33	6	6932.94	6932.95	0	-1.4	30	Specific	305.14	305.14	305.14	3.67	1686	>sp|P2019|HIV1_gp120 glycoprotein OS=Human HIV1 GN=S PE=1 SV=1	1	HIV1-gp120-Trypsin-after-enrichment-glycoproteomics-R1.14601.14601.6	controllerType=0 controllerNumber=1 scan=14601	63.0559
12279:6	1	K.AYDTEVHNVWATHAC[+57.021]VPTDPNPQEVELKN[+1866.688]VTENFNMWK.N	HexNAc(6)Hex(4)	C[+57], N[+1867]	1059.3	6	6350.76	6350.76	0	0.2	30	Specific	305.4	305.4	8.2	4.11	1686	>sp|P2019|HIV1_gp120 glycoprotein OS=Human HIV1 GN=S PE=1 SV=1	1	HIV1-gp120-Trypsin-after-enrichment-glycoproteomics-R1.13381.13381.6	controllerType=0 controllerNumber=1 scan=13381	57.7032
12393:5	1	K.AYDTEVHNVWATHAC[+57.021]VPTDPNPQEVELKN[+1663.608]VTENFNMWK.N	HexNAc(5)Hex(4)	C[+57], N[+1664]	1230.34	5	6147.69	6147.68	0	1.1	30	Specific	309.51	309.51	16.04	3.8	1686	>sp|P2019|HIV1_gp120 glycoprotein OS=Human HIV1 GN=S PE=1 SV=1	1	HIV1-gp120-Trypsin-after-enrichment-glycoproteomics-R1.13506.13506.5	controllerType=0 controllerNumber=1 scan=13506	58.2304
12415:5	1	K.AYDTEVHNVWATHAC[+57.021]VPTDPNPQEVELKN[+1704.635]VTENFNMWK.N	HexNAc(6)Hex(3)	C[+57], N[+1705]	1238.55	5	6188.71	6188.71	0	0	30	Specific	310.23	271.49	271.49	3.49	1686	>sp|P2019|HIV1_gp120 glycoprotein OS=Human HIV1 GN=S PE=1 SV=1	1	HIV1-gp120-Trypsin-after-enrichment-glycoproteomics-R1.13530.13530.5	controllerType=0 controllerNumber=1 scan=13530	58.3359
12308:5	1	K.AYDTEVHNVWATHAC[+57.021]VPTDPNPQEVELKN[+1663.608]VTENFNMWK.N	HexNAc(5)Hex(4)	C[+57], N[+1664]	1230.14	5	6146.68	6147.68	-1	0.3	30	Specific	315.54	315.54	26.34	3.59	1686	>sp|P2019|HIV1_gp120 glycoprotein OS=Human HIV1 GN=S PE=1 SV=1	1	HIV1-gp120-Trypsin-after-enrichment-glycoproteomics-R1.13413.13413.5	controllerType=0 controllerNumber=1 scan=13413	57.8351
12327:6	1	K.AYDTEVHNVWATHAC[+57.021]VPTDPNPQEVELKN[+1704.635]VTENFNMWK.N	HexNAc(6)Hex(3)	C[+57], N[+1705]	1032.29	6	6188.71	6188.71	0	0.4	30	Specific	318.57	318.57	318.57	4.18	1686	>sp|P2019|HIV1_gp120 glycoprotein OS=Human HIV1 GN=S PE=1 SV=1	1	HIV1-gp120-Trypsin-after-enrichment-glycoproteomics-R1.13434.13434.6	controllerType=0 controllerNumber=1 scan=13434	57.9227
13470:5	1	K.AYDTEVHNVWATHAC[+57.021]VPTDPNPQEVELKN[+2407.852]VTENFNMWK.N	HexNAc(5)Hex(5)NeuAc(2)	C[+57], N[+2408]	1379.19	5	6891.92	6891.92	0	-1	30	Specific	325.23	325.23	12.86	4.34	1686	>sp|P2019|HIV1_gp120 glycoprotein OS=Human HIV1 GN=S PE=1 SV=1	1	HIV1-gp120-Trypsin-after-enrichment-glycoproteomics-R1.14681.14681.5	controllerType=0 controllerNumber=1 scan=14681	63.3839
12252:5	1	K.AYDTEVHNVWATHAC[+57.021]VPTDPNPQEVELKN[+2141.788]VTENFNM[+15.995]WK.N	HexNAc(6)Hex(3)Fuc(1)NeuAc(1)	C[+57], M[+16], N[+2142]	1329.38	5	6642.89	6641.85	1	4.2	30	Specific	328.08	328.08	2.77	3.6	1686	>sp|P2019|HIV1_gp120 glycoprotein OS=Human HIV1 GN=S PE=1 SV=1	1	HIV1-gp120-Trypsin-after-enrichment-glycoproteomics-R1.13352.13352.5	controllerType=0 controllerNumber=1 scan=13352	57.5754
12326:5	1	K.AYDTEVHNVWATHAC[+57.021]VPTDPNPQEVELKN[+2141.788]VTENFNM[+15.995]WK.N	HexNAc(6)Hex(3)Fuc(1)NeuAc(1)	C[+57], M[+16], N[+2142]	1329.38	5	6642.88	6641.85	1	2.8	30	Specific	328.46	328.46	2.56	3.66	1686	>sp|P2019|HIV1_gp120 glycoprotein OS=Human HIV1 GN=S PE=1 SV=1	1	HIV1-gp120-Trypsin-after-enrichment-glycoproteomics-R1.13433.13433.5	controllerType=0 controllerNumber=1 scan=13433	57.9183
13547:5	1	K.AYDTEVHNVWATHAC[+57.021]VPTDPNPQEVELKN[+2237.783]VTENFNMWK.N	HexNAc(4)Hex(7)NeuAc(1)	C[+57], N[+2238]	1345.17	5	6721.82	6721.85	0	-5.5	30	Specific	331.18	331.18	6.24	3.93	1686	>sp|P2019|HIV1_gp120 glycoprotein OS=Human HIV1 GN=S PE=1 SV=1	1	HIV1-gp120-Trypsin-after-enrichment-glycoproteomics-R1.14765.14765.5	controllerType=0 controllerNumber=1 scan=14765	63.7452
12372:5	1	K.AYDTEVHNVWATHAC[+57.021]VPTDPNPQEVELKN[+1501.555]VTENFNMWK.N	HexNAc(5)Hex(3)	C[+57], N[+1502]	1197.93	5	5985.63	5985.63	0	0.9	30	Specific	332.47	332.47	332.47	4.21	1686	>sp|P2019|HIV1_gp120 glycoprotein OS=Human HIV1 GN=S PE=1 SV=1	1	HIV1-gp120-Trypsin-after-enrichment-glycoproteomics-R1.13483.13483.5	controllerType=0 controllerNumber=1 scan=13483	58.1325
12932:5	1	K.AYDTEVHNVWATHAC[+57.021]VPTDPNPQEVELKN[+2157.783]VTENFNMWK.N	HexNAc(6)Hex(4)NeuAc(1)	C[+57], N[+2158]	1329.18	5	6641.86	6641.85	0	0.7	30	Specific	332.62	332.62	21.63	4.21	1686	>sp|P2019|HIV1_gp120 glycoprotein OS=Human HIV1 GN=S PE=1 SV=1	1	HIV1-gp120-Trypsin-after-enrichment-glycoproteomics-R1.14094.14094.5	controllerType=0 controllerNumber=1 scan=14094	60.8071
13409:6	1	K.AYDTEVHNVWATHAC[+57.021]VPTDPNPQEVELKN[+2772.984]VTENFNMWK.N	HexNAc(6)Hex(6)NeuAc(2)	C[+57], N[+2773]	1210.35	6	7257.05	7257.06	0	-0.6	30	Specific	336.32	336.32	32.46	4.7	1686	>sp|P2019|HIV1_gp120 glycoprotein OS=Human HIV1 GN=S PE=1 SV=1	1	HIV1-gp120-Trypsin-after-enrichment-glycoproteomics-R1.14614.14614.2	controllerType=0 controllerNumber=1 scan=14614	63.1113
12877:6	1	K.AYDTEVHNVWATHAC[+57.021]VPTDPNPQEVELKN[+2116.756]VTENFNMWK.N	HexNAc(5)Hex(5)NeuAc(1)	C[+57], N[+2117]	1100.98	6	6600.83	6600.83	0	0.9	30	Specific	341.69	341.69	67.66	4.57	1686	>sp|P2019|HIV1_gp120 glycoprotein OS=Human HIV1 GN=S PE=1 SV=1	1	HIV1-gp120-Trypsin-after-enrichment-glycoproteomics-R1.14034.14034.6	controllerType=0 controllerNumber=1 scan=14034	60.5482
12319:5	1	K.AYDTEVHNVWATHAC[+57.021]VPTDPNPQEVELKN[+2012.745]VTENFNMWK.N	HexNAc(6)Hex(4)Fuc(1)	C[+57], N[+2013]	1300.17	5	6496.82	6496.82	0	1	30	Specific	345.81	345.81	345.81	4.21	1686	>sp|P2019|HIV1_gp120 glycoprotein OS=Human HIV1 GN=S PE=1 SV=1	1	HIV1-gp120-Trypsin-after-enrichment-glycoproteomics-R1.13425.13425.3	controllerType=0 controllerNumber=1 scan=13425	57.8878
12271:5	1	K.AYDTEVHNVWATHAC[+57.021]VPTDPNPQEVELKN[+1954.704]VTENFNM[+15.995]WK.N	HexNAc(5)Hex(4)NeuAc(1)	C[+57], M[+16], N[+1955]	1291.76	5	6454.79	6454.77	0	3.7	30	Specific	346.03	346.03	22.95	3.6	1686	>sp|P2019|HIV1_gp120 glycoprotein OS=Human HIV1 GN=S PE=1 SV=1	1	HIV1-gp120-Trypsin-after-enrichment-glycoproteomics-R1.13373.13373.5	controllerType=0 controllerNumber=1 scan=13373	57.6655
12359:4	1	K.AYDTEVHNVWATHAC[+57.021]VPTDPNPQEVELKN[+1501.555]VTENFNMWK.N	HexNAc(5)Hex(3)	C[+57], N[+1502]	1496.91	4	5984.63	5985.63	-1	1.1	30	Specific	352.15	352.15	352.15	3.6	1686	>sp|P2019|HIV1_gp120 glycoprotein OS=Human HIV1 GN=S PE=1 SV=1	1	HIV1-gp120-Trypsin-after-enrichment-glycoproteomics-R1.13469.13469.4	controllerType=0 controllerNumber=1 scan=13469	58.0719
12831:5	1	K.AYDTEVHNVWATHAC[+57.021]VPTDPNPQEVELKN[+1954.704]VTENFNMWK.N	HexNAc(5)Hex(4)NeuAc(1)	C[+57], N[+1955]	1288.56	5	6438.79	6438.77	0	2.6	30	Specific	352.2	352.2	24.83	3.66	1686	>sp|P2019|HIV1_gp120 glycoprotein OS=Human HIV1 GN=S PE=1 SV=1	1	HIV1-gp120-Trypsin-after-enrichment-glycoproteomics-R1.13983.13983.5	controllerType=0 controllerNumber=1 scan=13983	60.3285
12866:5	1	K.AYDTEVHNVWATHAC[+57.021]VPTDPNPQEVELKN[+2157.783]VTENFNMWK.N	HexNAc(6)Hex(4)NeuAc(1)	C[+57], N[+2158]	1329.18	5	6641.86	6641.85	0	0.7	30	Specific	352.59	352.59	12.1	4.39	1686	>sp|P2019|HIV1_gp120 glycoprotein OS=Human HIV1 GN=S PE=1 SV=1	1	HIV1-gp120-Trypsin-after-enrichment-glycoproteomics-R1.14022.14022.5	controllerType=0 controllerNumber=1 scan=14022	60.4966
12377:5	1	K.AYDTEVHNVWATHAC[+57.021]VPTDPNPQEVELKN[+1809.666]VTENFNM[+15.995]WK.N	HexNAc(5)Hex(4)Fuc(1)	C[+57], M[+16], N[+1810]	1262.75	5	6309.74	6309.73	0	1.2	30	Specific	353.47	353.47	55.81	4.21	1686	>sp|P2019|HIV1_gp120 glycoprotein OS=Human HIV1 GN=S PE=1 SV=1	1	HIV1-gp120-Trypsin-after-enrichment-glycoproteomics-R1.13488.13488.3	controllerType=0 controllerNumber=1 scan=13488	58.1537
12765:6	1	K.AYDTEVHNVWATHAC[+57.021]VPTDPNPQEVELKN[+2481.889]VTENFNMWK.N	HexNAc(6)Hex(6)NeuAc(1)	C[+57], N[+2482]	1161.67	6	6964.95	6965.96	-1	-0.2	30	Specific	360.91	360.91	23.38	4.86	1686	>sp|P2019|HIV1_gp120 glycoprotein OS=Human HIV1 GN=S PE=1 SV=1	1	HIV1-gp120-Trypsin-after-enrichment-glycoproteomics-R1.13911.13911.3	controllerType=0 controllerNumber=1 scan=13911	60.0127
12331:5	1	K.AYDTEVHNVWATHAC[+57.021]VPTDPNPQEVELKN[+1850.693]VTENFNMWK.N	HexNAc(6)Hex(3)Fuc(1)	C[+57], N[+1851]	1267.76	5	6334.77	6334.76	0	1.1	30	Specific	367.64	367.64	367.64	4.71	1686	>sp|P2019|HIV1_gp120 glycoprotein OS=Human HIV1 GN=S PE=1 SV=1	1	HIV1-gp120-Trypsin-after-enrichment-glycoproteomics-R1.13438.13438.4	controllerType=0 controllerNumber=1 scan=13438	57.9407
13714:4	1	K.AYDTEVHNVWATHAC[+57.021]VPTDPNPQEVELKN[+1809.666]VTENFNMWK.N	HexNAc(5)Hex(4)Fuc(1)	C[+57], N[+1810]	1574.19	4	6293.75	6293.74	0	1.5	30	Specific	371.28	371.28	371.28	5.94	1686	>sp|P2019|HIV1_gp120 glycoprotein OS=Human HIV1 GN=S PE=1 SV=1	1	HIV1-gp120-Trypsin-after-enrichment-glycoproteomics-R1.14947.14947.4	controllerType=0 controllerNumber=1 scan=14947	64.5424
13668:5	1	K.AYDTEVHNVWATHAC[+57.021]VPTDPNPQEVELKN[+2174.798]VTENFNMWK.N	HexNAc(6)Hex(5)Fuc(1)	C[+57], N[+2175]	1332.38	5	6657.87	6658.87	-1	0.5	30	Specific	372.28	372.28	249.47	5.65	1686	>sp|P2019|HIV1_gp120 glycoprotein OS=Human HIV1 GN=S PE=1 SV=1	1	HIV1-gp120-Trypsin-after-enrichment-glycoproteomics-R1.14897.14897.5	controllerType=0 controllerNumber=1 scan=14897	64.3205
13413:6	1	K.AYDTEVHNVWATHAC[+57.021]VPTDPNPQEVELKN[+2772.984]VTENFNMWK.N	HexNAc(6)Hex(6)NeuAc(2)	C[+57], N[+2773]	1210.35	6	7257.04	7257.06	0	-1.4	30	Specific	373.41	373.41	0.01	5.02	1686	>sp|P2019|HIV1_gp120 glycoprotein OS=Human HIV1 GN=S PE=1 SV=1	1	HIV1-gp120-Trypsin-after-enrichment-glycoproteomics-R1.14619.14619.3	controllerType=0 controllerNumber=1 scan=14619	63.1298
12898:5	1	K.AYDTEVHNVWATHAC[+57.021]VPTDPNPQEVELKN[+2141.788]VTENFNM[+15.995]WK.N	HexNAc(6)Hex(3)Fuc(1)NeuAc(1)	C[+57], M[+16], N[+2142]	1329.18	5	6641.86	6641.85	0	0.7	30	Specific	376.02	376.02	18.94	5.08	1686	>sp|P2019|HIV1_gp120 glycoprotein OS=Human HIV1 GN=S PE=1 SV=1	1	HIV1-gp120-Trypsin-after-enrichment-glycoproteomics-R1.14056.14056.2	controllerType=0 controllerNumber=1 scan=14056	60.6455
12878:5	1	K.AYDTEVHNVWATHAC[+57.021]VPTDPNPQEVELKN[+1954.704]VTENFNMWK.N	HexNAc(5)Hex(4)NeuAc(1)	C[+57], N[+1955]	1288.56	5	6438.78	6438.77	0	1.1	30	Specific	376.47	376.47	2.85	5.08	1686	>sp|P2019|HIV1_gp120 glycoprotein OS=Human HIV1 GN=S PE=1 SV=1	1	HIV1-gp120-Trypsin-after-enrichment-glycoproteomics-R1.14035.14035.5	controllerType=0 controllerNumber=1 scan=14035	60.5526
12811:5	1	K.AYDTEVHNVWATHAC[+57.021]VPTDPNPQEVELKN[+2100.761]VTENFNM[+15.995]WK.N	HexNAc(5)Hex(4)Fuc(1)NeuAc(1)	C[+57], M[+16], N[+2101]	1320.97	5	6600.83	6600.83	0	0.9	30	Specific	408.98	408.98	17.34	5.17	1686	>sp|P2019|HIV1_gp120 glycoprotein OS=Human HIV1 GN=S PE=1 SV=1	1	HIV1-gp120-Trypsin-after-enrichment-glycoproteomics-R1.13962.13962.5	controllerType=0 controllerNumber=1 scan=13962	60.234
14047:5	1	K.AYDTEVHNVWATHAC[+57.021]VPTDPNPQEVELKN[+2465.894]VTENFNMWK.N	HexNAc(6)Hex(5)Fuc(1)NeuAc(1)	C[+57], N[+2466]	1391	5	6950.96	6949.96	1	-1.1	30	Specific	453.39	376.87	376.87	5.73	1686	>sp|P2019|HIV1_gp120 glycoprotein OS=Human HIV1 GN=S PE=1 SV=1	1	HIV1-gp120-Trypsin-after-enrichment-glycoproteomics-R1.15310.15310.5	controllerType=0 controllerNumber=1 scan=15310	66.1384
13686:5	1	K.AYDTEVHNVWATHAC[+57.021]VPTDPNPQEVELKN[+2012.745]VTENFNMWK.N	HexNAc(6)Hex(4)Fuc(1)	C[+57], N[+2013]	1300.17	5	6496.82	6496.82	0	1.1	30	Specific	592.38	461.76	461.76	7.25	1686	>sp|P2019|HIV1_gp120 glycoprotein OS=Human HIV1 GN=S PE=1 SV=1	1	HIV1-gp120-Trypsin-after-enrichment-glycoproteomics-R1.14916.14916.5	controllerType=0 controllerNumber=1 scan=14916	64.407
12846:5	1	K.AYDTEVHNVWATHAC[+57.021]VPTDPNPQEVELKN[+1954.704]VTENFNM[+15.995]WK.N	HexNAc(5)Hex(4)NeuAc(1)	C[+57], M[+16], N[+1955]	1291.96	5	6455.79	6454.77	1	2.3	30	Specific	592.8	532.69	323.92	6.05	1686	>sp|P2019|HIV1_gp120 glycoprotein OS=Human HIV1 GN=S PE=1 SV=1	1	HIV1-gp120-Trypsin-after-enrichment-glycoproteomics-R1.14000.14000.5	controllerType=0 controllerNumber=1 scan=14000	60.4015
13715:5	1	K.AYDTEVHNVWATHAC[+57.021]VPTDPNPQEVELKN[+1850.693]VTENFNMWK.N	HexNAc(6)Hex(3)Fuc(1)	C[+57], N[+1851]	1267.76	5	6334.77	6334.76	0	0.4	30	Specific	595.59	466.36	466.36	7.38	1686	>sp|P2019|HIV1_gp120 glycoprotein OS=Human HIV1 GN=S PE=1 SV=1	1	HIV1-gp120-Trypsin-after-enrichment-glycoproteomics-R1.14948.14948.5	controllerType=0 controllerNumber=1 scan=14948	64.547
13700:5	1	K.AYDTEVHNVWATHAC[+57.021]VPTDPNPQEVELKN[+2012.745]VTENFNMWK.N	HexNAc(6)Hex(4)Fuc(1)	C[+57], N[+2013]	1300.37	5	6497.82	6496.82	1	-0.3	30	Specific	627.74	445.89	445.89	8.38	1686	>sp|P2019|HIV1_gp120 glycoprotein OS=Human HIV1 GN=S PE=1 SV=1	1	HIV1-gp120-Trypsin-after-enrichment-glycoproteomics-R1.14931.14931.5	controllerType=0 controllerNumber=1 scan=14931	64.4735
13388:5	1	K.AYDTEVHNVWATHAC[+57.021]VPTDPNPQEVELKN[+2059.735]VTENFNM[+15.995]WK.N	HexNAc(4)Hex(5)Fuc(1)NeuAc(1)	C[+57], M[+16], N[+2060]	1312.77	5	6559.81	6559.8	0	0.9	30	Specific	687.42	545.63	396.65	9.25	1686	>sp|P2019|HIV1_gp120 glycoprotein OS=Human HIV1 GN=S PE=1 SV=1	1	HIV1-gp120-Trypsin-after-enrichment-glycoproteomics-R1.14591.14591.5	controllerType=0 controllerNumber=1 scan=14591	63.0124
13679:5	1	K.AYDTEVHNVWATHAC[+57.021]VPTDPNPQEVELKN[+2100.761]VTENFNMWK.N	HexNAc(5)Hex(4)Fuc(1)NeuAc(1)	C[+57], N[+2101]	1317.78	5	6584.86	6584.83	0	3.7	30	Specific	760.13	602.95	602.95	10.63	1686	>sp|P2019|HIV1_gp120 glycoprotein OS=Human HIV1 GN=S PE=1 SV=1	1	HIV1-gp120-Trypsin-after-enrichment-glycoproteomics-R1.14909.14909.5	controllerType=0 controllerNumber=1 scan=14909	64.3734
14097:5	1	K.AYDTEVHNVWATHAC[+57.021]VPTDPNPQEVELKN[+1897.682]VTENFNMWK.N	HexNAc(4)Hex(4)Fuc(1)NeuAc(1)	C[+57], N[+1898]	1276.96	5	6380.75	6381.75	-1	0	30	Specific	840.78	618.03	618.03	11.85	1686	>sp|P2019|HIV1_gp120 glycoprotein OS=Human HIV1 GN=S PE=1 SV=1	1	HIV1-gp120-Trypsin-after-enrichment-glycoproteomics-R1.15365.15365.5	controllerType=0 controllerNumber=1 scan=15365	66.3789
13690:5	1	K.AYDTEVHNVWATHAC[+57.021]VPTDPNPQEVELKN[+1954.704]VTENFNMWK.N	HexNAc(5)Hex(4)NeuAc(1)	C[+57], N[+1955]	1288.77	5	6439.8	6438.77	1	3.2	30	Specific	889.68	712.54	571.81	12.89	1686	>sp|P2019|HIV1_gp120 glycoprotein OS=Human HIV1 GN=S PE=1 SV=1	1	HIV1-gp120-Trypsin-after-enrichment-glycoproteomics-R1.14921.14921.5	controllerType=0 controllerNumber=1 scan=14921	64.4264
14080:5	1	K.AYDTEVHNVWATHAC[+57.021]VPTDPNPQEVELKN[+2245.799]VTENFNMWK.N	HexNAc(5)Hex(4)NeuAc(2)	C[+57], N[+2246]	1346.98	5	6730.89	6729.87	1	3.2	30	Specific	905.56	714.36	714.36	13.89	1686	>sp|P2019|HIV1_gp120 glycoprotein OS=Human HIV1 GN=S PE=1 SV=1	1	HIV1-gp120-Trypsin-after-enrichment-glycoproteomics-R1.15346.15346.5	controllerType=0 controllerNumber=1 scan=15346	66.2973
13685:5	1	K.AYDTEVHNVWATHAC[+57.021]VPTDPNPQEVELKN[+1971.719]VTENFNMWK.N	HexNAc(5)Hex(5)Fuc(1)	C[+57], N[+1972]	1291.96	5	6455.79	6455.79	0	0.2	30	Specific	925.07	706.96	664.7	14.38	1686	>sp|P2019|HIV1_gp120 glycoprotein OS=Human HIV1 GN=S PE=1 SV=1	1	HIV1-gp120-Trypsin-after-enrichment-glycoproteomics-R1.14915.14915.5	controllerType=0 controllerNumber=1 scan=14915	64.4024
12246:5	1	K.AYDTEVHNVWATHAC[+57.021]VPTDPNPQEVELKN[+2069.767]VTENFNMWK.N	HexNAc(7)Hex(4)	C[+57], N[+2070]	1311.57	5	6553.83	6553.84	0	-1.1	30	Specific	201.63	201.63	25.32	2.04	1818	>sp|P2019|HIV1_gp120 glycoprotein OS=Human HIV1 GN=S PE=1 SV=1	1	HIV1-gp120-Trypsin-after-enrichment-glycoproteomics-R2.13345.13345.5	controllerType=0 controllerNumber=1 scan=13345	57.4981
12140:5	1	K.AYDTEVHNVWATHAC[+57.021]VPTDPNPQEVELKN[+1704.635]VTENFNM[+15.995]WK.N	HexNAc(6)Hex(3)	C[+57], M[+16], N[+1705]	1241.75	5	6204.71	6204.7	0	1.4	30	Specific	204.17	204.17	204.17	1.94	1818	>sp|P2019|HIV1_gp120 glycoprotein OS=Human HIV1 GN=S PE=1 SV=1	1	HIV1-gp120-Trypsin-after-enrichment-glycoproteomics-R2.13229.13229.5	controllerType=0 controllerNumber=1 scan=13229	56.9956
12245:5	1	K.AYDTEVHNVWATHAC[+57.021]VPTDPNPQEVELKN[+2069.767]VTENFNMWK.N	HexNAc(7)Hex(4)	C[+57], N[+2070]	1311.57	5	6553.83	6553.84	0	-1.1	30	Specific	206.52	190.62	24.7	2.04	1818	>sp|P2019|HIV1_gp120 glycoprotein OS=Human HIV1 GN=S PE=1 SV=1	1	HIV1-gp120-Trypsin-after-enrichment-glycoproteomics-R2.13344.13344.5	controllerType=0 controllerNumber=1 scan=13344	57.4944
13661:5	1	K.AYDTEVHNVWATHAC[+57.021]VPTDPNPQEVELKN[+2053.772]VTENFNMWK.N	HexNAc(7)Hex(3)Fuc(1)	C[+57], N[+2054]	1308.17	5	6536.83	6537.84	-1	-1.2	30	Specific	206.82	206.82	206.82	2.07	1818	>sp|P2019|HIV1_gp120 glycoprotein OS=Human HIV1 GN=S PE=1 SV=1	1	HIV1-gp120-Trypsin-after-enrichment-glycoproteomics-R2.14889.14889.2	controllerType=0 controllerNumber=1 scan=14889	64.2449
12204:5	1	K.AYDTEVHNVWATHAC[+57.021]VPTDPNPQEVELKN[+2336.851]VTENFNMWK.N	HexNAc(6)Hex(6)Fuc(1)	C[+57], N[+2337]	1364.99	5	6820.91	6820.92	0	-1.4	30	Specific	210.59	210.59	210.59	2.57	1818	>sp|P2019|HIV1_gp120 glycoprotein OS=Human HIV1 GN=S PE=1 SV=1	1	HIV1-gp120-Trypsin-after-enrichment-glycoproteomics-R2.13299.13299.5	controllerType=0 controllerNumber=1 scan=13299	57.3028
12914:5	1	K.AYDTEVHNVWATHAC[+57.021]VPTDPNPQEVELKN[+2116.756]VTENFNMWK.N	HexNAc(5)Hex(5)NeuAc(1)	C[+57], N[+2117]	1320.77	5	6599.83	6600.83	-1	0.2	30	Specific	214.63	214.63	46.87	2.03	1818	>sp|P2019|HIV1_gp120 glycoprotein OS=Human HIV1 GN=S PE=1 SV=1	1	HIV1-gp120-Trypsin-after-enrichment-glycoproteomics-R2.14074.14074.5	controllerType=0 controllerNumber=1 scan=14074	60.6827
12808:5	1	K.AYDTEVHNVWATHAC[+57.021]VPTDPNPQEVELKN[+2157.783]VTENFNM[+15.995]WK.N	HexNAc(6)Hex(4)NeuAc(1)	C[+57], M[+16], N[+2158]	1332.37	5	6657.84	6657.85	0	-1.3	30	Specific	216.73	216.73	66.27	2.26	1818	>sp|P2019|HIV1_gp120 glycoprotein OS=Human HIV1 GN=S PE=1 SV=1	1	HIV1-gp120-Trypsin-after-enrichment-glycoproteomics-R2.13958.13958.5	controllerType=0 controllerNumber=1 scan=13958	60.1762
12848:6	1	K.AYDTEVHNVWATHAC[+57.021]VPTDPNPQEVELKN[+2116.756]VTENFNMWK.N	HexNAc(5)Hex(5)NeuAc(1)	C[+57], N[+2117]	1100.98	6	6600.82	6600.83	0	-1.1	30	Specific	228.38	228.38	37.47	2.61	1818	>sp|P2019|HIV1_gp120 glycoprotein OS=Human HIV1 GN=S PE=1 SV=1	1	HIV1-gp120-Trypsin-after-enrichment-glycoproteomics-R2.14002.14002.6	controllerType=0 controllerNumber=1 scan=14002	60.3668
13436:6	1	K.AYDTEVHNVWATHAC[+57.021]VPTDPNPQEVELKN[+2432.884]VTENFNM[+15.995]WK.N	HexNAc(6)Hex(3)Fuc(1)NeuAc(2)	C[+57], M[+16], N[+2433]	1156.16	6	6931.94	6932.95	-1	-1.5	30	Specific	228.69	228.69	228.69	1.68	1818	>sp|P2019|HIV1_gp120 glycoprotein OS=Human HIV1 GN=S PE=1 SV=1	1	HIV1-gp120-Trypsin-after-enrichment-glycoproteomics-R2.14643.14643.3	controllerType=0 controllerNumber=1 scan=14643	63.1851
14649:5	1	K.AYDTEVHNVWATHAC[+57.021]VPTDPNPQEVELKN[+3372.190]VTENFNMWK.N	HexNAc(6)Hex(7)Fuc(1)NeuAc(3)	C[+57], N[+3372]	1571.86	5	7855.29	7856.26	-1	3.9	30	Specific	228.72	217.57	217.57	3.76	1818	>sp|P2019|HIV1_gp120 glycoprotein OS=Human HIV1 GN=S PE=1 SV=1	1	HIV1-gp120-Trypsin-after-enrichment-glycoproteomics-R2.15967.15967.5	controllerType=0 controllerNumber=1 scan=15967	68.9932
12178:5	1	K.AYDTEVHNVWATHAC[+57.021]VPTDPNPQEVELKN[+2350.830]VTENFNM[+15.995]WK.N	HexNAc(4)Hex(5)Fuc(1)NeuAc(2)	C[+57], M[+16], N[+2351]	1371.18	5	6851.89	6850.9	1	-1.8	30	Specific	235.93	151.84	109.13	2.64	1818	>sp|P2019|HIV1_gp120 glycoprotein OS=Human HIV1 GN=S PE=1 SV=1	1	HIV1-gp120-Trypsin-after-enrichment-glycoproteomics-R2.13271.13271.5	controllerType=0 controllerNumber=1 scan=13271	57.179
12820:5	1	K.AYDTEVHNVWATHAC[+57.021]VPTDPNPQEVELKN[+1913.677]VTENFNMWK.N	HexNAc(4)Hex(5)NeuAc(1)	C[+57], N[+1914]	1280.35	5	6397.74	6397.75	0	-1.1	30	Specific	236.3	236.3	14.42	2.94	1818	>sp|P2019|HIV1_gp120 glycoprotein OS=Human HIV1 GN=S PE=1 SV=1	1	HIV1-gp120-Trypsin-after-enrichment-glycoproteomics-R2.13971.13971.5	controllerType=0 controllerNumber=1 scan=13971	60.2331
12355:4	1	K.AYDTEVHNVWATHAC[+57.021]VPTDPNPQEVELKN[+1850.693]VTENFNMWK.N	HexNAc(6)Hex(3)Fuc(1)	C[+57], N[+1851]	1584.45	4	6334.77	6334.76	0	0.4	30	Specific	238.62	238.62	238.62	2.6	1818	>sp|P2019|HIV1_gp120 glycoprotein OS=Human HIV1 GN=S PE=1 SV=1	1	HIV1-gp120-Trypsin-after-enrichment-glycoproteomics-R2.13464.13464.4	controllerType=0 controllerNumber=1 scan=13464	58.0066
14198:5	1	K.AYDTEVHNVWATHAC[+57.021]VPTDPNPQEVELKN[+3704.312]VTENFNM[+15.995]WK.N	HexNAc(7)Hex(6)Fuc(1)NeuAc(4)	C[+57], M[+16], N[+3704]	1641.68	5	8204.38	8204.38	0	0.8	30	Specific	247.99	247.99	247.99	4.89	1818	>sp|P2019|HIV1_gp120 glycoprotein OS=Human HIV1 GN=S PE=1 SV=1	1	HIV1-gp120-Trypsin-after-enrichment-glycoproteomics-R2.15475.15475.4	controllerType=0 controllerNumber=1 scan=15475	66.8231
12287:5	1	K.AYDTEVHNVWATHAC[+57.021]VPTDPNPQEVELKN[+1809.666]VTENFNMWK.N	HexNAc(5)Hex(4)Fuc(1)	C[+57], N[+1810]	1259.55	5	6293.74	6293.74	0	0.7	30	Specific	248.94	248.94	248.94	2.29	1818	>sp|P2019|HIV1_gp120 glycoprotein OS=Human HIV1 GN=S PE=1 SV=1	1	HIV1-gp120-Trypsin-after-enrichment-glycoproteomics-R2.13390.13390.5	controllerType=0 controllerNumber=1 scan=13390	57.6895
12327:4	1	K.AYDTEVHNVWATHAC[+57.021]VPTDPNPQEVELKN[+1850.693]VTENFNMWK.N	HexNAc(6)Hex(3)Fuc(1)	C[+57], N[+1851]	1584.7	4	6335.77	6334.76	1	0.7	30	Specific	253.59	253.59	253.59	2.79	1818	>sp|P2019|HIV1_gp120 glycoprotein OS=Human HIV1 GN=S PE=1 SV=1	1	HIV1-gp120-Trypsin-after-enrichment-glycoproteomics-R2.13433.13433.4	controllerType=0 controllerNumber=1 scan=13433	57.8725
12241:5	1	K.AYDTEVHNVWATHAC[+57.021]VPTDPNPQEVELKN[+2012.745]VTENFNMWK.N	HexNAc(6)Hex(4)Fuc(1)	C[+57], N[+2013]	1300.17	5	6496.82	6496.82	0	0.1	30	Specific	253.76	253.76	253.76	2.84	1818	>sp|P2019|HIV1_gp120 glycoprotein OS=Human HIV1 GN=S PE=1 SV=1	1	HIV1-gp120-Trypsin-after-enrichment-glycoproteomics-R2.13340.13340.5	controllerType=0 controllerNumber=1 scan=13340	57.4799
12991:5	1	K.AYDTEVHNVWATHAC[+57.021]VPTDPNPQEVELKN[+2116.756]VTENFNM[+15.995]WK.N	HexNAc(5)Hex(5)NeuAc(1)	C[+57], M[+16], N[+2117]	1324.37	5	6617.8	6616.82	1	-3.6	30	Specific	259.52	259.52	44.05	2.66	1818	>sp|P2019|HIV1_gp120 glycoprotein OS=Human HIV1 GN=S PE=1 SV=1	1	HIV1-gp120-Trypsin-after-enrichment-glycoproteomics-R2.14158.14158.5	controllerType=0 controllerNumber=1 scan=14158	61.0525
12227:4	1	K.AYDTEVHNVWATHAC[+57.021]VPTDPNPQEVELKN[+2053.772]VTENFNMWK.N	HexNAc(7)Hex(3)Fuc(1)	C[+57], N[+2054]	1635.21	4	6537.83	6537.84	0	-2.4	30	Specific	259.75	259.75	259.75	4.03	1818	>sp|P2019|HIV1_gp120 glycoprotein OS=Human HIV1 GN=S PE=1 SV=1	1	HIV1-gp120-Trypsin-after-enrichment-glycoproteomics-R2.13324.13324.2	controllerType=0 controllerNumber=1 scan=13324	57.4125
12838:5	1	K.AYDTEVHNVWATHAC[+57.021]VPTDPNPQEVELKN[+2149.767]VTENFNMWK.N	HexNAc(5)Hex(7)	C[+57], N[+2150]	1327.57	5	6633.81	6633.84	0	-4	30	Specific	260.68	260.68	37.61	2.66	1818	>sp|P2019|HIV1_gp120 glycoprotein OS=Human HIV1 GN=S PE=1 SV=1	1	HIV1-gp120-Trypsin-after-enrichment-glycoproteomics-R2.13991.13991.5	controllerType=0 controllerNumber=1 scan=13991	60.3187
12863:4	1	K.AYDTEVHNVWATHAC[+57.021]VPTDPNPQEVELKN[+1946.687]VTENFNMWK.N	HexNAc(4)Hex(7)	C[+57], N[+1947]	1608.44	4	6430.72	6430.76	0	-6	30	Specific	262.55	262.55	21.75	2.77	1818	>sp|P2019|HIV1_gp120 glycoprotein OS=Human HIV1 GN=S PE=1 SV=1	1	HIV1-gp120-Trypsin-after-enrichment-glycoproteomics-R2.14018.14018.4	controllerType=0 controllerNumber=1 scan=14018	60.4389
12849:5	1	K.AYDTEVHNVWATHAC[+57.021]VPTDPNPQEVELKN[+2481.889]VTENFNMWK.N	HexNAc(6)Hex(6)NeuAc(1)	C[+57], N[+2482]	1393.8	5	6964.96	6965.96	-1	0.5	30	Specific	263.4	263.4	34.11	2.56	1818	>sp|P2019|HIV1_gp120 glycoprotein OS=Human HIV1 GN=S PE=1 SV=1	1	HIV1-gp120-Trypsin-after-enrichment-glycoproteomics-R2.14003.14003.5	controllerType=0 controllerNumber=1 scan=14003	60.3715
12281:4	1	K.AYDTEVHNVWATHAC[+57.021]VPTDPNPQEVELKN[+1971.719]VTENFNMWK.N	HexNAc(5)Hex(5)Fuc(1)	C[+57], N[+1972]	1614.95	4	6456.79	6455.79	1	0.2	30	Specific	264.8	264.8	264.8	3.33	1818	>sp|P2019|HIV1_gp120 glycoprotein OS=Human HIV1 GN=S PE=1 SV=1	1	HIV1-gp120-Trypsin-after-enrichment-glycoproteomics-R2.13383.13383.4	controllerType=0 controllerNumber=1 scan=13383	57.6609
13423:6	1	K.AYDTEVHNVWATHAC[+57.021]VPTDPNPQEVELKN[+2407.852]VTENFNMWK.N	HexNAc(5)Hex(5)NeuAc(2)	C[+57], N[+2408]	1149.33	6	6890.93	6891.92	-1	1.7	30	Specific	265.1	265.1	7.74	2.59	1818	>sp|P2019|HIV1_gp120 glycoprotein OS=Human HIV1 GN=S PE=1 SV=1	1	HIV1-gp120-Trypsin-after-enrichment-glycoproteomics-R2.14629.14629.6	controllerType=0 controllerNumber=1 scan=14629	63.1257
12328:5	1	K.AYDTEVHNVWATHAC[+57.021]VPTDPNPQEVELKN[+1809.666]VTENFNMWK.N	HexNAc(5)Hex(4)Fuc(1)	C[+57], N[+1810]	1259.55	5	6293.74	6293.74	0	0.7	30	Specific	265.39	265.39	265.39	2.77	1818	>sp|P2019|HIV1_gp120 glycoprotein OS=Human HIV1 GN=S PE=1 SV=1	1	HIV1-gp120-Trypsin-after-enrichment-glycoproteomics-R2.13434.13434.3	controllerType=0 controllerNumber=1 scan=13434	57.8771
12219:6	1	K.AYDTEVHNVWATHAC[+57.021]VPTDPNPQEVELKN[+2215.825]VTENFNM[+15.995]WK.N	HexNAc(7)Hex(4)Fuc(1)	C[+57], M[+16], N[+2216]	1119.99	6	6714.88	6715.89	-1	-0.5	30	Specific	266.14	266.14	266.14	2.66	1818	>sp|P2019|HIV1_gp120 glycoprotein OS=Human HIV1 GN=S PE=1 SV=1	1	HIV1-gp120-Trypsin-after-enrichment-glycoproteomics-R2.13316.13316.6	controllerType=0 controllerNumber=1 scan=13316	57.3748
12235:6	1	K.AYDTEVHNVWATHAC[+57.021]VPTDPNPQEVELKN[+1825.661]VTENFNMWK.N	HexNAc(5)Hex(5)	C[+57], N[+1826]	1052.46	6	6309.73	6309.73	0	0.3	30	Specific	266.22	266.22	22.92	3.22	1818	>sp|P2019|HIV1_gp120 glycoprotein OS=Human HIV1 GN=S PE=1 SV=1	1	HIV1-gp120-Trypsin-after-enrichment-glycoproteomics-R2.13333.13333.6	controllerType=0 controllerNumber=1 scan=13333	57.4513
12277:5	1	K.AYDTEVHNVWATHAC[+57.021]VPTDPNPQEVELKN[+2215.825]VTENFNM[+15.995]WK.N	HexNAc(7)Hex(4)Fuc(1)	C[+57], M[+16], N[+2216]	1343.78	5	6714.89	6715.89	-1	0	30	Specific	268.5	268.5	268.5	2.31	1818	>sp|P2019|HIV1_gp120 glycoprotein OS=Human HIV1 GN=S PE=1 SV=1	1	HIV1-gp120-Trypsin-after-enrichment-glycoproteomics-R2.13379.13379.5	controllerType=0 controllerNumber=1 scan=13379	57.6415
13895:6	1	K.AYDTEVHNVWATHAC[+57.021]VPTDPNPQEVELKN[+3048.084]VTENFNM[+15.995]WK.N	HexNAc(6)Hex(5)Fuc(1)NeuAc(3)	C[+57], M[+16], N[+3048]	1259.03	6	7549.15	7548.15	1	-0.4	30	Specific	268.95	268.95	268.95	3.24	1818	>sp|P2019|HIV1_gp120 glycoprotein OS=Human HIV1 GN=S PE=1 SV=1	1	HIV1-gp120-Trypsin-after-enrichment-glycoproteomics-R2.15144.15144.6	controllerType=0 controllerNumber=1 scan=15144	65.3671
12786:5	1	K.AYDTEVHNVWATHAC[+57.021]VPTDPNPQEVELKN[+1971.719]VTENFNMWK.N	HexNAc(5)Hex(5)Fuc(1)	C[+57], N[+1972]	1292.16	5	6456.77	6455.79	1	-4	30	Specific	271.52	271.52	271.52	2.66	1818	>sp|P2019|HIV1_gp120 glycoprotein OS=Human HIV1 GN=S PE=1 SV=1	1	HIV1-gp120-Trypsin-after-enrichment-glycoproteomics-R2.13934.13934.5	controllerType=0 controllerNumber=1 scan=13934	60.0712
12247:5	1	K.AYDTEVHNVWATHAC[+57.021]VPTDPNPQEVELKN[+1850.693]VTENFNMWK.N	HexNAc(6)Hex(3)Fuc(1)	C[+57], N[+1851]	1267.76	5	6334.76	6334.76	0	-0.1	30	Specific	272.26	272.26	272.26	3.18	1818	>sp|P2019|HIV1_gp120 glycoprotein OS=Human HIV1 GN=S PE=1 SV=1	1	HIV1-gp120-Trypsin-after-enrichment-glycoproteomics-R2.13346.13346.5	controllerType=0 controllerNumber=1 scan=13346	57.5027
12253:5	1	K.AYDTEVHNVWATHAC[+57.021]VPTDPNPQEVELKN[+2053.772]VTENFNMWK.N	HexNAc(7)Hex(3)Fuc(1)	C[+57], N[+2054]	1308.37	5	6537.84	6537.84	0	-0.3	30	Specific	272.75	272.75	272.75	2.84	1818	>sp|P2019|HIV1_gp120 glycoprotein OS=Human HIV1 GN=S PE=1 SV=1	1	HIV1-gp120-Trypsin-after-enrichment-glycoproteomics-R2.13353.13353.5	controllerType=0 controllerNumber=1 scan=13353	57.5314
12209:5	1	K.AYDTEVHNVWATHAC[+57.021]VPTDPNPQEVELKN[+2157.783]VTENFNMWK.N	HexNAc(6)Hex(4)NeuAc(1)	C[+57], N[+2158]	1329.38	5	6642.88	6641.85	1	3.3	30	Specific	274.14	274.14	9.67	2.51	1818	>sp|P2019|HIV1_gp120 glycoprotein OS=Human HIV1 GN=S PE=1 SV=1	1	HIV1-gp120-Trypsin-after-enrichment-glycoproteomics-R2.13305.13305.5	controllerType=0 controllerNumber=1 scan=13305	57.3269
12210:6	1	K.AYDTEVHNVWATHAC[+57.021]VPTDPNPQEVELKN[+2157.783]VTENFNMWK.N	HexNAc(6)Hex(4)NeuAc(1)	C[+57], N[+2158]	1107.82	6	6641.87	6641.85	0	2.6	30	Specific	275.66	275.66	17.07	2.23	1818	>sp|P2019|HIV1_gp120 glycoprotein OS=Human HIV1 GN=S PE=1 SV=1	1	HIV1-gp120-Trypsin-after-enrichment-glycoproteomics-R2.13306.13306.6	controllerType=0 controllerNumber=1 scan=13306	57.3324
12752:6	1	K.AYDTEVHNVWATHAC[+57.021]VPTDPNPQEVELKN[+2262.814]VTENFNMWK.N	HexNAc(5)Hex(5)Fuc(1)NeuAc(1)	C[+57], N[+2263]	1125.15	6	6745.88	6746.89	-1	0	30	Specific	277.05	277.05	34.25	2.66	1818	>sp|P2019|HIV1_gp120 glycoprotein OS=Human HIV1 GN=S PE=1 SV=1	1	HIV1-gp120-Trypsin-after-enrichment-glycoproteomics-R2.13897.13897.6	controllerType=0 controllerNumber=1 scan=13897	59.9093
12272:6	1	K.AYDTEVHNVWATHAC[+57.021]VPTDPNPQEVELKN[+1647.613]VTENFNM[+15.995]WK.N	HexNAc(5)Hex(3)Fuc(1)	C[+57], M[+16], N[+1648]	1025.45	6	6147.68	6147.68	0	-0.2	30	Specific	278.34	278.34	11.27	3.22	1818	>sp|P2019|HIV1_gp120 glycoprotein OS=Human HIV1 GN=S PE=1 SV=1	1	HIV1-gp120-Trypsin-after-enrichment-glycoproteomics-R2.13373.13373.4	controllerType=0 controllerNumber=1 scan=13373	57.6174
12874:5	1	K.AYDTEVHNVWATHAC[+57.021]VPTDPNPQEVELKN[+1606.587]VTENFNM[+15.995]WK.N	HexNAc(4)Hex(4)Fuc(1)	C[+57], M[+16], N[+1607]	1222.34	5	6107.66	6106.65	1	-0.1	30	Specific	281.19	249.27	217.72	3.98	1818	>sp|P2019|HIV1_gp120 glycoprotein OS=Human HIV1 GN=S PE=1 SV=1	1	HIV1-gp120-Trypsin-after-enrichment-glycoproteomics-R2.14030.14030.5	controllerType=0 controllerNumber=1 scan=14030	60.4914
12233:4	1	K.AYDTEVHNVWATHAC[+57.021]VPTDPNPQEVELKN[+2053.772]VTENFNMWK.N	HexNAc(7)Hex(3)Fuc(1)	C[+57], N[+2054]	1635.22	4	6537.84	6537.84	0	-0.2	30	Specific	281.51	281.51	281.51	3.41	1818	>sp|P2019|HIV1_gp120 glycoprotein OS=Human HIV1 GN=S PE=1 SV=1	1	HIV1-gp120-Trypsin-after-enrichment-glycoproteomics-R2.13331.13331.4	controllerType=0 controllerNumber=1 scan=13331	57.442
13429:5	1	K.AYDTEVHNVWATHAC[+57.021]VPTDPNPQEVELKN[+2432.884]VTENFNM[+15.995]WK.N	HexNAc(6)Hex(3)Fuc(1)NeuAc(2)	C[+57], M[+16], N[+2433]	1387.2	5	6931.95	6932.95	-1	0.4	30	Specific	282.62	282.62	282.62	2.64	1818	>sp|P2019|HIV1_gp120 glycoprotein OS=Human HIV1 GN=S PE=1 SV=1	1	HIV1-gp120-Trypsin-after-enrichment-glycoproteomics-R2.14636.14636.5	controllerType=0 controllerNumber=1 scan=14636	63.1552
12323:5	1	K.AYDTEVHNVWATHAC[+57.021]VPTDPNPQEVELKN[+1907.714]VTENFNMWK.N	HexNAc(7)Hex(3)	C[+57], N[+1908]	1279.16	5	6391.79	6391.79	0	0	30	Specific	288.42	269.31	269.31	3.27	1818	>sp|P2019|HIV1_gp120 glycoprotein OS=Human HIV1 GN=S PE=1 SV=1	1	HIV1-gp120-Trypsin-after-enrichment-glycoproteomics-R2.13429.13429.5	controllerType=0 controllerNumber=1 scan=13429	57.8545
12234:5	1	K.AYDTEVHNVWATHAC[+57.021]VPTDPNPQEVELKN[+2350.830]VTENFNM[+15.995]WK.N	HexNAc(4)Hex(5)Fuc(1)NeuAc(2)	C[+57], M[+16], N[+2351]	1370.99	5	6850.9	6850.9	0	0.9	30	Specific	289.57	225.9	96.49	3.36	1818	>sp|P2019|HIV1_gp120 glycoprotein OS=Human HIV1 GN=S PE=1 SV=1	1	HIV1-gp120-Trypsin-after-enrichment-glycoproteomics-R2.13332.13332.5	controllerType=0 controllerNumber=1 scan=13332	57.4467
12321:5	1	K.AYDTEVHNVWATHAC[+57.021]VPTDPNPQEVELKN[+2012.745]VTENFNMWK.N	HexNAc(6)Hex(4)Fuc(1)	C[+57], N[+2013]	1300.17	5	6496.82	6496.82	0	0.4	30	Specific	298.85	298.85	298.85	2.89	1818	>sp|P2019|HIV1_gp120 glycoprotein OS=Human HIV1 GN=S PE=1 SV=1	1	HIV1-gp120-Trypsin-after-enrichment-glycoproteomics-R2.13427.13427.5	controllerType=0 controllerNumber=1 scan=13427	57.8469
13316:5	1	K.AYDTEVHNVWATHAC[+57.021]VPTDPNPQEVELKN[+2772.984]VTENFNMWK.N	HexNAc(6)Hex(6)NeuAc(2)	C[+57], N[+2773]	1452.22	5	7257.06	7257.06	0	1.4	30	Specific	299.8	299.8	29.19	3.47	1818	>sp|P2019|HIV1_gp120 glycoprotein OS=Human HIV1 GN=S PE=1 SV=1	1	HIV1-gp120-Trypsin-after-enrichment-glycoproteomics-R2.14513.14513.5	controllerType=0 controllerNumber=1 scan=14513	62.6257
12783:4	1	K.AYDTEVHNVWATHAC[+57.021]VPTDPNPQEVELKN[+2157.783]VTENFNMWK.N	HexNAc(6)Hex(4)NeuAc(1)	C[+57], N[+2158]	1661.22	4	6641.86	6641.85	0	1.3	30	Specific	300.04	300.04	19.97	4.44	1818	>sp|P2019|HIV1_gp120 glycoprotein OS=Human HIV1 GN=S PE=1 SV=1	1	HIV1-gp120-Trypsin-after-enrichment-glycoproteomics-R2.13931.13931.4	controllerType=0 controllerNumber=1 scan=13931	60.0565
12310:5	1	K.AYDTEVHNVWATHAC[+57.021]VPTDPNPQEVELKN[+2028.740]VTENFNMWK.N	HexNAc(6)Hex(5)	C[+57], N[+2029]	1303.37	5	6512.81	6512.81	0	-0.7	30	Specific	300.41	300.41	33.54	3.3	1818	>sp|P2019|HIV1_gp120 glycoprotein OS=Human HIV1 GN=S PE=1 SV=1	1	HIV1-gp120-Trypsin-after-enrichment-glycoproteomics-R2.13415.13415.5	controllerType=0 controllerNumber=1 scan=13415	57.7966
12282:6	1	K.AYDTEVHNVWATHAC[+57.021]VPTDPNPQEVELKN[+2174.798]VTENFNMWK.N	HexNAc(6)Hex(5)Fuc(1)	C[+57], N[+2175]	1110.65	6	6658.86	6658.87	0	-1.2	30	Specific	302.5	302.5	21.42	3.37	1818	>sp|P2019|HIV1_gp120 glycoprotein OS=Human HIV1 GN=S PE=1 SV=1	1	HIV1-gp120-Trypsin-after-enrichment-glycoproteomics-R2.13384.13384.6	controllerType=0 controllerNumber=1 scan=13384	57.6655
12365:5	1	K.AYDTEVHNVWATHAC[+57.021]VPTDPNPQEVELKN[+1866.688]VTENFNMWK.N	HexNAc(6)Hex(4)	C[+57], N[+1867]	1270.96	5	6350.76	6350.76	0	0	30	Specific	303.33	303.33	34.91	2.96	1818	>sp|P2019|HIV1_gp120 glycoprotein OS=Human HIV1 GN=S PE=1 SV=1	1	HIV1-gp120-Trypsin-after-enrichment-glycoproteomics-R2.13475.13475.5	controllerType=0 controllerNumber=1 scan=13475	58.0537
12343:5	1	K.AYDTEVHNVWATHAC[+57.021]VPTDPNPQEVELKN[+1622.582]VTENFNMWK.N	HexNAc(4)Hex(5)	C[+57], N[+1623]	1222.34	5	6107.66	6106.65	1	0.1	30	Specific	304.78	304.78	20.37	3.3	1818	>sp|P2019|HIV1_gp120 glycoprotein OS=Human HIV1 GN=S PE=1 SV=1	1	HIV1-gp120-Trypsin-after-enrichment-glycoproteomics-R2.13451.13451.5	controllerType=0 controllerNumber=1 scan=13451	57.9481
12222:5	1	K.AYDTEVHNVWATHAC[+57.021]VPTDPNPQEVELKN[+2053.772]VTENFNMWK.N	HexNAc(7)Hex(3)Fuc(1)	C[+57], N[+2054]	1308.37	5	6537.85	6537.84	0	0.3	30	Specific	304.9	304.9	304.9	3.33	1818	>sp|P2019|HIV1_gp120 glycoprotein OS=Human HIV1 GN=S PE=1 SV=1	1	HIV1-gp120-Trypsin-after-enrichment-glycoproteomics-R2.13319.13319.3	controllerType=0 controllerNumber=1 scan=13319	57.3895
12749:5	1	K.AYDTEVHNVWATHAC[+57.021]VPTDPNPQEVELKN[+2481.889]VTENFNMWK.N	HexNAc(6)Hex(6)NeuAc(1)	C[+57], N[+2482]	1394	5	6965.96	6965.96	0	0.4	30	Specific	308.14	308.14	5.22	3.47	1818	>sp|P2019|HIV1_gp120 glycoprotein OS=Human HIV1 GN=S PE=1 SV=1	1	HIV1-gp120-Trypsin-after-enrichment-glycoproteomics-R2.13894.13894.5	controllerType=0 controllerNumber=1 scan=13894	59.8948
12244:5	1	K.AYDTEVHNVWATHAC[+57.021]VPTDPNPQEVELKN[+1866.688]VTENFNMWK.N	HexNAc(6)Hex(4)	C[+57], N[+1867]	1270.96	5	6350.75	6350.76	0	-0.9	30	Specific	309.2	309.2	21.63	3.3	1818	>sp|P2019|HIV1_gp120 glycoprotein OS=Human HIV1 GN=S PE=1 SV=1	1	HIV1-gp120-Trypsin-after-enrichment-glycoproteomics-R2.13343.13343.5	controllerType=0 controllerNumber=1 scan=13343	57.4898
12276:5	1	K.AYDTEVHNVWATHAC[+57.021]VPTDPNPQEVELKN[+1663.608]VTENFNMWK.N	HexNAc(5)Hex(4)	C[+57], N[+1664]	1230.34	5	6147.68	6147.68	0	0.3	30	Specific	309.98	309.98	32.07	3.3	1818	>sp|P2019|HIV1_gp120 glycoprotein OS=Human HIV1 GN=S PE=1 SV=1	1	HIV1-gp120-Trypsin-after-enrichment-glycoproteomics-R2.13378.13378.5	controllerType=0 controllerNumber=1 scan=13378	57.6368
12320:5	1	K.AYDTEVHNVWATHAC[+57.021]VPTDPNPQEVELKN[+2053.772]VTENFNMWK.N	HexNAc(7)Hex(3)Fuc(1)	C[+57], N[+2054]	1308.38	5	6537.85	6537.84	0	0.4	30	Specific	310.16	310.16	310.16	3.3	1818	>sp|P2019|HIV1_gp120 glycoprotein OS=Human HIV1 GN=S PE=1 SV=1	1	HIV1-gp120-Trypsin-after-enrichment-glycoproteomics-R2.13426.13426.5	controllerType=0 controllerNumber=1 scan=13426	57.8425
12295:5	1	K.AYDTEVHNVWATHAC[+57.021]VPTDPNPQEVELKN[+2012.745]VTENFNMWK.N	HexNAc(6)Hex(4)Fuc(1)	C[+57], N[+2013]	1300.17	5	6496.83	6496.82	0	1.4	30	Specific	311.46	311.46	311.46	3.23	1818	>sp|P2019|HIV1_gp120 glycoprotein OS=Human HIV1 GN=S PE=1 SV=1	1	HIV1-gp120-Trypsin-after-enrichment-glycoproteomics-R2.13398.13398.3	controllerType=0 controllerNumber=1 scan=13398	57.7272
12255:5	1	K.AYDTEVHNVWATHAC[+57.021]VPTDPNPQEVELKN[+1825.661]VTENFNMWK.N	HexNAc(5)Hex(5)	C[+57], N[+1826]	1262.75	5	6309.73	6309.73	0	0.3	30	Specific	320.81	320.81	17.62	3.3	1818	>sp|P2019|HIV1_gp120 glycoprotein OS=Human HIV1 GN=S PE=1 SV=1	1	HIV1-gp120-Trypsin-after-enrichment-glycoproteomics-R2.13355.13355.5	controllerType=0 controllerNumber=1 scan=13355	57.5405
12230:5	1	K.AYDTEVHNVWATHAC[+57.021]VPTDPNPQEVELKN[+1866.688]VTENFNMWK.N	HexNAc(6)Hex(4)	C[+57], N[+1867]	1270.96	5	6350.76	6350.76	0	-0.1	30	Specific	327.05	327.05	31.91	3.35	1818	>sp|P2019|HIV1_gp120 glycoprotein OS=Human HIV1 GN=S PE=1 SV=1	1	HIV1-gp120-Trypsin-after-enrichment-glycoproteomics-R2.13328.13328.5	controllerType=0 controllerNumber=1 scan=13328	57.4273
12278:5	1	K.AYDTEVHNVWATHAC[+57.021]VPTDPNPQEVELKN[+1704.635]VTENFNMWK.N	HexNAc(6)Hex(3)	C[+57], N[+1705]	1238.55	5	6188.71	6188.71	0	0	30	Specific	329.71	329.71	329.71	3.35	1818	>sp|P2019|HIV1_gp120 glycoprotein OS=Human HIV1 GN=S PE=1 SV=1	1	HIV1-gp120-Trypsin-after-enrichment-glycoproteomics-R2.13380.13380.5	controllerType=0 controllerNumber=1 scan=13380	57.6471
12386:5	1	K.AYDTEVHNVWATHAC[+57.021]VPTDPNPQEVELKN[+1501.555]VTENFNMWK.N	HexNAc(5)Hex(3)	C[+57], N[+1502]	1197.93	5	5985.63	5985.63	0	0.4	30	Specific	335.71	335.71	335.71	3.35	1818	>sp|P2019|HIV1_gp120 glycoprotein OS=Human HIV1 GN=S PE=1 SV=1	1	HIV1-gp120-Trypsin-after-enrichment-glycoproteomics-R2.13498.13498.5	controllerType=0 controllerNumber=1 scan=13498	58.1547
12265:5	1	K.AYDTEVHNVWATHAC[+57.021]VPTDPNPQEVELKN[+1866.688]VTENFNMWK.N	HexNAc(6)Hex(4)	C[+57], N[+1867]	1270.96	5	6350.76	6350.76	0	-0.3	30	Specific	338.9	338.9	1.83	3.38	1818	>sp|P2019|HIV1_gp120 glycoprotein OS=Human HIV1 GN=S PE=1 SV=1	1	HIV1-gp120-Trypsin-after-enrichment-glycoproteomics-R2.13366.13366.5	controllerType=0 controllerNumber=1 scan=13366	57.5844
13460:5	1	K.AYDTEVHNVWATHAC[+57.021]VPTDPNPQEVELKN[+2407.852]VTENFNMWK.N	HexNAc(5)Hex(5)NeuAc(2)	C[+57], N[+2408]	1379.19	5	6891.92	6891.92	0	0	30	Specific	345.59	345.59	25.92	4.07	1818	>sp|P2019|HIV1_gp120 glycoprotein OS=Human HIV1 GN=S PE=1 SV=1	1	HIV1-gp120-Trypsin-after-enrichment-glycoproteomics-R2.14670.14670.5	controllerType=0 controllerNumber=1 scan=14670	63.2963
12273:5	1	K.AYDTEVHNVWATHAC[+57.021]VPTDPNPQEVELKN[+1850.693]VTENFNMWK.N	HexNAc(6)Hex(3)Fuc(1)	C[+57], N[+1851]	1267.76	5	6334.76	6334.76	0	-0.1	30	Specific	345.61	316.63	316.63	3.3	1818	>sp|P2019|HIV1_gp120 glycoprotein OS=Human HIV1 GN=S PE=1 SV=1	1	HIV1-gp120-Trypsin-after-enrichment-glycoproteomics-R2.13374.13374.3	controllerType=0 controllerNumber=1 scan=13374	57.622
12217:4	1	K.AYDTEVHNVWATHAC[+57.021]VPTDPNPQEVELKN[+2012.745]VTENFNMWK.N	HexNAc(6)Hex(4)Fuc(1)	C[+57], N[+2013]	1625.21	4	6497.82	6496.82	1	-0.1	30	Specific	347.98	347.98	347.98	4.56	1818	>sp|P2019|HIV1_gp120 glycoprotein OS=Human HIV1 GN=S PE=1 SV=1	1	HIV1-gp120-Trypsin-after-enrichment-glycoproteomics-R2.13313.13313.2	controllerType=0 controllerNumber=1 scan=13313	57.3646
12377:5	1	K.AYDTEVHNVWATHAC[+57.021]VPTDPNPQEVELKN[+1501.555]VTENFNMWK.N	HexNAc(5)Hex(3)	C[+57], N[+1502]	1197.93	5	5985.63	5985.63	0	0.3	30	Specific	348.13	348.13	348.13	3.35	1818	>sp|P2019|HIV1_gp120 glycoprotein OS=Human HIV1 GN=S PE=1 SV=1	1	HIV1-gp120-Trypsin-after-enrichment-glycoproteomics-R2.13488.13488.3	controllerType=0 controllerNumber=1 scan=13488	58.1122
13939:5	1	K.AYDTEVHNVWATHAC[+57.021]VPTDPNPQEVELKN[+2350.830]VTENFNM[+15.995]WK.N	HexNAc(4)Hex(5)Fuc(1)NeuAc(2)	C[+57], M[+16], N[+2351]	1370.99	5	6850.9	6850.9	0	0.1	30	Specific	351.33	266.7	114.64	5.04	1818	>sp|P2019|HIV1_gp120 glycoprotein OS=Human HIV1 GN=S PE=1 SV=1	1	HIV1-gp120-Trypsin-after-enrichment-glycoproteomics-R2.15192.15192.5	controllerType=0 controllerNumber=1 scan=15192	65.5774
12760:5	1	K.AYDTEVHNVWATHAC[+57.021]VPTDPNPQEVELKN[+2116.756]VTENFNMWK.N	HexNAc(5)Hex(5)NeuAc(1)	C[+57], N[+2117]	1320.97	5	6600.83	6600.83	0	0.4	30	Specific	355.42	355.42	24.44	3.59	1818	>sp|P2019|HIV1_gp120 glycoprotein OS=Human HIV1 GN=S PE=1 SV=1	1	HIV1-gp120-Trypsin-after-enrichment-glycoproteomics-R2.13906.13906.5	controllerType=0 controllerNumber=1 scan=13906	59.9472
13392:5	1	K.AYDTEVHNVWATHAC[+57.021]VPTDPNPQEVELKN[+2407.852]VTENFNMWK.N	HexNAc(5)Hex(5)NeuAc(2)	C[+57], N[+2408]	1378.99	5	6890.93	6891.92	-1	1.2	30	Specific	357.03	357.03	13.28	2.95	1818	>sp|P2019|HIV1_gp120 glycoprotein OS=Human HIV1 GN=S PE=1 SV=1	1	HIV1-gp120-Trypsin-after-enrichment-glycoproteomics-R2.14596.14596.5	controllerType=0 controllerNumber=1 scan=14596	62.9874
12280:4	1	K.AYDTEVHNVWATHAC[+57.021]VPTDPNPQEVELKN[+1850.693]VTENFNMWK.N	HexNAc(6)Hex(3)Fuc(1)	C[+57], N[+1851]	1584.45	4	6334.77	6334.76	0	0.4	30	Specific	363.71	363.71	363.71	3.88	1818	>sp|P2019|HIV1_gp120 glycoprotein OS=Human HIV1 GN=S PE=1 SV=1	1	HIV1-gp120-Trypsin-after-enrichment-glycoproteomics-R2.13382.13382.4	controllerType=0 controllerNumber=1 scan=13382	57.6563
12298:5	1	K.AYDTEVHNVWATHAC[+57.021]VPTDPNPQEVELKN[+2028.740]VTENFNMWK.N	HexNAc(6)Hex(5)	C[+57], N[+2029]	1303.37	5	6512.82	6512.81	0	0.6	30	Specific	365.2	307.33	14.85	3.25	1818	>sp|P2019|HIV1_gp120 glycoprotein OS=Human HIV1 GN=S PE=1 SV=1	1	HIV1-gp120-Trypsin-after-enrichment-glycoproteomics-R2.13402.13402.5	controllerType=0 controllerNumber=1 scan=13402	57.7397
12826:5	1	K.AYDTEVHNVWATHAC[+57.021]VPTDPNPQEVELKN[+2141.788]VTENFNM[+15.995]WK.N	HexNAc(6)Hex(3)Fuc(1)NeuAc(1)	C[+57], M[+16], N[+2142]	1329.18	5	6641.85	6641.85	0	-0.3	30	Specific	367.44	367.44	22.67	4.45	1818	>sp|P2019|HIV1_gp120 glycoprotein OS=Human HIV1 GN=S PE=1 SV=1	1	HIV1-gp120-Trypsin-after-enrichment-glycoproteomics-R2.13978.13978.5	controllerType=0 controllerNumber=1 scan=13978	60.2617
12758:6	1	K.AYDTEVHNVWATHAC[+57.021]VPTDPNPQEVELKN[+2157.783]VTENFNMWK.N	HexNAc(6)Hex(4)NeuAc(1)	C[+57], N[+2158]	1107.65	6	6640.85	6641.85	-1	-0.9	30	Specific	370.77	370.77	30.71	3.69	1818	>sp|P2019|HIV1_gp120 glycoprotein OS=Human HIV1 GN=S PE=1 SV=1	1	HIV1-gp120-Trypsin-after-enrichment-glycoproteomics-R2.13903.13903.2	controllerType=0 controllerNumber=1 scan=13903	59.937
12299:4	1	K.AYDTEVHNVWATHAC[+57.021]VPTDPNPQEVELKN[+1704.635]VTENFNMWK.N	HexNAc(6)Hex(3)	C[+57], N[+1705]	1548.18	4	6189.72	6188.71	1	1.1	30	Specific	374.97	374.97	374.97	4.28	1818	>sp|P2019|HIV1_gp120 glycoprotein OS=Human HIV1 GN=S PE=1 SV=1	1	HIV1-gp120-Trypsin-after-enrichment-glycoproteomics-R2.13403.13403.4	controllerType=0 controllerNumber=1 scan=13403	57.7442
12309:5	1	K.AYDTEVHNVWATHAC[+57.021]VPTDPNPQEVELKN[+1704.635]VTENFNMWK.N	HexNAc(6)Hex(3)	C[+57], N[+1705]	1238.55	5	6188.7	6188.71	0	-0.5	30	Specific	375.7	340.91	340.91	3.37	1818	>sp|P2019|HIV1_gp120 glycoprotein OS=Human HIV1 GN=S PE=1 SV=1	1	HIV1-gp120-Trypsin-after-enrichment-glycoproteomics-R2.13414.13414.5	controllerType=0 controllerNumber=1 scan=13414	57.7922
12805:4	1	K.AYDTEVHNVWATHAC[+57.021]VPTDPNPQEVELKN[+1954.704]VTENFNMWK.N	HexNAc(5)Hex(4)NeuAc(1)	C[+57], N[+1955]	1610.45	4	6438.78	6438.77	0	0.5	30	Specific	377.56	377.56	32.67	5.34	1818	>sp|P2019|HIV1_gp120 glycoprotein OS=Human HIV1 GN=S PE=1 SV=1	1	HIV1-gp120-Trypsin-after-enrichment-glycoproteomics-R2.13955.13955.4	controllerType=0 controllerNumber=1 scan=13955	60.1615
12815:5	1	K.AYDTEVHNVWATHAC[+57.021]VPTDPNPQEVELKN[+1954.704]VTENFNMWK.N	HexNAc(5)Hex(4)NeuAc(1)	C[+57], N[+1955]	1288.56	5	6438.78	6438.77	0	0.4	30	Specific	380.83	380.83	39.37	4.16	1818	>sp|P2019|HIV1_gp120 glycoprotein OS=Human HIV1 GN=S PE=1 SV=1	1	HIV1-gp120-Trypsin-after-enrichment-glycoproteomics-R2.13966.13966.5	controllerType=0 controllerNumber=1 scan=13966	60.2094
12353:4	1	K.AYDTEVHNVWATHAC[+57.021]VPTDPNPQEVELKN[+1663.608]VTENFNMWK.N	HexNAc(5)Hex(4)	C[+57], N[+1664]	1537.68	4	6147.68	6147.68	0	0.5	30	Specific	383.46	383.46	12.36	4.28	1818	>sp|P2019|HIV1_gp120 glycoprotein OS=Human HIV1 GN=S PE=1 SV=1	1	HIV1-gp120-Trypsin-after-enrichment-glycoproteomics-R2.13462.13462.4	controllerType=0 controllerNumber=1 scan=13462	57.9962
12322:4	1	K.AYDTEVHNVWATHAC[+57.021]VPTDPNPQEVELKN[+1501.555]VTENFNMWK.N	HexNAc(5)Hex(3)	C[+57], N[+1502]	1497.16	4	5985.64	5985.63	0	1.5	30	Specific	385.41	385.41	385.41	3.8	1818	>sp|P2019|HIV1_gp120 glycoprotein OS=Human HIV1 GN=S PE=1 SV=1	1	HIV1-gp120-Trypsin-after-enrichment-glycoproteomics-R2.13428.13428.4	controllerType=0 controllerNumber=1 scan=13428	57.8498
12269:4	1	K.AYDTEVHNVWATHAC[+57.021]VPTDPNPQEVELKN[+1663.608]VTENFNMWK.N	HexNAc(5)Hex(4)	C[+57], N[+1664]	1537.68	4	6147.68	6147.68	0	0.3	30	Specific	397.51	397.51	19.93	4.35	1818	>sp|P2019|HIV1_gp120 glycoprotein OS=Human HIV1 GN=S PE=1 SV=1	1	HIV1-gp120-Trypsin-after-enrichment-glycoproteomics-R2.13370.13370.4	controllerType=0 controllerNumber=1 scan=13370	57.6036
14089:5	1	K.AYDTEVHNVWATHAC[+57.021]VPTDPNPQEVELKN[+2262.814]VTENFNMWK.N	HexNAc(5)Hex(5)Fuc(1)NeuAc(1)	C[+57], N[+2263]	1350.39	5	6747.91	6746.89	1	2.6	30	Specific	438.42	371.35	371.35	5.29	1818	>sp|P2019|HIV1_gp120 glycoprotein OS=Human HIV1 GN=S PE=1 SV=1	1	HIV1-gp120-Trypsin-after-enrichment-glycoproteomics-R2.15356.15356.5	controllerType=0 controllerNumber=1 scan=15356	66.2992
12823:5	1	K.AYDTEVHNVWATHAC[+57.021]VPTDPNPQEVELKN[+1809.666]VTENFNM[+15.995]WK.N	HexNAc(5)Hex(4)Fuc(1)	C[+57], M[+16], N[+1810]	1262.96	5	6310.75	6309.73	1	2.4	30	Specific	473.03	401.56	293.14	5.25	1818	>sp|P2019|HIV1_gp120 glycoprotein OS=Human HIV1 GN=S PE=1 SV=1	1	HIV1-gp120-Trypsin-after-enrichment-glycoproteomics-R2.13974.13974.5	controllerType=0 controllerNumber=1 scan=13974	60.2469
14428:5	1	K.AYDTEVHNVWATHAC[+57.021]VPTDPNPQEVELKN[+2350.830]VTENFNMWK.N	HexNAc(4)Hex(5)Fuc(1)NeuAc(2)	C[+57], N[+2351]	1367.99	5	6835.9	6834.9	1	-0.6	30	Specific	522.74	383.65	114.83	6.14	1818	>sp|P2019|HIV1_gp120 glycoprotein OS=Human HIV1 GN=S PE=1 SV=1	1	HIV1-gp120-Trypsin-after-enrichment-glycoproteomics-R2.15726.15726.5	controllerType=0 controllerNumber=1 scan=15726	67.9297
14073:5	1	K.AYDTEVHNVWATHAC[+57.021]VPTDPNPQEVELKN[+2262.814]VTENFNMWK.N	HexNAc(5)Hex(5)Fuc(1)NeuAc(1)	C[+57], N[+2263]	1349.98	5	6745.88	6746.89	-1	0.1	30	Specific	613.24	414.14	414.14	7.39	1818	>sp|P2019|HIV1_gp120 glycoprotein OS=Human HIV1 GN=S PE=1 SV=1	1	HIV1-gp120-Trypsin-after-enrichment-glycoproteomics-R2.15338.15338.5	controllerType=0 controllerNumber=1 scan=15338	66.2208
13758:5	1	K.AYDTEVHNVWATHAC[+57.021]VPTDPNPQEVELKN[+1444.534]VTENFNMWK.N	HexNAc(4)Hex(3)Fuc(1)	C[+57], N[+1445]	1186.73	5	5929.62	5928.6	1	1.4	30	Specific	655.68	461.33	461.33	8.9	1818	>sp|P2019|HIV1_gp120 glycoprotein OS=Human HIV1 GN=S PE=1 SV=1	1	HIV1-gp120-Trypsin-after-enrichment-glycoproteomics-R2.14995.14995.5	controllerType=0 controllerNumber=1 scan=14995	64.711
13691:4	1	K.AYDTEVHNVWATHAC[+57.021]VPTDPNPQEVELKN[+1954.704]VTENFNMWK.N	HexNAc(5)Hex(4)NeuAc(1)	C[+57], N[+1955]	1610.71	4	6439.8	6438.77	1	3.9	30	Specific	690.81	627.34	387.68	8.05	1818	>sp|P2019|HIV1_gp120 glycoprotein OS=Human HIV1 GN=S PE=1 SV=1	1	HIV1-gp120-Trypsin-after-enrichment-glycoproteomics-R2.14922.14922.4	controllerType=0 controllerNumber=1 scan=14922	64.3887
14109:5	1	K.AYDTEVHNVWATHAC[+57.021]VPTDPNPQEVELKN[+1897.682]VTENFNMWK.N	HexNAc(4)Hex(4)Fuc(1)NeuAc(1)	C[+57], N[+1898]	1277.16	5	6381.76	6381.75	0	0.5	30	Specific	739.43	547.98	547.98	9.9	1818	>sp|P2019|HIV1_gp120 glycoprotein OS=Human HIV1 GN=S PE=1 SV=1	1	HIV1-gp120-Trypsin-after-enrichment-glycoproteomics-R2.15378.15378.5	controllerType=0 controllerNumber=1 scan=15378	66.3946
14101:5	1	K.AYDTEVHNVWATHAC[+57.021]VPTDPNPQEVELKN[+2100.761]VTENFNMWK.N	HexNAc(5)Hex(4)Fuc(1)NeuAc(1)	C[+57], N[+2101]	1317.77	5	6584.83	6584.83	0	-0.4	30	Specific	780.9	576.16	576.16	10.97	1818	>sp|P2019|HIV1_gp120 glycoprotein OS=Human HIV1 GN=S PE=1 SV=1	1	HIV1-gp120-Trypsin-after-enrichment-glycoproteomics-R2.15369.15369.5	controllerType=0 controllerNumber=1 scan=15369	66.3568
13729:5	1	K.AYDTEVHNVWATHAC[+57.021]VPTDPNPQEVELKN[+1647.613]VTENFNMWK.N	HexNAc(5)Hex(3)Fuc(1)	C[+57], N[+1648]	1227.14	5	6131.69	6131.68	0	0.3	30	Specific	785.48	645.51	645.51	10.97	1818	>sp|P2019|HIV1_gp120 glycoprotein OS=Human HIV1 GN=S PE=1 SV=1	1	HIV1-gp120-Trypsin-after-enrichment-glycoproteomics-R2.14963.14963.2	controllerType=0 controllerNumber=1 scan=14963	64.5719
14053:5	1	K.AYDTEVHNVWATHAC[+57.021]VPTDPNPQEVELKN[+2424.867]VTENFNMWK.N	HexNAc(5)Hex(6)Fuc(1)NeuAc(1)	C[+57], N[+2425]	1382.59	5	6908.94	6908.94	0	1	30	Specific	799	611.57	571.31	10.9	1818	>sp|P2019|HIV1_gp120 glycoprotein OS=Human HIV1 GN=S PE=1 SV=1	1	HIV1-gp120-Trypsin-after-enrichment-glycoproteomics-R2.15316.15316.5	controllerType=0 controllerNumber=1 scan=15316	66.1241
13727:5	1	K.AYDTEVHNVWATHAC[+57.021]VPTDPNPQEVELKN[+1606.587]VTENFNMWK.N	HexNAc(4)Hex(4)Fuc(1)	C[+57], N[+1607]	1218.94	5	6090.66	6090.66	0	0.6	30	Specific	808.45	603.57	514.1	11.9	1818	>sp|P2019|HIV1_gp120 glycoprotein OS=Human HIV1 GN=S PE=1 SV=1	1	HIV1-gp120-Trypsin-after-enrichment-glycoproteomics-R2.14961.14961.5	controllerType=0 controllerNumber=1 scan=14961	64.5627
13669:5	1	K.AYDTEVHNVWATHAC[+57.021]VPTDPNPQEVELKN[+2141.788]VTENFNMWK.N	HexNAc(6)Hex(3)Fuc(1)NeuAc(1)	C[+57], N[+2142]	1326.18	5	6626.88	6625.86	1	3.3	30	Specific	873.61	736.44	736.44	12.27	1818	>sp|P2019|HIV1_gp120 glycoprotein OS=Human HIV1 GN=S PE=1 SV=1	1	HIV1-gp120-Trypsin-after-enrichment-glycoproteomics-R2.14898.14898.2	controllerType=0 controllerNumber=1 scan=14898	64.2827
14099:5	1	K.AYDTEVHNVWATHAC[+57.021]VPTDPNPQEVELKN[+2059.735]VTENFNMWK.N	HexNAc(4)Hex(5)Fuc(1)NeuAc(1)	C[+57], N[+2060]	1309.77	5	6544.82	6543.81	1	1.4	30	Specific	893.44	621.26	621.26	12.9	1818	>sp|P2019|HIV1_gp120 glycoprotein OS=Human HIV1 GN=S PE=1 SV=1	1	HIV1-gp120-Trypsin-after-enrichment-glycoproteomics-R2.15367.15367.5	controllerType=0 controllerNumber=1 scan=15367	66.3463
14128:5	1	K.AYDTEVHNVWATHAC[+57.021]VPTDPNPQEVELKN[+3704.312]VTENFNM[+15.995]WK.N	HexNAc(7)Hex(6)Fuc(1)NeuAc(4)	C[+57], M[+16], N[+3704]	1641.68	5	8204.39	8204.38	0	1	30	Specific	202.62	202.62	202.62	2.57	1739	>sp|P2019|HIV1_gp120 glycoprotein OS=Human HIV1 GN=S PE=1 SV=1	1	HIV1-gp120-Trypsin-after-enrichment-glycoproteomics-R3.15403.15403.5	controllerType=0 controllerNumber=1 scan=15403	66.6889
12172:5	1	K.AYDTEVHNVWATHAC[+57.021]VPTDPNPQEVELKN[+2069.767]VTENFNMWK.N	HexNAc(7)Hex(4)	C[+57], N[+2070]	1311.57	5	6553.84	6553.84	0	0.6	30	Specific	203.54	203.54	85.4	1.79	1739	>sp|P2019|HIV1_gp120 glycoprotein OS=Human HIV1 GN=S PE=1 SV=1	1	HIV1-gp120-Trypsin-after-enrichment-glycoproteomics-R3.13269.13269.5	controllerType=0 controllerNumber=1 scan=13269	57.3388
12770:5	1	K.AYDTEVHNVWATHAC[+57.021]VPTDPNPQEVELKN[+2465.894]VTENFNMWK.N	HexNAc(6)Hex(5)Fuc(1)NeuAc(1)	C[+57], N[+2466]	1390.8	5	6949.97	6949.96	0	1.3	30	Specific	203.85	203.85	203.85	2.57	1739	>sp|P2019|HIV1_gp120 glycoprotein OS=Human HIV1 GN=S PE=1 SV=1	1	HIV1-gp120-Trypsin-after-enrichment-glycoproteomics-R3.13921.13921.5	controllerType=0 controllerNumber=1 scan=13921	60.19
12944:5	1	K.AYDTEVHNVWATHAC[+57.021]VPTDPNPQEVELKN[+1784.634]VTENFNMWK.N	HexNAc(4)Hex(6)	C[+57], N[+1785]	1254.34	5	6267.67	6268.71	-1	-5.4	30	Specific	205.98	205.98	52.34	1.97	1739	>sp|P2019|HIV1_gp120 glycoprotein OS=Human HIV1 GN=S PE=1 SV=1	1	HIV1-gp120-Trypsin-after-enrichment-glycoproteomics-R3.14111.14111.5	controllerType=0 controllerNumber=1 scan=14111	61.0223
12235:4	1	K.AYDTEVHNVWATHAC[+57.021]VPTDPNPQEVELKN[+1866.688]VTENFNMWK.N	HexNAc(6)Hex(4)	C[+57], N[+1867]	1588.7	4	6351.77	6350.76	1	0.8	30	Specific	209.44	209.44	15.51	2.44	1739	>sp|P2019|HIV1_gp120 glycoprotein OS=Human HIV1 GN=S PE=1 SV=1	1	HIV1-gp120-Trypsin-after-enrichment-glycoproteomics-R3.13337.13337.4	controllerType=0 controllerNumber=1 scan=13337	57.6384
14099:6	1	K.AYDTEVHNVWATHAC[+57.021]VPTDPNPQEVELKN[+3704.312]VTENFNM[+15.995]WK.N	HexNAc(7)Hex(6)Fuc(1)NeuAc(4)	C[+57], M[+16], N[+3704]	1368.4	6	8205.38	8204.38	1	0	30	Specific	210.91	210.91	210.91	2.35	1739	>sp|P2019|HIV1_gp120 glycoprotein OS=Human HIV1 GN=S PE=1 SV=1	1	HIV1-gp120-Trypsin-after-enrichment-glycoproteomics-R3.15371.15371.6	controllerType=0 controllerNumber=1 scan=15371	66.5499
12219:4	1	K.AYDTEVHNVWATHAC[+57.021]VPTDPNPQEVELKN[+2012.745]VTENFNMWK.N	HexNAc(6)Hex(4)Fuc(1)	C[+57], N[+2013]	1624.96	4	6496.83	6496.82	0	2.8	30	Specific	212.11	212.11	212.11	1.81	1739	>sp|P2019|HIV1_gp120 glycoprotein OS=Human HIV1 GN=S PE=1 SV=1	1	HIV1-gp120-Trypsin-after-enrichment-glycoproteomics-R3.13320.13320.4	controllerType=0 controllerNumber=1 scan=13320	57.5643
12330:4	1	K.AYDTEVHNVWATHAC[+57.021]VPTDPNPQEVELKN[+1809.666]VTENFNMWK.N	HexNAc(5)Hex(4)Fuc(1)	C[+57], N[+1810]	1573.94	4	6292.73	6293.74	-1	-0.3	30	Specific	212.77	212.77	212.77	1.7	1739	>sp|P2019|HIV1_gp120 glycoprotein OS=Human HIV1 GN=S PE=1 SV=1	1	HIV1-gp120-Trypsin-after-enrichment-glycoproteomics-R3.13441.13441.4	controllerType=0 controllerNumber=1 scan=13441	58.083
12253:5	1	K.AYDTEVHNVWATHAC[+57.021]VPTDPNPQEVELKN[+2133.772]VTENFNM[+15.995]WK.N	HexNAc(5)Hex(6)Fuc(1)	C[+57], M[+16], N[+2134]	1327.37	5	6632.84	6633.84	-1	0.2	30	Specific	219.22	219.22	29.61	0.87	1739	>sp|P2019|HIV1_gp120 glycoprotein OS=Human HIV1 GN=S PE=1 SV=1	1	HIV1-gp120-Trypsin-after-enrichment-glycoproteomics-R3.13357.13357.5	controllerType=0 controllerNumber=1 scan=13357	57.725
12830:5	1	K.AYDTEVHNVWATHAC[+57.021]VPTDPNPQEVELKN[+2116.756]VTENFNM[+15.995]WK.N	HexNAc(5)Hex(5)NeuAc(1)	C[+57], M[+16], N[+2117]	1324.37	5	6617.84	6616.82	1	2.4	30	Specific	221.21	221.21	8.22	1.89	1739	>sp|P2019|HIV1_gp120 glycoprotein OS=Human HIV1 GN=S PE=1 SV=1	1	HIV1-gp120-Trypsin-after-enrichment-glycoproteomics-R3.13986.13986.5	controllerType=0 controllerNumber=1 scan=13986	60.4757
12280:5	1	K.AYDTEVHNVWATHAC[+57.021]VPTDPNPQEVELKN[+1907.714]VTENFNMWK.N	HexNAc(7)Hex(3)	C[+57], N[+1908]	1279.16	5	6391.79	6391.79	0	0.5	30	Specific	228.86	228.86	228.86	2.57	1739	>sp|P2019|HIV1_gp120 glycoprotein OS=Human HIV1 GN=S PE=1 SV=1	1	HIV1-gp120-Trypsin-after-enrichment-glycoproteomics-R3.13386.13386.5	controllerType=0 controllerNumber=1 scan=13386	57.8513
12246:4	1	K.AYDTEVHNVWATHAC[+57.021]VPTDPNPQEVELKN[+1866.688]VTENFNMWK.N	HexNAc(6)Hex(4)	C[+57], N[+1867]	1588.45	4	6350.77	6350.76	0	2.4	30	Specific	234.34	234.34	33.42	2.73	1739	>sp|P2019|HIV1_gp120 glycoprotein OS=Human HIV1 GN=S PE=1 SV=1	1	HIV1-gp120-Trypsin-after-enrichment-glycoproteomics-R3.13349.13349.4	controllerType=0 controllerNumber=1 scan=13349	57.6911
12813:6	1	K.AYDTEVHNVWATHAC[+57.021]VPTDPNPQEVELKN[+2157.783]VTENFNM[+15.995]WK.N	HexNAc(6)Hex(4)NeuAc(1)	C[+57], M[+16], N[+2158]	1110.48	6	6657.86	6657.85	0	1.9	30	Specific	237.14	237.14	68.55	1.92	1739	>sp|P2019|HIV1_gp120 glycoprotein OS=Human HIV1 GN=S PE=1 SV=1	1	HIV1-gp120-Trypsin-after-enrichment-glycoproteomics-R3.13968.13968.6	controllerType=0 controllerNumber=1 scan=13968	60.3954
12881:6	1	K.AYDTEVHNVWATHAC[+57.021]VPTDPNPQEVELKN[+2116.756]VTENFNMWK.N	HexNAc(5)Hex(5)NeuAc(1)	C[+57], N[+2117]	1100.81	6	6599.83	6600.83	-1	1.5	30	Specific	238.61	238.61	30.56	1.74	1739	>sp|P2019|HIV1_gp120 glycoprotein OS=Human HIV1 GN=S PE=1 SV=1	1	HIV1-gp120-Trypsin-after-enrichment-glycoproteomics-R3.14042.14042.6	controllerType=0 controllerNumber=1 scan=14042	60.7194
12319:6	1	K.AYDTEVHNVWATHAC[+57.021]VPTDPNPQEVELKN[+1501.555]VTENFNMWK.N	HexNAc(5)Hex(3)	C[+57], N[+1502]	998.612	6	5986.63	5985.63	1	0.7	30	Specific	240.47	240.47	240.47	2.29	1739	>sp|P2019|HIV1_gp120 glycoprotein OS=Human HIV1 GN=S PE=1 SV=1	1	HIV1-gp120-Trypsin-after-enrichment-glycoproteomics-R3.13429.13429.6	controllerType=0 controllerNumber=1 scan=13429	58.0334
12297:5	1	K.AYDTEVHNVWATHAC[+57.021]VPTDPNPQEVELKN[+1809.666]VTENFNMWK.N	HexNAc(5)Hex(4)Fuc(1)	C[+57], N[+1810]	1259.75	5	6294.74	6293.74	1	-0.2	30	Specific	242.36	242.36	242.36	1.91	1739	>sp|P2019|HIV1_gp120 glycoprotein OS=Human HIV1 GN=S PE=1 SV=1	1	HIV1-gp120-Trypsin-after-enrichment-glycoproteomics-R3.13405.13405.3	controllerType=0 controllerNumber=1 scan=13405	57.9287
12326:5	1	K.AYDTEVHNVWATHAC[+57.021]VPTDPNPQEVELKN[+2053.772]VTENFNMWK.N	HexNAc(7)Hex(3)Fuc(1)	C[+57], N[+2054]	1308.38	5	6537.86	6537.84	0	1.9	30	Specific	243.32	243.32	243.32	1.9	1739	>sp|P2019|HIV1_gp120 glycoprotein OS=Human HIV1 GN=S PE=1 SV=1	1	HIV1-gp120-Trypsin-after-enrichment-glycoproteomics-R3.13437.13437.5	controllerType=0 controllerNumber=1 scan=13437	58.0666
12216:6	1	K.AYDTEVHNVWATHAC[+57.021]VPTDPNPQEVELKN[+2028.740]VTENFNMWK.N	HexNAc(6)Hex(5)	C[+57], N[+2029]	1086.48	6	6513.82	6512.81	1	0.9	30	Specific	243.63	243.63	65.41	2.37	1739	>sp|P2019|HIV1_gp120 glycoprotein OS=Human HIV1 GN=S PE=1 SV=1	1	HIV1-gp120-Trypsin-after-enrichment-glycoproteomics-R3.13317.13317.6	controllerType=0 controllerNumber=1 scan=13317	57.5493
12263:5	1	K.AYDTEVHNVWATHAC[+57.021]VPTDPNPQEVELKN[+2215.825]VTENFNM[+15.995]WK.N	HexNAc(7)Hex(4)Fuc(1)	C[+57], M[+16], N[+2216]	1343.78	5	6714.89	6715.89	-1	0.1	30	Specific	243.88	243.88	243.88	1.83	1739	>sp|P2019|HIV1_gp120 glycoprotein OS=Human HIV1 GN=S PE=1 SV=1	1	HIV1-gp120-Trypsin-after-enrichment-glycoproteomics-R3.13368.13368.5	controllerType=0 controllerNumber=1 scan=13368	57.7721
12392:5	1	K.AYDTEVHNVWATHAC[+57.021]VPTDPNPQEVELKN[+1501.555]VTENFNMWK.N	HexNAc(5)Hex(3)	C[+57], N[+1502]	1197.73	5	5984.63	5985.63	-1	1	30	Specific	247.31	247.31	247.31	1.95	1739	>sp|P2019|HIV1_gp120 glycoprotein OS=Human HIV1 GN=S PE=1 SV=1	1	HIV1-gp120-Trypsin-after-enrichment-glycoproteomics-R3.13509.13509.5	controllerType=0 controllerNumber=1 scan=13509	58.3794
13640:4	1	K.AYDTEVHNVWATHAC[+57.021]VPTDPNPQEVELKN[+1971.719]VTENFNMWK.N	HexNAc(5)Hex(5)Fuc(1)	C[+57], N[+1972]	1614.95	4	6456.8	6455.79	1	0.4	30	Specific	248.52	248.52	248.52	3.65	1739	>sp|P2019|HIV1_gp120 glycoprotein OS=Human HIV1 GN=S PE=1 SV=1	1	HIV1-gp120-Trypsin-after-enrichment-glycoproteomics-R3.14870.14870.4	controllerType=0 controllerNumber=1 scan=14870	64.3439
14306:4	1	K.AYDTEVHNVWATHAC[+57.021]VPTDPNPQEVELKN[+2350.830]VTENFNMWK.N	HexNAc(4)Hex(5)Fuc(1)NeuAc(2)	C[+57], N[+2351]	1709.48	4	6834.91	6834.9	0	1.4	30	Specific	252.03	200.89	114.01	3.52	1739	>sp|P2019|HIV1_gp120 glycoprotein OS=Human HIV1 GN=S PE=1 SV=1	1	HIV1-gp120-Trypsin-after-enrichment-glycoproteomics-R3.15597.15597.4	controllerType=0 controllerNumber=1 scan=15597	67.5465
12349:5	1	K.AYDTEVHNVWATHAC[+57.021]VPTDPNPQEVELKN[+1809.666]VTENFNMWK.N	HexNAc(5)Hex(4)Fuc(1)	C[+57], N[+1810]	1259.55	5	6293.74	6293.74	0	0.2	30	Specific	252.86	252.86	252.86	2.19	1739	>sp|P2019|HIV1_gp120 glycoprotein OS=Human HIV1 GN=S PE=1 SV=1	1	HIV1-gp120-Trypsin-after-enrichment-glycoproteomics-R3.13462.13462.5	controllerType=0 controllerNumber=1 scan=13462	58.1733
12304:6	1	K.AYDTEVHNVWATHAC[+57.021]VPTDPNPQEVELKN[+1825.661]VTENFNMWK.N	HexNAc(5)Hex(5)	C[+57], N[+1826]	1052.46	6	6309.74	6309.73	0	0.9	30	Specific	253.21	253.21	21.89	2.71	1739	>sp|P2019|HIV1_gp120 glycoprotein OS=Human HIV1 GN=S PE=1 SV=1	1	HIV1-gp120-Trypsin-after-enrichment-glycoproteomics-R3.13413.13413.6	controllerType=0 controllerNumber=1 scan=13413	57.9614
11637:5	1	K.AYDTEVHNVWATHAC[+57.021]VPTDPNPQEVELKN[+2059.735]VTENFNM[+15.995]WK.N	HexNAc(4)Hex(5)Fuc(1)NeuAc(1)	C[+57], M[+16], N[+2060]	1312.76	5	6559.79	6559.8	0	-1.3	30	Specific	256.45	168.18	168.18	2.88	1739	>sp|P2019|HIV1_gp120 glycoprotein OS=Human HIV1 GN=S PE=1 SV=1	1	HIV1-gp120-Trypsin-after-enrichment-glycoproteomics-R3.12685.12685.5	controllerType=0 controllerNumber=1 scan=12685	54.7728
12740:5	1	K.AYDTEVHNVWATHAC[+57.021]VPTDPNPQEVELKN[+2141.788]VTENFNM[+15.995]WK.N	HexNAc(6)Hex(3)Fuc(1)NeuAc(1)	C[+57], M[+16], N[+2142]	1329.37	5	6642.83	6641.85	1	-4.4	30	Specific	256.6	256.6	1.49	2.46	1739	>sp|P2019|HIV1_gp120 glycoprotein OS=Human HIV1 GN=S PE=1 SV=1	1	HIV1-gp120-Trypsin-after-enrichment-glycoproteomics-R3.13888.13888.5	controllerType=0 controllerNumber=1 scan=13888	60.0477
13680:4	1	K.AYDTEVHNVWATHAC[+57.021]VPTDPNPQEVELKN[+1647.613]VTENFNMWK.N	HexNAc(5)Hex(3)Fuc(1)	C[+57], N[+1648]	1533.68	4	6131.68	6131.68	0	-0.5	30	Specific	257.14	88.53	88.53	2.35	1739	>sp|P2019|HIV1_gp120 glycoprotein OS=Human HIV1 GN=S PE=1 SV=1	1	HIV1-gp120-Trypsin-after-enrichment-glycoproteomics-R3.14914.14914.2	controllerType=0 controllerNumber=1 scan=14914	64.537
12316:4	1	K.AYDTEVHNVWATHAC[+57.021]VPTDPNPQEVELKN[+1825.661]VTENFNMWK.N	HexNAc(5)Hex(5)	C[+57], N[+1826]	1578.19	4	6309.74	6309.73	0	1	30	Specific	260.58	260.58	12.49	2.73	1739	>sp|P2019|HIV1_gp120 glycoprotein OS=Human HIV1 GN=S PE=1 SV=1	1	HIV1-gp120-Trypsin-after-enrichment-glycoproteomics-R3.13426.13426.4	controllerType=0 controllerNumber=1 scan=13426	58.0186
13994:5	1	K.AYDTEVHNVWATHAC[+57.021]VPTDPNPQEVELKN[+2204.772]VTENFNMWK.N	HexNAc(4)Hex(5)NeuAc(2)	C[+57], N[+2205]	1338.38	5	6687.85	6688.84	-1	2	30	Specific	261.56	214.32	214.32	2.97	1739	>sp|P2019|HIV1_gp120 glycoprotein OS=Human HIV1 GN=S PE=1 SV=1	1	HIV1-gp120-Trypsin-after-enrichment-glycoproteomics-R3.15256.15256.5	controllerType=0 controllerNumber=1 scan=15256	66.0438
12237:5	1	K.AYDTEVHNVWATHAC[+57.021]VPTDPNPQEVELKN[+2012.745]VTENFNM[+15.995]WK.N	HexNAc(6)Hex(4)Fuc(1)	C[+57], M[+16], N[+2013]	1303.37	5	6512.82	6512.81	0	0.7	30	Specific	262.49	262.49	28.61	2.67	1739	>sp|P2019|HIV1_gp120 glycoprotein OS=Human HIV1 GN=S PE=1 SV=1	1	HIV1-gp120-Trypsin-after-enrichment-glycoproteomics-R3.13339.13339.5	controllerType=0 controllerNumber=1 scan=13339	57.6476
12389:5	1	K.AYDTEVHNVWATHAC[+57.021]VPTDPNPQEVELKN[+1501.555]VTENFNMWK.N	HexNAc(5)Hex(3)	C[+57], N[+1502]	1197.93	5	5985.63	5985.63	0	1	30	Specific	263.06	263.06	263.06	2.92	1739	>sp|P2019|HIV1_gp120 glycoprotein OS=Human HIV1 GN=S PE=1 SV=1	1	HIV1-gp120-Trypsin-after-enrichment-glycoproteomics-R3.13505.13505.3	controllerType=0 controllerNumber=1 scan=13505	58.3645
13609:5	1	K.AYDTEVHNVWATHAC[+57.021]VPTDPNPQEVELKN[+2174.798]VTENFNMWK.N	HexNAc(6)Hex(5)Fuc(1)	C[+57], N[+2175]	1332.38	5	6657.86	6658.87	-1	-0.8	30	Specific	263.33	263.33	187.08	2.27	1739	>sp|P2019|HIV1_gp120 glycoprotein OS=Human HIV1 GN=S PE=1 SV=1	1	HIV1-gp120-Trypsin-after-enrichment-glycoproteomics-R3.14836.14836.5	controllerType=0 controllerNumber=1 scan=14836	64.1944
12239:6	1	K.AYDTEVHNVWATHAC[+57.021]VPTDPNPQEVELKN[+2190.793]VTENFNMWK.N	HexNAc(6)Hex(6)	C[+57], N[+2191]	1113.15	6	6673.87	6674.86	-1	0.8	30	Specific	267.41	267.41	29.08	2.27	1739	>sp|P2019|HIV1_gp120 glycoprotein OS=Human HIV1 GN=S PE=1 SV=1	1	HIV1-gp120-Trypsin-after-enrichment-glycoproteomics-R3.13342.13342.6	controllerType=0 controllerNumber=1 scan=13342	57.6579
12260:5	1	K.AYDTEVHNVWATHAC[+57.021]VPTDPNPQEVELKN[+2053.772]VTENFNMWK.N	HexNAc(7)Hex(3)Fuc(1)	C[+57], N[+2054]	1308.38	5	6537.85	6537.84	0	1	30	Specific	270.95	270.95	270.95	2.92	1739	>sp|P2019|HIV1_gp120 glycoprotein OS=Human HIV1 GN=S PE=1 SV=1	1	HIV1-gp120-Trypsin-after-enrichment-glycoproteomics-R3.13365.13365.5	controllerType=0 controllerNumber=1 scan=13365	57.7582
12270:4	1	K.AYDTEVHNVWATHAC[+57.021]VPTDPNPQEVELKN[+1850.693]VTENFNMWK.N	HexNAc(6)Hex(3)Fuc(1)	C[+57], N[+1851]	1584.7	4	6335.78	6334.76	1	1.8	30	Specific	271.11	271.11	271.11	2.28	1739	>sp|P2019|HIV1_gp120 glycoprotein OS=Human HIV1 GN=S PE=1 SV=1	1	HIV1-gp120-Trypsin-after-enrichment-glycoproteomics-R3.13375.13375.4	controllerType=0 controllerNumber=1 scan=13375	57.8043
12272:5	1	K.AYDTEVHNVWATHAC[+57.021]VPTDPNPQEVELKN[+1809.666]VTENFNMWK.N	HexNAc(5)Hex(4)Fuc(1)	C[+57], N[+1810]	1259.55	5	6293.74	6293.74	0	0.7	30	Specific	271.24	271.24	271.24	2.67	1739	>sp|P2019|HIV1_gp120 glycoprotein OS=Human HIV1 GN=S PE=1 SV=1	1	HIV1-gp120-Trypsin-after-enrichment-glycoproteomics-R3.13378.13378.5	controllerType=0 controllerNumber=1 scan=13378	57.8143
12266:5	1	K.AYDTEVHNVWATHAC[+57.021]VPTDPNPQEVELKN[+2069.767]VTENFNMWK.N	HexNAc(7)Hex(4)	C[+57], N[+2070]	1311.78	5	6554.85	6553.84	1	0.9	30	Specific	272.29	272.29	51.85	2.34	1739	>sp|P2019|HIV1_gp120 glycoprotein OS=Human HIV1 GN=S PE=1 SV=1	1	HIV1-gp120-Trypsin-after-enrichment-glycoproteomics-R3.13371.13371.3	controllerType=0 controllerNumber=1 scan=13371	57.7859
12811:6	1	K.AYDTEVHNVWATHAC[+57.021]VPTDPNPQEVELKN[+2465.894]VTENFNM[+15.995]WK.N	HexNAc(6)Hex(5)Fuc(1)NeuAc(1)	C[+57], M[+16], N[+2466]	1161.83	6	6965.95	6965.96	0	-2.1	30	Specific	275.85	275.85	17.6	2.74	1739	>sp|P2019|HIV1_gp120 glycoprotein OS=Human HIV1 GN=S PE=1 SV=1	1	HIV1-gp120-Trypsin-after-enrichment-glycoproteomics-R3.13966.13966.6	controllerType=0 controllerNumber=1 scan=13966	60.3854
12863:5	1	K.AYDTEVHNVWATHAC[+57.021]VPTDPNPQEVELKN[+1606.587]VTENFNM[+15.995]WK.N	HexNAc(4)Hex(4)Fuc(1)	C[+57], M[+16], N[+1607]	1221.94	5	6105.65	6106.65	-1	-0.1	30	Specific	277.42	255.78	250.15	2.27	1739	>sp|P2019|HIV1_gp120 glycoprotein OS=Human HIV1 GN=S PE=1 SV=1	1	HIV1-gp120-Trypsin-after-enrichment-glycoproteomics-R3.14022.14022.5	controllerType=0 controllerNumber=1 scan=14022	60.6323
13346:4	1	K.AYDTEVHNVWATHAC[+57.021]VPTDPNPQEVELKN[+2391.857]VTENFNM[+15.995]WK.N	HexNAc(5)Hex(4)Fuc(1)NeuAc(2)	C[+57], M[+16], N[+2392]	1723.49	4	6890.92	6891.92	-1	0.5	30	Specific	277.85	277.85	3.91	3.17	1739	>sp|P2019|HIV1_gp120 glycoprotein OS=Human HIV1 GN=S PE=1 SV=1	1	HIV1-gp120-Trypsin-after-enrichment-glycoproteomics-R3.14550.14550.4	controllerType=0 controllerNumber=1 scan=14550	62.9694
12289:5	1	K.AYDTEVHNVWATHAC[+57.021]VPTDPNPQEVELKN[+1622.582]VTENFNMWK.N	HexNAc(4)Hex(5)	C[+57], N[+1623]	1222.34	5	6107.65	6106.65	1	-0.7	30	Specific	279.67	279.67	37.45	2.19	1739	>sp|P2019|HIV1_gp120 glycoprotein OS=Human HIV1 GN=S PE=1 SV=1	1	HIV1-gp120-Trypsin-after-enrichment-glycoproteomics-R3.13396.13396.2	controllerType=0 controllerNumber=1 scan=13396	57.8917
12727:5	1	K.AYDTEVHNVWATHAC[+57.021]VPTDPNPQEVELKN[+2116.756]VTENFNMWK.N	HexNAc(5)Hex(5)NeuAc(1)	C[+57], N[+2117]	1320.97	5	6600.82	6600.83	0	-0.6	30	Specific	283.7	283.7	54.01	2.46	1739	>sp|P2019|HIV1_gp120 glycoprotein OS=Human HIV1 GN=S PE=1 SV=1	1	HIV1-gp120-Trypsin-after-enrichment-glycoproteomics-R3.13874.13874.5	controllerType=0 controllerNumber=1 scan=13874	59.9857
12265:5	1	K.AYDTEVHNVWATHAC[+57.021]VPTDPNPQEVELKN[+2174.798]VTENFNMWK.N	HexNAc(6)Hex(5)Fuc(1)	C[+57], N[+2175]	1332.78	5	6659.87	6658.87	1	0.3	30	Specific	285.72	285.72	285.72	2.97	1739	>sp|P2019|HIV1_gp120 glycoprotein OS=Human HIV1 GN=S PE=1 SV=1	1	HIV1-gp120-Trypsin-after-enrichment-glycoproteomics-R3.13370.13370.5	controllerType=0 controllerNumber=1 scan=13370	57.7813
13629:5	1	K.AYDTEVHNVWATHAC[+57.021]VPTDPNPQEVELKN[+1913.677]VTENFNMWK.N	HexNAc(4)Hex(5)NeuAc(1)	C[+57], N[+1914]	1280.56	5	6398.77	6397.75	1	3.2	30	Specific	288.04	254.15	171.13	2.42	1739	>sp|P2019|HIV1_gp120 glycoprotein OS=Human HIV1 GN=S PE=1 SV=1	1	HIV1-gp120-Trypsin-after-enrichment-glycoproteomics-R3.14858.14858.5	controllerType=0 controllerNumber=1 scan=14858	64.2911
12360:5	1	K.AYDTEVHNVWATHAC[+57.021]VPTDPNPQEVELKN[+1850.693]VTENFNMWK.N	HexNAc(6)Hex(3)Fuc(1)	C[+57], N[+1851]	1267.76	5	6334.76	6334.76	0	-0.2	30	Specific	289.06	289.06	289.06	2.24	1739	>sp|P2019|HIV1_gp120 glycoprotein OS=Human HIV1 GN=S PE=1 SV=1	1	HIV1-gp120-Trypsin-after-enrichment-glycoproteomics-R3.13474.13474.5	controllerType=0 controllerNumber=1 scan=13474	58.2258
12328:5	1	K.AYDTEVHNVWATHAC[+57.021]VPTDPNPQEVELKN[+1501.555]VTENFNMWK.N	HexNAc(5)Hex(3)	C[+57], N[+1502]	1197.93	5	5985.63	5985.63	0	0.9	30	Specific	289.65	289.65	289.65	2.72	1739	>sp|P2019|HIV1_gp120 glycoprotein OS=Human HIV1 GN=S PE=1 SV=1	1	HIV1-gp120-Trypsin-after-enrichment-glycoproteomics-R3.13439.13439.5	controllerType=0 controllerNumber=1 scan=13439	58.0748
12267:5	1	K.AYDTEVHNVWATHAC[+57.021]VPTDPNPQEVELKN[+1809.666]VTENFNMWK.N	HexNAc(5)Hex(4)Fuc(1)	C[+57], N[+1810]	1259.55	5	6293.74	6293.74	0	0.8	30	Specific	294.07	294.07	294.07	2.39	1739	>sp|P2019|HIV1_gp120 glycoprotein OS=Human HIV1 GN=S PE=1 SV=1	1	HIV1-gp120-Trypsin-after-enrichment-glycoproteomics-R3.13372.13372.5	controllerType=0 controllerNumber=1 scan=13372	57.7905
12228:5	1	K.AYDTEVHNVWATHAC[+57.021]VPTDPNPQEVELKN[+2012.745]VTENFNMWK.N	HexNAc(6)Hex(4)Fuc(1)	C[+57], N[+2013]	1300.17	5	6496.82	6496.82	0	1.1	30	Specific	296.6	296.6	296.6	2.72	1739	>sp|P2019|HIV1_gp120 glycoprotein OS=Human HIV1 GN=S PE=1 SV=1	1	HIV1-gp120-Trypsin-after-enrichment-glycoproteomics-R3.13330.13330.5	controllerType=0 controllerNumber=1 scan=13330	57.6066
12293:5	1	K.AYDTEVHNVWATHAC[+57.021]VPTDPNPQEVELKN[+2012.745]VTENFNMWK.N	HexNAc(6)Hex(4)Fuc(1)	C[+57], N[+2013]	1300.17	5	6496.82	6496.82	0	1	30	Specific	296.87	296.87	296.87	2.72	1739	>sp|P2019|HIV1_gp120 glycoprotein OS=Human HIV1 GN=S PE=1 SV=1	1	HIV1-gp120-Trypsin-after-enrichment-glycoproteomics-R3.13401.13401.5	controllerType=0 controllerNumber=1 scan=13401	57.9111
12898:5	1	K.AYDTEVHNVWATHAC[+57.021]VPTDPNPQEVELKN[+1930.692]VTENFNM[+15.995]WK.N	HexNAc(4)Hex(6)Fuc(1)	C[+57], M[+16], N[+1931]	1286.95	5	6430.73	6430.76	0	-4.8	30	Specific	300.8	300.8	18.15	2.75	1739	>sp|P2019|HIV1_gp120 glycoprotein OS=Human HIV1 GN=S PE=1 SV=1	1	HIV1-gp120-Trypsin-after-enrichment-glycoproteomics-R3.14061.14061.5	controllerType=0 controllerNumber=1 scan=14061	60.8008
13534:5	1	K.AYDTEVHNVWATHAC[+57.021]VPTDPNPQEVELKN[+2237.783]VTENFNMWK.N	HexNAc(4)Hex(7)NeuAc(1)	C[+57], N[+2238]	1345.17	5	6721.81	6721.85	0	-6.1	30	Specific	302.41	302.41	32.83	3.01	1739	>sp|P2019|HIV1_gp120 glycoprotein OS=Human HIV1 GN=S PE=1 SV=1	1	HIV1-gp120-Trypsin-after-enrichment-glycoproteomics-R3.14755.14755.5	controllerType=0 controllerNumber=1 scan=14755	63.8352
12305:4	1	K.AYDTEVHNVWATHAC[+57.021]VPTDPNPQEVELKN[+1663.608]VTENFNMWK.N	HexNAc(5)Hex(4)	C[+57], N[+1664]	1537.68	4	6147.69	6147.68	0	2.2	30	Specific	305.65	305.65	21.28	2.32	1739	>sp|P2019|HIV1_gp120 glycoprotein OS=Human HIV1 GN=S PE=1 SV=1	1	HIV1-gp120-Trypsin-after-enrichment-glycoproteomics-R3.13414.13414.4	controllerType=0 controllerNumber=1 scan=13414	57.966
12975:5	1	K.AYDTEVHNVWATHAC[+57.021]VPTDPNPQEVELKN[+2116.756]VTENFNM[+15.995]WK.N	HexNAc(5)Hex(5)NeuAc(1)	C[+57], M[+16], N[+2117]	1324.37	5	6617.8	6616.82	1	-4.4	30	Specific	308.68	308.68	56.89	3.01	1739	>sp|P2019|HIV1_gp120 glycoprotein OS=Human HIV1 GN=S PE=1 SV=1	1	HIV1-gp120-Trypsin-after-enrichment-glycoproteomics-R3.14145.14145.5	controllerType=0 controllerNumber=1 scan=14145	61.1703
12284:5	1	K.AYDTEVHNVWATHAC[+57.021]VPTDPNPQEVELKN[+2012.745]VTENFNMWK.N	HexNAc(6)Hex(4)Fuc(1)	C[+57], N[+2013]	1300.17	5	6496.83	6496.82	0	1.8	30	Specific	313.34	313.34	313.34	2.22	1739	>sp|P2019|HIV1_gp120 glycoprotein OS=Human HIV1 GN=S PE=1 SV=1	1	HIV1-gp120-Trypsin-after-enrichment-glycoproteomics-R3.13391.13391.3	controllerType=0 controllerNumber=1 scan=13391	57.8717
12262:5	1	K.AYDTEVHNVWATHAC[+57.021]VPTDPNPQEVELKN[+2028.740]VTENFNMWK.N	HexNAc(6)Hex(5)	C[+57], N[+2029]	1303.37	5	6512.82	6512.81	0	0.8	30	Specific	313.54	313.54	21.65	2.97	1739	>sp|P2019|HIV1_gp120 glycoprotein OS=Human HIV1 GN=S PE=1 SV=1	1	HIV1-gp120-Trypsin-after-enrichment-glycoproteomics-R3.13367.13367.5	controllerType=0 controllerNumber=1 scan=13367	57.7682
13322:6	1	K.AYDTEVHNVWATHAC[+57.021]VPTDPNPQEVELKN[+2772.984]VTENFNMWK.N	HexNAc(6)Hex(6)NeuAc(2)	C[+57], N[+2773]	1210.18	6	7256.06	7257.06	-1	0.7	30	Specific	313.96	313.96	28.49	2.84	1739	>sp|P2019|HIV1_gp120 glycoprotein OS=Human HIV1 GN=S PE=1 SV=1	1	HIV1-gp120-Trypsin-after-enrichment-glycoproteomics-R3.14524.14524.6	controllerType=0 controllerNumber=1 scan=14524	62.8539
12359:5	1	K.AYDTEVHNVWATHAC[+57.021]VPTDPNPQEVELKN[+1663.608]VTENFNMWK.N	HexNAc(5)Hex(4)	C[+57], N[+1664]	1230.34	5	6147.68	6147.68	0	0.3	30	Specific	314.74	314.74	25.13	2.72	1739	>sp|P2019|HIV1_gp120 glycoprotein OS=Human HIV1 GN=S PE=1 SV=1	1	HIV1-gp120-Trypsin-after-enrichment-glycoproteomics-R3.13473.13473.5	controllerType=0 controllerNumber=1 scan=13473	58.2214
13546:5	1	K.AYDTEVHNVWATHAC[+57.021]VPTDPNPQEVELKN[+2237.783]VTENFNMWK.N	HexNAc(4)Hex(7)NeuAc(1)	C[+57], N[+2238]	1345.17	5	6721.81	6721.85	0	-6	30	Specific	318.39	318.39	24.83	2.75	1739	>sp|P2019|HIV1_gp120 glycoprotein OS=Human HIV1 GN=S PE=1 SV=1	1	HIV1-gp120-Trypsin-after-enrichment-glycoproteomics-R3.14768.14768.5	controllerType=0 controllerNumber=1 scan=14768	63.8926
12767:5	1	K.AYDTEVHNVWATHAC[+57.021]VPTDPNPQEVELKN[+2481.889]VTENFNMWK.N	HexNAc(6)Hex(6)NeuAc(1)	C[+57], N[+2482]	1394	5	6965.97	6965.96	0	0.9	30	Specific	320.17	320.17	16.39	3.31	1739	>sp|P2019|HIV1_gp120 glycoprotein OS=Human HIV1 GN=S PE=1 SV=1	1	HIV1-gp120-Trypsin-after-enrichment-glycoproteomics-R3.13918.13918.5	controllerType=0 controllerNumber=1 scan=13918	60.1766
12865:4	1	K.AYDTEVHNVWATHAC[+57.021]VPTDPNPQEVELKN[+1946.687]VTENFNMWK.N	HexNAc(4)Hex(7)	C[+57], N[+1947]	1608.44	4	6430.73	6430.76	0	-4.5	30	Specific	325.17	325.17	20.6	2.79	1739	>sp|P2019|HIV1_gp120 glycoprotein OS=Human HIV1 GN=S PE=1 SV=1	1	HIV1-gp120-Trypsin-after-enrichment-glycoproteomics-R3.14025.14025.4	controllerType=0 controllerNumber=1 scan=14025	60.6425
12271:5	1	K.AYDTEVHNVWATHAC[+57.021]VPTDPNPQEVELKN[+1954.704]VTENFNM[+15.995]WK.N	HexNAc(5)Hex(4)NeuAc(1)	C[+57], M[+16], N[+1955]	1291.97	5	6455.8	6454.77	1	3.8	30	Specific	325.94	325.94	23.59	2.18	1739	>sp|P2019|HIV1_gp120 glycoprotein OS=Human HIV1 GN=S PE=1 SV=1	1	HIV1-gp120-Trypsin-after-enrichment-glycoproteomics-R3.13377.13377.5	controllerType=0 controllerNumber=1 scan=13377	57.8099
12832:6	1	K.AYDTEVHNVWATHAC[+57.021]VPTDPNPQEVELKN[+2116.756]VTENFNMWK.N	HexNAc(5)Hex(5)NeuAc(1)	C[+57], N[+2117]	1100.98	6	6600.82	6600.83	0	-0.5	30	Specific	329.67	329.67	11.31	2.66	1739	>sp|P2019|HIV1_gp120 glycoprotein OS=Human HIV1 GN=S PE=1 SV=1	1	HIV1-gp120-Trypsin-after-enrichment-glycoproteomics-R3.13989.13989.6	controllerType=0 controllerNumber=1 scan=13989	60.486
12327:5	1	K.AYDTEVHNVWATHAC[+57.021]VPTDPNPQEVELKN[+1850.693]VTENFNM[+15.995]WK.N	HexNAc(6)Hex(3)Fuc(1)	C[+57], M[+16], N[+1851]	1270.96	5	6350.76	6350.76	0	0.9	30	Specific	338.47	332.06	25.04	2.9	1739	>sp|P2019|HIV1_gp120 glycoprotein OS=Human HIV1 GN=S PE=1 SV=1	1	HIV1-gp120-Trypsin-after-enrichment-glycoproteomics-R3.13438.13438.5	controllerType=0 controllerNumber=1 scan=13438	58.071
12788:5	1	K.AYDTEVHNVWATHAC[+57.021]VPTDPNPQEVELKN[+2157.783]VTENFNMWK.N	HexNAc(6)Hex(4)NeuAc(1)	C[+57], N[+2158]	1329.18	5	6641.86	6641.85	0	0.6	30	Specific	342.62	342.62	13.25	3.15	1739	>sp|P2019|HIV1_gp120 glycoprotein OS=Human HIV1 GN=S PE=1 SV=1	1	HIV1-gp120-Trypsin-after-enrichment-glycoproteomics-R3.13941.13941.5	controllerType=0 controllerNumber=1 scan=13941	60.2759
12315:5	1	K.AYDTEVHNVWATHAC[+57.021]VPTDPNPQEVELKN[+1704.635]VTENFNMWK.N	HexNAc(6)Hex(3)	C[+57], N[+1705]	1238.55	5	6188.71	6188.71	0	1	30	Specific	342.83	342.83	342.83	3.15	1739	>sp|P2019|HIV1_gp120 glycoprotein OS=Human HIV1 GN=S PE=1 SV=1	1	HIV1-gp120-Trypsin-after-enrichment-glycoproteomics-R3.13425.13425.5	controllerType=0 controllerNumber=1 scan=13425	58.014
12750:5	1	K.AYDTEVHNVWATHAC[+57.021]VPTDPNPQEVELKN[+2157.783]VTENFNMWK.N	HexNAc(6)Hex(4)NeuAc(1)	C[+57], N[+2158]	1329.18	5	6641.86	6641.85	0	0.2	30	Specific	346.1	346.1	0.29	2.88	1739	>sp|P2019|HIV1_gp120 glycoprotein OS=Human HIV1 GN=S PE=1 SV=1	1	HIV1-gp120-Trypsin-after-enrichment-glycoproteomics-R3.13899.13899.5	controllerType=0 controllerNumber=1 scan=13899	60.0956
12279:5	1	K.AYDTEVHNVWATHAC[+57.021]VPTDPNPQEVELKN[+1850.693]VTENFNMWK.N	HexNAc(6)Hex(3)Fuc(1)	C[+57], N[+1851]	1267.76	5	6334.77	6334.76	0	0.9	30	Specific	349.15	349.15	349.15	3.15	1739	>sp|P2019|HIV1_gp120 glycoprotein OS=Human HIV1 GN=S PE=1 SV=1	1	HIV1-gp120-Trypsin-after-enrichment-glycoproteomics-R3.13385.13385.3	controllerType=0 controllerNumber=1 scan=13385	57.8474
12249:5	1	K.AYDTEVHNVWATHAC[+57.021]VPTDPNPQEVELKN[+1825.661]VTENFNMWK.N	HexNAc(5)Hex(5)	C[+57], N[+1826]	1262.75	5	6309.74	6309.73	0	0.8	30	Specific	349.54	349.54	13.76	3.15	1739	>sp|P2019|HIV1_gp120 glycoprotein OS=Human HIV1 GN=S PE=1 SV=1	1	HIV1-gp120-Trypsin-after-enrichment-glycoproteomics-R3.13353.13353.5	controllerType=0 controllerNumber=1 scan=13353	57.7059
12887:5	1	K.AYDTEVHNVWATHAC[+57.021]VPTDPNPQEVELKN[+2141.788]VTENFNM[+15.995]WK.N	HexNAc(6)Hex(3)Fuc(1)NeuAc(1)	C[+57], M[+16], N[+2142]	1329.18	5	6641.86	6641.85	0	0.7	30	Specific	349.58	349.58	25.44	3.41	1739	>sp|P2019|HIV1_gp120 glycoprotein OS=Human HIV1 GN=S PE=1 SV=1	1	HIV1-gp120-Trypsin-after-enrichment-glycoproteomics-R3.14049.14049.5	controllerType=0 controllerNumber=1 scan=14049	60.7481
12766:5	1	K.AYDTEVHNVWATHAC[+57.021]VPTDPNPQEVELKN[+2116.756]VTENFNMWK.N	HexNAc(5)Hex(5)NeuAc(1)	C[+57], N[+2117]	1320.97	5	6600.84	6600.83	0	1.3	30	Specific	359.33	359.33	25.63	3.15	1739	>sp|P2019|HIV1_gp120 glycoprotein OS=Human HIV1 GN=S PE=1 SV=1	1	HIV1-gp120-Trypsin-after-enrichment-glycoproteomics-R3.13917.13917.5	controllerType=0 controllerNumber=1 scan=13917	60.1721
13328:4	1	K.AYDTEVHNVWATHAC[+57.021]VPTDPNPQEVELKN[+2391.857]VTENFNM[+15.995]WK.N	HexNAc(5)Hex(4)Fuc(1)NeuAc(2)	C[+57], M[+16], N[+2392]	1723.49	4	6890.93	6891.92	-1	1.1	30	Specific	361.45	361.45	9.76	4.19	1739	>sp|P2019|HIV1_gp120 glycoprotein OS=Human HIV1 GN=S PE=1 SV=1	1	HIV1-gp120-Trypsin-after-enrichment-glycoproteomics-R3.14530.14530.4	controllerType=0 controllerNumber=1 scan=14530	62.8824
12285:4	1	K.AYDTEVHNVWATHAC[+57.021]VPTDPNPQEVELKN[+1704.635]VTENFNMWK.N	HexNAc(6)Hex(3)	C[+57], N[+1705]	1547.93	4	6188.72	6188.71	0	1.5	30	Specific	362.36	362.36	362.36	3.79	1739	>sp|P2019|HIV1_gp120 glycoprotein OS=Human HIV1 GN=S PE=1 SV=1	1	HIV1-gp120-Trypsin-after-enrichment-glycoproteomics-R3.13392.13392.4	controllerType=0 controllerNumber=1 scan=13392	57.8733
12295:4	1	K.AYDTEVHNVWATHAC[+57.021]VPTDPNPQEVELKN[+1663.608]VTENFNMWK.N	HexNAc(5)Hex(4)	C[+57], N[+1664]	1537.68	4	6147.69	6147.68	0	1.6	30	Specific	367.15	367.15	13.26	3.23	1739	>sp|P2019|HIV1_gp120 glycoprotein OS=Human HIV1 GN=S PE=1 SV=1	1	HIV1-gp120-Trypsin-after-enrichment-glycoproteomics-R3.13403.13403.4	controllerType=0 controllerNumber=1 scan=13403	57.9195
12836:5	1	K.AYDTEVHNVWATHAC[+57.021]VPTDPNPQEVELKN[+1809.666]VTENFNM[+15.995]WK.N	HexNAc(5)Hex(4)Fuc(1)	C[+57], M[+16], N[+1810]	1262.75	5	6309.74	6309.73	0	0.7	30	Specific	384.41	333.45	266.94	3.46	1739	>sp|P2019|HIV1_gp120 glycoprotein OS=Human HIV1 GN=S PE=1 SV=1	1	HIV1-gp120-Trypsin-after-enrichment-glycoproteomics-R3.13993.13993.5	controllerType=0 controllerNumber=1 scan=13993	60.505
13979:5	1	K.AYDTEVHNVWATHAC[+57.021]VPTDPNPQEVELKN[+2465.894]VTENFNMWK.N	HexNAc(6)Hex(5)Fuc(1)NeuAc(1)	C[+57], N[+2466]	1390.8	5	6949.97	6949.96	0	0.9	30	Specific	393.25	292.74	292.74	4.24	1739	>sp|P2019|HIV1_gp120 glycoprotein OS=Human HIV1 GN=S PE=1 SV=1	1	HIV1-gp120-Trypsin-after-enrichment-glycoproteomics-R3.15240.15240.5	controllerType=0 controllerNumber=1 scan=15240	65.9725
12810:5	1	K.AYDTEVHNVWATHAC[+57.021]VPTDPNPQEVELKN[+1954.704]VTENFNMWK.N	HexNAc(5)Hex(4)NeuAc(1)	C[+57], N[+1955]	1288.56	5	6438.78	6438.77	0	0.4	30	Specific	399.86	399.86	4.52	4.21	1739	>sp|P2019|HIV1_gp120 glycoprotein OS=Human HIV1 GN=S PE=1 SV=1	1	HIV1-gp120-Trypsin-after-enrichment-glycoproteomics-R3.13965.13965.5	controllerType=0 controllerNumber=1 scan=13965	60.3809
13699:5	1	K.AYDTEVHNVWATHAC[+57.021]VPTDPNPQEVELKN[+1444.534]VTENFNMWK.N	HexNAc(4)Hex(3)Fuc(1)	C[+57], N[+1445]	1186.53	5	5928.6	5928.6	0	-0.9	30	Specific	419.73	308.19	308.19	3.68	1739	>sp|P2019|HIV1_gp120 glycoprotein OS=Human HIV1 GN=S PE=1 SV=1	1	HIV1-gp120-Trypsin-after-enrichment-glycoproteomics-R3.14935.14935.5	controllerType=0 controllerNumber=1 scan=14935	64.6275
12817:5	1	K.AYDTEVHNVWATHAC[+57.021]VPTDPNPQEVELKN[+1809.666]VTENFNM[+15.995]WK.N	HexNAc(5)Hex(4)Fuc(1)	C[+57], M[+16], N[+1810]	1262.95	5	6310.73	6309.73	1	-1.3	30	Specific	428.92	343.09	317.82	4.11	1739	>sp|P2019|HIV1_gp120 glycoprotein OS=Human HIV1 GN=S PE=1 SV=1	1	HIV1-gp120-Trypsin-after-enrichment-glycoproteomics-R3.13972.13972.5	controllerType=0 controllerNumber=1 scan=13972	60.4138
14293:5	1	K.AYDTEVHNVWATHAC[+57.021]VPTDPNPQEVELKN[+2715.963]VTENFNMWK.N	HexNAc(5)Hex(6)Fuc(1)NeuAc(2)	C[+57], N[+2716]	1440.82	5	7200.05	7200.03	0	2.3	30	Specific	439.3	319.21	319.21	3.67	1739	>sp|P2019|HIV1_gp120 glycoprotein OS=Human HIV1 GN=S PE=1 SV=1	1	HIV1-gp120-Trypsin-after-enrichment-glycoproteomics-R3.15583.15583.5	controllerType=0 controllerNumber=1 scan=15583	67.4831
12820:5	1	K.AYDTEVHNVWATHAC[+57.021]VPTDPNPQEVELKN[+1768.640]VTENFNM[+15.995]WK.N	HexNAc(4)Hex(5)Fuc(1)	C[+57], M[+16], N[+1769]	1254.75	5	6269.72	6268.71	1	1.5	30	Specific	508.04	454.73	366.73	5.18	1739	>sp|P2019|HIV1_gp120 glycoprotein OS=Human HIV1 GN=S PE=1 SV=1	1	HIV1-gp120-Trypsin-after-enrichment-glycoproteomics-R3.13975.13975.5	controllerType=0 controllerNumber=1 scan=13975	60.4276
13633:5	1	K.AYDTEVHNVWATHAC[+57.021]VPTDPNPQEVELKN[+1913.677]VTENFNMWK.N	HexNAc(4)Hex(5)NeuAc(1)	C[+57], N[+1914]	1280.56	5	6398.77	6397.75	1	3.4	30	Specific	546.48	445.26	413.6	4.46	1739	>sp|P2019|HIV1_gp120 glycoprotein OS=Human HIV1 GN=S PE=1 SV=1	1	HIV1-gp120-Trypsin-after-enrichment-glycoproteomics-R3.14863.14863.5	controllerType=0 controllerNumber=1 scan=14863	64.3105
13986:4	1	K.AYDTEVHNVWATHAC[+57.021]VPTDPNPQEVELKN[+2059.735]VTENFNMWK.N	HexNAc(4)Hex(5)Fuc(1)NeuAc(1)	C[+57], N[+2060]	1636.96	4	6544.82	6543.81	1	1.8	30	Specific	568.66	529.33	529.33	5.09	1739	>sp|P2019|HIV1_gp120 glycoprotein OS=Human HIV1 GN=S PE=1 SV=1	1	HIV1-gp120-Trypsin-after-enrichment-glycoproteomics-R3.15248.15248.4	controllerType=0 controllerNumber=1 scan=15248	66.0057
13316:5	1	K.AYDTEVHNVWATHAC[+57.021]VPTDPNPQEVELKN[+2059.735]VTENFNM[+15.995]WK.N	HexNAc(4)Hex(5)Fuc(1)NeuAc(1)	C[+57], M[+16], N[+2060]	1312.76	5	6559.79	6559.8	0	-0.9	30	Specific	629.53	514.18	388.66	6.57	1739	>sp|P2019|HIV1_gp120 glycoprotein OS=Human HIV1 GN=S PE=1 SV=1	1	HIV1-gp120-Trypsin-after-enrichment-glycoproteomics-R3.14517.14517.5	controllerType=0 controllerNumber=1 scan=14517	62.8253
13622:5	1	K.AYDTEVHNVWATHAC[+57.021]VPTDPNPQEVELKN[+1954.704]VTENFNMWK.N	HexNAc(5)Hex(4)NeuAc(1)	C[+57], N[+1955]	1288.77	5	6439.8	6438.77	1	3.4	30	Specific	884.75	731.05	589.6	11.32	1739	>sp|P2019|HIV1_gp120 glycoprotein OS=Human HIV1 GN=S PE=1 SV=1	1	HIV1-gp120-Trypsin-after-enrichment-glycoproteomics-R3.14851.14851.5	controllerType=0 controllerNumber=1 scan=14851	64.2576
14010:5	1	K.AYDTEVHNVWATHAC[+57.021]VPTDPNPQEVELKN[+1897.682]VTENFNMWK.N	HexNAc(4)Hex(4)Fuc(1)NeuAc(1)	C[+57], N[+1898]	1277.16	5	6381.75	6381.75	0	-0.3	30	Specific	936.73	700.1	700.1	12.57	1739	>sp|P2019|HIV1_gp120 glycoprotein OS=Human HIV1 GN=S PE=1 SV=1	1	HIV1-gp120-Trypsin-after-enrichment-glycoproteomics-R3.15274.15274.5	controllerType=0 controllerNumber=1 scan=15274	66.122
13636:5	1	K.AYDTEVHNVWATHAC[+57.021]VPTDPNPQEVELKN[+1809.666]VTENFNMWK.N	HexNAc(5)Hex(4)Fuc(1)	C[+57], N[+1810]	1259.55	5	6293.73	6293.74	0	-1.1	30	Specific	1005.01	743.72	743.72	14.89	1739	>sp|P2019|HIV1_gp120 glycoprotein OS=Human HIV1 GN=S PE=1 SV=1	1	HIV1-gp120-Trypsin-after-enrichment-glycoproteomics-R3.14866.14866.5	controllerType=0 controllerNumber=1 scan=14866	64.3255
13646:5	1	K.AYDTEVHNVWATHAC[+57.021]VPTDPNPQEVELKN[+1809.666]VTENFNMWK.N	HexNAc(5)Hex(4)Fuc(1)	C[+57], N[+1810]	1259.35	5	6292.74	6293.74	-1	0.6	30	Specific	1043.29	786.28	786.28	14.64	1739	>sp|P2019|HIV1_gp120 glycoprotein OS=Human HIV1 GN=S PE=1 SV=1	1	HIV1-gp120-Trypsin-after-enrichment-glycoproteomics-R3.14877.14877.5	controllerType=0 controllerNumber=1 scan=14877	64.3735
24390:5	1	K.AYDTEVHNVWATHAC[+57.021]VPTDPNPQEVELKN[+1954.704]VTENFNM[+15.995]WK.N	HexNAc(5)Hex(4)NeuAc(1)	C[+57], M[+16], N[+1955]	1291.96	5	6455.79	6454.77	1	2.2	30	Specific	474.65	400.33	400.33	7.21	985	>sp|P2019|HIV1_gp120 glycoprotein OS=Human HIV1 GN=S PE=1 SV=1	1	zy-hiv1-gp120-before-trypsin-r2.26651.26651.5	controllerType=0 controllerNumber=1 scan=26651	70.9977
24811:5	1	K.AYDTEVHNVWATHAC[+57.021]VPTDPNPQEVELKN[+2245.799]VTENFNM[+15.995]WK.N	HexNAc(5)Hex(4)NeuAc(2)	C[+57], M[+16], N[+2246]	1350.18	5	6746.89	6745.86	1	3.6	30	Specific	878.97	843.15	192.09	13.68	982	>sp|P2019|HIV1_gp120 glycoprotein OS=Human HIV1 GN=S PE=1 SV=1	1	zy-hiv1-gp120-before-trypsin-r3.27117.27117.5	controllerType=0 controllerNumber=1 scan=27117	72.1088
00690:2	1	E.VELKN[+2018.708]VTE.N	HexNAc(3)Hex(6)Fuc(1)NeuAc(1)	N[+2019]	1475.62	2	2950.23	2950.22	0	2.7	54	Specific	233.06	233.06	233.06	3	1071	>sp|P2019|HIV1_gp120 glycoprotein OS=Human HIV1 GN=S PE=1 SV=1	1	HIV1-gp120-Trypsin-GluC-before-enrichment-glycoproteomics-R1.1664.1664.2	controllerType=0 controllerNumber=1 scan=1664	9.0715
02287:3	1	E.VELKN[+2059.735]VTE.N	HexNAc(4)Hex(5)Fuc(1)NeuAc(1)	N[+2060]	997.754	3	2991.25	2991.24	0	1	54	Specific	295.15	295.15	295.15	4.6	1071	>sp|P2019|HIV1_gp120 glycoprotein OS=Human HIV1 GN=S PE=1 SV=1	1	HIV1-gp120-Trypsin-GluC-before-enrichment-glycoproteomics-R1.3404.3404.3	controllerType=0 controllerNumber=1 scan=3404	16.5525
01897:2	1	E.VELKN[+1444.534]VTE.N	HexNAc(4)Hex(3)Fuc(1)	N[+1445]	1188.53	2	2376.05	2376.04	0	0.9	54	Specific	353.37	353.37	353.37	4.12	1071	>sp|P2019|HIV1_gp120 glycoprotein OS=Human HIV1 GN=S PE=1 SV=1	1	HIV1-gp120-Trypsin-GluC-before-enrichment-glycoproteomics-R1.2979.2979.2	controllerType=0 controllerNumber=1 scan=2979	14.7226
02469:2	1	E.VELKN[+2059.735]VTE.N	HexNAc(4)Hex(5)Fuc(1)NeuAc(1)	N[+2060]	1496.12	2	2991.24	2991.24	0	-1.3	54	Specific	266.85	266.85	266.85	2.9	1166	>sp|P2019|HIV1_gp120 glycoprotein OS=Human HIV1 GN=S PE=1 SV=1	1	HIV1-gp120-Trypsin-GluC-before-enrichment-glycoproteomics-R2.3574.3574.2	controllerType=0 controllerNumber=1 scan=3574	17.0744
01989:2	1	E.VELKN[+1606.587]VTE.N	HexNAc(4)Hex(4)Fuc(1)	N[+1607]	1269.55	2	2538.1	2538.1	0	0.3	54	Specific	417.11	417.11	417.11	5.02	1166	>sp|P2019|HIV1_gp120 glycoprotein OS=Human HIV1 GN=S PE=1 SV=1	1	HIV1-gp120-Trypsin-GluC-before-enrichment-glycoproteomics-R2.3050.3050.2	controllerType=0 controllerNumber=1 scan=3050	14.8121
02008:2	1	E.VELKN[+1444.534]VTE.N	HexNAc(4)Hex(3)Fuc(1)	N[+1445]	1188.53	2	2376.05	2376.04	0	0.9	54	Specific	468.78	468.78	468.78	5.22	1166	>sp|P2019|HIV1_gp120 glycoprotein OS=Human HIV1 GN=S PE=1 SV=1	1	HIV1-gp120-Trypsin-GluC-before-enrichment-glycoproteomics-R2.3071.3071.2	controllerType=0 controllerNumber=1 scan=3071	14.9027
02515:2	1	E.VELKN[+1897.682]VTE.N	HexNAc(4)Hex(4)Fuc(1)NeuAc(1)	N[+1898]	1415.1	2	2829.19	2829.19	0	-1.3	54	Specific	251.75	251.75	251.75	3.13	1223	>sp|P2019|HIV1_gp120 glycoprotein OS=Human HIV1 GN=S PE=1 SV=1	1	HIV1-gp120-Trypsin-GluC-before-enrichment-glycoproteomics-R3.3631.3631.2	controllerType=0 controllerNumber=1 scan=3631	17.3872
02428:3	1	E.VELKN[+2059.735]VTE.N	HexNAc(4)Hex(5)Fuc(1)NeuAc(1)	N[+2060]	997.754	3	2991.25	2991.24	0	0.5	54	Specific	283.87	283.87	283.87	4.02	1223	>sp|P2019|HIV1_gp120 glycoprotein OS=Human HIV1 GN=S PE=1 SV=1	1	HIV1-gp120-Trypsin-GluC-before-enrichment-glycoproteomics-R3.3536.3536.3	controllerType=0 controllerNumber=1 scan=3536	16.9751
01986:2	1	E.VELKN[+1606.587]VTE.N	HexNAc(4)Hex(4)Fuc(1)	N[+1607]	1269.55	2	2538.1	2538.1	0	0.2	54	Specific	356.51	356.51	356.51	4.28	1223	>sp|P2019|HIV1_gp120 glycoprotein OS=Human HIV1 GN=S PE=1 SV=1	1	HIV1-gp120-Trypsin-GluC-before-enrichment-glycoproteomics-R3.3054.3054.2	controllerType=0 controllerNumber=1 scan=3054	14.8929
03081:3	1	E.VELKN[+2350.830]VTE.N	HexNAc(4)Hex(5)Fuc(1)NeuAc(2)	N[+2351]	1094.79	3	3282.35	3282.34	0	1.7	54	Specific	404.4	404.4	404.4	5.51	1223	>sp|P2019|HIV1_gp120 glycoprotein OS=Human HIV1 GN=S PE=1 SV=1	1	HIV1-gp120-Trypsin-GluC-before-enrichment-glycoproteomics-R3.4248.4248.3	controllerType=0 controllerNumber=1 scan=4248	20.0559
02005:2	1	E.VELKN[+1444.534]VTE.N	HexNAc(4)Hex(3)Fuc(1)	N[+1445]	1188.53	2	2376.05	2376.04	0	1	54	Specific	446.83	446.83	446.83	4.48	1223	>sp|P2019|HIV1_gp120 glycoprotein OS=Human HIV1 GN=S PE=1 SV=1	1	HIV1-gp120-Trypsin-GluC-before-enrichment-glycoproteomics-R3.3075.3075.2	controllerType=0 controllerNumber=1 scan=3075	14.9832
02022:2	1	E.VELKN[+1727.613]VTE.N	HexNAc(3)Hex(6)Fuc(1)	N[+1728]	1330.06	2	2659.12	2659.12	0	-0.7	54	Specific	214.08	214.08	214.08	2.59	1875	>sp|P2019|HIV1_gp120 glycoprotein OS=Human HIV1 GN=S PE=1 SV=1	1	HIV1-gp120-Trypsin-GluC-after-enrichment-glycoproteomics-R1.2205.2205.2	controllerType=0 controllerNumber=1 scan=2205	9.4727
02206:2	1	E.VELKN[+2018.708]VTE.N	HexNAc(3)Hex(6)Fuc(1)NeuAc(1)	N[+2019]	1475.61	2	2950.22	2950.22	0	0.8	54	Specific	214.63	214.63	214.63	2.22	1875	>sp|P2019|HIV1_gp120 glycoprotein OS=Human HIV1 GN=S PE=1 SV=1	1	HIV1-gp120-Trypsin-GluC-after-enrichment-glycoproteomics-R1.2405.2405.2	controllerType=0 controllerNumber=1 scan=2405	10.343
04151:3	1	E.VELKN[+2715.963]VTE.N	HexNAc(5)Hex(6)Fuc(1)NeuAc(2)	N[+2716]	1216.5	3	3647.47	3647.47	0	0.7	54	Specific	239.17	239.17	239.17	2.82	1875	>sp|P2019|HIV1_gp120 glycoprotein OS=Human HIV1 GN=S PE=1 SV=1	1	HIV1-gp120-Trypsin-GluC-after-enrichment-glycoproteomics-R1.4523.4523.3	controllerType=0 controllerNumber=1 scan=4523	19.3445
04364:3	1	E.VELKN[+2350.830]VTE.N	HexNAc(4)Hex(5)Fuc(1)NeuAc(2)	N[+2351]	1094.78	3	3282.34	3282.34	0	-0.1	54	Specific	427.41	427.41	427.41	4.65	1875	>sp|P2019|HIV1_gp120 glycoprotein OS=Human HIV1 GN=S PE=1 SV=1	1	HIV1-gp120-Trypsin-GluC-after-enrichment-glycoproteomics-R1.4756.4756.3	controllerType=0 controllerNumber=1 scan=4756	20.3632
02043:2	1	E.VELKN[+1727.613]VTE.N	HexNAc(3)Hex(6)Fuc(1)	N[+1728]	1330.07	2	2659.12	2659.12	0	0.1	54	Specific	220.06	220.06	220.06	1.6	1841	>sp|P2019|HIV1_gp120 glycoprotein OS=Human HIV1 GN=S PE=1 SV=1	1	HIV1-gp120-Trypsin-GluC-after-enrichment-glycoproteomics-R2.2227.2227.2	controllerType=0 controllerNumber=1 scan=2227	9.5625
04290:3	1	E.VELKN[+2350.830]VTE.N	HexNAc(4)Hex(5)Fuc(1)NeuAc(2)	N[+2351]	1094.79	3	3282.34	3282.34	0	0.2	54	Specific	388.79	388.79	388.79	4.7	1749	>sp|P2019|HIV1_gp120 glycoprotein OS=Human HIV1 GN=S PE=1 SV=1	1	HIV1-gp120-Trypsin-GluC-after-enrichment-glycoproteomics-R3.4677.4677.3	controllerType=0 controllerNumber=1 scan=4677	20.1458
03242:2	1	E.VELKN[+1727.613]VTE.N	HexNAc(3)Hex(6)Fuc(1)	N[+1728]	1330.07	2	2659.12	2659.12	0	0.4	54	Specific	203.04	203.04	203.04	2.87	779	>sp|P2019|HIV1_gp120 glycoprotein OS=Human HIV1 GN=S PE=1 SV=1	1	zy-hiv1-gp120-before-trypsin-gluc-r1.3541.3541.2	controllerType=0 controllerNumber=1 scan=3541	9.5941
03744:2	1	E.VELKN[+2018.708]VTE.N	HexNAc(3)Hex(6)Fuc(1)NeuAc(1)	N[+2019]	1475.62	2	2950.23	2950.22	0	3.1	54	Specific	253.73	253.73	253.73	2.93	779	>sp|P2019|HIV1_gp120 glycoprotein OS=Human HIV1 GN=S PE=1 SV=1	1	zy-hiv1-gp120-before-trypsin-gluc-r1.4093.4093.2	controllerType=0 controllerNumber=1 scan=4093	11.0043
03272:2	1	E.VELKN[+1768.640]VTE.N	HexNAc(4)Hex(5)Fuc(1)	N[+1769]	1350.58	2	2700.15	2700.15	0	0.4	54	Specific	202.01	202.01	202.01	2.33	804	>sp|P2019|HIV1_gp120 glycoprotein OS=Human HIV1 GN=S PE=1 SV=1	1	zy-hiv1-gp120-before-trypsin-gluc-r2.3591.3591.2	controllerType=0 controllerNumber=1 scan=3591	9.8099
03269:2	1	E.VELKN[+1727.613]VTE.N	HexNAc(3)Hex(6)Fuc(1)	N[+1728]	1330.07	2	2659.13	2659.12	0	1.1	54	Specific	200.46	200.46	200.46	3.52	653	>sp|P2019|HIV1_gp120 glycoprotein OS=Human HIV1 GN=S PE=1 SV=1	1	zy-hiv1-gp120-after-trypsin-gluc-r1.3606.3606.2	controllerType=0 controllerNumber=1 scan=3606	9.9889
03315:2	1	E.VELKN[+1727.613]VTE.N	HexNAc(3)Hex(6)Fuc(1)	N[+1728]	1330.07	2	2659.13	2659.12	0	1.3	54	Specific	202.2	202.2	202.2	2.95	693	>sp|P2019|HIV1_gp120 glycoprotein OS=Human HIV1 GN=S PE=1 SV=1	1	zy-hiv1-gp120-after-trypsin-gluc-r3.3648.3648.2	controllerType=0 controllerNumber=1 scan=3648	10.0727
00612:2	1	E.LKN[+1850.693]VTE.N	HexNAc(6)Hex(3)Fuc(1)	N[+1851]	1277.55	2	2554.09	2554.09	0	0.4	56	Specific	200.91	117.35	117.35	2.65	1071	>sp|P2019|HIV1_gp120 glycoprotein OS=Human HIV1 GN=S PE=1 SV=1	1	HIV1-gp120-Trypsin-GluC-before-enrichment-glycoproteomics-R1.1578.1578.2	controllerType=0 controllerNumber=1 scan=1578	8.7025
00937:2	1	E.LKN[+1954.704]VTE.N	HexNAc(5)Hex(4)NeuAc(1)	N[+1955]	1329.56	2	2658.1	2658.1	0	0.9	56	Specific	202.54	202.54	202.54	3.35	1071	>sp|P2019|HIV1_gp120 glycoprotein OS=Human HIV1 GN=S PE=1 SV=1	1	HIV1-gp120-Trypsin-GluC-before-enrichment-glycoproteomics-R1.1933.1933.3	controllerType=0 controllerNumber=1 scan=1933	10.2248
00710:2	1	E.LKN[+2262.814]VTE.N	HexNAc(5)Hex(5)Fuc(1)NeuAc(1)	N[+2263]	1483.61	2	2966.22	2966.21	0	2.4	56	Specific	206.95	206.95	206.95	2.98	1071	>sp|P2019|HIV1_gp120 glycoprotein OS=Human HIV1 GN=S PE=1 SV=1	1	HIV1-gp120-Trypsin-GluC-before-enrichment-glycoproteomics-R1.1685.1685.3	controllerType=0 controllerNumber=1 scan=1685	9.1653
00720:2	1	E.LKN[+2059.735]VTE.N	HexNAc(4)Hex(5)Fuc(1)NeuAc(1)	N[+2060]	1382.07	2	2763.14	2763.13	0	1.4	56	Specific	212.87	212.87	212.87	2.98	1071	>sp|P2019|HIV1_gp120 glycoprotein OS=Human HIV1 GN=S PE=1 SV=1	1	HIV1-gp120-Trypsin-GluC-before-enrichment-glycoproteomics-R1.1696.1696.2	controllerType=0 controllerNumber=1 scan=1696	9.2083
00874:2	1	E.LKN[+1954.704]VTE.N	HexNAc(5)Hex(4)NeuAc(1)	N[+1955]	1329.56	2	2658.11	2658.1	0	2.1	56	Specific	212.92	212.92	212.92	2.98	1071	>sp|P2019|HIV1_gp120 glycoprotein OS=Human HIV1 GN=S PE=1 SV=1	1	HIV1-gp120-Trypsin-GluC-before-enrichment-glycoproteomics-R1.1864.1864.3	controllerType=0 controllerNumber=1 scan=1864	9.9246
00957:2	1	E.LKN[+1954.704]VTE.N	HexNAc(5)Hex(4)NeuAc(1)	N[+1955]	1329.56	2	2658.1	2658.1	0	0.2	56	Specific	217.69	217.69	217.69	3.35	1071	>sp|P2019|HIV1_gp120 glycoprotein OS=Human HIV1 GN=S PE=1 SV=1	1	HIV1-gp120-Trypsin-GluC-before-enrichment-glycoproteomics-R1.1955.1955.2	controllerType=0 controllerNumber=1 scan=1955	10.3194
01672:3	1	E.LKN[+3007.058]VTE.N	HexNAc(5)Hex(6)Fuc(1)NeuAc(3)	N[+3007]	1237.49	3	3710.46	3710.46	0	-0.2	56	Specific	219.18	219.18	219.18	4.01	1071	>sp|P2019|HIV1_gp120 glycoprotein OS=Human HIV1 GN=S PE=1 SV=1	1	HIV1-gp120-Trypsin-GluC-before-enrichment-glycoproteomics-R1.2734.2734.3	controllerType=0 controllerNumber=1 scan=2734	13.6743
00500:3	1	E.LKN[+2012.745]VTE.N	HexNAc(6)Hex(4)Fuc(1)	N[+2013]	906.052	3	2716.14	2716.14	0	-0.8	56	Specific	235.73	183.74	183.74	3.53	1071	>sp|P2019|HIV1_gp120 glycoprotein OS=Human HIV1 GN=S PE=1 SV=1	1	HIV1-gp120-Trypsin-GluC-before-enrichment-glycoproteomics-R1.1456.1456.3	controllerType=0 controllerNumber=1 scan=1456	8.1855
00464:2	1	E.LKN[+2174.798]VTE.N	HexNAc(6)Hex(5)Fuc(1)	N[+2175]	1439.6	2	2878.2	2878.2	0	1.4	56	Specific	246.24	155.38	155.38	2.86	1071	>sp|P2019|HIV1_gp120 glycoprotein OS=Human HIV1 GN=S PE=1 SV=1	1	HIV1-gp120-Trypsin-GluC-before-enrichment-glycoproteomics-R1.1417.1417.2	controllerType=0 controllerNumber=1 scan=1417	8.0188
01148:3	1	E.LKN[+2350.830]VTE.N	HexNAc(4)Hex(5)Fuc(1)NeuAc(2)	N[+2351]	1018.75	3	3054.23	3054.23	0	1.4	56	Specific	249.9	249.9	249.9	3.99	1071	>sp|P2019|HIV1_gp120 glycoprotein OS=Human HIV1 GN=S PE=1 SV=1	1	HIV1-gp120-Trypsin-GluC-before-enrichment-glycoproteomics-R1.2163.2163.3	controllerType=0 controllerNumber=1 scan=2163	11.242
00903:3	1	E.LKN[+2262.814]VTE.N	HexNAc(5)Hex(5)Fuc(1)NeuAc(1)	N[+2263]	989.41	3	2966.22	2966.21	0	1.1	56	Specific	251.3	251.3	251.3	4.38	1071	>sp|P2019|HIV1_gp120 glycoprotein OS=Human HIV1 GN=S PE=1 SV=1	1	HIV1-gp120-Trypsin-GluC-before-enrichment-glycoproteomics-R1.1896.1896.3	controllerType=0 controllerNumber=1 scan=1896	10.0625
01038:2	1	E.LKN[+2059.735]VTE.N	HexNAc(4)Hex(5)Fuc(1)NeuAc(1)	N[+2060]	1382.07	2	2763.14	2763.13	0	2	56	Specific	255.94	255.94	255.94	3.33	1071	>sp|P2019|HIV1_gp120 glycoprotein OS=Human HIV1 GN=S PE=1 SV=1	1	HIV1-gp120-Trypsin-GluC-before-enrichment-glycoproteomics-R1.2043.2043.2	controllerType=0 controllerNumber=1 scan=2043	10.7143
01056:3	1	E.LKN[+2553.910]VTE.N	HexNAc(5)Hex(5)Fuc(1)NeuAc(2)	N[+2554]	1086.44	3	3257.31	3257.31	0	1.6	56	Specific	273.45	273.45	273.45	3.99	1071	>sp|P2019|HIV1_gp120 glycoprotein OS=Human HIV1 GN=S PE=1 SV=1	1	HIV1-gp120-Trypsin-GluC-before-enrichment-glycoproteomics-R1.2063.2063.3	controllerType=0 controllerNumber=1 scan=2063	10.8016
00713:3	1	E.LKN[+2100.761]VTE.N	HexNAc(5)Hex(4)Fuc(1)NeuAc(1)	N[+2101]	935.395	3	2804.17	2804.16	0	3.7	56	Specific	281.68	198.15	198.15	3.27	1071	>sp|P2019|HIV1_gp120 glycoprotein OS=Human HIV1 GN=S PE=1 SV=1	1	HIV1-gp120-Trypsin-GluC-before-enrichment-glycoproteomics-R1.1689.1689.3	controllerType=0 controllerNumber=1 scan=1689	9.1799
00478:3	1	E.LKN[+2336.851]VTE.N	HexNAc(6)Hex(6)Fuc(1)	N[+2337]	1014.09	3	3040.25	3040.25	0	0.7	56	Specific	287.99	287.99	287.99	4.57	1071	>sp|P2019|HIV1_gp120 glycoprotein OS=Human HIV1 GN=S PE=1 SV=1	1	HIV1-gp120-Trypsin-GluC-before-enrichment-glycoproteomics-R1.1432.1432.3	controllerType=0 controllerNumber=1 scan=1432	8.0828
00838:3	1	E.LKN[+2262.814]VTE.N	HexNAc(5)Hex(5)Fuc(1)NeuAc(1)	N[+2263]	989.411	3	2966.22	2966.21	0	1.5	56	Specific	299.96	299.96	299.96	4.19	1071	>sp|P2019|HIV1_gp120 glycoprotein OS=Human HIV1 GN=S PE=1 SV=1	1	HIV1-gp120-Trypsin-GluC-before-enrichment-glycoproteomics-R1.1825.1825.3	controllerType=0 controllerNumber=1 scan=1825	9.7535
01057:3	1	E.LKN[+2919.042]VTE.N	HexNAc(6)Hex(6)Fuc(1)NeuAc(2)	N[+2919]	1208.15	3	3622.45	3622.44	0	1.5	56	Specific	302.65	302.65	302.65	4.19	1071	>sp|P2019|HIV1_gp120 glycoprotein OS=Human HIV1 GN=S PE=1 SV=1	1	HIV1-gp120-Trypsin-GluC-before-enrichment-glycoproteomics-R1.2064.2064.3	controllerType=0 controllerNumber=1 scan=2064	10.8062
01113:3	1	E.LKN[+2715.963]VTE.N	HexNAc(5)Hex(6)Fuc(1)NeuAc(2)	N[+2716]	1140.46	3	3419.37	3419.36	0	1.3	56	Specific	314.55	308.05	308.05	4.19	1071	>sp|P2019|HIV1_gp120 glycoprotein OS=Human HIV1 GN=S PE=1 SV=1	1	HIV1-gp120-Trypsin-GluC-before-enrichment-glycoproteomics-R1.2125.2125.3	controllerType=0 controllerNumber=1 scan=2125	11.0755
00829:3	1	E.LKN[+2262.814]VTE.N	HexNAc(5)Hex(5)Fuc(1)NeuAc(1)	N[+2263]	989.411	3	2966.22	2966.21	0	1.9	56	Specific	316.22	316.22	316.22	4.19	1071	>sp|P2019|HIV1_gp120 glycoprotein OS=Human HIV1 GN=S PE=1 SV=1	1	HIV1-gp120-Trypsin-GluC-before-enrichment-glycoproteomics-R1.1815.1815.3	controllerType=0 controllerNumber=1 scan=1815	9.7102
00718:2	1	E.LKN[+1403.507]VTE.N	HexNAc(3)Hex(4)Fuc(1)	N[+1404]	1053.96	2	2106.91	2106.91	0	1.6	56	Specific	318.64	318.64	318.64	3.52	1071	>sp|P2019|HIV1_gp120 glycoprotein OS=Human HIV1 GN=S PE=1 SV=1	1	HIV1-gp120-Trypsin-GluC-before-enrichment-glycoproteomics-R1.1694.1694.2	controllerType=0 controllerNumber=1 scan=1694	9.1991
01021:3	1	E.LKN[+2350.830]VTE.N	HexNAc(4)Hex(5)Fuc(1)NeuAc(2)	N[+2351]	1018.75	3	3054.23	3054.23	0	1.1	56	Specific	322.57	322.57	322.57	4.77	1071	>sp|P2019|HIV1_gp120 glycoprotein OS=Human HIV1 GN=S PE=1 SV=1	1	HIV1-gp120-Trypsin-GluC-before-enrichment-glycoproteomics-R1.2025.2025.3	controllerType=0 controllerNumber=1 scan=2025	10.6327
01087:3	1	E.LKN[+2756.989]VTE.N	HexNAc(6)Hex(5)Fuc(1)NeuAc(2)	N[+2757]	1154.14	3	3460.39	3460.39	0	1.8	56	Specific	326.74	326.74	326.74	4.38	1071	>sp|P2019|HIV1_gp120 glycoprotein OS=Human HIV1 GN=S PE=1 SV=1	1	HIV1-gp120-Trypsin-GluC-before-enrichment-glycoproteomics-R1.2097.2097.3	controllerType=0 controllerNumber=1 scan=2097	10.9501
00659:3	1	E.LKN[+2424.867]VTE.N	HexNAc(5)Hex(6)Fuc(1)NeuAc(1)	N[+2425]	1043.43	3	3128.26	3128.27	0	-0.5	56	Specific	327.82	327.82	327.82	4.38	1071	>sp|P2019|HIV1_gp120 glycoprotein OS=Human HIV1 GN=S PE=1 SV=1	1	HIV1-gp120-Trypsin-GluC-before-enrichment-glycoproteomics-R1.1630.1630.3	controllerType=0 controllerNumber=1 scan=1630	8.927
01177:3	1	E.LKN[+2756.989]VTE.N	HexNAc(6)Hex(5)Fuc(1)NeuAc(2)	N[+2757]	1154.14	3	3460.39	3460.39	0	1.7	56	Specific	328.04	328.04	328.04	4.38	1071	>sp|P2019|HIV1_gp120 glycoprotein OS=Human HIV1 GN=S PE=1 SV=1	1	HIV1-gp120-Trypsin-GluC-before-enrichment-glycoproteomics-R1.2195.2195.3	controllerType=0 controllerNumber=1 scan=2195	11.3808
00696:3	1	E.LKN[+2627.947]VTE.N	HexNAc(6)Hex(6)Fuc(1)NeuAc(1)	N[+2628]	1111.12	3	3331.35	3331.34	0	1.4	56	Specific	330.01	330.01	330.01	4.38	1071	>sp|P2019|HIV1_gp120 glycoprotein OS=Human HIV1 GN=S PE=1 SV=1	1	HIV1-gp120-Trypsin-GluC-before-enrichment-glycoproteomics-R1.1670.1670.3	controllerType=0 controllerNumber=1 scan=1670	9.1002
00649:2	1	E.LKN[+1606.587]VTE.N	HexNAc(4)Hex(4)Fuc(1)	N[+1607]	1155.5	2	2309.99	2309.99	0	0.8	56	Specific	330.09	198.16	198.16	3.71	1071	>sp|P2019|HIV1_gp120 glycoprotein OS=Human HIV1 GN=S PE=1 SV=1	1	HIV1-gp120-Trypsin-GluC-before-enrichment-glycoproteomics-R1.1619.1619.2	controllerType=0 controllerNumber=1 scan=1619	8.8792
00702:3	1	E.LKN[+2465.894]VTE.N	HexNAc(6)Hex(5)Fuc(1)NeuAc(1)	N[+2466]	1057.1	3	3169.3	3169.29	0	1.8	56	Specific	335.97	217.73	217.73	4.1	1071	>sp|P2019|HIV1_gp120 glycoprotein OS=Human HIV1 GN=S PE=1 SV=1	1	HIV1-gp120-Trypsin-GluC-before-enrichment-glycoproteomics-R1.1677.1677.3	controllerType=0 controllerNumber=1 scan=1677	9.1286
01166:3	1	E.LKN[+2553.910]VTE.N	HexNAc(5)Hex(5)Fuc(1)NeuAc(2)	N[+2554]	1086.44	3	3257.31	3257.31	0	1.9	56	Specific	337.53	337.53	337.53	4.38	1071	>sp|P2019|HIV1_gp120 glycoprotein OS=Human HIV1 GN=S PE=1 SV=1	1	HIV1-gp120-Trypsin-GluC-before-enrichment-glycoproteomics-R1.2183.2183.3	controllerType=0 controllerNumber=1 scan=2183	11.3284
01591:2	1	E.LKN[+3007.058]VTE.N	HexNAc(5)Hex(6)Fuc(1)NeuAc(3)	N[+3007]	1855.74	2	3710.46	3710.46	0	1.8	56	Specific	340.59	296.83	296.83	3.55	1071	>sp|P2019|HIV1_gp120 glycoprotein OS=Human HIV1 GN=S PE=1 SV=1	1	HIV1-gp120-Trypsin-GluC-before-enrichment-glycoproteomics-R1.2646.2646.2	controllerType=0 controllerNumber=1 scan=2646	13.294
01175:3	1	E.LKN[+2715.963]VTE.N	HexNAc(5)Hex(6)Fuc(1)NeuAc(2)	N[+2716]	1140.46	3	3419.36	3419.36	0	0.6	56	Specific	343.11	343.11	343.11	4.77	1071	>sp|P2019|HIV1_gp120 glycoprotein OS=Human HIV1 GN=S PE=1 SV=1	1	HIV1-gp120-Trypsin-GluC-before-enrichment-glycoproteomics-R1.2193.2193.3	controllerType=0 controllerNumber=1 scan=2193	11.3709
00961:3	1	E.LKN[+2627.947]VTE.N	HexNAc(6)Hex(6)Fuc(1)NeuAc(1)	N[+2628]	1111.12	3	3331.35	3331.34	0	0.5	56	Specific	344.49	344.49	344.49	4.77	1071	>sp|P2019|HIV1_gp120 glycoprotein OS=Human HIV1 GN=S PE=1 SV=1	1	HIV1-gp120-Trypsin-GluC-before-enrichment-glycoproteomics-R1.1959.1959.3	controllerType=0 controllerNumber=1 scan=1959	10.3385
01307:3	1	E.LKN[+2715.963]VTE.N	HexNAc(5)Hex(6)Fuc(1)NeuAc(2)	N[+2716]	1140.46	3	3419.37	3419.36	0	1.3	56	Specific	355.53	355.53	355.53	4.38	1071	>sp|P2019|HIV1_gp120 glycoprotein OS=Human HIV1 GN=S PE=1 SV=1	1	HIV1-gp120-Trypsin-GluC-before-enrichment-glycoproteomics-R1.2337.2337.3	controllerType=0 controllerNumber=1 scan=2337	11.9983
00527:2	1	E.LKN[+1850.693]VTE.N	HexNAc(6)Hex(3)Fuc(1)	N[+1851]	1277.55	2	2554.09	2554.09	0	0.7	56	Specific	357.99	227.1	227.1	3.82	1071	>sp|P2019|HIV1_gp120 glycoprotein OS=Human HIV1 GN=S PE=1 SV=1	1	HIV1-gp120-Trypsin-GluC-before-enrichment-glycoproteomics-R1.1486.1486.2	controllerType=0 controllerNumber=1 scan=1486	8.3152
00544:3	1	E.LKN[+2018.708]VTE.N	HexNAc(3)Hex(6)Fuc(1)NeuAc(1)	N[+2019]	908.048	3	2722.13	2722.11	0	8.5	56	Specific	358.5	358.5	358.5	3.35	1071	>sp|P2019|HIV1_gp120 glycoprotein OS=Human HIV1 GN=S PE=1 SV=1	1	HIV1-gp120-Trypsin-GluC-before-enrichment-glycoproteomics-R1.1504.1504.3	controllerType=0 controllerNumber=1 scan=1504	8.3858
00743:2	1	E.LKN[+1694.603]VTE.N	HexNAc(3)Hex(4)Fuc(1)NeuAc(1)	N[+1695]	1199.51	2	2398	2398	0	0.7	56	Specific	360.25	360.25	360.25	4.23	1071	>sp|P2019|HIV1_gp120 glycoprotein OS=Human HIV1 GN=S PE=1 SV=1	1	HIV1-gp120-Trypsin-GluC-before-enrichment-glycoproteomics-R1.1721.1721.2	controllerType=0 controllerNumber=1 scan=1721	9.3044
00491:2	1	E.LKN[+1565.560]VTE.N	HexNAc(3)Hex(5)Fuc(1)	N[+1566]	1134.98	2	2268.96	2268.96	0	1.7	56	Specific	361.72	361.72	361.72	4.94	1071	>sp|P2019|HIV1_gp120 glycoprotein OS=Human HIV1 GN=S PE=1 SV=1	1	HIV1-gp120-Trypsin-GluC-before-enrichment-glycoproteomics-R1.1447.1447.2	controllerType=0 controllerNumber=1 scan=1447	8.1445
00679:3	1	E.LKN[+2262.814]VTE.N	HexNAc(5)Hex(5)Fuc(1)NeuAc(1)	N[+2263]	989.41	3	2966.21	2966.21	0	0.7	56	Specific	362.77	362.77	362.77	6	1071	>sp|P2019|HIV1_gp120 glycoprotein OS=Human HIV1 GN=S PE=1 SV=1	1	HIV1-gp120-Trypsin-GluC-before-enrichment-glycoproteomics-R1.1652.1652.3	controllerType=0 controllerNumber=1 scan=1652	9.0215
00771:3	1	E.LKN[+2262.814]VTE.N	HexNAc(5)Hex(5)Fuc(1)NeuAc(1)	N[+2263]	989.41	3	2966.22	2966.21	0	1.4	56	Specific	364.3	364.3	364.3	5.61	1071	>sp|P2019|HIV1_gp120 glycoprotein OS=Human HIV1 GN=S PE=1 SV=1	1	HIV1-gp120-Trypsin-GluC-before-enrichment-glycoproteomics-R1.1752.1752.3	controllerType=0 controllerNumber=1 scan=1752	9.4353
00462:2	1	E.LKN[+1971.719]VTE.N	HexNAc(5)Hex(5)Fuc(1)	N[+1972]	1338.06	2	2675.12	2675.12	0	0.8	56	Specific	371.95	371.95	371.95	5.33	1071	>sp|P2019|HIV1_gp120 glycoprotein OS=Human HIV1 GN=S PE=1 SV=1	1	HIV1-gp120-Trypsin-GluC-before-enrichment-glycoproteomics-R1.1415.1415.2	controllerType=0 controllerNumber=1 scan=1415	8.0096
02159:3	1	E.LKN[+3663.286]VTE.N	HexNAc(6)Hex(7)Fuc(1)NeuAc(4)	N[+3663]	1456.23	3	4366.69	4366.68	0	1.2	56	Specific	373.22	359.34	359.34	4.9	1071	>sp|P2019|HIV1_gp120 glycoprotein OS=Human HIV1 GN=S PE=1 SV=1	1	HIV1-gp120-Trypsin-GluC-before-enrichment-glycoproteomics-R1.3265.3265.3	controllerType=0 controllerNumber=1 scan=3265	15.9461
01509:3	1	E.LKN[+3372.190]VTE.N	HexNAc(6)Hex(7)Fuc(1)NeuAc(3)	N[+3372]	1359.2	3	4075.6	4075.59	0	1.6	56	Specific	374.06	359.35	359.35	4.52	1071	>sp|P2019|HIV1_gp120 glycoprotein OS=Human HIV1 GN=S PE=1 SV=1	1	HIV1-gp120-Trypsin-GluC-before-enrichment-glycoproteomics-R1.2556.2556.3	controllerType=0 controllerNumber=1 scan=2556	12.9132
00948:3	1	E.LKN[+2715.963]VTE.N	HexNAc(5)Hex(6)Fuc(1)NeuAc(2)	N[+2716]	1140.46	3	3419.37	3419.36	0	1.5	56	Specific	374.08	374.08	374.08	5.61	1071	>sp|P2019|HIV1_gp120 glycoprotein OS=Human HIV1 GN=S PE=1 SV=1	1	HIV1-gp120-Trypsin-GluC-before-enrichment-glycoproteomics-R1.1945.1945.3	controllerType=0 controllerNumber=1 scan=1945	10.2769
01296:3	1	E.LKN[+2715.963]VTE.N	HexNAc(5)Hex(6)Fuc(1)NeuAc(2)	N[+2716]	1140.46	3	3419.36	3419.36	0	0.7	56	Specific	375.49	375.49	375.49	6	1071	>sp|P2019|HIV1_gp120 glycoprotein OS=Human HIV1 GN=S PE=1 SV=1	1	HIV1-gp120-Trypsin-GluC-before-enrichment-glycoproteomics-R1.2325.2325.3	controllerType=0 controllerNumber=1 scan=2325	11.9463
00646:2	1	E.LKN[+1809.666]VTE.N	HexNAc(5)Hex(4)Fuc(1)	N[+1810]	1257.04	2	2513.07	2513.06	0	1.5	56	Specific	376.94	237.19	237.19	3.57	1071	>sp|P2019|HIV1_gp120 glycoprotein OS=Human HIV1 GN=S PE=1 SV=1	1	HIV1-gp120-Trypsin-GluC-before-enrichment-glycoproteomics-R1.1616.1616.2	controllerType=0 controllerNumber=1 scan=1616	8.8646
01318:3	1	E.LKN[+2350.830]VTE.N	HexNAc(4)Hex(5)Fuc(1)NeuAc(2)	N[+2351]	1018.75	3	3054.23	3054.23	0	0.6	56	Specific	377.28	377.28	377.28	6	1071	>sp|P2019|HIV1_gp120 glycoprotein OS=Human HIV1 GN=S PE=1 SV=1	1	HIV1-gp120-Trypsin-GluC-before-enrichment-glycoproteomics-R1.2349.2349.3	controllerType=0 controllerNumber=1 scan=2349	12.0502
00480:2	1	E.LKN[+1809.666]VTE.N	HexNAc(5)Hex(4)Fuc(1)	N[+1810]	1257.04	2	2513.07	2513.06	0	0.4	56	Specific	378.68	219.63	219.63	3.95	1071	>sp|P2019|HIV1_gp120 glycoprotein OS=Human HIV1 GN=S PE=1 SV=1	1	HIV1-gp120-Trypsin-GluC-before-enrichment-glycoproteomics-R1.1435.1435.2	controllerType=0 controllerNumber=1 scan=1435	8.0928
01263:3	1	E.LKN[+2391.857]VTE.N	HexNAc(5)Hex(4)Fuc(1)NeuAc(2)	N[+2392]	1032.42	3	3095.26	3095.26	0	0.8	56	Specific	389.41	389.41	389.41	6	1071	>sp|P2019|HIV1_gp120 glycoprotein OS=Human HIV1 GN=S PE=1 SV=1	1	HIV1-gp120-Trypsin-GluC-before-enrichment-glycoproteomics-R1.2289.2289.3	controllerType=0 controllerNumber=1 scan=2289	11.7902
00904:3	1	E.LKN[+3081.095]VTE.N	HexNAc(6)Hex(7)Fuc(1)NeuAc(2)	N[+3081]	1262.17	3	3784.5	3784.49	0	1	56	Specific	389.93	380.24	380.24	6	1071	>sp|P2019|HIV1_gp120 glycoprotein OS=Human HIV1 GN=S PE=1 SV=1	1	HIV1-gp120-Trypsin-GluC-before-enrichment-glycoproteomics-R1.1897.1897.3	controllerType=0 controllerNumber=1 scan=1897	10.0677
01032:3	1	E.LKN[+2715.963]VTE.N	HexNAc(5)Hex(6)Fuc(1)NeuAc(2)	N[+2716]	1140.46	3	3419.37	3419.36	0	1.3	56	Specific	391.38	391.38	391.38	5.61	1071	>sp|P2019|HIV1_gp120 glycoprotein OS=Human HIV1 GN=S PE=1 SV=1	1	HIV1-gp120-Trypsin-GluC-before-enrichment-glycoproteomics-R1.2037.2037.3	controllerType=0 controllerNumber=1 scan=2037	10.6855
00968:3	1	E.LKN[+3081.095]VTE.N	HexNAc(6)Hex(7)Fuc(1)NeuAc(2)	N[+3081]	1262.17	3	3784.5	3784.49	0	1.8	56	Specific	391.79	391.79	391.79	5.61	1071	>sp|P2019|HIV1_gp120 glycoprotein OS=Human HIV1 GN=S PE=1 SV=1	1	HIV1-gp120-Trypsin-GluC-before-enrichment-glycoproteomics-R1.1967.1967.3	controllerType=0 controllerNumber=1 scan=1967	10.3717
00580:2	1	E.LKN[+1606.587]VTE.N	HexNAc(4)Hex(4)Fuc(1)	N[+1607]	1155.5	2	2309.99	2309.99	0	2.2	56	Specific	392.6	219.84	219.84	3.57	1071	>sp|P2019|HIV1_gp120 glycoprotein OS=Human HIV1 GN=S PE=1 SV=1	1	HIV1-gp120-Trypsin-GluC-before-enrichment-glycoproteomics-R1.1544.1544.2	controllerType=0 controllerNumber=1 scan=1544	8.5552
00766:3	1	E.LKN[+2262.814]VTE.N	HexNAc(5)Hex(5)Fuc(1)NeuAc(1)	N[+2263]	989.411	3	2966.22	2966.21	0	1.5	56	Specific	396.49	396.49	396.49	5.61	1071	>sp|P2019|HIV1_gp120 glycoprotein OS=Human HIV1 GN=S PE=1 SV=1	1	HIV1-gp120-Trypsin-GluC-before-enrichment-glycoproteomics-R1.1746.1746.3	controllerType=0 controllerNumber=1 scan=1746	9.4135
00486:2	1	E.LKN[+1727.613]VTE.N	HexNAc(3)Hex(6)Fuc(1)	N[+1728]	1216.01	2	2431.01	2431.01	0	1.1	56	Specific	407.89	407.89	407.89	5.34	1071	>sp|P2019|HIV1_gp120 glycoprotein OS=Human HIV1 GN=S PE=1 SV=1	1	HIV1-gp120-Trypsin-GluC-before-enrichment-glycoproteomics-R1.1441.1441.2	controllerType=0 controllerNumber=1 scan=1441	8.1207
00640:2	1	E.LKN[+1809.666]VTE.N	HexNAc(5)Hex(4)Fuc(1)	N[+1810]	1257.04	2	2513.07	2513.06	0	1.3	56	Specific	422.59	248.61	248.61	3.61	1071	>sp|P2019|HIV1_gp120 glycoprotein OS=Human HIV1 GN=S PE=1 SV=1	1	HIV1-gp120-Trypsin-GluC-before-enrichment-glycoproteomics-R1.1609.1609.2	controllerType=0 controllerNumber=1 scan=1609	8.836
00543:2	1	E.LKN[+1768.640]VTE.N	HexNAc(4)Hex(5)Fuc(1)	N[+1769]	1236.52	2	2472.04	2472.04	0	1	56	Specific	424.54	294.4	294.4	4.09	1071	>sp|P2019|HIV1_gp120 glycoprotein OS=Human HIV1 GN=S PE=1 SV=1	1	HIV1-gp120-Trypsin-GluC-before-enrichment-glycoproteomics-R1.1503.1503.3	controllerType=0 controllerNumber=1 scan=1503	8.3835
00400:2	1	E.LKN[+1768.640]VTE.N	HexNAc(4)Hex(5)Fuc(1)	N[+1769]	1236.52	2	2472.04	2472.04	0	1.3	56	Specific	426.56	228.81	228.81	3.58	1071	>sp|P2019|HIV1_gp120 glycoprotein OS=Human HIV1 GN=S PE=1 SV=1	1	HIV1-gp120-Trypsin-GluC-before-enrichment-glycoproteomics-R1.1348.1348.2	controllerType=0 controllerNumber=1 scan=1348	7.729
00529:2	1	E.LKN[+1444.534]VTE.N	HexNAc(4)Hex(3)Fuc(1)	N[+1445]	1074.47	2	2147.94	2147.93	0	1.3	56	Specific	433.09	236.64	236.64	3.58	1071	>sp|P2019|HIV1_gp120 glycoprotein OS=Human HIV1 GN=S PE=1 SV=1	1	HIV1-gp120-Trypsin-GluC-before-enrichment-glycoproteomics-R1.1488.1488.2	controllerType=0 controllerNumber=1 scan=1488	8.3244
00586:2	1	E.LKN[+1403.507]VTE.N	HexNAc(3)Hex(4)Fuc(1)	N[+1404]	1053.96	2	2106.91	2106.91	0	1	56	Specific	436.06	436.06	436.06	5.34	1071	>sp|P2019|HIV1_gp120 glycoprotein OS=Human HIV1 GN=S PE=1 SV=1	1	HIV1-gp120-Trypsin-GluC-before-enrichment-glycoproteomics-R1.1550.1550.2	controllerType=0 controllerNumber=1 scan=1550	8.582
00514:2	1	E.LKN[+1647.613]VTE.N	HexNAc(5)Hex(3)Fuc(1)	N[+1648]	1176.01	2	2351.01	2351.01	0	1.1	56	Specific	438.05	239.92	239.92	3.97	1071	>sp|P2019|HIV1_gp120 glycoprotein OS=Human HIV1 GN=S PE=1 SV=1	1	HIV1-gp120-Trypsin-GluC-before-enrichment-glycoproteomics-R1.1472.1472.2	controllerType=0 controllerNumber=1 scan=1472	8.2537
00581:2	1	E.LKN[+1647.613]VTE.N	HexNAc(5)Hex(3)Fuc(1)	N[+1648]	1176.01	2	2351.02	2351.01	0	2.1	56	Specific	441.81	236.76	236.76	3.6	1071	>sp|P2019|HIV1_gp120 glycoprotein OS=Human HIV1 GN=S PE=1 SV=1	1	HIV1-gp120-Trypsin-GluC-before-enrichment-glycoproteomics-R1.1545.1545.2	controllerType=0 controllerNumber=1 scan=1545	8.5597
00781:2	1	E.LKN[+2100.761]VTE.N	HexNAc(5)Hex(4)Fuc(1)NeuAc(1)	N[+2101]	1402.59	2	2804.16	2804.16	0	1.5	56	Specific	447.16	235.24	235.24	3.6	1071	>sp|P2019|HIV1_gp120 glycoprotein OS=Human HIV1 GN=S PE=1 SV=1	1	HIV1-gp120-Trypsin-GluC-before-enrichment-glycoproteomics-R1.1763.1763.2	controllerType=0 controllerNumber=1 scan=1763	9.4832
00770:2	1	E.LKN[+2059.735]VTE.N	HexNAc(4)Hex(5)Fuc(1)NeuAc(1)	N[+2060]	1382.07	2	2763.14	2763.13	0	1.5	56	Specific	451.19	451.19	451.19	4.97	1071	>sp|P2019|HIV1_gp120 glycoprotein OS=Human HIV1 GN=S PE=1 SV=1	1	HIV1-gp120-Trypsin-GluC-before-enrichment-glycoproteomics-R1.1751.1751.2	controllerType=0 controllerNumber=1 scan=1751	9.4308
00748:2	1	E.LKN[+1938.709]VTE.N	HexNAc(5)Hex(3)Fuc(1)NeuAc(1)	N[+1939]	1321.56	2	2642.11	2642.11	0	0.6	56	Specific	452.99	242.67	242.67	4.01	1071	>sp|P2019|HIV1_gp120 glycoprotein OS=Human HIV1 GN=S PE=1 SV=1	1	HIV1-gp120-Trypsin-GluC-before-enrichment-glycoproteomics-R1.1727.1727.2	controllerType=0 controllerNumber=1 scan=1727	9.3284
00554:2	1	E.LKN[+1241.454]VTE.N	HexNAc(3)Hex(3)Fuc(1)	N[+1241]	972.93	2	1944.85	1944.85	0	0.2	56	Specific	454.64	454.64	454.64	5.36	1071	>sp|P2019|HIV1_gp120 glycoprotein OS=Human HIV1 GN=S PE=1 SV=1	1	HIV1-gp120-Trypsin-GluC-before-enrichment-glycoproteomics-R1.1515.1515.2	controllerType=0 controllerNumber=1 scan=1515	8.4311
00547:2	1	E.LKN[+1809.666]VTE.N	HexNAc(5)Hex(4)Fuc(1)	N[+1810]	1257.04	2	2513.07	2513.06	0	1.2	56	Specific	455.58	237.15	237.15	3.99	1071	>sp|P2019|HIV1_gp120 glycoprotein OS=Human HIV1 GN=S PE=1 SV=1	1	HIV1-gp120-Trypsin-GluC-before-enrichment-glycoproteomics-R1.1508.1508.2	controllerType=0 controllerNumber=1 scan=1508	8.4006
00738:2	1	E.LKN[+1897.682]VTE.N	HexNAc(4)Hex(4)Fuc(1)NeuAc(1)	N[+1898]	1301.05	2	2601.08	2601.08	0	1	56	Specific	460.12	460.12	460.12	5.36	1071	>sp|P2019|HIV1_gp120 glycoprotein OS=Human HIV1 GN=S PE=1 SV=1	1	HIV1-gp120-Trypsin-GluC-before-enrichment-glycoproteomics-R1.1716.1716.2	controllerType=0 controllerNumber=1 scan=1716	9.2848
00637:3	1	E.LKN[+2012.745]VTE.N	HexNAc(6)Hex(4)Fuc(1)	N[+2013]	906.056	3	2716.15	2716.14	0	4	56	Specific	464.33	382.86	382.86	4.94	1071	>sp|P2019|HIV1_gp120 glycoprotein OS=Human HIV1 GN=S PE=1 SV=1	1	HIV1-gp120-Trypsin-GluC-before-enrichment-glycoproteomics-R1.1606.1606.3	controllerType=0 controllerNumber=1 scan=1606	8.8222
00695:3	1	E.LKN[+2059.735]VTE.N	HexNAc(4)Hex(5)Fuc(1)NeuAc(1)	N[+2060]	921.717	3	2763.14	2763.13	0	0.9	56	Specific	468.17	468.17	468.17	6.04	1071	>sp|P2019|HIV1_gp120 glycoprotein OS=Human HIV1 GN=S PE=1 SV=1	1	HIV1-gp120-Trypsin-GluC-before-enrichment-glycoproteomics-R1.1669.1669.2	controllerType=0 controllerNumber=1 scan=1669	9.0956
00531:2	1	E.LKN[+1606.587]VTE.N	HexNAc(4)Hex(4)Fuc(1)	N[+1607]	1155.5	2	2309.99	2309.99	0	0.7	56	Specific	477.37	226.82	226.82	3.99	1071	>sp|P2019|HIV1_gp120 glycoprotein OS=Human HIV1 GN=S PE=1 SV=1	1	HIV1-gp120-Trypsin-GluC-before-enrichment-glycoproteomics-R1.1490.1490.3	controllerType=0 controllerNumber=1 scan=1490	8.3318
00692:2	1	E.LKN[+2018.708]VTE.N	HexNAc(3)Hex(6)Fuc(1)NeuAc(1)	N[+2019]	1361.56	2	2722.11	2722.11	0	1.6	56	Specific	478.83	478.83	478.83	4.97	1071	>sp|P2019|HIV1_gp120 glycoprotein OS=Human HIV1 GN=S PE=1 SV=1	1	HIV1-gp120-Trypsin-GluC-before-enrichment-glycoproteomics-R1.1666.1666.2	controllerType=0 controllerNumber=1 scan=1666	9.0818
00515:2	1	E.LKN[+1403.507]VTE.N	HexNAc(3)Hex(4)Fuc(1)	N[+1404]	1053.96	2	2106.91	2106.91	0	0.9	56	Specific	496.95	496.95	496.95	5.49	1071	>sp|P2019|HIV1_gp120 glycoprotein OS=Human HIV1 GN=S PE=1 SV=1	1	HIV1-gp120-Trypsin-GluC-before-enrichment-glycoproteomics-R1.1473.1473.2	controllerType=0 controllerNumber=1 scan=1473	8.2583
01242:2	1	E.LKN[+2350.830]VTE.N	HexNAc(4)Hex(5)Fuc(1)NeuAc(2)	N[+2351]	1527.62	2	3054.24	3054.23	0	2.2	56	Specific	501.66	438.95	438.95	5.1	1071	>sp|P2019|HIV1_gp120 glycoprotein OS=Human HIV1 GN=S PE=1 SV=1	1	HIV1-gp120-Trypsin-GluC-before-enrichment-glycoproteomics-R1.2266.2266.2	controllerType=0 controllerNumber=1 scan=2266	11.6899
00694:2	1	E.LKN[+2059.735]VTE.N	HexNAc(4)Hex(5)Fuc(1)NeuAc(1)	N[+2060]	1382.07	2	2763.14	2763.13	0	0.7	56	Specific	528.06	528.06	528.06	5.75	1071	>sp|P2019|HIV1_gp120 glycoprotein OS=Human HIV1 GN=S PE=1 SV=1	1	HIV1-gp120-Trypsin-GluC-before-enrichment-glycoproteomics-R1.1668.1668.2	controllerType=0 controllerNumber=1 scan=1668	9.091
00687:2	1	E.LKN[+1768.640]VTE.N	HexNAc(4)Hex(5)Fuc(1)	N[+1769]	1236.52	2	2472.04	2472.04	0	1.3	56	Specific	203.26	154.12	154.12	2.33	1166	>sp|P2019|HIV1_gp120 glycoprotein OS=Human HIV1 GN=S PE=1 SV=1	1	HIV1-gp120-Trypsin-GluC-before-enrichment-glycoproteomics-R2.1631.1631.2	controllerType=0 controllerNumber=1 scan=1631	8.7283
01681:3	1	E.LKN[+3210.137]VTE.N	HexNAc(6)Hex(6)Fuc(1)NeuAc(3)	N[+3210]	1305.18	3	3913.54	3913.54	0	1	56	Specific	209.66	209.66	209.66	3.73	1166	>sp|P2019|HIV1_gp120 glycoprotein OS=Human HIV1 GN=S PE=1 SV=1	1	HIV1-gp120-Trypsin-GluC-before-enrichment-glycoproteomics-R2.2715.2715.3	controllerType=0 controllerNumber=1 scan=2715	13.3745
00796:3	1	E.LKN[+2336.851]VTE.N	HexNAc(6)Hex(6)Fuc(1)	N[+2337]	1014.09	3	3040.25	3040.25	0	1	56	Specific	213.85	213.85	213.85	3.73	1166	>sp|P2019|HIV1_gp120 glycoprotein OS=Human HIV1 GN=S PE=1 SV=1	1	HIV1-gp120-Trypsin-GluC-before-enrichment-glycoproteomics-R2.1750.1750.3	controllerType=0 controllerNumber=1 scan=1750	9.2358
01239:2	1	E.LKN[+2116.756]VTE.N	HexNAc(5)Hex(5)NeuAc(1)	N[+2117]	1410.58	2	2820.16	2820.15	0	0.3	56	Specific	221.7	221.7	221.7	2.96	1166	>sp|P2019|HIV1_gp120 glycoprotein OS=Human HIV1 GN=S PE=1 SV=1	1	HIV1-gp120-Trypsin-GluC-before-enrichment-glycoproteomics-R2.2233.2233.2	controllerType=0 controllerNumber=1 scan=2233	11.3188
01368:3	1	E.LKN[+2756.989]VTE.N	HexNAc(6)Hex(5)Fuc(1)NeuAc(2)	N[+2757]	1154.14	3	3460.39	3460.39	0	1.5	56	Specific	223.37	223.37	223.37	2.26	1166	>sp|P2019|HIV1_gp120 glycoprotein OS=Human HIV1 GN=S PE=1 SV=1	1	HIV1-gp120-Trypsin-GluC-before-enrichment-glycoproteomics-R2.2374.2374.3	controllerType=0 controllerNumber=1 scan=2374	11.9301
01023:3	1	E.LKN[+2789.999]VTE.N	HexNAc(6)Hex(7)Fuc(1)NeuAc(1)	N[+2790]	1165.14	3	3493.4	3493.4	0	-0.5	56	Specific	234.02	234.02	234.02	3.73	1166	>sp|P2019|HIV1_gp120 glycoprotein OS=Human HIV1 GN=S PE=1 SV=1	1	HIV1-gp120-Trypsin-GluC-before-enrichment-glycoproteomics-R2.1997.1997.3	controllerType=0 controllerNumber=1 scan=1997	10.3022
00890:2	1	E.LKN[+2012.745]VTE.N	HexNAc(6)Hex(4)Fuc(1)	N[+2013]	1358.58	2	2716.14	2716.14	0	-0.1	56	Specific	234.14	149.04	149.04	2.55	1166	>sp|P2019|HIV1_gp120 glycoprotein OS=Human HIV1 GN=S PE=1 SV=1	1	HIV1-gp120-Trypsin-GluC-before-enrichment-glycoproteomics-R2.1852.1852.2	controllerType=0 controllerNumber=1 scan=1852	9.658
01052:3	1	E.LKN[+2627.947]VTE.N	HexNAc(6)Hex(6)Fuc(1)NeuAc(1)	N[+2628]	1111.12	3	3331.35	3331.34	0	0.7	56	Specific	242.78	242.78	242.78	4.04	1166	>sp|P2019|HIV1_gp120 glycoprotein OS=Human HIV1 GN=S PE=1 SV=1	1	HIV1-gp120-Trypsin-GluC-before-enrichment-glycoproteomics-R2.2029.2029.3	controllerType=0 controllerNumber=1 scan=2029	10.4408
01424:3	1	E.LKN[+2715.963]VTE.N	HexNAc(5)Hex(6)Fuc(1)NeuAc(2)	N[+2716]	1140.46	3	3419.36	3419.36	0	-0.8	56	Specific	262.56	262.56	262.56	3.48	1166	>sp|P2019|HIV1_gp120 glycoprotein OS=Human HIV1 GN=S PE=1 SV=1	1	HIV1-gp120-Trypsin-GluC-before-enrichment-glycoproteomics-R2.2435.2435.3	controllerType=0 controllerNumber=1 scan=2435	12.1903
00986:3	1	E.LKN[+2789.999]VTE.N	HexNAc(6)Hex(7)Fuc(1)NeuAc(1)	N[+2790]	1165.14	3	3493.4	3493.4	0	-0.1	56	Specific	266.18	266.18	266.18	4.04	1166	>sp|P2019|HIV1_gp120 glycoprotein OS=Human HIV1 GN=S PE=1 SV=1	1	HIV1-gp120-Trypsin-GluC-before-enrichment-glycoproteomics-R2.1957.1957.3	controllerType=0 controllerNumber=1 scan=1957	10.1294
01201:3	1	E.LKN[+2262.814]VTE.N	HexNAc(5)Hex(5)Fuc(1)NeuAc(1)	N[+2263]	989.41	3	2966.21	2966.21	0	0.6	56	Specific	269.67	269.67	269.67	4.04	1166	>sp|P2019|HIV1_gp120 glycoprotein OS=Human HIV1 GN=S PE=1 SV=1	1	HIV1-gp120-Trypsin-GluC-before-enrichment-glycoproteomics-R2.2192.2192.3	controllerType=0 controllerNumber=1 scan=2192	11.1386
01670:3	1	E.LKN[+3007.058]VTE.N	HexNAc(5)Hex(6)Fuc(1)NeuAc(3)	N[+3007]	1237.49	3	3710.46	3710.46	0	0.6	56	Specific	287.8	287.8	287.8	4.3	1166	>sp|P2019|HIV1_gp120 glycoprotein OS=Human HIV1 GN=S PE=1 SV=1	1	HIV1-gp120-Trypsin-GluC-before-enrichment-glycoproteomics-R2.2703.2703.3	controllerType=0 controllerNumber=1 scan=2703	13.324
01051:2	1	E.LKN[+1850.693]VTE.N	HexNAc(6)Hex(3)Fuc(1)	N[+1851]	1277.55	2	2554.09	2554.09	0	0	56	Specific	291.82	187.7	187.7	3.25	1166	>sp|P2019|HIV1_gp120 glycoprotein OS=Human HIV1 GN=S PE=1 SV=1	1	HIV1-gp120-Trypsin-GluC-before-enrichment-glycoproteomics-R2.2028.2028.2	controllerType=0 controllerNumber=1 scan=2028	10.4362
01156:2	1	E.LKN[+1444.534]VTE.N	HexNAc(4)Hex(3)Fuc(1)	N[+1445]	1074.47	2	2147.94	2147.93	0	2.5	56	Specific	298.78	172.61	172.61	2.09	1166	>sp|P2019|HIV1_gp120 glycoprotein OS=Human HIV1 GN=S PE=1 SV=1	1	HIV1-gp120-Trypsin-GluC-before-enrichment-glycoproteomics-R2.2142.2142.2	controllerType=0 controllerNumber=1 scan=2142	10.926
01389:3	1	E.LKN[+2350.830]VTE.N	HexNAc(4)Hex(5)Fuc(1)NeuAc(2)	N[+2351]	1018.75	3	3054.23	3054.23	0	0.8	56	Specific	302.62	302.62	302.62	4.3	1166	>sp|P2019|HIV1_gp120 glycoprotein OS=Human HIV1 GN=S PE=1 SV=1	1	HIV1-gp120-Trypsin-GluC-before-enrichment-glycoproteomics-R2.2397.2397.3	controllerType=0 controllerNumber=1 scan=2397	12.0277
00747:2	1	E.LKN[+1768.640]VTE.N	HexNAc(4)Hex(5)Fuc(1)	N[+1769]	1236.52	2	2472.04	2472.04	0	0.6	56	Specific	307.18	181.17	181.17	3.25	1166	>sp|P2019|HIV1_gp120 glycoprotein OS=Human HIV1 GN=S PE=1 SV=1	1	HIV1-gp120-Trypsin-GluC-before-enrichment-glycoproteomics-R2.1696.1696.2	controllerType=0 controllerNumber=1 scan=1696	9.0062
02212:3	1	E.LKN[+3663.286]VTE.N	HexNAc(6)Hex(7)Fuc(1)NeuAc(4)	N[+3663]	1455.9	3	4365.69	4366.68	-1	2.7	56	Specific	311.84	270.89	270.89	3.86	1166	>sp|P2019|HIV1_gp120 glycoprotein OS=Human HIV1 GN=S PE=1 SV=1	1	HIV1-gp120-Trypsin-GluC-before-enrichment-glycoproteomics-R2.3293.3293.3	controllerType=0 controllerNumber=1 scan=3293	15.8604
01126:3	1	E.LKN[+2424.867]VTE.N	HexNAc(5)Hex(6)Fuc(1)NeuAc(1)	N[+2425]	1043.43	3	3128.27	3128.27	0	0.3	56	Specific	313.73	313.73	313.73	4.3	1166	>sp|P2019|HIV1_gp120 glycoprotein OS=Human HIV1 GN=S PE=1 SV=1	1	HIV1-gp120-Trypsin-GluC-before-enrichment-glycoproteomics-R2.2110.2110.3	controllerType=0 controllerNumber=1 scan=2110	10.7901
00553:2	1	E.LKN[+1540.529]VTE.N	HexNAc(2)Hex(7)	N[+1541]	1122.47	2	2243.93	2243.93	0	1.2	56	Specific	318.42	318.42	318.42	3.18	1166	>sp|P2019|HIV1_gp120 glycoprotein OS=Human HIV1 GN=S PE=1 SV=1	1	HIV1-gp120-Trypsin-GluC-before-enrichment-glycoproteomics-R2.1485.1485.2	controllerType=0 controllerNumber=1 scan=1485	8.0961
01662:2	1	E.LKN[+3007.058]VTE.N	HexNAc(5)Hex(6)Fuc(1)NeuAc(3)	N[+3007]	1855.73	2	3710.46	3710.46	0	0.7	56	Specific	319.91	283.83	283.83	3.51	1166	>sp|P2019|HIV1_gp120 glycoprotein OS=Human HIV1 GN=S PE=1 SV=1	1	HIV1-gp120-Trypsin-GluC-before-enrichment-glycoproteomics-R2.2694.2694.2	controllerType=0 controllerNumber=1 scan=2694	13.2855
01293:3	1	E.LKN[+3081.095]VTE.N	HexNAc(6)Hex(7)Fuc(1)NeuAc(2)	N[+3081]	1262.17	3	3784.5	3784.49	0	0.9	56	Specific	322.17	301.19	301.19	4.37	1166	>sp|P2019|HIV1_gp120 glycoprotein OS=Human HIV1 GN=S PE=1 SV=1	1	HIV1-gp120-Trypsin-GluC-before-enrichment-glycoproteomics-R2.2292.2292.3	controllerType=0 controllerNumber=1 scan=2292	11.576
00775:2	1	E.LKN[+2012.745]VTE.N	HexNAc(6)Hex(4)Fuc(1)	N[+2013]	1358.58	2	2716.15	2716.14	0	1.1	56	Specific	323.6	207.19	207.19	3.11	1166	>sp|P2019|HIV1_gp120 glycoprotein OS=Human HIV1 GN=S PE=1 SV=1	1	HIV1-gp120-Trypsin-GluC-before-enrichment-glycoproteomics-R2.1727.1727.2	controllerType=0 controllerNumber=1 scan=1727	9.1379
01242:3	1	E.LKN[+3081.095]VTE.N	HexNAc(6)Hex(7)Fuc(1)NeuAc(2)	N[+3081]	1262.17	3	3784.5	3784.49	0	0.7	56	Specific	324.38	292.79	292.79	4.37	1166	>sp|P2019|HIV1_gp120 glycoprotein OS=Human HIV1 GN=S PE=1 SV=1	1	HIV1-gp120-Trypsin-GluC-before-enrichment-glycoproteomics-R2.2236.2236.3	controllerType=0 controllerNumber=1 scan=2236	11.3326
01345:3	1	E.LKN[+2553.910]VTE.N	HexNAc(5)Hex(5)Fuc(1)NeuAc(2)	N[+2554]	1086.44	3	3257.31	3257.31	0	1.1	56	Specific	326.1	326.1	326.1	4.19	1166	>sp|P2019|HIV1_gp120 glycoprotein OS=Human HIV1 GN=S PE=1 SV=1	1	HIV1-gp120-Trypsin-GluC-before-enrichment-glycoproteomics-R2.2349.2349.3	controllerType=0 controllerNumber=1 scan=2349	11.825
00900:2	1	E.LKN[+1444.534]VTE.N	HexNAc(4)Hex(3)Fuc(1)	N[+1445]	1074.47	2	2147.93	2147.93	0	0.2	56	Specific	335.77	183.1	183.1	3.32	1166	>sp|P2019|HIV1_gp120 glycoprotein OS=Human HIV1 GN=S PE=1 SV=1	1	HIV1-gp120-Trypsin-GluC-before-enrichment-glycoproteomics-R2.1863.1863.3	controllerType=0 controllerNumber=1 scan=1863	9.706
00629:2	1	E.LKN[+1378.476]VTE.N	HexNAc(2)Hex(6)	N[+1378]	1041.44	2	2081.87	2081.87	0	0	56	Specific	347.91	347.91	347.91	3.73	1166	>sp|P2019|HIV1_gp120 glycoprotein OS=Human HIV1 GN=S PE=1 SV=1	1	HIV1-gp120-Trypsin-GluC-before-enrichment-glycoproteomics-R2.1568.1568.2	controllerType=0 controllerNumber=1 scan=1568	8.4565
00749:3	1	E.LKN[+2174.798]VTE.N	HexNAc(6)Hex(5)Fuc(1)	N[+2175]	960.071	3	2878.2	2878.2	0	0.4	56	Specific	349.63	249.19	249.19	4.26	1166	>sp|P2019|HIV1_gp120 glycoprotein OS=Human HIV1 GN=S PE=1 SV=1	1	HIV1-gp120-Trypsin-GluC-before-enrichment-glycoproteomics-R2.1699.1699.3	controllerType=0 controllerNumber=1 scan=1699	9.0165
01413:3	1	E.LKN[+2715.963]VTE.N	HexNAc(5)Hex(6)Fuc(1)NeuAc(2)	N[+2716]	1140.46	3	3419.36	3419.36	0	-0.2	56	Specific	357.3	357.3	357.3	4.53	1166	>sp|P2019|HIV1_gp120 glycoprotein OS=Human HIV1 GN=S PE=1 SV=1	1	HIV1-gp120-Trypsin-GluC-before-enrichment-glycoproteomics-R2.2423.2423.3	controllerType=0 controllerNumber=1 scan=2423	12.1384
01686:3	1	E.LKN[+3007.058]VTE.N	HexNAc(5)Hex(6)Fuc(1)NeuAc(3)	N[+3007]	1237.49	3	3710.46	3710.46	0	0.6	56	Specific	360.95	360.95	360.95	5.66	1166	>sp|P2019|HIV1_gp120 glycoprotein OS=Human HIV1 GN=S PE=1 SV=1	1	HIV1-gp120-Trypsin-GluC-before-enrichment-glycoproteomics-R2.2720.2720.3	controllerType=0 controllerNumber=1 scan=2720	13.3975
01009:2	1	E.LKN[+2262.814]VTE.N	HexNAc(5)Hex(5)Fuc(1)NeuAc(1)	N[+2263]	1483.61	2	2966.22	2966.21	0	1.1	56	Specific	362.84	362.84	362.84	4.51	1166	>sp|P2019|HIV1_gp120 glycoprotein OS=Human HIV1 GN=S PE=1 SV=1	1	HIV1-gp120-Trypsin-GluC-before-enrichment-glycoproteomics-R2.1982.1982.2	controllerType=0 controllerNumber=1 scan=1982	10.2365
01343:3	1	E.LKN[+2715.963]VTE.N	HexNAc(5)Hex(6)Fuc(1)NeuAc(2)	N[+2716]	1140.46	3	3419.36	3419.36	0	0	56	Specific	362.99	362.99	362.99	5.66	1166	>sp|P2019|HIV1_gp120 glycoprotein OS=Human HIV1 GN=S PE=1 SV=1	1	HIV1-gp120-Trypsin-GluC-before-enrichment-glycoproteomics-R2.2347.2347.3	controllerType=0 controllerNumber=1 scan=2347	11.8148
01048:3	1	E.LKN[+2465.894]VTE.N	HexNAc(6)Hex(5)Fuc(1)NeuAc(1)	N[+2466]	1057.1	3	3169.29	3169.29	0	0.8	56	Specific	364.73	235.76	235.76	4.27	1166	>sp|P2019|HIV1_gp120 glycoprotein OS=Human HIV1 GN=S PE=1 SV=1	1	HIV1-gp120-Trypsin-GluC-before-enrichment-glycoproteomics-R2.2025.2025.3	controllerType=0 controllerNumber=1 scan=2025	10.4224
00981:3	1	E.LKN[+2465.894]VTE.N	HexNAc(6)Hex(5)Fuc(1)NeuAc(1)	N[+2466]	1057.1	3	3169.29	3169.29	0	0	56	Specific	366.36	241.84	241.84	4.31	1166	>sp|P2019|HIV1_gp120 glycoprotein OS=Human HIV1 GN=S PE=1 SV=1	1	HIV1-gp120-Trypsin-GluC-before-enrichment-glycoproteomics-R2.1952.1952.3	controllerType=0 controllerNumber=1 scan=1952	10.1042
01660:3	1	E.LKN[+3372.190]VTE.N	HexNAc(6)Hex(7)Fuc(1)NeuAc(3)	N[+3372]	1359.2	3	4075.59	4075.59	0	0.8	56	Specific	371.83	334.56	334.56	4.57	1166	>sp|P2019|HIV1_gp120 glycoprotein OS=Human HIV1 GN=S PE=1 SV=1	1	HIV1-gp120-Trypsin-GluC-before-enrichment-glycoproteomics-R2.2692.2692.2	controllerType=0 controllerNumber=1 scan=2692	13.2763
01042:3	1	E.LKN[+2627.947]VTE.N	HexNAc(6)Hex(6)Fuc(1)NeuAc(1)	N[+2628]	1111.12	3	3331.35	3331.34	0	1.9	56	Specific	372.3	372.3	372.3	5.31	1166	>sp|P2019|HIV1_gp120 glycoprotein OS=Human HIV1 GN=S PE=1 SV=1	1	HIV1-gp120-Trypsin-GluC-before-enrichment-glycoproteomics-R2.2018.2018.3	controllerType=0 controllerNumber=1 scan=2018	10.393
01299:3	1	E.LKN[+2919.042]VTE.N	HexNAc(6)Hex(6)Fuc(1)NeuAc(2)	N[+2919]	1208.15	3	3622.44	3622.44	0	-0.3	56	Specific	372.98	372.98	372.98	5.66	1166	>sp|P2019|HIV1_gp120 glycoprotein OS=Human HIV1 GN=S PE=1 SV=1	1	HIV1-gp120-Trypsin-GluC-before-enrichment-glycoproteomics-R2.2299.2299.3	controllerType=0 controllerNumber=1 scan=2299	11.6047
00623:2	1	E.LKN[+1378.476]VTE.N	HexNAc(2)Hex(6)	N[+1378]	1041.44	2	2081.87	2081.87	0	0.2	56	Specific	373.53	373.53	373.53	4.85	1166	>sp|P2019|HIV1_gp120 glycoprotein OS=Human HIV1 GN=S PE=1 SV=1	1	HIV1-gp120-Trypsin-GluC-before-enrichment-glycoproteomics-R2.1561.1561.3	controllerType=0 controllerNumber=1 scan=1561	8.427
00628:2	1	E.LKN[+1768.640]VTE.N	HexNAc(4)Hex(5)Fuc(1)	N[+1769]	1236.52	2	2472.04	2472.04	0	-0.1	56	Specific	377.19	222.36	222.36	3.47	1166	>sp|P2019|HIV1_gp120 glycoprotein OS=Human HIV1 GN=S PE=1 SV=1	1	HIV1-gp120-Trypsin-GluC-before-enrichment-glycoproteomics-R2.1567.1567.2	controllerType=0 controllerNumber=1 scan=1567	8.4519
01029:2	1	E.LKN[+2059.735]VTE.N	HexNAc(4)Hex(5)Fuc(1)NeuAc(1)	N[+2060]	1382.07	2	2763.13	2763.13	0	0.4	56	Specific	386.21	386.21	386.21	4.85	1166	>sp|P2019|HIV1_gp120 glycoprotein OS=Human HIV1 GN=S PE=1 SV=1	1	HIV1-gp120-Trypsin-GluC-before-enrichment-glycoproteomics-R2.2004.2004.2	controllerType=0 controllerNumber=1 scan=2004	10.3314
00971:3	1	E.LKN[+2424.867]VTE.N	HexNAc(5)Hex(6)Fuc(1)NeuAc(1)	N[+2425]	1043.43	3	3128.27	3128.27	0	0.2	56	Specific	391.14	391.14	391.14	5.66	1166	>sp|P2019|HIV1_gp120 glycoprotein OS=Human HIV1 GN=S PE=1 SV=1	1	HIV1-gp120-Trypsin-GluC-before-enrichment-glycoproteomics-R2.1941.1941.3	controllerType=0 controllerNumber=1 scan=1941	10.0567
01072:2	1	E.LKN[+1403.507]VTE.N	HexNAc(3)Hex(4)Fuc(1)	N[+1404]	1053.96	2	2106.91	2106.91	0	0.2	56	Specific	398.14	398.14	398.14	4.85	1166	>sp|P2019|HIV1_gp120 glycoprotein OS=Human HIV1 GN=S PE=1 SV=1	1	HIV1-gp120-Trypsin-GluC-before-enrichment-glycoproteomics-R2.2051.2051.2	controllerType=0 controllerNumber=1 scan=2051	10.5367
01390:3	1	E.LKN[+2391.857]VTE.N	HexNAc(5)Hex(4)Fuc(1)NeuAc(2)	N[+2392]	1032.42	3	3095.26	3095.26	0	0.4	56	Specific	401.63	401.63	401.63	5.64	1166	>sp|P2019|HIV1_gp120 glycoprotein OS=Human HIV1 GN=S PE=1 SV=1	1	HIV1-gp120-Trypsin-GluC-before-enrichment-glycoproteomics-R2.2398.2398.3	controllerType=0 controllerNumber=1 scan=2398	12.0301
00672:2	1	E.LKN[+1419.502]VTE.N	HexNAc(3)Hex(5)	N[+1420]	1061.95	2	2122.9	2122.9	0	0.7	56	Specific	402.69	402.69	402.69	4.83	1166	>sp|P2019|HIV1_gp120 glycoprotein OS=Human HIV1 GN=S PE=1 SV=1	1	HIV1-gp120-Trypsin-GluC-before-enrichment-glycoproteomics-R2.1615.1615.2	controllerType=0 controllerNumber=1 scan=1615	8.6579
00970:2	1	E.LKN[+1809.666]VTE.N	HexNAc(5)Hex(4)Fuc(1)	N[+1810]	1257.04	2	2513.06	2513.06	0	0.1	56	Specific	419.09	244.14	244.14	3.49	1166	>sp|P2019|HIV1_gp120 glycoprotein OS=Human HIV1 GN=S PE=1 SV=1	1	HIV1-gp120-Trypsin-GluC-before-enrichment-glycoproteomics-R2.1940.1940.2	controllerType=0 controllerNumber=1 scan=1940	10.0523
00815:2	1	E.LKN[+1850.693]VTE.N	HexNAc(6)Hex(3)Fuc(1)	N[+1851]	1277.55	2	2554.09	2554.09	0	0.5	56	Specific	421.95	248.12	248.12	3.49	1166	>sp|P2019|HIV1_gp120 glycoprotein OS=Human HIV1 GN=S PE=1 SV=1	1	HIV1-gp120-Trypsin-GluC-before-enrichment-glycoproteomics-R2.1770.1770.2	controllerType=0 controllerNumber=1 scan=1770	9.3177
00862:2	1	E.LKN[+1606.587]VTE.N	HexNAc(4)Hex(4)Fuc(1)	N[+1607]	1155.5	2	2309.99	2309.99	0	0.7	56	Specific	424.35	240.52	240.52	3.45	1166	>sp|P2019|HIV1_gp120 glycoprotein OS=Human HIV1 GN=S PE=1 SV=1	1	HIV1-gp120-Trypsin-GluC-before-enrichment-glycoproteomics-R2.1822.1822.2	controllerType=0 controllerNumber=1 scan=1822	9.5283
00793:2	1	E.LKN[+1647.613]VTE.N	HexNAc(5)Hex(3)Fuc(1)	N[+1648]	1176.01	2	2351.01	2351.01	0	0.5	56	Specific	428.19	242.86	242.86	3.49	1166	>sp|P2019|HIV1_gp120 glycoprotein OS=Human HIV1 GN=S PE=1 SV=1	1	HIV1-gp120-Trypsin-GluC-before-enrichment-glycoproteomics-R2.1747.1747.2	controllerType=0 controllerNumber=1 scan=1747	9.2213
01106:2	1	E.LKN[+1241.454]VTE.N	HexNAc(3)Hex(3)Fuc(1)	N[+1241]	972.931	2	1944.85	1944.85	0	0.3	56	Specific	429.18	429.18	429.18	4.83	1166	>sp|P2019|HIV1_gp120 glycoprotein OS=Human HIV1 GN=S PE=1 SV=1	1	HIV1-gp120-Trypsin-GluC-before-enrichment-glycoproteomics-R2.2088.2088.2	controllerType=0 controllerNumber=1 scan=2088	10.6941
00762:2	1	E.LKN[+1727.613]VTE.N	HexNAc(3)Hex(6)Fuc(1)	N[+1728]	1216.01	2	2431.01	2431.01	0	0.6	56	Specific	435.28	435.28	435.28	4.83	1166	>sp|P2019|HIV1_gp120 glycoprotein OS=Human HIV1 GN=S PE=1 SV=1	1	HIV1-gp120-Trypsin-GluC-before-enrichment-glycoproteomics-R2.1713.1713.2	controllerType=0 controllerNumber=1 scan=1713	9.0778
00863:2	1	E.LKN[+1647.613]VTE.N	HexNAc(5)Hex(3)Fuc(1)	N[+1648]	1176.01	2	2351.01	2351.01	0	0.5	56	Specific	439.89	238.64	238.64	3.45	1166	>sp|P2019|HIV1_gp120 glycoprotein OS=Human HIV1 GN=S PE=1 SV=1	1	HIV1-gp120-Trypsin-GluC-before-enrichment-glycoproteomics-R2.1823.1823.2	controllerType=0 controllerNumber=1 scan=1823	9.5327
01278:2	1	E.LKN[+2715.963]VTE.N	HexNAc(5)Hex(6)Fuc(1)NeuAc(2)	N[+2716]	1710.19	2	3419.37	3419.36	0	3.5	56	Specific	439.98	367.49	367.49	4.24	1166	>sp|P2019|HIV1_gp120 glycoprotein OS=Human HIV1 GN=S PE=1 SV=1	1	HIV1-gp120-Trypsin-GluC-before-enrichment-glycoproteomics-R2.2276.2276.2	controllerType=0 controllerNumber=1 scan=2276	11.5045
00760:2	1	E.LKN[+1809.666]VTE.N	HexNAc(5)Hex(4)Fuc(1)	N[+1810]	1257.04	2	2513.07	2513.06	0	0.3	56	Specific	440.2	243.98	243.98	3.69	1166	>sp|P2019|HIV1_gp120 glycoprotein OS=Human HIV1 GN=S PE=1 SV=1	1	HIV1-gp120-Trypsin-GluC-before-enrichment-glycoproteomics-R2.1711.1711.2	controllerType=0 controllerNumber=1 scan=1711	9.0692
00735:2	1	E.LKN[+2133.772]VTE.N	HexNAc(5)Hex(6)Fuc(1)	N[+2134]	1419.09	2	2837.17	2837.17	0	1	56	Specific	440.86	440.86	440.86	5.03	1166	>sp|P2019|HIV1_gp120 glycoprotein OS=Human HIV1 GN=S PE=1 SV=1	1	HIV1-gp120-Trypsin-GluC-before-enrichment-glycoproteomics-R2.1683.1683.2	controllerType=0 controllerNumber=1 scan=1683	8.9491
01085:2	1	E.LKN[+2262.814]VTE.N	HexNAc(5)Hex(5)Fuc(1)NeuAc(1)	N[+2263]	1483.61	2	2966.21	2966.21	0	-0.2	56	Specific	442.64	409.19	409.19	5.03	1166	>sp|P2019|HIV1_gp120 glycoprotein OS=Human HIV1 GN=S PE=1 SV=1	1	HIV1-gp120-Trypsin-GluC-before-enrichment-glycoproteomics-R2.2065.2065.3	controllerType=0 controllerNumber=1 scan=2065	10.5985
01047:2	1	E.LKN[+2018.708]VTE.N	HexNAc(3)Hex(6)Fuc(1)NeuAc(1)	N[+2019]	1361.56	2	2722.11	2722.11	0	1	56	Specific	442.84	442.84	442.84	5.03	1166	>sp|P2019|HIV1_gp120 glycoprotein OS=Human HIV1 GN=S PE=1 SV=1	1	HIV1-gp120-Trypsin-GluC-before-enrichment-glycoproteomics-R2.2024.2024.2	controllerType=0 controllerNumber=1 scan=2024	10.417
01062:3	1	E.LKN[+2059.735]VTE.N	HexNAc(4)Hex(5)Fuc(1)NeuAc(1)	N[+2060]	921.716	3	2763.14	2763.13	0	0.6	56	Specific	446.23	446.23	446.23	5.84	1166	>sp|P2019|HIV1_gp120 glycoprotein OS=Human HIV1 GN=S PE=1 SV=1	1	HIV1-gp120-Trypsin-GluC-before-enrichment-glycoproteomics-R2.2040.2040.2	controllerType=0 controllerNumber=1 scan=2040	10.4887
00827:2	1	E.LKN[+1768.640]VTE.N	HexNAc(4)Hex(5)Fuc(1)	N[+1769]	1236.52	2	2472.04	2472.04	0	0.5	56	Specific	447.16	234.87	234.87	3.65	1166	>sp|P2019|HIV1_gp120 glycoprotein OS=Human HIV1 GN=S PE=1 SV=1	1	HIV1-gp120-Trypsin-GluC-before-enrichment-glycoproteomics-R2.1784.1784.2	controllerType=0 controllerNumber=1 scan=1784	9.3747
00830:2	1	E.LKN[+1565.560]VTE.N	HexNAc(3)Hex(5)Fuc(1)	N[+1566]	1134.98	2	2268.96	2268.96	0	0.5	56	Specific	447.47	447.47	447.47	5.03	1166	>sp|P2019|HIV1_gp120 glycoprotein OS=Human HIV1 GN=S PE=1 SV=1	1	HIV1-gp120-Trypsin-GluC-before-enrichment-glycoproteomics-R2.1787.1787.2	controllerType=0 controllerNumber=1 scan=1787	9.3854
00974:2	1	E.LKN[+1647.613]VTE.N	HexNAc(5)Hex(3)Fuc(1)	N[+1648]	1176.01	2	2351.01	2351.01	0	0.1	56	Specific	448.23	251.34	251.34	3.69	1166	>sp|P2019|HIV1_gp120 glycoprotein OS=Human HIV1 GN=S PE=1 SV=1	1	HIV1-gp120-Trypsin-GluC-before-enrichment-glycoproteomics-R2.1944.1944.2	controllerType=0 controllerNumber=1 scan=1944	10.0708
00812:2	1	E.LKN[+1606.587]VTE.N	HexNAc(4)Hex(4)Fuc(1)	N[+1607]	1155.5	2	2309.99	2309.99	0	-0.1	56	Specific	450.56	222.13	222.13	3.65	1166	>sp|P2019|HIV1_gp120 glycoprotein OS=Human HIV1 GN=S PE=1 SV=1	1	HIV1-gp120-Trypsin-GluC-before-enrichment-glycoproteomics-R2.1767.1767.3	controllerType=0 controllerNumber=1 scan=1767	9.3039
00808:2	1	E.LKN[+1403.507]VTE.N	HexNAc(3)Hex(4)Fuc(1)	N[+1404]	1053.96	2	2106.91	2106.91	0	0.3	56	Specific	451.54	451.54	451.54	5.03	1166	>sp|P2019|HIV1_gp120 glycoprotein OS=Human HIV1 GN=S PE=1 SV=1	1	HIV1-gp120-Trypsin-GluC-before-enrichment-glycoproteomics-R2.1763.1763.2	controllerType=0 controllerNumber=1 scan=1763	9.2861
00965:2	1	E.LKN[+1606.587]VTE.N	HexNAc(4)Hex(4)Fuc(1)	N[+1607]	1155.5	2	2309.99	2309.99	0	0.7	56	Specific	451.73	234.66	234.66	3.65	1166	>sp|P2019|HIV1_gp120 glycoprotein OS=Human HIV1 GN=S PE=1 SV=1	1	HIV1-gp120-Trypsin-GluC-before-enrichment-glycoproteomics-R2.1934.1934.2	controllerType=0 controllerNumber=1 scan=1934	10.0281
00761:2	1	E.LKN[+1565.560]VTE.N	HexNAc(3)Hex(5)Fuc(1)	N[+1566]	1134.98	2	2268.96	2268.96	0	0.3	56	Specific	455.33	455.33	455.33	5.03	1166	>sp|P2019|HIV1_gp120 glycoprotein OS=Human HIV1 GN=S PE=1 SV=1	1	HIV1-gp120-Trypsin-GluC-before-enrichment-glycoproteomics-R2.1712.1712.2	controllerType=0 controllerNumber=1 scan=1712	9.0737
00682:2	1	E.LKN[+1216.423]VTE.N	HexNAc(2)Hex(5)	N[+1216]	960.414	2	1919.82	1919.82	0	0.1	56	Specific	455.51	455.51	455.51	5.03	1166	>sp|P2019|HIV1_gp120 glycoprotein OS=Human HIV1 GN=S PE=1 SV=1	1	HIV1-gp120-Trypsin-GluC-before-enrichment-glycoproteomics-R2.1626.1626.2	controllerType=0 controllerNumber=1 scan=1626	8.706
00840:2	1	E.LKN[+1809.666]VTE.N	HexNAc(5)Hex(4)Fuc(1)	N[+1810]	1257.04	2	2513.07	2513.06	0	0.7	56	Specific	457.71	238.2	238.2	3.65	1166	>sp|P2019|HIV1_gp120 glycoprotein OS=Human HIV1 GN=S PE=1 SV=1	1	HIV1-gp120-Trypsin-GluC-before-enrichment-glycoproteomics-R2.1798.1798.2	controllerType=0 controllerNumber=1 scan=1798	9.4282
00819:2	1	E.LKN[+1444.534]VTE.N	HexNAc(4)Hex(3)Fuc(1)	N[+1445]	1074.47	2	2147.93	2147.93	0	-0.2	56	Specific	459.39	252.78	252.78	3.69	1166	>sp|P2019|HIV1_gp120 glycoprotein OS=Human HIV1 GN=S PE=1 SV=1	1	HIV1-gp120-Trypsin-GluC-before-enrichment-glycoproteomics-R2.1775.1775.2	controllerType=0 controllerNumber=1 scan=1775	9.3368
01102:2	1	E.LKN[+1938.709]VTE.N	HexNAc(5)Hex(3)Fuc(1)NeuAc(1)	N[+1939]	1321.56	2	2642.11	2642.11	0	1.1	56	Specific	468.78	241.52	241.52	3.36	1166	>sp|P2019|HIV1_gp120 glycoprotein OS=Human HIV1 GN=S PE=1 SV=1	1	HIV1-gp120-Trypsin-GluC-before-enrichment-glycoproteomics-R2.2084.2084.2	controllerType=0 controllerNumber=1 scan=2084	10.6769
01094:2	1	E.LKN[+1694.603]VTE.N	HexNAc(3)Hex(4)Fuc(1)NeuAc(1)	N[+1695]	1199.51	2	2398	2398	0	0.7	56	Specific	474.51	474.51	474.51	5.03	1166	>sp|P2019|HIV1_gp120 glycoprotein OS=Human HIV1 GN=S PE=1 SV=1	1	HIV1-gp120-Trypsin-GluC-before-enrichment-glycoproteomics-R2.2075.2075.2	controllerType=0 controllerNumber=1 scan=2075	10.6393
00836:2	1	E.LKN[+1241.454]VTE.N	HexNAc(3)Hex(3)Fuc(1)	N[+1241]	972.931	2	1944.85	1944.85	0	0.7	56	Specific	480.71	480.71	480.71	5.04	1166	>sp|P2019|HIV1_gp120 glycoprotein OS=Human HIV1 GN=S PE=1 SV=1	1	HIV1-gp120-Trypsin-GluC-before-enrichment-glycoproteomics-R2.1793.1793.2	controllerType=0 controllerNumber=1 scan=1793	9.4091
01092:2	1	E.LKN[+1897.682]VTE.N	HexNAc(4)Hex(4)Fuc(1)NeuAc(1)	N[+1898]	1301.04	2	2601.08	2601.08	0	0.3	56	Specific	481.14	481.14	481.14	5.04	1166	>sp|P2019|HIV1_gp120 glycoprotein OS=Human HIV1 GN=S PE=1 SV=1	1	HIV1-gp120-Trypsin-GluC-before-enrichment-glycoproteomics-R2.2073.2073.2	controllerType=0 controllerNumber=1 scan=2073	10.6324
01022:2	1	E.LKN[+2262.814]VTE.N	HexNAc(5)Hex(5)Fuc(1)NeuAc(1)	N[+2263]	1483.61	2	2966.21	2966.21	0	0.3	56	Specific	485.76	485.76	485.76	5.04	1166	>sp|P2019|HIV1_gp120 glycoprotein OS=Human HIV1 GN=S PE=1 SV=1	1	HIV1-gp120-Trypsin-GluC-before-enrichment-glycoproteomics-R2.1996.1996.2	controllerType=0 controllerNumber=1 scan=1996	10.2976
01124:2	1	E.LKN[+2100.761]VTE.N	HexNAc(5)Hex(4)Fuc(1)NeuAc(1)	N[+2101]	1402.58	2	2804.16	2804.16	0	0.4	56	Specific	487.53	246.67	246.67	3.69	1166	>sp|P2019|HIV1_gp120 glycoprotein OS=Human HIV1 GN=S PE=1 SV=1	1	HIV1-gp120-Trypsin-GluC-before-enrichment-glycoproteomics-R2.2108.2108.2	controllerType=0 controllerNumber=1 scan=2108	10.78
01058:2	1	E.LKN[+2100.761]VTE.N	HexNAc(5)Hex(4)Fuc(1)NeuAc(1)	N[+2101]	1402.58	2	2804.16	2804.16	0	0.7	56	Specific	498.35	248.05	248.05	3.69	1166	>sp|P2019|HIV1_gp120 glycoprotein OS=Human HIV1 GN=S PE=1 SV=1	1	HIV1-gp120-Trypsin-GluC-before-enrichment-glycoproteomics-R2.2036.2036.2	controllerType=0 controllerNumber=1 scan=2036	10.4695
01383:2	1	E.LKN[+2350.830]VTE.N	HexNAc(4)Hex(5)Fuc(1)NeuAc(2)	N[+2351]	1527.62	2	3054.24	3054.23	0	2.1	56	Specific	498.89	442.46	442.46	4.69	1166	>sp|P2019|HIV1_gp120 glycoprotein OS=Human HIV1 GN=S PE=1 SV=1	1	HIV1-gp120-Trypsin-GluC-before-enrichment-glycoproteomics-R2.2390.2390.2	controllerType=0 controllerNumber=1 scan=2390	11.9992
01101:2	1	E.LKN[+2059.735]VTE.N	HexNAc(4)Hex(5)Fuc(1)NeuAc(1)	N[+2060]	1382.07	2	2763.14	2763.13	0	1.1	56	Specific	507	507	507	4.69	1166	>sp|P2019|HIV1_gp120 glycoprotein OS=Human HIV1 GN=S PE=1 SV=1	1	HIV1-gp120-Trypsin-GluC-before-enrichment-glycoproteomics-R2.2083.2083.2	controllerType=0 controllerNumber=1 scan=2083	10.6725
01214:2	1	E.LKN[+1954.704]VTE.N	HexNAc(5)Hex(4)NeuAc(1)	N[+1955]	1329.56	2	2658.1	2658.1	0	1.1	56	Specific	200.02	200.02	200.02	2.3	1223	>sp|P2019|HIV1_gp120 glycoprotein OS=Human HIV1 GN=S PE=1 SV=1	1	HIV1-gp120-Trypsin-GluC-before-enrichment-glycoproteomics-R3.2213.2213.2	controllerType=0 controllerNumber=1 scan=2213	11.2983
01009:3	1	E.LKN[+2627.947]VTE.N	HexNAc(6)Hex(6)Fuc(1)NeuAc(1)	N[+2628]	1111.12	3	3331.34	3331.34	0	-1.8	56	Specific	203.15	203.15	203.15	2.72	1223	>sp|P2019|HIV1_gp120 glycoprotein OS=Human HIV1 GN=S PE=1 SV=1	1	HIV1-gp120-Trypsin-GluC-before-enrichment-glycoproteomics-R3.1990.1990.3	controllerType=0 controllerNumber=1 scan=1990	10.3307
00969:2	1	E.LKN[+1444.534]VTE.N	HexNAc(4)Hex(3)Fuc(1)	N[+1445]	1074.47	2	2147.93	2147.93	0	-0.6	56	Specific	207.92	102.96	102.96	2.07	1223	>sp|P2019|HIV1_gp120 glycoprotein OS=Human HIV1 GN=S PE=1 SV=1	1	HIV1-gp120-Trypsin-GluC-before-enrichment-glycoproteomics-R3.1946.1946.2	controllerType=0 controllerNumber=1 scan=1946	10.1347
00873:2	1	E.LKN[+1809.666]VTE.N	HexNAc(5)Hex(4)Fuc(1)	N[+1810]	1257.04	2	2513.06	2513.06	0	-0.1	56	Specific	211.35	197.31	197.31	3.38	1223	>sp|P2019|HIV1_gp120 glycoprotein OS=Human HIV1 GN=S PE=1 SV=1	1	HIV1-gp120-Trypsin-GluC-before-enrichment-glycoproteomics-R3.1841.1841.2	controllerType=0 controllerNumber=1 scan=1841	9.6821
01106:3	1	E.LKN[+2424.867]VTE.N	HexNAc(5)Hex(6)Fuc(1)NeuAc(1)	N[+2425]	1043.43	3	3128.27	3128.27	0	0.5	56	Specific	211.77	211.77	211.77	2.33	1223	>sp|P2019|HIV1_gp120 glycoprotein OS=Human HIV1 GN=S PE=1 SV=1	1	HIV1-gp120-Trypsin-GluC-before-enrichment-glycoproteomics-R3.2095.2095.3	controllerType=0 controllerNumber=1 scan=2095	10.7867
01033:3	1	E.LKN[+2627.947]VTE.N	HexNAc(6)Hex(6)Fuc(1)NeuAc(1)	N[+2628]	1111.12	3	3331.35	3331.34	0	0.7	56	Specific	213.75	213.75	213.75	3.59	1223	>sp|P2019|HIV1_gp120 glycoprotein OS=Human HIV1 GN=S PE=1 SV=1	1	HIV1-gp120-Trypsin-GluC-before-enrichment-glycoproteomics-R3.2016.2016.3	controllerType=0 controllerNumber=1 scan=2016	10.4439
00625:2	1	E.LKN[+1768.640]VTE.N	HexNAc(4)Hex(5)Fuc(1)	N[+1769]	1236.52	2	2472.04	2472.04	0	0.8	56	Specific	219	138.86	138.86	2.24	1223	>sp|P2019|HIV1_gp120 glycoprotein OS=Human HIV1 GN=S PE=1 SV=1	1	HIV1-gp120-Trypsin-GluC-before-enrichment-glycoproteomics-R3.1571.1571.2	controllerType=0 controllerNumber=1 scan=1571	8.5174
00736:3	1	E.LKN[+2498.904]VTE.N	HexNAc(6)Hex(7)Fuc(1)	N[+2499]	1068.11	3	3202.31	3202.3	0	1.5	56	Specific	222.63	222.63	222.63	3.59	1223	>sp|P2019|HIV1_gp120 glycoprotein OS=Human HIV1 GN=S PE=1 SV=1	1	HIV1-gp120-Trypsin-GluC-before-enrichment-glycoproteomics-R3.1692.1692.3	controllerType=0 controllerNumber=1 scan=1692	9.0446
01016:2	1	E.LKN[+2059.735]VTE.N	HexNAc(4)Hex(5)Fuc(1)NeuAc(1)	N[+2060]	1382.07	2	2763.13	2763.13	0	0.3	56	Specific	225.48	225.48	225.48	3.51	1223	>sp|P2019|HIV1_gp120 glycoprotein OS=Human HIV1 GN=S PE=1 SV=1	1	HIV1-gp120-Trypsin-GluC-before-enrichment-glycoproteomics-R3.1997.1997.2	controllerType=0 controllerNumber=1 scan=1997	10.3638
01682:3	1	E.LKN[+3210.137]VTE.N	HexNAc(6)Hex(6)Fuc(1)NeuAc(3)	N[+3210]	1305.19	3	3913.54	3913.54	0	1.6	56	Specific	252	252	252	3.97	1223	>sp|P2019|HIV1_gp120 glycoprotein OS=Human HIV1 GN=S PE=1 SV=1	1	HIV1-gp120-Trypsin-GluC-before-enrichment-glycoproteomics-R3.2723.2723.3	controllerType=0 controllerNumber=1 scan=2723	13.4902
00751:3	1	E.LKN[+2215.825]VTE.N	HexNAc(7)Hex(4)Fuc(1)	N[+2216]	973.747	3	2919.23	2919.22	0	0.9	56	Specific	257.44	211.23	211.23	2.86	1223	>sp|P2019|HIV1_gp120 glycoprotein OS=Human HIV1 GN=S PE=1 SV=1	1	HIV1-gp120-Trypsin-GluC-before-enrichment-glycoproteomics-R3.1708.1708.3	controllerType=0 controllerNumber=1 scan=1708	9.1144
00876:2	1	E.LKN[+1971.719]VTE.N	HexNAc(5)Hex(5)Fuc(1)	N[+1972]	1338.06	2	2675.11	2675.12	0	-1.1	56	Specific	262.89	262.89	262.89	2.3	1223	>sp|P2019|HIV1_gp120 glycoprotein OS=Human HIV1 GN=S PE=1 SV=1	1	HIV1-gp120-Trypsin-GluC-before-enrichment-glycoproteomics-R3.1844.1844.2	controllerType=0 controllerNumber=1 scan=1844	9.6959
01102:2	1	E.LKN[+2100.761]VTE.N	HexNAc(5)Hex(4)Fuc(1)NeuAc(1)	N[+2101]	1402.58	2	2804.16	2804.16	0	0.8	56	Specific	269.13	215.16	215.16	3.94	1223	>sp|P2019|HIV1_gp120 glycoprotein OS=Human HIV1 GN=S PE=1 SV=1	1	HIV1-gp120-Trypsin-GluC-before-enrichment-glycoproteomics-R3.2091.2091.2	controllerType=0 controllerNumber=1 scan=2091	10.7683
00725:3	1	E.LKN[+2174.798]VTE.N	HexNAc(6)Hex(5)Fuc(1)	N[+2175]	960.071	3	2878.2	2878.2	0	0.3	56	Specific	270.46	200.44	200.44	3.72	1223	>sp|P2019|HIV1_gp120 glycoprotein OS=Human HIV1 GN=S PE=1 SV=1	1	HIV1-gp120-Trypsin-GluC-before-enrichment-glycoproteomics-R3.1680.1680.3	controllerType=0 controllerNumber=1 scan=1680	8.9919
01058:2	1	E.LKN[+2059.735]VTE.N	HexNAc(4)Hex(5)Fuc(1)NeuAc(1)	N[+2060]	1382.07	2	2763.14	2763.13	0	1.9	56	Specific	275.1	275.1	275.1	3.97	1223	>sp|P2019|HIV1_gp120 glycoprotein OS=Human HIV1 GN=S PE=1 SV=1	1	HIV1-gp120-Trypsin-GluC-before-enrichment-glycoproteomics-R3.2043.2043.2	controllerType=0 controllerNumber=1 scan=2043	10.5639
01233:3	1	E.LKN[+2262.814]VTE.N	HexNAc(5)Hex(5)Fuc(1)NeuAc(1)	N[+2263]	989.409	3	2966.21	2966.21	0	0.4	56	Specific	287.04	287.04	287.04	4.08	1223	>sp|P2019|HIV1_gp120 glycoprotein OS=Human HIV1 GN=S PE=1 SV=1	1	HIV1-gp120-Trypsin-GluC-before-enrichment-glycoproteomics-R3.2234.2234.3	controllerType=0 controllerNumber=1 scan=2234	11.3893
01663:3	1	E.LKN[+3007.058]VTE.N	HexNAc(5)Hex(6)Fuc(1)NeuAc(3)	N[+3007]	1237.49	3	3710.46	3710.46	0	0.9	56	Specific	297.34	297.34	297.34	4.16	1223	>sp|P2019|HIV1_gp120 glycoprotein OS=Human HIV1 GN=S PE=1 SV=1	1	HIV1-gp120-Trypsin-GluC-before-enrichment-glycoproteomics-R3.2703.2703.3	controllerType=0 controllerNumber=1 scan=2703	13.4004
00959:2	1	E.LKN[+2424.867]VTE.N	HexNAc(5)Hex(6)Fuc(1)NeuAc(1)	N[+2425]	1564.64	2	3128.27	3128.27	0	0.6	56	Specific	314.9	314.9	314.9	4.08	1223	>sp|P2019|HIV1_gp120 glycoprotein OS=Human HIV1 GN=S PE=1 SV=1	1	HIV1-gp120-Trypsin-GluC-before-enrichment-glycoproteomics-R3.1935.1935.2	controllerType=0 controllerNumber=1 scan=1935	10.0872
01660:3	1	E.LKN[+3007.058]VTE.N	HexNAc(5)Hex(6)Fuc(1)NeuAc(3)	N[+3007]	1237.49	3	3710.46	3710.46	0	1	56	Specific	315.61	315.61	315.61	4.16	1223	>sp|P2019|HIV1_gp120 glycoprotein OS=Human HIV1 GN=S PE=1 SV=1	1	HIV1-gp120-Trypsin-GluC-before-enrichment-glycoproteomics-R3.2699.2699.3	controllerType=0 controllerNumber=1 scan=2699	13.3856
02216:3	1	E.LKN[+3663.286]VTE.N	HexNAc(6)Hex(7)Fuc(1)NeuAc(4)	N[+3663]	1456.24	3	4366.7	4366.68	0	2.6	56	Specific	317.38	306.28	306.28	3.93	1223	>sp|P2019|HIV1_gp120 glycoprotein OS=Human HIV1 GN=S PE=1 SV=1	1	HIV1-gp120-Trypsin-GluC-before-enrichment-glycoproteomics-R3.3305.3305.3	controllerType=0 controllerNumber=1 scan=3305	15.9775
00796:2	1	E.LKN[+2018.708]VTE.N	HexNAc(3)Hex(6)Fuc(1)NeuAc(1)	N[+2019]	1361.55	2	2722.1	2722.11	0	-3.9	56	Specific	324.21	255.04	255.04	3.04	1223	>sp|P2019|HIV1_gp120 glycoprotein OS=Human HIV1 GN=S PE=1 SV=1	1	HIV1-gp120-Trypsin-GluC-before-enrichment-glycoproteomics-R3.1757.1757.2	controllerType=0 controllerNumber=1 scan=1757	9.3251
01083:2	1	E.LKN[+2262.814]VTE.N	HexNAc(5)Hex(5)Fuc(1)NeuAc(1)	N[+2263]	1483.61	2	2966.21	2966.21	0	-0.6	56	Specific	329.33	329.33	329.33	4.35	1223	>sp|P2019|HIV1_gp120 glycoprotein OS=Human HIV1 GN=S PE=1 SV=1	1	HIV1-gp120-Trypsin-GluC-before-enrichment-glycoproteomics-R3.2070.2070.2	controllerType=0 controllerNumber=1 scan=2070	10.6818
01676:3	1	E.LKN[+3372.190]VTE.N	HexNAc(6)Hex(7)Fuc(1)NeuAc(3)	N[+3372]	1359.2	3	4075.59	4075.59	0	1.1	56	Specific	330.84	320.76	320.76	4.29	1223	>sp|P2019|HIV1_gp120 glycoprotein OS=Human HIV1 GN=S PE=1 SV=1	1	HIV1-gp120-Trypsin-GluC-before-enrichment-glycoproteomics-R3.2717.2717.2	controllerType=0 controllerNumber=1 scan=2717	13.4626
01459:3	1	E.LKN[+2553.910]VTE.N	HexNAc(5)Hex(5)Fuc(1)NeuAc(2)	N[+2554]	1086.44	3	3257.31	3257.31	0	0.3	56	Specific	332.45	332.45	332.45	4.35	1223	>sp|P2019|HIV1_gp120 glycoprotein OS=Human HIV1 GN=S PE=1 SV=1	1	HIV1-gp120-Trypsin-GluC-before-enrichment-glycoproteomics-R3.2480.2480.3	controllerType=0 controllerNumber=1 scan=2480	12.4596
01029:3	1	E.LKN[+2627.947]VTE.N	HexNAc(6)Hex(6)Fuc(1)NeuAc(1)	N[+2628]	1111.12	3	3331.35	3331.34	0	0.1	56	Specific	333.6	333.6	333.6	4.35	1223	>sp|P2019|HIV1_gp120 glycoprotein OS=Human HIV1 GN=S PE=1 SV=1	1	HIV1-gp120-Trypsin-GluC-before-enrichment-glycoproteomics-R3.2011.2011.3	controllerType=0 controllerNumber=1 scan=2011	10.4232
00779:2	1	E.LKN[+2018.708]VTE.N	HexNAc(3)Hex(6)Fuc(1)NeuAc(1)	N[+2019]	1361.55	2	2722.1	2722.11	0	-3.1	56	Specific	341.01	338.95	338.95	3.27	1223	>sp|P2019|HIV1_gp120 glycoprotein OS=Human HIV1 GN=S PE=1 SV=1	1	HIV1-gp120-Trypsin-GluC-before-enrichment-glycoproteomics-R3.1739.1739.2	controllerType=0 controllerNumber=1 scan=1739	9.2488
01398:3	1	E.LKN[+2715.963]VTE.N	HexNAc(5)Hex(6)Fuc(1)NeuAc(2)	N[+2716]	1140.46	3	3419.37	3419.36	0	2.9	56	Specific	348.46	348.46	348.46	4.2	1223	>sp|P2019|HIV1_gp120 glycoprotein OS=Human HIV1 GN=S PE=1 SV=1	1	HIV1-gp120-Trypsin-GluC-before-enrichment-glycoproteomics-R3.2414.2414.3	controllerType=0 controllerNumber=1 scan=2414	12.1716
00799:2	1	E.LKN[+1850.693]VTE.N	HexNAc(6)Hex(3)Fuc(1)	N[+1851]	1277.55	2	2554.09	2554.09	0	-0.1	56	Specific	350.93	230.27	230.27	4.06	1223	>sp|P2019|HIV1_gp120 glycoprotein OS=Human HIV1 GN=S PE=1 SV=1	1	HIV1-gp120-Trypsin-GluC-before-enrichment-glycoproteomics-R3.1761.1761.2	controllerType=0 controllerNumber=1 scan=1761	9.3399
01329:3	1	E.LKN[+2715.963]VTE.N	HexNAc(5)Hex(6)Fuc(1)NeuAc(2)	N[+2716]	1140.46	3	3419.36	3419.36	0	0.7	56	Specific	351.64	351.64	351.64	4.43	1223	>sp|P2019|HIV1_gp120 glycoprotein OS=Human HIV1 GN=S PE=1 SV=1	1	HIV1-gp120-Trypsin-GluC-before-enrichment-glycoproteomics-R3.2339.2339.3	controllerType=0 controllerNumber=1 scan=2339	11.8472
01290:2	1	E.LKN[+2059.735]VTE.N	HexNAc(4)Hex(5)Fuc(1)NeuAc(1)	N[+2060]	1382.07	2	2763.14	2763.13	0	0.7	56	Specific	360.13	360.13	360.13	4.43	1223	>sp|P2019|HIV1_gp120 glycoprotein OS=Human HIV1 GN=S PE=1 SV=1	1	HIV1-gp120-Trypsin-GluC-before-enrichment-glycoproteomics-R3.2296.2296.2	controllerType=0 controllerNumber=1 scan=2296	11.6611
01612:3	1	E.LKN[+3372.190]VTE.N	HexNAc(6)Hex(7)Fuc(1)NeuAc(3)	N[+3372]	1359.2	3	4075.59	4075.59	0	0.8	56	Specific	363.35	348.82	348.82	4.43	1223	>sp|P2019|HIV1_gp120 glycoprotein OS=Human HIV1 GN=S PE=1 SV=1	1	HIV1-gp120-Trypsin-GluC-before-enrichment-glycoproteomics-R3.2647.2647.3	controllerType=0 controllerNumber=1 scan=2647	13.161
00760:2	1	E.LKN[+1768.640]VTE.N	HexNAc(4)Hex(5)Fuc(1)	N[+1769]	1236.52	2	2472.04	2472.04	0	0.8	56	Specific	363.56	189.9	189.9	4.01	1223	>sp|P2019|HIV1_gp120 glycoprotein OS=Human HIV1 GN=S PE=1 SV=1	1	HIV1-gp120-Trypsin-GluC-before-enrichment-glycoproteomics-R3.1718.1718.2	controllerType=0 controllerNumber=1 scan=1718	9.1577
01357:3	1	E.LKN[+2350.830]VTE.N	HexNAc(4)Hex(5)Fuc(1)NeuAc(2)	N[+2351]	1018.75	3	3054.23	3054.23	0	1.1	56	Specific	365.66	365.66	365.66	5.5	1223	>sp|P2019|HIV1_gp120 glycoprotein OS=Human HIV1 GN=S PE=1 SV=1	1	HIV1-gp120-Trypsin-GluC-before-enrichment-glycoproteomics-R3.2369.2369.3	controllerType=0 controllerNumber=1 scan=2369	11.9796
01231:3	1	E.LKN[+3081.095]VTE.N	HexNAc(6)Hex(7)Fuc(1)NeuAc(2)	N[+3081]	1262.17	3	3784.49	3784.49	0	0.3	56	Specific	366.23	361.43	361.43	5.42	1223	>sp|P2019|HIV1_gp120 glycoprotein OS=Human HIV1 GN=S PE=1 SV=1	1	HIV1-gp120-Trypsin-GluC-before-enrichment-glycoproteomics-R3.2232.2232.3	controllerType=0 controllerNumber=1 scan=2232	11.3794
01274:3	1	E.LKN[+2919.042]VTE.N	HexNAc(6)Hex(6)Fuc(1)NeuAc(2)	N[+2919]	1208.15	3	3622.45	3622.44	0	2.1	56	Specific	367.3	367.3	367.3	5.5	1223	>sp|P2019|HIV1_gp120 glycoprotein OS=Human HIV1 GN=S PE=1 SV=1	1	HIV1-gp120-Trypsin-GluC-before-enrichment-glycoproteomics-R3.2279.2279.3	controllerType=0 controllerNumber=1 scan=2279	11.5847
01330:3	1	E.LKN[+2756.989]VTE.N	HexNAc(6)Hex(5)Fuc(1)NeuAc(2)	N[+2757]	1154.13	3	3460.39	3460.39	0	0.6	56	Specific	369.86	369.86	369.86	5.42	1223	>sp|P2019|HIV1_gp120 glycoprotein OS=Human HIV1 GN=S PE=1 SV=1	1	HIV1-gp120-Trypsin-GluC-before-enrichment-glycoproteomics-R3.2340.2340.3	controllerType=0 controllerNumber=1 scan=2340	11.8518
01110:2	1	E.LKN[+2424.867]VTE.N	HexNAc(5)Hex(6)Fuc(1)NeuAc(1)	N[+2425]	1564.64	2	3128.27	3128.27	0	0.8	56	Specific	372.28	333.07	333.07	4.43	1223	>sp|P2019|HIV1_gp120 glycoprotein OS=Human HIV1 GN=S PE=1 SV=1	1	HIV1-gp120-Trypsin-GluC-before-enrichment-glycoproteomics-R3.2100.2100.2	controllerType=0 controllerNumber=1 scan=2100	10.8067
01007:3	1	E.LKN[+2465.894]VTE.N	HexNAc(6)Hex(5)Fuc(1)NeuAc(1)	N[+2466]	1057.1	3	3169.3	3169.29	0	1.1	56	Specific	372.79	243.74	243.74	4.18	1223	>sp|P2019|HIV1_gp120 glycoprotein OS=Human HIV1 GN=S PE=1 SV=1	1	HIV1-gp120-Trypsin-GluC-before-enrichment-glycoproteomics-R3.1987.1987.3	controllerType=0 controllerNumber=1 scan=1987	10.3203
01373:3	1	E.LKN[+2391.857]VTE.N	HexNAc(5)Hex(4)Fuc(1)NeuAc(2)	N[+2392]	1032.42	3	3095.26	3095.26	0	0.6	56	Specific	381.21	381.21	381.21	5.42	1223	>sp|P2019|HIV1_gp120 glycoprotein OS=Human HIV1 GN=S PE=1 SV=1	1	HIV1-gp120-Trypsin-GluC-before-enrichment-glycoproteomics-R3.2387.2387.3	controllerType=0 controllerNumber=1 scan=2387	12.0562
01065:3	1	E.LKN[+2141.788]VTE.N	HexNAc(6)Hex(3)Fuc(1)NeuAc(1)	N[+2142]	949.067	3	2845.19	2845.19	0	0	56	Specific	385.41	255.07	255.07	4.1	1223	>sp|P2019|HIV1_gp120 glycoprotein OS=Human HIV1 GN=S PE=1 SV=1	1	HIV1-gp120-Trypsin-GluC-before-enrichment-glycoproteomics-R3.2051.2051.3	controllerType=0 controllerNumber=1 scan=2051	10.5962
01030:2	1	E.LKN[+2018.708]VTE.N	HexNAc(3)Hex(6)Fuc(1)NeuAc(1)	N[+2019]	1361.56	2	2722.11	2722.11	0	1.2	56	Specific	388.97	388.97	388.97	5.5	1223	>sp|P2019|HIV1_gp120 glycoprotein OS=Human HIV1 GN=S PE=1 SV=1	1	HIV1-gp120-Trypsin-GluC-before-enrichment-glycoproteomics-R3.2013.2013.2	controllerType=0 controllerNumber=1 scan=2013	10.4289
01055:2	1	E.LKN[+1403.507]VTE.N	HexNAc(3)Hex(4)Fuc(1)	N[+1404]	1053.96	2	2106.91	2106.91	0	1.6	56	Specific	398.39	398.39	398.39	5.5	1223	>sp|P2019|HIV1_gp120 glycoprotein OS=Human HIV1 GN=S PE=1 SV=1	1	HIV1-gp120-Trypsin-GluC-before-enrichment-glycoproteomics-R3.2040.2040.2	controllerType=0 controllerNumber=1 scan=2040	10.5501
00956:2	1	E.LKN[+1809.666]VTE.N	HexNAc(5)Hex(4)Fuc(1)	N[+1810]	1257.04	2	2513.06	2513.06	0	0.1	56	Specific	400.97	241.37	241.37	4.13	1223	>sp|P2019|HIV1_gp120 glycoprotein OS=Human HIV1 GN=S PE=1 SV=1	1	HIV1-gp120-Trypsin-GluC-before-enrichment-glycoproteomics-R3.1932.1932.2	controllerType=0 controllerNumber=1 scan=1932	10.0736
00786:2	1	E.LKN[+1647.613]VTE.N	HexNAc(5)Hex(3)Fuc(1)	N[+1648]	1176.01	2	2351.01	2351.01	0	0.9	56	Specific	402.28	238.81	238.81	4.21	1223	>sp|P2019|HIV1_gp120 glycoprotein OS=Human HIV1 GN=S PE=1 SV=1	1	HIV1-gp120-Trypsin-GluC-before-enrichment-glycoproteomics-R3.1747.1747.2	controllerType=0 controllerNumber=1 scan=1747	9.282
01428:3	1	E.LKN[+2350.830]VTE.N	HexNAc(4)Hex(5)Fuc(1)NeuAc(2)	N[+2351]	1018.75	3	3054.23	3054.23	0	0.2	56	Specific	403.34	403.34	403.34	5.49	1223	>sp|P2019|HIV1_gp120 glycoprotein OS=Human HIV1 GN=S PE=1 SV=1	1	HIV1-gp120-Trypsin-GluC-before-enrichment-glycoproteomics-R3.2447.2447.3	controllerType=0 controllerNumber=1 scan=2447	12.3132
01048:3	1	E.LKN[+2059.735]VTE.N	HexNAc(4)Hex(5)Fuc(1)NeuAc(1)	N[+2060]	921.717	3	2763.14	2763.13	0	0.8	56	Specific	407.72	407.72	407.72	5.57	1223	>sp|P2019|HIV1_gp120 glycoprotein OS=Human HIV1 GN=S PE=1 SV=1	1	HIV1-gp120-Trypsin-GluC-before-enrichment-glycoproteomics-R3.2032.2032.2	controllerType=0 controllerNumber=1 scan=2032	10.5153
00949:2	1	E.LKN[+1606.587]VTE.N	HexNAc(4)Hex(4)Fuc(1)	N[+1607]	1155.5	2	2309.98	2309.99	0	-0.2	56	Specific	415.2	225.12	225.12	4.13	1223	>sp|P2019|HIV1_gp120 glycoprotein OS=Human HIV1 GN=S PE=1 SV=1	1	HIV1-gp120-Trypsin-GluC-before-enrichment-glycoproteomics-R3.1924.1924.2	controllerType=0 controllerNumber=1 scan=1924	10.0405
00752:2	1	E.LKN[+1606.587]VTE.N	HexNAc(4)Hex(4)Fuc(1)	N[+1607]	1155.5	2	2309.99	2309.99	0	1.2	56	Specific	415.78	227.63	227.63	4.21	1223	>sp|P2019|HIV1_gp120 glycoprotein OS=Human HIV1 GN=S PE=1 SV=1	1	HIV1-gp120-Trypsin-GluC-before-enrichment-glycoproteomics-R3.1709.1709.2	controllerType=0 controllerNumber=1 scan=1709	9.119
00743:2	1	E.LKN[+1727.613]VTE.N	HexNAc(3)Hex(6)Fuc(1)	N[+1728]	1216.01	2	2431.01	2431.01	0	0.3	56	Specific	418.9	418.9	418.9	5.49	1223	>sp|P2019|HIV1_gp120 glycoprotein OS=Human HIV1 GN=S PE=1 SV=1	1	HIV1-gp120-Trypsin-GluC-before-enrichment-glycoproteomics-R3.1700.1700.2	controllerType=0 controllerNumber=1 scan=1700	9.0779
00867:2	1	E.LKN[+1647.613]VTE.N	HexNAc(5)Hex(3)Fuc(1)	N[+1648]	1176.01	2	2351.01	2351.01	0	-0.2	56	Specific	421.44	248.34	248.34	4.16	1223	>sp|P2019|HIV1_gp120 glycoprotein OS=Human HIV1 GN=S PE=1 SV=1	1	HIV1-gp120-Trypsin-GluC-before-enrichment-glycoproteomics-R3.1835.1835.2	controllerType=0 controllerNumber=1 scan=1835	9.6541
00753:2	1	E.LKN[+1809.666]VTE.N	HexNAc(5)Hex(4)Fuc(1)	N[+1810]	1257.04	2	2513.06	2513.06	0	-0.1	56	Specific	426.26	235.5	235.5	4.13	1223	>sp|P2019|HIV1_gp120 glycoprotein OS=Human HIV1 GN=S PE=1 SV=1	1	HIV1-gp120-Trypsin-GluC-before-enrichment-glycoproteomics-R3.1711.1711.2	controllerType=0 controllerNumber=1 scan=1711	9.1246
00966:2	1	E.LKN[+1647.613]VTE.N	HexNAc(5)Hex(3)Fuc(1)	N[+1648]	1176.01	2	2351.01	2351.01	0	0.4	56	Specific	432.16	249.28	249.28	4.16	1223	>sp|P2019|HIV1_gp120 glycoprotein OS=Human HIV1 GN=S PE=1 SV=1	1	HIV1-gp120-Trypsin-GluC-before-enrichment-glycoproteomics-R3.1943.1943.2	controllerType=0 controllerNumber=1 scan=1943	10.1204
01261:2	1	E.LKN[+2715.963]VTE.N	HexNAc(5)Hex(6)Fuc(1)NeuAc(2)	N[+2716]	1710.19	2	3419.36	3419.36	0	0.8	56	Specific	432.24	360.81	360.81	4.5	1223	>sp|P2019|HIV1_gp120 glycoprotein OS=Human HIV1 GN=S PE=1 SV=1	1	HIV1-gp120-Trypsin-GluC-before-enrichment-glycoproteomics-R3.2264.2264.2	controllerType=0 controllerNumber=1 scan=2264	11.522
00667:2	1	E.LKN[+1216.423]VTE.N	HexNAc(2)Hex(5)	N[+1216]	960.414	2	1919.82	1919.82	0	0	56	Specific	440.27	440.27	440.27	5.59	1223	>sp|P2019|HIV1_gp120 glycoprotein OS=Human HIV1 GN=S PE=1 SV=1	1	HIV1-gp120-Trypsin-GluC-before-enrichment-glycoproteomics-R3.1617.1617.2	controllerType=0 controllerNumber=1 scan=1617	8.7177
00795:2	1	E.LKN[+1444.534]VTE.N	HexNAc(4)Hex(3)Fuc(1)	N[+1445]	1074.47	2	2147.93	2147.93	0	0	56	Specific	445.91	246.8	246.8	4.27	1223	>sp|P2019|HIV1_gp120 glycoprotein OS=Human HIV1 GN=S PE=1 SV=1	1	HIV1-gp120-Trypsin-GluC-before-enrichment-glycoproteomics-R3.1756.1756.2	controllerType=0 controllerNumber=1 scan=1756	9.3205
01004:2	1	E.LKN[+2424.867]VTE.N	HexNAc(5)Hex(6)Fuc(1)NeuAc(1)	N[+2425]	1564.64	2	3128.26	3128.27	0	-0.3	56	Specific	447.7	443.63	443.63	5.59	1223	>sp|P2019|HIV1_gp120 glycoprotein OS=Human HIV1 GN=S PE=1 SV=1	1	HIV1-gp120-Trypsin-GluC-before-enrichment-glycoproteomics-R3.1984.1984.2	controllerType=0 controllerNumber=1 scan=1984	10.3065
01008:2	1	E.LKN[+2262.814]VTE.N	HexNAc(5)Hex(5)Fuc(1)NeuAc(1)	N[+2263]	1483.61	2	2966.22	2966.21	0	1	56	Specific	449.28	449.28	449.28	5.68	1223	>sp|P2019|HIV1_gp120 glycoprotein OS=Human HIV1 GN=S PE=1 SV=1	1	HIV1-gp120-Trypsin-GluC-before-enrichment-glycoproteomics-R3.1989.1989.2	controllerType=0 controllerNumber=1 scan=1989	10.326
00822:2	1	E.LKN[+1809.666]VTE.N	HexNAc(5)Hex(4)Fuc(1)	N[+1810]	1257.04	2	2513.07	2513.06	0	0.8	56	Specific	451.93	238.97	238.97	4.32	1223	>sp|P2019|HIV1_gp120 glycoprotein OS=Human HIV1 GN=S PE=1 SV=1	1	HIV1-gp120-Trypsin-GluC-before-enrichment-glycoproteomics-R3.1786.1786.2	controllerType=0 controllerNumber=1 scan=1786	9.4456
01075:2	1	E.LKN[+2141.788]VTE.N	HexNAc(6)Hex(3)Fuc(1)NeuAc(1)	N[+2142]	1423.1	2	2845.19	2845.19	0	1	56	Specific	456.71	239.44	239.44	4.32	1223	>sp|P2019|HIV1_gp120 glycoprotein OS=Human HIV1 GN=S PE=1 SV=1	1	HIV1-gp120-Trypsin-GluC-before-enrichment-glycoproteomics-R3.2062.2062.2	controllerType=0 controllerNumber=1 scan=2062	10.6432
00789:2	1	E.LKN[+1403.507]VTE.N	HexNAc(3)Hex(4)Fuc(1)	N[+1404]	1053.96	2	2106.91	2106.91	0	-0.1	56	Specific	459.15	459.15	459.15	5.59	1223	>sp|P2019|HIV1_gp120 glycoprotein OS=Human HIV1 GN=S PE=1 SV=1	1	HIV1-gp120-Trypsin-GluC-before-enrichment-glycoproteomics-R3.1750.1750.2	controllerType=0 controllerNumber=1 scan=1750	9.2966
00742:2	1	E.LKN[+1565.560]VTE.N	HexNAc(3)Hex(5)Fuc(1)	N[+1566]	1134.98	2	2268.96	2268.96	0	0.3	56	Specific	459.78	459.78	459.78	5.59	1223	>sp|P2019|HIV1_gp120 glycoprotein OS=Human HIV1 GN=S PE=1 SV=1	1	HIV1-gp120-Trypsin-GluC-before-enrichment-glycoproteomics-R3.1699.1699.2	controllerType=0 controllerNumber=1 scan=1699	9.0733
00817:2	1	E.LKN[+1809.666]VTE.N	HexNAc(5)Hex(4)Fuc(1)	N[+1810]	1257.04	2	2513.06	2513.06	0	-0.3	56	Specific	465.89	238.21	238.21	4.24	1223	>sp|P2019|HIV1_gp120 glycoprotein OS=Human HIV1 GN=S PE=1 SV=1	1	HIV1-gp120-Trypsin-GluC-before-enrichment-glycoproteomics-R3.1780.1780.2	controllerType=0 controllerNumber=1 scan=1780	9.4217
00821:2	1	E.LKN[+1606.587]VTE.N	HexNAc(4)Hex(4)Fuc(1)	N[+1607]	1155.5	2	2309.99	2309.99	0	0.8	56	Specific	473.28	242.63	242.63	4.32	1223	>sp|P2019|HIV1_gp120 glycoprotein OS=Human HIV1 GN=S PE=1 SV=1	1	HIV1-gp120-Trypsin-GluC-before-enrichment-glycoproteomics-R3.1785.1785.2	controllerType=0 controllerNumber=1 scan=1785	9.4411
01078:2	1	E.LKN[+1694.603]VTE.N	HexNAc(3)Hex(4)Fuc(1)NeuAc(1)	N[+1695]	1199.5	2	2398	2398	0	0.6	56	Specific	474.81	474.81	474.81	5.59	1223	>sp|P2019|HIV1_gp120 glycoprotein OS=Human HIV1 GN=S PE=1 SV=1	1	HIV1-gp120-Trypsin-GluC-before-enrichment-glycoproteomics-R3.2065.2065.2	controllerType=0 controllerNumber=1 scan=2065	10.6588
00816:2	1	E.LKN[+1241.454]VTE.N	HexNAc(3)Hex(3)Fuc(1)	N[+1241]	972.931	2	1944.86	1944.85	0	1	56	Specific	475.45	475.45	475.45	5.68	1223	>sp|P2019|HIV1_gp120 glycoprotein OS=Human HIV1 GN=S PE=1 SV=1	1	HIV1-gp120-Trypsin-GluC-before-enrichment-glycoproteomics-R3.1779.1779.2	controllerType=0 controllerNumber=1 scan=1779	9.4171
01108:2	1	E.LKN[+2100.761]VTE.N	HexNAc(5)Hex(4)Fuc(1)NeuAc(1)	N[+2101]	1402.58	2	2804.16	2804.16	0	0.4	56	Specific	475.5	236.43	236.43	4.24	1223	>sp|P2019|HIV1_gp120 glycoprotein OS=Human HIV1 GN=S PE=1 SV=1	1	HIV1-gp120-Trypsin-GluC-before-enrichment-glycoproteomics-R3.2098.2098.2	controllerType=0 controllerNumber=1 scan=2098	10.7969
01060:2	1	E.LKN[+1897.682]VTE.N	HexNAc(4)Hex(4)Fuc(1)NeuAc(1)	N[+1898]	1301.04	2	2601.08	2601.08	0	-0.1	56	Specific	476.94	476.94	476.94	5.59	1223	>sp|P2019|HIV1_gp120 glycoprotein OS=Human HIV1 GN=S PE=1 SV=1	1	HIV1-gp120-Trypsin-GluC-before-enrichment-glycoproteomics-R3.2045.2045.2	controllerType=0 controllerNumber=1 scan=2045	10.5703
01086:2	1	E.LKN[+1938.709]VTE.N	HexNAc(5)Hex(3)Fuc(1)NeuAc(1)	N[+1939]	1321.56	2	2642.11	2642.11	0	0.8	56	Specific	485.82	237.5	237.5	4.43	1223	>sp|P2019|HIV1_gp120 glycoprotein OS=Human HIV1 GN=S PE=1 SV=1	1	HIV1-gp120-Trypsin-GluC-before-enrichment-glycoproteomics-R3.2074.2074.2	controllerType=0 controllerNumber=1 scan=2074	10.6966
01064:2	1	E.LKN[+1897.682]VTE.N	HexNAc(4)Hex(4)Fuc(1)NeuAc(1)	N[+1898]	1301.04	2	2601.08	2601.08	0	0.1	56	Specific	486.66	486.66	486.66	5.7	1223	>sp|P2019|HIV1_gp120 glycoprotein OS=Human HIV1 GN=S PE=1 SV=1	1	HIV1-gp120-Trypsin-GluC-before-enrichment-glycoproteomics-R3.2050.2050.2	controllerType=0 controllerNumber=1 scan=2050	10.5899
01041:2	1	E.LKN[+2100.761]VTE.N	HexNAc(5)Hex(4)Fuc(1)NeuAc(1)	N[+2101]	1402.59	2	2804.16	2804.16	0	1.1	56	Specific	497.62	250.08	250.08	4.46	1223	>sp|P2019|HIV1_gp120 glycoprotein OS=Human HIV1 GN=S PE=1 SV=1	1	HIV1-gp120-Trypsin-GluC-before-enrichment-glycoproteomics-R3.2025.2025.2	controllerType=0 controllerNumber=1 scan=2025	10.4819
01364:2	1	E.LKN[+2350.830]VTE.N	HexNAc(4)Hex(5)Fuc(1)NeuAc(2)	N[+2351]	1527.62	2	3054.23	3054.23	0	1.4	56	Specific	497.76	458.98	458.98	5.78	1223	>sp|P2019|HIV1_gp120 glycoprotein OS=Human HIV1 GN=S PE=1 SV=1	1	HIV1-gp120-Trypsin-GluC-before-enrichment-glycoproteomics-R3.2377.2377.2	controllerType=0 controllerNumber=1 scan=2377	12.0138
01085:2	1	E.LKN[+2059.735]VTE.N	HexNAc(4)Hex(5)Fuc(1)NeuAc(1)	N[+2060]	1382.07	2	2763.14	2763.13	0	0.6	56	Specific	520.6	520.6	520.6	5.83	1223	>sp|P2019|HIV1_gp120 glycoprotein OS=Human HIV1 GN=S PE=1 SV=1	1	HIV1-gp120-Trypsin-GluC-before-enrichment-glycoproteomics-R3.2073.2073.2	controllerType=0 controllerNumber=1 scan=2073	10.6922
01999:3	1	E.LKN[+2012.745]VTE.N	HexNAc(6)Hex(4)Fuc(1)	N[+2013]	906.053	3	2716.14	2716.14	0	0.3	56	Specific	201.5	160.19	160.19	2.27	1875	>sp|P2019|HIV1_gp120 glycoprotein OS=Human HIV1 GN=S PE=1 SV=1	1	HIV1-gp120-Trypsin-GluC-after-enrichment-glycoproteomics-R1.2180.2180.3	controllerType=0 controllerNumber=1 scan=2180	9.3697
02256:2	1	E.LKN[+2018.708]VTE.N	HexNAc(3)Hex(6)Fuc(1)NeuAc(1)	N[+2019]	1361.56	2	2722.11	2722.11	0	0.7	56	Specific	202.11	202.11	202.11	2.92	1875	>sp|P2019|HIV1_gp120 glycoprotein OS=Human HIV1 GN=S PE=1 SV=1	1	HIV1-gp120-Trypsin-GluC-after-enrichment-glycoproteomics-R1.2460.2460.2	controllerType=0 controllerNumber=1 scan=2460	10.5713
02053:2	1	E.LKN[+2018.708]VTE.N	HexNAc(3)Hex(6)Fuc(1)NeuAc(1)	N[+2019]	1361.56	2	2722.12	2722.11	0	4.4	56	Specific	212.19	195.03	195.03	1.72	1875	>sp|P2019|HIV1_gp120 glycoprotein OS=Human HIV1 GN=S PE=1 SV=1	1	HIV1-gp120-Trypsin-GluC-after-enrichment-glycoproteomics-R1.2238.2238.4	controllerType=0 controllerNumber=1 scan=2238	9.6173
02062:3	1	E.LKN[+2018.708]VTE.N	HexNAc(3)Hex(6)Fuc(1)NeuAc(1)	N[+2019]	908.041	3	2722.11	2722.11	0	1	56	Specific	213.68	213.68	213.68	2.82	1875	>sp|P2019|HIV1_gp120 glycoprotein OS=Human HIV1 GN=S PE=1 SV=1	1	HIV1-gp120-Trypsin-GluC-after-enrichment-glycoproteomics-R1.2248.2248.3	controllerType=0 controllerNumber=1 scan=2248	9.6603
02424:3	1	E.LKN[+3226.132]VTE.N	HexNAc(6)Hex(7)NeuAc(3)	N[+3226]	1310.52	3	3929.55	3929.53	0	5.7	56	Specific	215.62	215.62	215.62	2.34	1875	>sp|P2019|HIV1_gp120 glycoprotein OS=Human HIV1 GN=S PE=1 SV=1	1	HIV1-gp120-Trypsin-GluC-after-enrichment-glycoproteomics-R1.2643.2643.3	controllerType=0 controllerNumber=1 scan=2643	11.3611
02655:3	1	E.LKN[+3405.200]VTE.N	HexNAc(6)Hex(9)Fuc(1)NeuAc(2)	N[+3405]	1370.2	3	4108.59	4108.6	0	-2.1	56	Specific	216.41	119.96	119.96	2.52	1875	>sp|P2019|HIV1_gp120 glycoprotein OS=Human HIV1 GN=S PE=1 SV=1	1	HIV1-gp120-Trypsin-GluC-after-enrichment-glycoproteomics-R1.2894.2894.4	controllerType=0 controllerNumber=1 scan=2894	12.4211
02466:3	1	E.LKN[+2262.814]VTE.N	HexNAc(5)Hex(5)Fuc(1)NeuAc(1)	N[+2263]	989.413	3	2966.22	2966.21	0	3.9	56	Specific	234.23	234.23	234.23	2.47	1875	>sp|P2019|HIV1_gp120 glycoprotein OS=Human HIV1 GN=S PE=1 SV=1	1	HIV1-gp120-Trypsin-GluC-after-enrichment-glycoproteomics-R1.2689.2689.3	controllerType=0 controllerNumber=1 scan=2689	11.5533
02507:3	1	E.LKN[+2861.000]VTE.N	HexNAc(5)Hex(6)NeuAc(3)	N[+2861]	1188.81	3	3564.42	3564.4	0	5.7	56	Specific	239.11	206.21	206.21	2.34	1875	>sp|P2019|HIV1_gp120 glycoprotein OS=Human HIV1 GN=S PE=1 SV=1	1	HIV1-gp120-Trypsin-GluC-after-enrichment-glycoproteomics-R1.2733.2733.3	controllerType=0 controllerNumber=1 scan=2733	11.7272
01904:2	1	E.LKN[+2278.809]VTE.N	HexNAc(5)Hex(6)NeuAc(1)	N[+2279]	1491.62	2	2982.22	2982.21	0	5.5	56	Specific	242.06	229.45	229.45	2.7	1875	>sp|P2019|HIV1_gp120 glycoprotein OS=Human HIV1 GN=S PE=1 SV=1	1	HIV1-gp120-Trypsin-GluC-after-enrichment-glycoproteomics-R1.2076.2076.4	controllerType=0 controllerNumber=1 scan=2076	8.9178
02205:2	1	E.LKN[+1768.640]VTE.N	HexNAc(4)Hex(5)Fuc(1)	N[+1769]	1236.52	2	2472.04	2472.04	0	0.1	56	Specific	257.57	136.66	136.66	3.37	1875	>sp|P2019|HIV1_gp120 glycoprotein OS=Human HIV1 GN=S PE=1 SV=1	1	HIV1-gp120-Trypsin-GluC-after-enrichment-glycoproteomics-R1.2404.2404.2	controllerType=0 controllerNumber=1 scan=2404	10.3384
02055:2	1	E.LKN[+2028.740]VTE.N	HexNAc(6)Hex(5)	N[+2029]	1366.57	2	2732.14	2732.14	0	0.4	56	Specific	268.44	268.44	268.44	3.61	1875	>sp|P2019|HIV1_gp120 glycoprotein OS=Human HIV1 GN=S PE=1 SV=1	1	HIV1-gp120-Trypsin-GluC-after-enrichment-glycoproteomics-R1.2241.2241.2	controllerType=0 controllerNumber=1 scan=2241	9.6274
02015:3	1	E.LKN[+2336.851]VTE.N	HexNAc(6)Hex(6)Fuc(1)	N[+2337]	1014.09	3	3040.25	3040.25	0	-0.5	56	Specific	289.87	289.87	289.87	3.58	1875	>sp|P2019|HIV1_gp120 glycoprotein OS=Human HIV1 GN=S PE=1 SV=1	1	HIV1-gp120-Trypsin-GluC-after-enrichment-glycoproteomics-R1.2197.2197.3	controllerType=0 controllerNumber=1 scan=2197	9.4452
02316:2	1	E.LKN[+1768.640]VTE.N	HexNAc(4)Hex(5)Fuc(1)	N[+1769]	1236.52	2	2472.04	2472.04	0	-0.2	56	Specific	296.5	139.7	139.7	2.43	1875	>sp|P2019|HIV1_gp120 glycoprotein OS=Human HIV1 GN=S PE=1 SV=1	1	HIV1-gp120-Trypsin-GluC-after-enrichment-glycoproteomics-R1.2525.2525.2	controllerType=0 controllerNumber=1 scan=2525	10.8528
01990:2	1	E.LKN[+1727.613]VTE.N	HexNAc(3)Hex(6)Fuc(1)	N[+1728]	1216.01	2	2431.01	2431.01	0	0.7	56	Specific	300.55	300.55	300.55	3.26	1875	>sp|P2019|HIV1_gp120 glycoprotein OS=Human HIV1 GN=S PE=1 SV=1	1	HIV1-gp120-Trypsin-GluC-after-enrichment-glycoproteomics-R1.2170.2170.2	controllerType=0 controllerNumber=1 scan=2170	9.3263
02025:2	1	E.LKN[+2018.708]VTE.N	HexNAc(3)Hex(6)Fuc(1)NeuAc(1)	N[+2019]	1361.55	2	2722.09	2722.11	0	-6.5	56	Specific	307.73	307.73	307.73	3.07	1875	>sp|P2019|HIV1_gp120 glycoprotein OS=Human HIV1 GN=S PE=1 SV=1	1	HIV1-gp120-Trypsin-GluC-after-enrichment-glycoproteomics-R1.2208.2208.2	controllerType=0 controllerNumber=1 scan=2208	9.4856
01963:3	1	E.LKN[+2174.798]VTE.N	HexNAc(6)Hex(5)Fuc(1)	N[+2175]	960.07	3	2878.2	2878.2	0	-0.1	56	Specific	315.36	224.88	224.88	3.52	1875	>sp|P2019|HIV1_gp120 glycoprotein OS=Human HIV1 GN=S PE=1 SV=1	1	HIV1-gp120-Trypsin-GluC-after-enrichment-glycoproteomics-R1.2140.2140.3	controllerType=0 controllerNumber=1 scan=2140	9.1957
02517:3	1	E.LKN[+2553.910]VTE.N	HexNAc(5)Hex(5)Fuc(1)NeuAc(2)	N[+2554]	1086.44	3	3257.31	3257.31	0	0	56	Specific	317.73	317.73	317.73	3.58	1875	>sp|P2019|HIV1_gp120 glycoprotein OS=Human HIV1 GN=S PE=1 SV=1	1	HIV1-gp120-Trypsin-GluC-after-enrichment-glycoproteomics-R1.2744.2744.3	controllerType=0 controllerNumber=1 scan=2744	11.7733
02051:3	1	E.LKN[+1850.693]VTE.N	HexNAc(6)Hex(3)Fuc(1)	N[+1851]	852.035	3	2554.09	2554.09	0	-0.5	56	Specific	318.52	238.05	238.05	3.52	1875	>sp|P2019|HIV1_gp120 glycoprotein OS=Human HIV1 GN=S PE=1 SV=1	1	HIV1-gp120-Trypsin-GluC-after-enrichment-glycoproteomics-R1.2236.2236.3	controllerType=0 controllerNumber=1 scan=2236	9.6081
02510:3	1	E.LKN[+2627.947]VTE.N	HexNAc(6)Hex(6)Fuc(1)NeuAc(1)	N[+2628]	1111.12	3	3331.35	3331.34	0	0.6	56	Specific	319.16	319.16	319.16	3.58	1875	>sp|P2019|HIV1_gp120 glycoprotein OS=Human HIV1 GN=S PE=1 SV=1	1	HIV1-gp120-Trypsin-GluC-after-enrichment-glycoproteomics-R1.2736.2736.5	controllerType=0 controllerNumber=1 scan=2736	11.741
02355:2	1	E.LKN[+1694.603]VTE.N	HexNAc(3)Hex(4)Fuc(1)NeuAc(1)	N[+1695]	1199.51	2	2398	2398	0	1.3	56	Specific	323.26	323.26	323.26	3.5	1875	>sp|P2019|HIV1_gp120 glycoprotein OS=Human HIV1 GN=S PE=1 SV=1	1	HIV1-gp120-Trypsin-GluC-after-enrichment-glycoproteomics-R1.2568.2568.2	controllerType=0 controllerNumber=1 scan=2568	11.0393
02470:3	1	E.LKN[+3081.095]VTE.N	HexNAc(6)Hex(7)Fuc(1)NeuAc(2)	N[+3081]	1262.17	3	3784.49	3784.49	0	0.4	56	Specific	325.13	325.13	325.13	3.83	1875	>sp|P2019|HIV1_gp120 glycoprotein OS=Human HIV1 GN=S PE=1 SV=1	1	HIV1-gp120-Trypsin-GluC-after-enrichment-glycoproteomics-R1.2693.2693.3	controllerType=0 controllerNumber=1 scan=2693	11.5724
02514:3	1	E.LKN[+2756.989]VTE.N	HexNAc(6)Hex(5)Fuc(1)NeuAc(2)	N[+2757]	1154.13	3	3460.39	3460.39	0	-0.3	56	Specific	329.62	329.62	329.62	3.83	1875	>sp|P2019|HIV1_gp120 glycoprotein OS=Human HIV1 GN=S PE=1 SV=1	1	HIV1-gp120-Trypsin-GluC-after-enrichment-glycoproteomics-R1.2741.2741.3	controllerType=0 controllerNumber=1 scan=2741	11.7602
02353:3	1	E.LKN[+2262.814]VTE.N	HexNAc(5)Hex(5)Fuc(1)NeuAc(1)	N[+2263]	989.41	3	2966.21	2966.21	0	0.6	56	Specific	339.15	339.15	339.15	3.83	1875	>sp|P2019|HIV1_gp120 glycoprotein OS=Human HIV1 GN=S PE=1 SV=1	1	HIV1-gp120-Trypsin-GluC-after-enrichment-glycoproteomics-R1.2566.2566.3	controllerType=0 controllerNumber=1 scan=2566	11.0293
02096:2	1	E.LKN[+1241.454]VTE.N	HexNAc(3)Hex(3)Fuc(1)	N[+1241]	972.932	2	1944.86	1944.85	0	2	56	Specific	341.32	341.32	341.32	2.82	1875	>sp|P2019|HIV1_gp120 glycoprotein OS=Human HIV1 GN=S PE=1 SV=1	1	HIV1-gp120-Trypsin-GluC-after-enrichment-glycoproteomics-R1.2285.2285.2	controllerType=0 controllerNumber=1 scan=2285	9.8227
02224:3	1	E.LKN[+2627.947]VTE.N	HexNAc(6)Hex(6)Fuc(1)NeuAc(1)	N[+2628]	1111.12	3	3331.35	3331.34	0	1	56	Specific	341.93	341.93	341.93	3.4	1875	>sp|P2019|HIV1_gp120 glycoprotein OS=Human HIV1 GN=S PE=1 SV=1	1	HIV1-gp120-Trypsin-GluC-after-enrichment-glycoproteomics-R1.2425.2425.3	controllerType=0 controllerNumber=1 scan=2425	10.422
02214:3	1	E.LKN[+2262.814]VTE.N	HexNAc(5)Hex(5)Fuc(1)NeuAc(1)	N[+2263]	989.409	3	2966.21	2966.21	0	0.3	56	Specific	345.85	345.85	345.85	3.83	1875	>sp|P2019|HIV1_gp120 glycoprotein OS=Human HIV1 GN=S PE=1 SV=1	1	HIV1-gp120-Trypsin-GluC-after-enrichment-glycoproteomics-R1.2414.2414.3	controllerType=0 controllerNumber=1 scan=2414	10.3749
02541:3	1	E.LKN[+3284.174]VTE.N	HexNAc(7)Hex(7)Fuc(1)NeuAc(2)	N[+3284]	1329.86	3	3987.58	3987.57	0	1.7	56	Specific	346.15	346.15	346.15	3.4	1875	>sp|P2019|HIV1_gp120 glycoprotein OS=Human HIV1 GN=S PE=1 SV=1	1	HIV1-gp120-Trypsin-GluC-after-enrichment-glycoproteomics-R1.2770.2770.3	controllerType=0 controllerNumber=1 scan=2770	11.8818
02247:3	1	E.LKN[+2059.735]VTE.N	HexNAc(4)Hex(5)Fuc(1)NeuAc(1)	N[+2060]	921.716	3	2763.13	2763.13	0	0.2	56	Specific	347.05	347.05	347.05	3.83	1875	>sp|P2019|HIV1_gp120 glycoprotein OS=Human HIV1 GN=S PE=1 SV=1	1	HIV1-gp120-Trypsin-GluC-after-enrichment-glycoproteomics-R1.2450.2450.3	controllerType=0 controllerNumber=1 scan=2450	10.5277
01953:3	1	E.LKN[+2133.772]VTE.N	HexNAc(5)Hex(6)Fuc(1)	N[+2134]	946.395	3	2837.17	2837.17	0	0.2	56	Specific	349.15	349.15	349.15	3.83	1875	>sp|P2019|HIV1_gp120 glycoprotein OS=Human HIV1 GN=S PE=1 SV=1	1	HIV1-gp120-Trypsin-GluC-after-enrichment-glycoproteomics-R1.2130.2130.3	controllerType=0 controllerNumber=1 scan=2130	9.1509
02313:2	1	E.LKN[+1606.587]VTE.N	HexNAc(4)Hex(4)Fuc(1)	N[+1607]	1155.5	2	2309.99	2309.99	0	0.9	56	Specific	349.89	186.45	186.45	2.49	1875	>sp|P2019|HIV1_gp120 glycoprotein OS=Human HIV1 GN=S PE=1 SV=1	1	HIV1-gp120-Trypsin-GluC-after-enrichment-glycoproteomics-R1.2522.2522.2	controllerType=0 controllerNumber=1 scan=2522	10.839
02265:3	1	E.LKN[+2100.761]VTE.N	HexNAc(5)Hex(4)Fuc(1)NeuAc(1)	N[+2101]	935.392	3	2804.16	2804.16	0	0.5	56	Specific	353.35	245.49	245.49	3.61	1875	>sp|P2019|HIV1_gp120 glycoprotein OS=Human HIV1 GN=S PE=1 SV=1	1	HIV1-gp120-Trypsin-GluC-after-enrichment-glycoproteomics-R1.2470.2470.3	controllerType=0 controllerNumber=1 scan=2470	10.6137
02201:2	1	E.LKN[+1647.613]VTE.N	HexNAc(5)Hex(3)Fuc(1)	N[+1648]	1176.01	2	2351.01	2351.01	0	1	56	Specific	353.41	215.51	215.51	3.32	1875	>sp|P2019|HIV1_gp120 glycoprotein OS=Human HIV1 GN=S PE=1 SV=1	1	HIV1-gp120-Trypsin-GluC-after-enrichment-glycoproteomics-R1.2400.2400.2	controllerType=0 controllerNumber=1 scan=2400	10.32
02274:3	1	E.LKN[+2465.894]VTE.N	HexNAc(6)Hex(5)Fuc(1)NeuAc(1)	N[+2466]	1057.1	3	3169.29	3169.29	0	0.7	56	Specific	354.3	224.07	224.07	3.64	1875	>sp|P2019|HIV1_gp120 glycoprotein OS=Human HIV1 GN=S PE=1 SV=1	1	HIV1-gp120-Trypsin-GluC-after-enrichment-glycoproteomics-R1.2479.2479.3	controllerType=0 controllerNumber=1 scan=2479	10.6559
02493:3	1	E.LKN[+2919.042]VTE.N	HexNAc(6)Hex(6)Fuc(1)NeuAc(2)	N[+2919]	1208.15	3	3622.44	3622.44	0	0.4	56	Specific	356.68	356.68	356.68	3.83	1875	>sp|P2019|HIV1_gp120 glycoprotein OS=Human HIV1 GN=S PE=1 SV=1	1	HIV1-gp120-Trypsin-GluC-after-enrichment-glycoproteomics-R1.2718.2718.3	controllerType=0 controllerNumber=1 scan=2718	11.6669
02273:3	1	E.LKN[+2424.867]VTE.N	HexNAc(5)Hex(6)Fuc(1)NeuAc(1)	N[+2425]	1043.43	3	3128.27	3128.27	0	0.9	56	Specific	357.51	357.51	357.51	3.4	1875	>sp|P2019|HIV1_gp120 glycoprotein OS=Human HIV1 GN=S PE=1 SV=1	1	HIV1-gp120-Trypsin-GluC-after-enrichment-glycoproteomics-R1.2478.2478.3	controllerType=0 controllerNumber=1 scan=2478	10.6513
02298:3	1	E.LKN[+2141.788]VTE.N	HexNAc(6)Hex(3)Fuc(1)NeuAc(1)	N[+2142]	949.067	3	2845.19	2845.19	0	0.4	56	Specific	363.27	219.37	219.37	3.62	1875	>sp|P2019|HIV1_gp120 glycoprotein OS=Human HIV1 GN=S PE=1 SV=1	1	HIV1-gp120-Trypsin-GluC-after-enrichment-glycoproteomics-R1.2506.2506.3	controllerType=0 controllerNumber=1 scan=2506	10.7697
02603:3	1	E.LKN[+2715.963]VTE.N	HexNAc(5)Hex(6)Fuc(1)NeuAc(2)	N[+2716]	1140.46	3	3419.36	3419.36	0	0.2	56	Specific	365.55	365.55	365.55	4.63	1875	>sp|P2019|HIV1_gp120 glycoprotein OS=Human HIV1 GN=S PE=1 SV=1	1	HIV1-gp120-Trypsin-GluC-after-enrichment-glycoproteomics-R1.2838.2838.3	controllerType=0 controllerNumber=1 scan=2838	12.1737
02182:2	1	E.LKN[+1647.613]VTE.N	HexNAc(5)Hex(3)Fuc(1)	N[+1648]	1176.01	2	2351.01	2351.01	0	0.4	56	Specific	370.2	274.05	274.05	3.69	1875	>sp|P2019|HIV1_gp120 glycoprotein OS=Human HIV1 GN=S PE=1 SV=1	1	HIV1-gp120-Trypsin-GluC-after-enrichment-glycoproteomics-R1.2379.2379.2	controllerType=0 controllerNumber=1 scan=2379	10.2331
02183:2	1	E.LKN[+1606.587]VTE.N	HexNAc(4)Hex(4)Fuc(1)	N[+1607]	1155.5	2	2309.99	2309.99	0	0.6	56	Specific	370.36	193.49	193.49	3.2	1875	>sp|P2019|HIV1_gp120 glycoprotein OS=Human HIV1 GN=S PE=1 SV=1	1	HIV1-gp120-Trypsin-GluC-after-enrichment-glycoproteomics-R1.2380.2380.2	controllerType=0 controllerNumber=1 scan=2380	10.2377
02168:3	1	E.LKN[+2424.867]VTE.N	HexNAc(5)Hex(6)Fuc(1)NeuAc(1)	N[+2425]	1043.43	3	3128.27	3128.27	0	0.2	56	Specific	381.74	381.74	381.74	4.63	1875	>sp|P2019|HIV1_gp120 glycoprotein OS=Human HIV1 GN=S PE=1 SV=1	1	HIV1-gp120-Trypsin-GluC-after-enrichment-glycoproteomics-R1.2364.2364.3	controllerType=0 controllerNumber=1 scan=2364	10.1677
02098:2	1	E.LKN[+1606.587]VTE.N	HexNAc(4)Hex(4)Fuc(1)	N[+1607]	1155.5	2	2309.99	2309.99	0	0.6	56	Specific	381.79	210.71	210.71	3.29	1875	>sp|P2019|HIV1_gp120 glycoprotein OS=Human HIV1 GN=S PE=1 SV=1	1	HIV1-gp120-Trypsin-GluC-after-enrichment-glycoproteomics-R1.2288.2288.2	controllerType=0 controllerNumber=1 scan=2288	9.8329
02056:2	1	E.LKN[+1444.534]VTE.N	HexNAc(4)Hex(3)Fuc(1)	N[+1445]	1074.47	2	2147.93	2147.93	0	-0.5	56	Specific	383.36	223.25	223.25	3.72	1875	>sp|P2019|HIV1_gp120 glycoprotein OS=Human HIV1 GN=S PE=1 SV=1	1	HIV1-gp120-Trypsin-GluC-after-enrichment-glycoproteomics-R1.2242.2242.2	controllerType=0 controllerNumber=1 scan=2242	9.6329
02031:2	1	E.LKN[+1647.613]VTE.N	HexNAc(5)Hex(3)Fuc(1)	N[+1648]	1176.01	2	2351.01	2351.01	0	-0.4	56	Specific	383.99	233.05	233.05	3.72	1875	>sp|P2019|HIV1_gp120 glycoprotein OS=Human HIV1 GN=S PE=1 SV=1	1	HIV1-gp120-Trypsin-GluC-after-enrichment-glycoproteomics-R1.2214.2214.2	controllerType=0 controllerNumber=1 scan=2214	9.5129
01988:2	1	E.LKN[+1809.666]VTE.N	HexNAc(5)Hex(4)Fuc(1)	N[+1810]	1257.04	2	2513.07	2513.06	0	1	56	Specific	386.68	226.32	226.32	3.29	1875	>sp|P2019|HIV1_gp120 glycoprotein OS=Human HIV1 GN=S PE=1 SV=1	1	HIV1-gp120-Trypsin-GluC-after-enrichment-glycoproteomics-R1.2168.2168.2	controllerType=0 controllerNumber=1 scan=2168	9.3171
02188:2	1	E.LKN[+1809.666]VTE.N	HexNAc(5)Hex(4)Fuc(1)	N[+1810]	1257.04	2	2513.07	2513.06	0	1.3	56	Specific	387.29	222.92	222.92	3.29	1875	>sp|P2019|HIV1_gp120 glycoprotein OS=Human HIV1 GN=S PE=1 SV=1	1	HIV1-gp120-Trypsin-GluC-after-enrichment-glycoproteomics-R1.2386.2386.2	controllerType=0 controllerNumber=1 scan=2386	10.2622
02312:2	1	E.LKN[+1938.709]VTE.N	HexNAc(5)Hex(3)Fuc(1)NeuAc(1)	N[+1939]	1321.56	2	2642.11	2642.11	0	0.4	56	Specific	389.88	231.46	231.46	3.72	1875	>sp|P2019|HIV1_gp120 glycoprotein OS=Human HIV1 GN=S PE=1 SV=1	1	HIV1-gp120-Trypsin-GluC-after-enrichment-glycoproteomics-R1.2521.2521.2	controllerType=0 controllerNumber=1 scan=2521	10.8344
02586:2	1	E.LKN[+2350.830]VTE.N	HexNAc(4)Hex(5)Fuc(1)NeuAc(2)	N[+2351]	1527.62	2	3054.23	3054.23	0	-0.9	56	Specific	391.04	330.12	330.12	3.65	1875	>sp|P2019|HIV1_gp120 glycoprotein OS=Human HIV1 GN=S PE=1 SV=1	1	HIV1-gp120-Trypsin-GluC-after-enrichment-glycoproteomics-R1.2819.2819.2	controllerType=0 controllerNumber=1 scan=2819	12.0926
02048:2	1	E.LKN[+1768.640]VTE.N	HexNAc(4)Hex(5)Fuc(1)	N[+1769]	1236.52	2	2472.04	2472.04	0	-0.1	56	Specific	402.17	257.19	257.19	3.72	1875	>sp|P2019|HIV1_gp120 glycoprotein OS=Human HIV1 GN=S PE=1 SV=1	1	HIV1-gp120-Trypsin-GluC-after-enrichment-glycoproteomics-R1.2233.2233.3	controllerType=0 controllerNumber=1 scan=2233	9.5943
02341:3	1	E.LKN[+2262.814]VTE.N	HexNAc(5)Hex(5)Fuc(1)NeuAc(1)	N[+2263]	989.409	3	2966.21	2966.21	0	-0.3	56	Specific	407.89	407.89	407.89	4.65	1875	>sp|P2019|HIV1_gp120 glycoprotein OS=Human HIV1 GN=S PE=1 SV=1	1	HIV1-gp120-Trypsin-GluC-after-enrichment-glycoproteomics-R1.2552.2552.3	controllerType=0 controllerNumber=1 scan=2552	10.9714
02446:3	1	E.LKN[+3081.095]VTE.N	HexNAc(6)Hex(7)Fuc(1)NeuAc(2)	N[+3081]	1262.17	3	3784.49	3784.49	0	0.4	56	Specific	408.51	396.15	396.15	4.65	1875	>sp|P2019|HIV1_gp120 glycoprotein OS=Human HIV1 GN=S PE=1 SV=1	1	HIV1-gp120-Trypsin-GluC-after-enrichment-glycoproteomics-R1.2667.2667.3	controllerType=0 controllerNumber=1 scan=2667	11.4606
02032:2	1	E.LKN[+1647.613]VTE.N	HexNAc(5)Hex(3)Fuc(1)	N[+1648]	1176.01	2	2351.01	2351.01	0	0.5	56	Specific	414.55	234.87	234.87	3.74	1875	>sp|P2019|HIV1_gp120 glycoprotein OS=Human HIV1 GN=S PE=1 SV=1	1	HIV1-gp120-Trypsin-GluC-after-enrichment-glycoproteomics-R1.2216.2216.2	controllerType=0 controllerNumber=1 scan=2216	9.5185
02617:2	1	E.LKN[+2350.830]VTE.N	HexNAc(4)Hex(5)Fuc(1)NeuAc(2)	N[+2351]	1527.62	2	3054.23	3054.23	0	1.6	56	Specific	416.21	362.11	362.11	4.33	1875	>sp|P2019|HIV1_gp120 glycoprotein OS=Human HIV1 GN=S PE=1 SV=1	1	HIV1-gp120-Trypsin-GluC-after-enrichment-glycoproteomics-R1.2853.2853.4	controllerType=0 controllerNumber=1 scan=2853	12.2407
02281:2	1	E.LKN[+1897.682]VTE.N	HexNAc(4)Hex(4)Fuc(1)NeuAc(1)	N[+1898]	1301.04	2	2601.07	2601.08	0	-4.7	56	Specific	426.36	426.36	426.36	4.13	1875	>sp|P2019|HIV1_gp120 glycoprotein OS=Human HIV1 GN=S PE=1 SV=1	1	HIV1-gp120-Trypsin-GluC-after-enrichment-glycoproteomics-R1.2487.2487.2	controllerType=0 controllerNumber=1 scan=2487	10.6888
02099:2	1	E.LKN[+1647.613]VTE.N	HexNAc(5)Hex(3)Fuc(1)	N[+1648]	1176.01	2	2351.01	2351.01	0	-0.2	56	Specific	439.57	236.61	236.61	3.74	1875	>sp|P2019|HIV1_gp120 glycoprotein OS=Human HIV1 GN=S PE=1 SV=1	1	HIV1-gp120-Trypsin-GluC-after-enrichment-glycoproteomics-R1.2289.2289.2	controllerType=0 controllerNumber=1 scan=2289	9.8374
02065:2	1	E.LKN[+1809.666]VTE.N	HexNAc(5)Hex(4)Fuc(1)	N[+1810]	1257.04	2	2513.07	2513.06	0	0.6	56	Specific	449.27	237.85	237.85	3.29	1875	>sp|P2019|HIV1_gp120 glycoprotein OS=Human HIV1 GN=S PE=1 SV=1	1	HIV1-gp120-Trypsin-GluC-after-enrichment-glycoproteomics-R1.2252.2252.2	controllerType=0 controllerNumber=1 scan=2252	9.6751
02272:2	1	E.LKN[+1403.507]VTE.N	HexNAc(3)Hex(4)Fuc(1)	N[+1404]	1053.96	2	2106.91	2106.91	0	0.3	56	Specific	450.92	450.92	450.92	4.73	1875	>sp|P2019|HIV1_gp120 glycoprotein OS=Human HIV1 GN=S PE=1 SV=1	1	HIV1-gp120-Trypsin-GluC-after-enrichment-glycoproteomics-R1.2477.2477.2	controllerType=0 controllerNumber=1 scan=2477	10.6467
02299:2	1	E.LKN[+1897.682]VTE.N	HexNAc(4)Hex(4)Fuc(1)NeuAc(1)	N[+1898]	1301.04	2	2601.08	2601.08	0	0.6	56	Specific	451.68	451.68	451.68	4.3	1875	>sp|P2019|HIV1_gp120 glycoprotein OS=Human HIV1 GN=S PE=1 SV=1	1	HIV1-gp120-Trypsin-GluC-after-enrichment-glycoproteomics-R1.2507.2507.2	controllerType=0 controllerNumber=1 scan=2507	10.7741
02033:2	1	E.LKN[+1403.507]VTE.N	HexNAc(3)Hex(4)Fuc(1)	N[+1404]	1053.96	2	2106.91	2106.91	0	0.5	56	Specific	460.64	460.64	460.64	4.73	1875	>sp|P2019|HIV1_gp120 glycoprotein OS=Human HIV1 GN=S PE=1 SV=1	1	HIV1-gp120-Trypsin-GluC-after-enrichment-glycoproteomics-R1.2217.2217.2	controllerType=0 controllerNumber=1 scan=2217	9.5231
02054:2	1	E.LKN[+1768.640]VTE.N	HexNAc(4)Hex(5)Fuc(1)	N[+1769]	1236.52	2	2472.04	2472.04	0	-0.1	56	Specific	461.44	244.23	244.23	3.69	1875	>sp|P2019|HIV1_gp120 glycoprotein OS=Human HIV1 GN=S PE=1 SV=1	1	HIV1-gp120-Trypsin-GluC-after-enrichment-glycoproteomics-R1.2240.2240.2	controllerType=0 controllerNumber=1 scan=2240	9.6229
02334:2	1	E.LKN[+2100.761]VTE.N	HexNAc(5)Hex(4)Fuc(1)NeuAc(1)	N[+2101]	1402.58	2	2804.16	2804.16	0	-0.2	56	Specific	476.27	236.83	236.83	3.72	1875	>sp|P2019|HIV1_gp120 glycoprotein OS=Human HIV1 GN=S PE=1 SV=1	1	HIV1-gp120-Trypsin-GluC-after-enrichment-glycoproteomics-R1.2545.2545.2	controllerType=0 controllerNumber=1 scan=2545	10.9391
02561:2	1	E.LKN[+1694.603]VTE.N	HexNAc(3)Hex(4)Fuc(1)NeuAc(1)	N[+1695]	1199.51	2	2398	2398	0	0.8	56	Specific	492.18	492.18	492.18	4.27	1875	>sp|P2019|HIV1_gp120 glycoprotein OS=Human HIV1 GN=S PE=1 SV=1	1	HIV1-gp120-Trypsin-GluC-after-enrichment-glycoproteomics-R1.2792.2792.2	controllerType=0 controllerNumber=1 scan=2792	11.9761
02258:2	1	E.LKN[+2059.735]VTE.N	HexNAc(4)Hex(5)Fuc(1)NeuAc(1)	N[+2060]	1382.07	2	2763.14	2763.13	0	1	56	Specific	503.48	488.36	488.36	4.27	1875	>sp|P2019|HIV1_gp120 glycoprotein OS=Human HIV1 GN=S PE=1 SV=1	1	HIV1-gp120-Trypsin-GluC-after-enrichment-glycoproteomics-R1.2462.2462.2	controllerType=0 controllerNumber=1 scan=2462	10.5805
02332:2	1	E.LKN[+2059.735]VTE.N	HexNAc(4)Hex(5)Fuc(1)NeuAc(1)	N[+2060]	1382.07	2	2763.13	2763.13	0	0.4	56	Specific	521.85	521.85	521.85	4.81	1875	>sp|P2019|HIV1_gp120 glycoprotein OS=Human HIV1 GN=S PE=1 SV=1	1	HIV1-gp120-Trypsin-GluC-after-enrichment-glycoproteomics-R1.2543.2543.2	controllerType=0 controllerNumber=1 scan=2543	10.9293
02203:3	1	E.LKN[+2789.999]VTE.N	HexNAc(6)Hex(7)Fuc(1)NeuAc(1)	N[+2790]	1165.14	3	3493.4	3493.4	0	0.4	56	Specific	210.57	210.57	210.57	3.04	1841	>sp|P2019|HIV1_gp120 glycoprotein OS=Human HIV1 GN=S PE=1 SV=1	1	HIV1-gp120-Trypsin-GluC-after-enrichment-glycoproteomics-R2.2401.2401.3	controllerType=0 controllerNumber=1 scan=2401	10.2974
02011:3	1	E.LKN[+2012.745]VTE.N	HexNAc(6)Hex(4)Fuc(1)	N[+2013]	906.052	3	2716.14	2716.14	0	-0.8	56	Specific	211.99	187.98	187.98	2.89	1841	>sp|P2019|HIV1_gp120 glycoprotein OS=Human HIV1 GN=S PE=1 SV=1	1	HIV1-gp120-Trypsin-GluC-after-enrichment-glycoproteomics-R2.2192.2192.3	controllerType=0 controllerNumber=1 scan=2192	9.4297
02391:2	1	E.LKN[+1897.682]VTE.N	HexNAc(4)Hex(4)Fuc(1)NeuAc(1)	N[+1898]	1301.04	2	2601.08	2601.08	0	-1.4	56	Specific	218.47	218.47	218.47	2.6	1841	>sp|P2019|HIV1_gp120 glycoprotein OS=Human HIV1 GN=S PE=1 SV=1	1	HIV1-gp120-Trypsin-GluC-after-enrichment-glycoproteomics-R2.2606.2606.2	controllerType=0 controllerNumber=1 scan=2606	11.1644
02696:2	1	E.LKN[+1694.603]VTE.N	HexNAc(3)Hex(4)Fuc(1)NeuAc(1)	N[+1695]	1199.51	2	2398.01	2398	0	2.3	56	Specific	221.04	221.04	221.04	2.48	1841	>sp|P2019|HIV1_gp120 glycoprotein OS=Human HIV1 GN=S PE=1 SV=1	1	HIV1-gp120-Trypsin-GluC-after-enrichment-glycoproteomics-R2.2938.2938.2	controllerType=0 controllerNumber=1 scan=2938	12.5677
02117:2	1	E.LKN[+1971.719]VTE.N	HexNAc(5)Hex(5)Fuc(1)	N[+1972]	1338.06	2	2675.12	2675.12	0	1.4	56	Specific	224.02	224.02	224.02	2.48	1841	>sp|P2019|HIV1_gp120 glycoprotein OS=Human HIV1 GN=S PE=1 SV=1	1	HIV1-gp120-Trypsin-GluC-after-enrichment-glycoproteomics-R2.2307.2307.2	controllerType=0 controllerNumber=1 scan=2307	9.888
02763:3	1	E.LKN[+3372.190]VTE.N	HexNAc(6)Hex(7)Fuc(1)NeuAc(3)	N[+3372]	1359.54	3	4076.6	4075.59	1	2.7	56	Specific	230.71	230.71	230.71	2.67	1841	>sp|P2019|HIV1_gp120 glycoprotein OS=Human HIV1 GN=S PE=1 SV=1	1	HIV1-gp120-Trypsin-GluC-after-enrichment-glycoproteomics-R2.3011.3011.3	controllerType=0 controllerNumber=1 scan=3011	12.8747
02279:3	1	E.LKN[+2100.761]VTE.N	HexNAc(5)Hex(4)Fuc(1)NeuAc(1)	N[+2101]	935.392	3	2804.16	2804.16	0	0.8	56	Specific	257.31	169.48	169.48	2.35	1841	>sp|P2019|HIV1_gp120 glycoprotein OS=Human HIV1 GN=S PE=1 SV=1	1	HIV1-gp120-Trypsin-GluC-after-enrichment-glycoproteomics-R2.2484.2484.3	controllerType=0 controllerNumber=1 scan=2484	10.6518
02596:3	1	E.LKN[+2553.910]VTE.N	HexNAc(5)Hex(5)Fuc(1)NeuAc(2)	N[+2554]	1086.44	3	3257.31	3257.31	0	1.4	56	Specific	271.85	271.85	271.85	3.13	1841	>sp|P2019|HIV1_gp120 glycoprotein OS=Human HIV1 GN=S PE=1 SV=1	1	HIV1-gp120-Trypsin-GluC-after-enrichment-glycoproteomics-R2.2829.2829.3	controllerType=0 controllerNumber=1 scan=2829	12.0916
01965:2	1	E.LKN[+1971.719]VTE.N	HexNAc(5)Hex(5)Fuc(1)	N[+1972]	1338.06	2	2675.12	2675.12	0	1.4	56	Specific	281.83	281.83	281.83	2.99	1841	>sp|P2019|HIV1_gp120 glycoprotein OS=Human HIV1 GN=S PE=1 SV=1	1	HIV1-gp120-Trypsin-GluC-after-enrichment-glycoproteomics-R2.2142.2142.2	controllerType=0 controllerNumber=1 scan=2142	9.2221
02242:3	1	E.LKN[+2465.894]VTE.N	HexNAc(6)Hex(5)Fuc(1)NeuAc(1)	N[+2466]	1057.1	3	3169.29	3169.29	0	0.4	56	Specific	291.89	191.16	191.16	3.37	1841	>sp|P2019|HIV1_gp120 glycoprotein OS=Human HIV1 GN=S PE=1 SV=1	1	HIV1-gp120-Trypsin-GluC-after-enrichment-glycoproteomics-R2.2444.2444.3	controllerType=0 controllerNumber=1 scan=2444	10.4788
02004:3	1	E.LKN[+2215.825]VTE.N	HexNAc(7)Hex(4)Fuc(1)	N[+2216]	973.746	3	2919.22	2919.22	0	0.4	56	Specific	292.39	210.24	210.24	3.54	1841	>sp|P2019|HIV1_gp120 glycoprotein OS=Human HIV1 GN=S PE=1 SV=1	1	HIV1-gp120-Trypsin-GluC-after-enrichment-glycoproteomics-R2.2185.2185.3	controllerType=0 controllerNumber=1 scan=2185	9.3974
02286:3	1	E.LKN[+2569.905]VTE.N	HexNAc(5)Hex(6)NeuAc(2)	N[+2570]	1091.78	3	3273.31	3273.3	0	2.8	56	Specific	292.49	277.78	277.78	3.25	1841	>sp|P2019|HIV1_gp120 glycoprotein OS=Human HIV1 GN=S PE=1 SV=1	1	HIV1-gp120-Trypsin-GluC-after-enrichment-glycoproteomics-R2.2491.2491.3	controllerType=0 controllerNumber=1 scan=2491	10.682
02304:3	1	E.LKN[+2424.867]VTE.N	HexNAc(5)Hex(6)Fuc(1)NeuAc(1)	N[+2425]	1043.43	3	3128.27	3128.27	0	1	56	Specific	300.45	300.45	300.45	3.22	1841	>sp|P2019|HIV1_gp120 glycoprotein OS=Human HIV1 GN=S PE=1 SV=1	1	HIV1-gp120-Trypsin-GluC-after-enrichment-glycoproteomics-R2.2511.2511.3	controllerType=0 controllerNumber=1 scan=2511	10.764
02581:3	1	E.LKN[+2391.857]VTE.N	HexNAc(5)Hex(4)Fuc(1)NeuAc(2)	N[+2392]	1032.42	3	3095.26	3095.26	0	1.2	56	Specific	307.39	307.39	307.39	3.22	1841	>sp|P2019|HIV1_gp120 glycoprotein OS=Human HIV1 GN=S PE=1 SV=1	1	HIV1-gp120-Trypsin-GluC-after-enrichment-glycoproteomics-R2.2813.2813.3	controllerType=0 controllerNumber=1 scan=2813	12.0311
02019:3	1	E.LKN[+2336.851]VTE.N	HexNAc(6)Hex(6)Fuc(1)	N[+2337]	1014.09	3	3040.25	3040.25	0	0.1	56	Specific	313.97	313.97	313.97	3.62	1841	>sp|P2019|HIV1_gp120 glycoprotein OS=Human HIV1 GN=S PE=1 SV=1	1	HIV1-gp120-Trypsin-GluC-after-enrichment-glycoproteomics-R2.2201.2201.3	controllerType=0 controllerNumber=1 scan=2201	9.4651
02498:3	1	E.LKN[+3081.095]VTE.N	HexNAc(6)Hex(7)Fuc(1)NeuAc(2)	N[+3081]	1262.17	3	3784.49	3784.49	0	-1.5	56	Specific	316.58	316.58	316.58	3.36	1841	>sp|P2019|HIV1_gp120 glycoprotein OS=Human HIV1 GN=S PE=1 SV=1	1	HIV1-gp120-Trypsin-GluC-after-enrichment-glycoproteomics-R2.2722.2722.3	controllerType=0 controllerNumber=1 scan=2722	11.6573
02704:3	1	E.LKN[+3517.228]VTE.N	HexNAc(6)Hex(7)NeuAc(4)	N[+3517]	1407.89	3	4221.65	4220.63	1	4.8	56	Specific	320.98	320.98	320.98	2.92	1841	>sp|P2019|HIV1_gp120 glycoprotein OS=Human HIV1 GN=S PE=1 SV=1	1	HIV1-gp120-Trypsin-GluC-after-enrichment-glycoproteomics-R2.2947.2947.3	controllerType=0 controllerNumber=1 scan=2947	12.6055
01984:3	1	E.LKN[+2498.904]VTE.N	HexNAc(6)Hex(7)Fuc(1)	N[+2499]	1068.11	3	3202.3	3202.3	0	-0.3	56	Specific	330.29	330.29	330.29	3.77	1841	>sp|P2019|HIV1_gp120 glycoprotein OS=Human HIV1 GN=S PE=1 SV=1	1	HIV1-gp120-Trypsin-GluC-after-enrichment-glycoproteomics-R2.2163.2163.3	controllerType=0 controllerNumber=1 scan=2163	9.3017
02968:3	1	E.LKN[+3663.286]VTE.N	HexNAc(6)Hex(7)Fuc(1)NeuAc(4)	N[+3663]	1456.23	3	4366.69	4366.68	0	1.2	56	Specific	330.41	330.41	330.41	3.36	1841	>sp|P2019|HIV1_gp120 glycoprotein OS=Human HIV1 GN=S PE=1 SV=1	1	HIV1-gp120-Trypsin-GluC-after-enrichment-glycoproteomics-R2.3233.3233.3	controllerType=0 controllerNumber=1 scan=3233	13.7477
02323:3	1	E.LKN[+2141.788]VTE.N	HexNAc(6)Hex(3)Fuc(1)NeuAc(1)	N[+2142]	949.067	3	2845.19	2845.19	0	-0.5	56	Specific	346.99	221.3	221.3	3.61	1841	>sp|P2019|HIV1_gp120 glycoprotein OS=Human HIV1 GN=S PE=1 SV=1	1	HIV1-gp120-Trypsin-GluC-after-enrichment-glycoproteomics-R2.2532.2532.3	controllerType=0 controllerNumber=1 scan=2532	10.8548
01971:3	1	E.LKN[+2174.798]VTE.N	HexNAc(6)Hex(5)Fuc(1)	N[+2175]	960.07	3	2878.2	2878.2	0	-0.3	56	Specific	349.76	235.29	235.29	3.61	1841	>sp|P2019|HIV1_gp120 glycoprotein OS=Human HIV1 GN=S PE=1 SV=1	1	HIV1-gp120-Trypsin-GluC-after-enrichment-glycoproteomics-R2.2149.2149.3	controllerType=0 controllerNumber=1 scan=2149	9.2471
02559:3	1	E.LKN[+3284.174]VTE.N	HexNAc(7)Hex(7)Fuc(1)NeuAc(2)	N[+3284]	1329.86	3	3987.57	3987.57	0	0.5	56	Specific	354.22	331.41	331.41	3.77	1841	>sp|P2019|HIV1_gp120 glycoprotein OS=Human HIV1 GN=S PE=1 SV=1	1	HIV1-gp120-Trypsin-GluC-after-enrichment-glycoproteomics-R2.2789.2789.3	controllerType=0 controllerNumber=1 scan=2789	11.9272
02359:3	1	E.LKN[+2262.814]VTE.N	HexNAc(5)Hex(5)Fuc(1)NeuAc(1)	N[+2263]	989.408	3	2966.21	2966.21	0	-1	56	Specific	360.72	360.72	360.72	4.36	1841	>sp|P2019|HIV1_gp120 glycoprotein OS=Human HIV1 GN=S PE=1 SV=1	1	HIV1-gp120-Trypsin-GluC-after-enrichment-glycoproteomics-R2.2571.2571.3	controllerType=0 controllerNumber=1 scan=2571	11.0143
02329:3	1	E.LKN[+2465.894]VTE.N	HexNAc(6)Hex(5)Fuc(1)NeuAc(1)	N[+2466]	1057.1	3	3169.29	3169.29	0	0	56	Specific	365.47	230.66	230.66	3.58	1841	>sp|P2019|HIV1_gp120 glycoprotein OS=Human HIV1 GN=S PE=1 SV=1	1	HIV1-gp120-Trypsin-GluC-after-enrichment-glycoproteomics-R2.2538.2538.3	controllerType=0 controllerNumber=1 scan=2538	10.8785
02080:2	1	E.LKN[+1768.640]VTE.N	HexNAc(4)Hex(5)Fuc(1)	N[+1769]	1236.52	2	2472.04	2472.04	0	0.2	56	Specific	365.66	271.99	271.99	3.43	1841	>sp|P2019|HIV1_gp120 glycoprotein OS=Human HIV1 GN=S PE=1 SV=1	1	HIV1-gp120-Trypsin-GluC-after-enrichment-glycoproteomics-R2.2267.2267.3	controllerType=0 controllerNumber=1 scan=2267	9.7232
02267:3	1	E.LKN[+2627.947]VTE.N	HexNAc(6)Hex(6)Fuc(1)NeuAc(1)	N[+2628]	1111.12	3	3331.35	3331.34	0	0.8	56	Specific	368.21	368.21	368.21	4.62	1841	>sp|P2019|HIV1_gp120 glycoprotein OS=Human HIV1 GN=S PE=1 SV=1	1	HIV1-gp120-Trypsin-GluC-after-enrichment-glycoproteomics-R2.2471.2471.3	controllerType=0 controllerNumber=1 scan=2471	10.5949
02605:3	1	E.LKN[+2715.963]VTE.N	HexNAc(5)Hex(6)Fuc(1)NeuAc(2)	N[+2716]	1140.46	3	3419.36	3419.36	0	0.6	56	Specific	369.51	369.51	369.51	4.62	1841	>sp|P2019|HIV1_gp120 glycoprotein OS=Human HIV1 GN=S PE=1 SV=1	1	HIV1-gp120-Trypsin-GluC-after-enrichment-glycoproteomics-R2.2839.2839.3	controllerType=0 controllerNumber=1 scan=2839	12.1341
02230:2	1	E.LKN[+1647.613]VTE.N	HexNAc(5)Hex(3)Fuc(1)	N[+1648]	1176.01	2	2351.01	2351.01	0	0.7	56	Specific	370.24	213.43	213.43	3.35	1841	>sp|P2019|HIV1_gp120 glycoprotein OS=Human HIV1 GN=S PE=1 SV=1	1	HIV1-gp120-Trypsin-GluC-after-enrichment-glycoproteomics-R2.2430.2430.2	controllerType=0 controllerNumber=1 scan=2430	10.4212
02546:3	1	E.LKN[+3284.174]VTE.N	HexNAc(7)Hex(7)Fuc(1)NeuAc(2)	N[+3284]	1329.87	3	3987.58	3987.57	0	2.3	56	Specific	370.43	370.43	370.43	4.21	1841	>sp|P2019|HIV1_gp120 glycoprotein OS=Human HIV1 GN=S PE=1 SV=1	1	HIV1-gp120-Trypsin-GluC-after-enrichment-glycoproteomics-R2.2774.2774.3	controllerType=0 controllerNumber=1 scan=2774	11.8645
02217:2	1	E.LKN[+1606.587]VTE.N	HexNAc(4)Hex(4)Fuc(1)	N[+1607]	1155.5	2	2309.98	2309.99	0	-0.3	56	Specific	372.03	196.06	196.06	3.18	1841	>sp|P2019|HIV1_gp120 glycoprotein OS=Human HIV1 GN=S PE=1 SV=1	1	HIV1-gp120-Trypsin-GluC-after-enrichment-glycoproteomics-R2.2416.2416.2	controllerType=0 controllerNumber=1 scan=2416	10.3594
02612:3	1	E.LKN[+2350.830]VTE.N	HexNAc(4)Hex(5)Fuc(1)NeuAc(2)	N[+2351]	1018.75	3	3054.23	3054.23	0	0	56	Specific	375.37	375.37	375.37	4.62	1841	>sp|P2019|HIV1_gp120 glycoprotein OS=Human HIV1 GN=S PE=1 SV=1	1	HIV1-gp120-Trypsin-GluC-after-enrichment-glycoproteomics-R2.2846.2846.3	controllerType=0 controllerNumber=1 scan=2846	12.167
02214:2	1	E.LKN[+1809.666]VTE.N	HexNAc(5)Hex(4)Fuc(1)	N[+1810]	1257.04	2	2513.06	2513.06	0	-0.1	56	Specific	383.76	235.52	235.52	3.35	1841	>sp|P2019|HIV1_gp120 glycoprotein OS=Human HIV1 GN=S PE=1 SV=1	1	HIV1-gp120-Trypsin-GluC-after-enrichment-glycoproteomics-R2.2413.2413.2	controllerType=0 controllerNumber=1 scan=2413	10.3456
02602:3	1	E.LKN[+2715.963]VTE.N	HexNAc(5)Hex(6)Fuc(1)NeuAc(2)	N[+2716]	1140.46	3	3419.36	3419.36	0	0.5	56	Specific	385.91	385.91	385.91	4.62	1841	>sp|P2019|HIV1_gp120 glycoprotein OS=Human HIV1 GN=S PE=1 SV=1	1	HIV1-gp120-Trypsin-GluC-after-enrichment-glycoproteomics-R2.2835.2835.3	controllerType=0 controllerNumber=1 scan=2835	12.1192
02212:3	1	E.LKN[+2424.867]VTE.N	HexNAc(5)Hex(6)Fuc(1)NeuAc(1)	N[+2425]	1043.43	3	3128.27	3128.27	0	0.2	56	Specific	388.34	388.34	388.34	4.62	1841	>sp|P2019|HIV1_gp120 glycoprotein OS=Human HIV1 GN=S PE=1 SV=1	1	HIV1-gp120-Trypsin-GluC-after-enrichment-glycoproteomics-R2.2411.2411.3	controllerType=0 controllerNumber=1 scan=2411	10.3376
02056:2	1	E.LKN[+1850.693]VTE.N	HexNAc(6)Hex(3)Fuc(1)	N[+1851]	1277.55	2	2554.09	2554.09	0	0.1	56	Specific	388.68	238.28	238.28	3.35	1841	>sp|P2019|HIV1_gp120 glycoprotein OS=Human HIV1 GN=S PE=1 SV=1	1	HIV1-gp120-Trypsin-GluC-after-enrichment-glycoproteomics-R2.2241.2241.2	controllerType=0 controllerNumber=1 scan=2241	9.6187
02199:3	1	E.LKN[+1971.719]VTE.N	HexNAc(5)Hex(5)Fuc(1)	N[+1972]	892.378	3	2675.12	2675.12	0	0.3	56	Specific	393.26	393.26	393.26	4.62	1841	>sp|P2019|HIV1_gp120 glycoprotein OS=Human HIV1 GN=S PE=1 SV=1	1	HIV1-gp120-Trypsin-GluC-after-enrichment-glycoproteomics-R2.2397.2397.3	controllerType=0 controllerNumber=1 scan=2397	10.279
02584:2	1	E.LKN[+2350.830]VTE.N	HexNAc(4)Hex(5)Fuc(1)NeuAc(2)	N[+2351]	1527.62	2	3054.23	3054.23	0	0.5	56	Specific	397.93	366.75	366.75	4.38	1841	>sp|P2019|HIV1_gp120 glycoprotein OS=Human HIV1 GN=S PE=1 SV=1	1	HIV1-gp120-Trypsin-GluC-after-enrichment-glycoproteomics-R2.2816.2816.2	controllerType=0 controllerNumber=1 scan=2816	12.0406
02334:2	1	E.LKN[+1938.709]VTE.N	HexNAc(5)Hex(3)Fuc(1)NeuAc(1)	N[+1939]	1321.56	2	2642.11	2642.11	0	0.3	56	Specific	400.62	223.21	223.21	3.34	1841	>sp|P2019|HIV1_gp120 glycoprotein OS=Human HIV1 GN=S PE=1 SV=1	1	HIV1-gp120-Trypsin-GluC-after-enrichment-glycoproteomics-R2.2544.2544.2	controllerType=0 controllerNumber=1 scan=2544	10.9024
02524:3	1	E.LKN[+2627.947]VTE.N	HexNAc(6)Hex(6)Fuc(1)NeuAc(1)	N[+2628]	1111.12	3	3331.35	3331.34	0	0.4	56	Specific	402.24	402.24	402.24	4.61	1841	>sp|P2019|HIV1_gp120 glycoprotein OS=Human HIV1 GN=S PE=1 SV=1	1	HIV1-gp120-Trypsin-GluC-after-enrichment-glycoproteomics-R2.2750.2750.3	controllerType=0 controllerNumber=1 scan=2750	11.7647
02631:2	1	E.LKN[+2059.735]VTE.N	HexNAc(4)Hex(5)Fuc(1)NeuAc(1)	N[+2060]	1382.07	2	2763.14	2763.13	0	0.8	56	Specific	407.24	407.24	407.24	4.38	1841	>sp|P2019|HIV1_gp120 glycoprotein OS=Human HIV1 GN=S PE=1 SV=1	1	HIV1-gp120-Trypsin-GluC-after-enrichment-glycoproteomics-R2.2867.2867.2	controllerType=0 controllerNumber=1 scan=2867	12.2578
01993:2	1	E.LKN[+1809.666]VTE.N	HexNAc(5)Hex(4)Fuc(1)	N[+1810]	1257.04	2	2513.07	2513.06	0	0.3	56	Specific	416.92	235.39	235.39	3.34	1841	>sp|P2019|HIV1_gp120 glycoprotein OS=Human HIV1 GN=S PE=1 SV=1	1	HIV1-gp120-Trypsin-GluC-after-enrichment-glycoproteomics-R2.2173.2173.2	controllerType=0 controllerNumber=1 scan=2173	9.3451
02473:2	1	E.LKN[+2715.963]VTE.N	HexNAc(5)Hex(6)Fuc(1)NeuAc(2)	N[+2716]	1710.19	2	3419.37	3419.36	0	2.1	56	Specific	418.33	374.53	374.53	3.97	1841	>sp|P2019|HIV1_gp120 glycoprotein OS=Human HIV1 GN=S PE=1 SV=1	1	HIV1-gp120-Trypsin-GluC-after-enrichment-glycoproteomics-R2.2695.2695.2	controllerType=0 controllerNumber=1 scan=2695	11.5395
02624:3	1	E.LKN[+2350.830]VTE.N	HexNAc(4)Hex(5)Fuc(1)NeuAc(2)	N[+2351]	1018.75	3	3054.23	3054.23	0	0.4	56	Specific	423.96	423.96	423.96	4.61	1841	>sp|P2019|HIV1_gp120 glycoprotein OS=Human HIV1 GN=S PE=1 SV=1	1	HIV1-gp120-Trypsin-GluC-after-enrichment-glycoproteomics-R2.2859.2859.3	controllerType=0 controllerNumber=1 scan=2859	12.2237
02066:2	1	E.LKN[+1444.534]VTE.N	HexNAc(4)Hex(3)Fuc(1)	N[+1445]	1074.47	2	2147.94	2147.93	0	1.3	56	Specific	430.21	236.48	236.48	2.95	1841	>sp|P2019|HIV1_gp120 glycoprotein OS=Human HIV1 GN=S PE=1 SV=1	1	HIV1-gp120-Trypsin-GluC-after-enrichment-glycoproteomics-R2.2252.2252.2	controllerType=0 controllerNumber=1 scan=2252	9.6606
02368:2	1	E.LKN[+2059.735]VTE.N	HexNAc(4)Hex(5)Fuc(1)NeuAc(1)	N[+2060]	1382.07	2	2763.13	2763.13	0	0.4	56	Specific	430.27	430.27	430.27	4.38	1841	>sp|P2019|HIV1_gp120 glycoprotein OS=Human HIV1 GN=S PE=1 SV=1	1	HIV1-gp120-Trypsin-GluC-after-enrichment-glycoproteomics-R2.2581.2581.2	controllerType=0 controllerNumber=1 scan=2581	11.0565
01994:2	1	E.LKN[+1727.613]VTE.N	HexNAc(3)Hex(6)Fuc(1)	N[+1728]	1216.01	2	2431.01	2431.01	0	0.5	56	Specific	431.42	431.42	431.42	4.38	1841	>sp|P2019|HIV1_gp120 glycoprotein OS=Human HIV1 GN=S PE=1 SV=1	1	HIV1-gp120-Trypsin-GluC-after-enrichment-glycoproteomics-R2.2174.2174.2	controllerType=0 controllerNumber=1 scan=2174	9.3497
02110:2	1	E.LKN[+1647.613]VTE.N	HexNAc(5)Hex(3)Fuc(1)	N[+1648]	1176.01	2	2351.01	2351.01	0	0.1	56	Specific	435.1	235.59	235.59	3.34	1841	>sp|P2019|HIV1_gp120 glycoprotein OS=Human HIV1 GN=S PE=1 SV=1	1	HIV1-gp120-Trypsin-GluC-after-enrichment-glycoproteomics-R2.2300.2300.2	controllerType=0 controllerNumber=1 scan=2300	9.855
02086:2	1	E.LKN[+1809.666]VTE.N	HexNAc(5)Hex(4)Fuc(1)	N[+1810]	1257.04	2	2513.06	2513.06	0	0	56	Specific	443.47	234.94	234.94	3.34	1841	>sp|P2019|HIV1_gp120 glycoprotein OS=Human HIV1 GN=S PE=1 SV=1	1	HIV1-gp120-Trypsin-GluC-after-enrichment-glycoproteomics-R2.2274.2274.2	controllerType=0 controllerNumber=1 scan=2274	9.7453
02322:2	1	E.LKN[+1897.682]VTE.N	HexNAc(4)Hex(4)Fuc(1)NeuAc(1)	N[+1898]	1301.04	2	2601.08	2601.08	0	0.1	56	Specific	444.08	444.08	444.08	4.37	1841	>sp|P2019|HIV1_gp120 glycoprotein OS=Human HIV1 GN=S PE=1 SV=1	1	HIV1-gp120-Trypsin-GluC-after-enrichment-glycoproteomics-R2.2531.2531.2	controllerType=0 controllerNumber=1 scan=2531	10.8495
02305:2	1	E.LKN[+1403.507]VTE.N	HexNAc(3)Hex(4)Fuc(1)	N[+1404]	1053.96	2	2106.91	2106.91	0	1.7	56	Specific	449.53	449.53	449.53	3.96	1841	>sp|P2019|HIV1_gp120 glycoprotein OS=Human HIV1 GN=S PE=1 SV=1	1	HIV1-gp120-Trypsin-GluC-after-enrichment-glycoproteomics-R2.2512.2512.2	controllerType=0 controllerNumber=1 scan=2512	10.7686
01956:2	1	E.LKN[+2133.772]VTE.N	HexNAc(5)Hex(6)Fuc(1)	N[+2134]	1419.09	2	2837.17	2837.17	0	1.2	56	Specific	455.73	455.73	455.73	3.96	1841	>sp|P2019|HIV1_gp120 glycoprotein OS=Human HIV1 GN=S PE=1 SV=1	1	HIV1-gp120-Trypsin-GluC-after-enrichment-glycoproteomics-R2.2133.2133.2	controllerType=0 controllerNumber=1 scan=2133	9.1845
02315:2	1	E.LKN[+1897.682]VTE.N	HexNAc(4)Hex(4)Fuc(1)NeuAc(1)	N[+1898]	1301.04	2	2601.08	2601.08	0	0.7	56	Specific	458.95	458.95	458.95	4.37	1841	>sp|P2019|HIV1_gp120 glycoprotein OS=Human HIV1 GN=S PE=1 SV=1	1	HIV1-gp120-Trypsin-GluC-after-enrichment-glycoproteomics-R2.2523.2523.2	controllerType=0 controllerNumber=1 scan=2523	10.8164
02037:2	1	E.LKN[+1647.613]VTE.N	HexNAc(5)Hex(3)Fuc(1)	N[+1648]	1176.01	2	2351.01	2351.01	0	0.3	56	Specific	460	248.79	248.79	3.42	1841	>sp|P2019|HIV1_gp120 glycoprotein OS=Human HIV1 GN=S PE=1 SV=1	1	HIV1-gp120-Trypsin-GluC-after-enrichment-glycoproteomics-R2.2221.2221.2	controllerType=0 controllerNumber=1 scan=2221	9.5386
02073:2	1	E.LKN[+1768.640]VTE.N	HexNAc(4)Hex(5)Fuc(1)	N[+1769]	1236.52	2	2472.04	2472.04	0	0.2	56	Specific	473.22	242.53	242.53	3.42	1841	>sp|P2019|HIV1_gp120 glycoprotein OS=Human HIV1 GN=S PE=1 SV=1	1	HIV1-gp120-Trypsin-GluC-after-enrichment-glycoproteomics-R2.2260.2260.2	controllerType=0 controllerNumber=1 scan=2260	9.6938
02079:2	1	E.LKN[+1606.587]VTE.N	HexNAc(4)Hex(4)Fuc(1)	N[+1607]	1155.5	2	2309.99	2309.99	0	0.3	56	Specific	475.34	236.17	236.17	3.34	1841	>sp|P2019|HIV1_gp120 glycoprotein OS=Human HIV1 GN=S PE=1 SV=1	1	HIV1-gp120-Trypsin-GluC-after-enrichment-glycoproteomics-R2.2266.2266.2	controllerType=0 controllerNumber=1 scan=2266	9.7186
02324:2	1	E.LKN[+1694.603]VTE.N	HexNAc(3)Hex(4)Fuc(1)NeuAc(1)	N[+1695]	1199.5	2	2398	2398	0	0.3	56	Specific	482.68	482.68	482.68	4.35	1841	>sp|P2019|HIV1_gp120 glycoprotein OS=Human HIV1 GN=S PE=1 SV=1	1	HIV1-gp120-Trypsin-GluC-after-enrichment-glycoproteomics-R2.2533.2533.2	controllerType=0 controllerNumber=1 scan=2533	10.8575
02371:2	1	E.LKN[+2100.761]VTE.N	HexNAc(5)Hex(4)Fuc(1)NeuAc(1)	N[+2101]	1402.58	2	2804.16	2804.16	0	0.6	56	Specific	488.61	240.08	240.08	3.32	1841	>sp|P2019|HIV1_gp120 glycoprotein OS=Human HIV1 GN=S PE=1 SV=1	1	HIV1-gp120-Trypsin-GluC-after-enrichment-glycoproteomics-R2.2584.2584.2	controllerType=0 controllerNumber=1 scan=2584	11.0687
02579:2	1	E.LKN[+1694.603]VTE.N	HexNAc(3)Hex(4)Fuc(1)NeuAc(1)	N[+1695]	1199.5	2	2398	2398	0	0.2	56	Specific	497.31	497.31	497.31	4.35	1841	>sp|P2019|HIV1_gp120 glycoprotein OS=Human HIV1 GN=S PE=1 SV=1	1	HIV1-gp120-Trypsin-GluC-after-enrichment-glycoproteomics-R2.2810.2810.2	controllerType=0 controllerNumber=1 scan=2810	12.0208
02040:2	1	E.LKN[+1403.507]VTE.N	HexNAc(3)Hex(4)Fuc(1)	N[+1404]	1053.96	2	2106.91	2106.91	0	0.2	56	Specific	500.22	500.22	500.22	4.35	1841	>sp|P2019|HIV1_gp120 glycoprotein OS=Human HIV1 GN=S PE=1 SV=1	1	HIV1-gp120-Trypsin-GluC-after-enrichment-glycoproteomics-R2.2224.2224.2	controllerType=0 controllerNumber=1 scan=2224	9.5504
02300:2	1	E.LKN[+2100.761]VTE.N	HexNAc(5)Hex(4)Fuc(1)NeuAc(1)	N[+2101]	1402.58	2	2804.16	2804.16	0	0.9	56	Specific	505.45	242.52	242.52	3.01	1841	>sp|P2019|HIV1_gp120 glycoprotein OS=Human HIV1 GN=S PE=1 SV=1	1	HIV1-gp120-Trypsin-GluC-after-enrichment-glycoproteomics-R2.2507.2507.2	controllerType=0 controllerNumber=1 scan=2507	10.7489
02357:2	1	E.LKN[+1897.682]VTE.N	HexNAc(4)Hex(4)Fuc(1)NeuAc(1)	N[+1898]	1301.04	2	2601.08	2601.08	0	-1.8	56	Specific	200.69	200.69	200.69	2.27	1749	>sp|P2019|HIV1_gp120 glycoprotein OS=Human HIV1 GN=S PE=1 SV=1	1	HIV1-gp120-Trypsin-GluC-after-enrichment-glycoproteomics-R3.2572.2572.2	controllerType=0 controllerNumber=1 scan=2572	11.1543
02174:3	1	E.LKN[+2935.037]VTE.N	HexNAc(6)Hex(7)NeuAc(2)	N[+2935]	1213.49	3	3638.45	3638.44	0	4.7	56	Specific	205.6	205.6	205.6	1.95	1749	>sp|P2019|HIV1_gp120 glycoprotein OS=Human HIV1 GN=S PE=1 SV=1	1	HIV1-gp120-Trypsin-GluC-after-enrichment-glycoproteomics-R3.2372.2372.3	controllerType=0 controllerNumber=1 scan=2372	10.3132
02008:3	1	E.LKN[+2018.708]VTE.N	HexNAc(3)Hex(6)Fuc(1)NeuAc(1)	N[+2019]	908.038	3	2722.1	2722.11	0	-2.6	56	Specific	211.26	211.26	211.26	1.82	1749	>sp|P2019|HIV1_gp120 glycoprotein OS=Human HIV1 GN=S PE=1 SV=1	1	HIV1-gp120-Trypsin-GluC-after-enrichment-glycoproteomics-R3.2192.2192.3	controllerType=0 controllerNumber=1 scan=2192	9.5372
02543:2	1	E.LKN[+2391.857]VTE.N	HexNAc(5)Hex(4)Fuc(1)NeuAc(2)	N[+2392]	1548.13	2	3095.26	3095.26	0	1	56	Specific	211.59	211.59	211.59	2.87	1749	>sp|P2019|HIV1_gp120 glycoprotein OS=Human HIV1 GN=S PE=1 SV=1	1	HIV1-gp120-Trypsin-GluC-after-enrichment-glycoproteomics-R3.2774.2774.2	controllerType=0 controllerNumber=1 scan=2774	12.0129
02494:3	1	E.LKN[+3081.095]VTE.N	HexNAc(6)Hex(7)Fuc(1)NeuAc(2)	N[+3081]	1262.17	3	3784.5	3784.49	0	1.2	56	Specific	213.8	213.8	213.8	1.78	1749	>sp|P2019|HIV1_gp120 glycoprotein OS=Human HIV1 GN=S PE=1 SV=1	1	HIV1-gp120-Trypsin-GluC-after-enrichment-glycoproteomics-R3.2721.2721.3	controllerType=0 controllerNumber=1 scan=2721	11.7816
02168:3	1	E.LKN[+2789.999]VTE.N	HexNAc(6)Hex(7)Fuc(1)NeuAc(1)	N[+2790]	1165.14	3	3493.41	3493.4	0	2.2	56	Specific	216.97	216.97	216.97	2.17	1749	>sp|P2019|HIV1_gp120 glycoprotein OS=Human HIV1 GN=S PE=1 SV=1	1	HIV1-gp120-Trypsin-GluC-after-enrichment-glycoproteomics-R3.2366.2366.3	controllerType=0 controllerNumber=1 scan=2366	10.2855
02505:3	1	E.LKN[+2756.989]VTE.N	HexNAc(6)Hex(5)Fuc(1)NeuAc(2)	N[+2757]	1154.14	3	3460.39	3460.39	0	1.2	56	Specific	220.88	220.88	220.88	2.17	1749	>sp|P2019|HIV1_gp120 glycoprotein OS=Human HIV1 GN=S PE=1 SV=1	1	HIV1-gp120-Trypsin-GluC-after-enrichment-glycoproteomics-R3.2733.2733.5	controllerType=0 controllerNumber=1 scan=2733	11.8329
02026:2	1	E.LKN[+1606.587]VTE.N	HexNAc(4)Hex(4)Fuc(1)	N[+1607]	1155.5	2	2309.98	2309.99	0	-0.9	56	Specific	223.8	125.98	125.98	1.29	1749	>sp|P2019|HIV1_gp120 glycoprotein OS=Human HIV1 GN=S PE=1 SV=1	1	HIV1-gp120-Trypsin-GluC-after-enrichment-glycoproteomics-R3.2211.2211.2	controllerType=0 controllerNumber=1 scan=2211	9.6219
02315:2	1	E.LKN[+1768.640]VTE.N	HexNAc(4)Hex(5)Fuc(1)	N[+1769]	1236.52	2	2472.04	2472.04	0	1.1	56	Specific	227.2	103.96	103.96	1.81	1749	>sp|P2019|HIV1_gp120 glycoprotein OS=Human HIV1 GN=S PE=1 SV=1	1	HIV1-gp120-Trypsin-GluC-after-enrichment-glycoproteomics-R3.2526.2526.2	controllerType=0 controllerNumber=1 scan=2526	10.9591
01975:3	1	E.LKN[+1971.719]VTE.N	HexNAc(5)Hex(5)Fuc(1)	N[+1972]	892.377	3	2675.12	2675.12	0	-0.2	56	Specific	232.51	232.51	232.51	2.13	1749	>sp|P2019|HIV1_gp120 glycoprotein OS=Human HIV1 GN=S PE=1 SV=1	1	HIV1-gp120-Trypsin-GluC-after-enrichment-glycoproteomics-R3.2156.2156.3	controllerType=0 controllerNumber=1 scan=2156	9.3822
02452:3	1	E.LKN[+2262.814]VTE.N	HexNAc(5)Hex(5)Fuc(1)NeuAc(1)	N[+2263]	989.409	3	2966.21	2966.21	0	-0.3	56	Specific	238.82	238.82	238.82	1.87	1749	>sp|P2019|HIV1_gp120 glycoprotein OS=Human HIV1 GN=S PE=1 SV=1	1	HIV1-gp120-Trypsin-GluC-after-enrichment-glycoproteomics-R3.2675.2675.3	controllerType=0 controllerNumber=1 scan=2675	11.5928
02308:3	1	E.LKN[+2465.894]VTE.N	HexNAc(6)Hex(5)Fuc(1)NeuAc(1)	N[+2466]	1057.1	3	3169.29	3169.29	0	-1.3	56	Specific	259.63	148.02	148.02	1.89	1749	>sp|P2019|HIV1_gp120 glycoprotein OS=Human HIV1 GN=S PE=1 SV=1	1	HIV1-gp120-Trypsin-GluC-after-enrichment-glycoproteomics-R3.2518.2518.3	controllerType=0 controllerNumber=1 scan=2518	10.9252
02017:2	1	E.LKN[+1784.634]VTE.N	HexNAc(4)Hex(6)	N[+1785]	1244.52	2	2488.03	2488.03	0	-0.5	56	Specific	265.77	265.77	265.77	2.69	1749	>sp|P2019|HIV1_gp120 glycoprotein OS=Human HIV1 GN=S PE=1 SV=1	1	HIV1-gp120-Trypsin-GluC-after-enrichment-glycoproteomics-R3.2201.2201.2	controllerType=0 controllerNumber=1 scan=2201	9.5794
02013:3	1	E.LKN[+1987.714]VTE.N	HexNAc(5)Hex(6)	N[+1988]	897.709	3	2691.11	2691.11	0	-0.3	56	Specific	268.03	268.03	268.03	2.62	1749	>sp|P2019|HIV1_gp120 glycoprotein OS=Human HIV1 GN=S PE=1 SV=1	1	HIV1-gp120-Trypsin-GluC-after-enrichment-glycoproteomics-R3.2197.2197.3	controllerType=0 controllerNumber=1 scan=2197	9.561
02169:3	1	E.LKN[+2569.905]VTE.N	HexNAc(5)Hex(6)NeuAc(2)	N[+2570]	1091.78	3	3273.32	3273.3	0	6	56	Specific	306.23	306.23	306.23	2.32	1749	>sp|P2019|HIV1_gp120 glycoprotein OS=Human HIV1 GN=S PE=1 SV=1	1	HIV1-gp120-Trypsin-GluC-after-enrichment-glycoproteomics-R3.2367.2367.3	controllerType=0 controllerNumber=1 scan=2367	10.2901
02103:2	1	E.LKN[+1606.587]VTE.N	HexNAc(4)Hex(4)Fuc(1)	N[+1607]	1155.5	2	2309.99	2309.99	0	1.1	56	Specific	326.48	147.24	147.24	2.22	1749	>sp|P2019|HIV1_gp120 glycoprotein OS=Human HIV1 GN=S PE=1 SV=1	1	HIV1-gp120-Trypsin-GluC-after-enrichment-glycoproteomics-R3.2295.2295.2	controllerType=0 controllerNumber=1 scan=2295	9.9747
01964:3	1	E.LKN[+2498.904]VTE.N	HexNAc(6)Hex(7)Fuc(1)	N[+2499]	1068.11	3	3202.3	3202.3	0	-0.6	56	Specific	327.05	327.05	327.05	2.98	1749	>sp|P2019|HIV1_gp120 glycoprotein OS=Human HIV1 GN=S PE=1 SV=1	1	HIV1-gp120-Trypsin-GluC-after-enrichment-glycoproteomics-R3.2144.2144.3	controllerType=0 controllerNumber=1 scan=2144	9.3299
02224:3	1	E.LKN[+2627.947]VTE.N	HexNAc(6)Hex(6)Fuc(1)NeuAc(1)	N[+2628]	1111.12	3	3331.34	3331.34	0	-0.7	56	Specific	343.32	343.32	343.32	2.98	1749	>sp|P2019|HIV1_gp120 glycoprotein OS=Human HIV1 GN=S PE=1 SV=1	1	HIV1-gp120-Trypsin-GluC-after-enrichment-glycoproteomics-R3.2427.2427.3	controllerType=0 controllerNumber=1 scan=2427	10.5367
02611:3	1	E.LKN[+2553.910]VTE.N	HexNAc(5)Hex(5)Fuc(1)NeuAc(2)	N[+2554]	1086.44	3	3257.31	3257.31	0	0.9	56	Specific	344.45	344.45	344.45	3.56	1749	>sp|P2019|HIV1_gp120 glycoprotein OS=Human HIV1 GN=S PE=1 SV=1	1	HIV1-gp120-Trypsin-GluC-after-enrichment-glycoproteomics-R3.2849.2849.3	controllerType=0 controllerNumber=1 scan=2849	12.3361
01973:2	1	E.LKN[+1809.666]VTE.N	HexNAc(5)Hex(4)Fuc(1)	N[+1810]	1257.04	2	2513.06	2513.06	0	-0.2	56	Specific	348.41	207.7	207.7	3.28	1749	>sp|P2019|HIV1_gp120 glycoprotein OS=Human HIV1 GN=S PE=1 SV=1	1	HIV1-gp120-Trypsin-GluC-after-enrichment-glycoproteomics-R3.2153.2153.2	controllerType=0 controllerNumber=1 scan=2153	9.3719
02032:3	1	E.LKN[+1850.693]VTE.N	HexNAc(6)Hex(3)Fuc(1)	N[+1851]	852.035	3	2554.09	2554.09	0	-0.3	56	Specific	348.42	255.63	255.63	3.44	1749	>sp|P2019|HIV1_gp120 glycoprotein OS=Human HIV1 GN=S PE=1 SV=1	1	HIV1-gp120-Trypsin-GluC-after-enrichment-glycoproteomics-R3.2218.2218.3	controllerType=0 controllerNumber=1 scan=2218	9.6514
02934:3	1	E.LKN[+3663.286]VTE.N	HexNAc(6)Hex(7)Fuc(1)NeuAc(4)	N[+3663]	1456.23	3	4366.69	4366.68	0	1	56	Specific	349.88	349.88	349.88	3.56	1749	>sp|P2019|HIV1_gp120 glycoprotein OS=Human HIV1 GN=S PE=1 SV=1	1	HIV1-gp120-Trypsin-GluC-after-enrichment-glycoproteomics-R3.3199.3199.3	controllerType=0 controllerNumber=1 scan=3199	13.7579
02344:3	1	E.LKN[+2262.814]VTE.N	HexNAc(5)Hex(5)Fuc(1)NeuAc(1)	N[+2263]	989.409	3	2966.21	2966.21	0	0	56	Specific	352.14	352.14	352.14	3.56	1749	>sp|P2019|HIV1_gp120 glycoprotein OS=Human HIV1 GN=S PE=1 SV=1	1	HIV1-gp120-Trypsin-GluC-after-enrichment-glycoproteomics-R3.2558.2558.3	controllerType=0 controllerNumber=1 scan=2558	11.0919
02020:2	1	E.LKN[+1647.613]VTE.N	HexNAc(5)Hex(3)Fuc(1)	N[+1648]	1176.01	2	2351.01	2351.01	0	0.2	56	Specific	352.22	208.03	208.03	3.28	1749	>sp|P2019|HIV1_gp120 glycoprotein OS=Human HIV1 GN=S PE=1 SV=1	1	HIV1-gp120-Trypsin-GluC-after-enrichment-glycoproteomics-R3.2205.2205.2	controllerType=0 controllerNumber=1 scan=2205	9.5941
02444:3	1	E.LKN[+2715.963]VTE.N	HexNAc(5)Hex(6)Fuc(1)NeuAc(2)	N[+2716]	1140.46	3	3419.36	3419.36	0	1.1	56	Specific	355.44	355.44	355.44	3.56	1749	>sp|P2019|HIV1_gp120 glycoprotein OS=Human HIV1 GN=S PE=1 SV=1	1	HIV1-gp120-Trypsin-GluC-after-enrichment-glycoproteomics-R3.2667.2667.3	controllerType=0 controllerNumber=1 scan=2667	11.5581
02288:3	1	E.LKN[+2141.788]VTE.N	HexNAc(6)Hex(3)Fuc(1)NeuAc(1)	N[+2142]	949.067	3	2845.19	2845.19	0	0.3	56	Specific	355.65	231.99	231.99	3.4	1749	>sp|P2019|HIV1_gp120 glycoprotein OS=Human HIV1 GN=S PE=1 SV=1	1	HIV1-gp120-Trypsin-GluC-after-enrichment-glycoproteomics-R3.2497.2497.3	controllerType=0 controllerNumber=1 scan=2497	10.8343
02184:2	1	E.LKN[+1606.587]VTE.N	HexNAc(4)Hex(4)Fuc(1)	N[+1607]	1155.5	2	2309.99	2309.99	0	0.9	56	Specific	356.23	190.55	190.55	3.28	1749	>sp|P2019|HIV1_gp120 glycoprotein OS=Human HIV1 GN=S PE=1 SV=1	1	HIV1-gp120-Trypsin-GluC-after-enrichment-glycoproteomics-R3.2383.2383.2	controllerType=0 controllerNumber=1 scan=2383	10.3591
02538:3	1	E.LKN[+2391.857]VTE.N	HexNAc(5)Hex(4)Fuc(1)NeuAc(2)	N[+2392]	1032.42	3	3095.26	3095.26	0	0.8	56	Specific	358.47	358.47	358.47	3.56	1749	>sp|P2019|HIV1_gp120 glycoprotein OS=Human HIV1 GN=S PE=1 SV=1	1	HIV1-gp120-Trypsin-GluC-after-enrichment-glycoproteomics-R3.2769.2769.3	controllerType=0 controllerNumber=1 scan=2769	11.9899
02335:3	1	E.LKN[+2100.761]VTE.N	HexNAc(5)Hex(4)Fuc(1)NeuAc(1)	N[+2101]	935.392	3	2804.16	2804.16	0	0.1	56	Specific	360.56	245.95	245.95	3.41	1749	>sp|P2019|HIV1_gp120 glycoprotein OS=Human HIV1 GN=S PE=1 SV=1	1	HIV1-gp120-Trypsin-GluC-after-enrichment-glycoproteomics-R3.2548.2548.3	controllerType=0 controllerNumber=1 scan=2548	11.0501
02326:3	1	E.LKN[+2100.761]VTE.N	HexNAc(5)Hex(4)Fuc(1)NeuAc(1)	N[+2101]	935.392	3	2804.16	2804.16	0	0.3	56	Specific	362.67	241.01	241.01	3.41	1749	>sp|P2019|HIV1_gp120 glycoprotein OS=Human HIV1 GN=S PE=1 SV=1	1	HIV1-gp120-Trypsin-GluC-after-enrichment-glycoproteomics-R3.2538.2538.3	controllerType=0 controllerNumber=1 scan=2538	11.0081
02254:3	1	E.LKN[+2059.735]VTE.N	HexNAc(4)Hex(5)Fuc(1)NeuAc(1)	N[+2060]	921.717	3	2763.14	2763.13	0	0.7	56	Specific	364.12	364.12	364.12	4.43	1749	>sp|P2019|HIV1_gp120 glycoprotein OS=Human HIV1 GN=S PE=1 SV=1	1	HIV1-gp120-Trypsin-GluC-after-enrichment-glycoproteomics-R3.2460.2460.3	controllerType=0 controllerNumber=1 scan=2460	10.6779
02204:3	1	E.LKN[+2262.814]VTE.N	HexNAc(5)Hex(5)Fuc(1)NeuAc(1)	N[+2263]	989.408	3	2966.21	2966.21	0	-1.1	56	Specific	364.86	364.86	364.86	3.84	1749	>sp|P2019|HIV1_gp120 glycoprotein OS=Human HIV1 GN=S PE=1 SV=1	1	HIV1-gp120-Trypsin-GluC-after-enrichment-glycoproteomics-R3.2405.2405.3	controllerType=0 controllerNumber=1 scan=2405	10.4418
02176:3	1	E.LKN[+2424.867]VTE.N	HexNAc(5)Hex(6)Fuc(1)NeuAc(1)	N[+2425]	1043.43	3	3128.27	3128.27	0	0.4	56	Specific	365.49	365.49	365.49	4.43	1749	>sp|P2019|HIV1_gp120 glycoprotein OS=Human HIV1 GN=S PE=1 SV=1	1	HIV1-gp120-Trypsin-GluC-after-enrichment-glycoproteomics-R3.2375.2375.3	controllerType=0 controllerNumber=1 scan=2375	10.3232
02257:3	1	E.LKN[+2100.761]VTE.N	HexNAc(5)Hex(4)Fuc(1)NeuAc(1)	N[+2101]	935.392	3	2804.16	2804.16	0	0.4	56	Specific	368.26	248.36	248.36	3.46	1749	>sp|P2019|HIV1_gp120 glycoprotein OS=Human HIV1 GN=S PE=1 SV=1	1	HIV1-gp120-Trypsin-GluC-after-enrichment-glycoproteomics-R3.2463.2463.3	controllerType=0 controllerNumber=1 scan=2463	10.6918
01976:2	1	E.LKN[+1727.613]VTE.N	HexNAc(3)Hex(6)Fuc(1)	N[+1728]	1216.01	2	2431.02	2431.01	0	1.7	56	Specific	371.17	371.17	371.17	3.54	1749	>sp|P2019|HIV1_gp120 glycoprotein OS=Human HIV1 GN=S PE=1 SV=1	1	HIV1-gp120-Trypsin-GluC-after-enrichment-glycoproteomics-R3.2157.2157.2	controllerType=0 controllerNumber=1 scan=2157	9.3868
02514:3	1	E.LKN[+2919.042]VTE.N	HexNAc(6)Hex(6)Fuc(1)NeuAc(2)	N[+2919]	1208.15	3	3622.44	3622.44	0	0.5	56	Specific	372.34	354.12	354.12	3.58	1749	>sp|P2019|HIV1_gp120 glycoprotein OS=Human HIV1 GN=S PE=1 SV=1	1	HIV1-gp120-Trypsin-GluC-after-enrichment-glycoproteomics-R3.2743.2743.3	controllerType=0 controllerNumber=1 scan=2743	11.8761
02566:2	1	E.LKN[+2350.830]VTE.N	HexNAc(4)Hex(5)Fuc(1)NeuAc(2)	N[+2351]	1527.62	2	3054.23	3054.23	0	0.1	56	Specific	373.01	343.11	343.11	3.51	1749	>sp|P2019|HIV1_gp120 glycoprotein OS=Human HIV1 GN=S PE=1 SV=1	1	HIV1-gp120-Trypsin-GluC-after-enrichment-glycoproteomics-R3.2799.2799.2	controllerType=0 controllerNumber=1 scan=2799	12.122
02248:3	1	E.LKN[+1768.640]VTE.N	HexNAc(4)Hex(5)Fuc(1)	N[+1769]	824.687	3	2472.04	2472.04	0	2.8	56	Specific	381.16	272.55	272.55	2.52	1749	>sp|P2019|HIV1_gp120 glycoprotein OS=Human HIV1 GN=S PE=1 SV=1	1	HIV1-gp120-Trypsin-GluC-after-enrichment-glycoproteomics-R3.2453.2453.3	controllerType=0 controllerNumber=1 scan=2453	10.6493
02324:3	1	E.LKN[+2059.735]VTE.N	HexNAc(4)Hex(5)Fuc(1)NeuAc(1)	N[+2060]	921.716	3	2763.13	2763.13	0	0.3	56	Specific	384.32	384.32	384.32	4.43	1749	>sp|P2019|HIV1_gp120 glycoprotein OS=Human HIV1 GN=S PE=1 SV=1	1	HIV1-gp120-Trypsin-GluC-after-enrichment-glycoproteomics-R3.2536.2536.3	controllerType=0 controllerNumber=1 scan=2536	10.9989
02304:2	1	E.LKN[+1606.587]VTE.N	HexNAc(4)Hex(4)Fuc(1)	N[+1607]	1155.5	2	2309.99	2309.99	0	0.9	56	Specific	386.32	177.54	177.54	3.3	1749	>sp|P2019|HIV1_gp120 glycoprotein OS=Human HIV1 GN=S PE=1 SV=1	1	HIV1-gp120-Trypsin-GluC-after-enrichment-glycoproteomics-R3.2514.2514.2	controllerType=0 controllerNumber=1 scan=2514	10.9067
02091:2	1	E.LKN[+1444.534]VTE.N	HexNAc(4)Hex(3)Fuc(1)	N[+1445]	1074.47	2	2147.93	2147.93	0	-0.2	56	Specific	390.44	199.3	199.3	3.3	1749	>sp|P2019|HIV1_gp120 glycoprotein OS=Human HIV1 GN=S PE=1 SV=1	1	HIV1-gp120-Trypsin-GluC-after-enrichment-glycoproteomics-R3.2282.2282.3	controllerType=0 controllerNumber=1 scan=2282	9.9202
02190:2	1	E.LKN[+1647.613]VTE.N	HexNAc(5)Hex(3)Fuc(1)	N[+1648]	1176.01	2	2351.01	2351.01	0	0.8	56	Specific	407.3	230.83	230.83	3.22	1749	>sp|P2019|HIV1_gp120 glycoprotein OS=Human HIV1 GN=S PE=1 SV=1	1	HIV1-gp120-Trypsin-GluC-after-enrichment-glycoproteomics-R3.2390.2390.2	controllerType=0 controllerNumber=1 scan=2390	10.3871
02307:2	1	E.LKN[+1241.454]VTE.N	HexNAc(3)Hex(3)Fuc(1)	N[+1241]	972.93	2	1944.85	1944.85	0	-0.2	56	Specific	411.43	411.43	411.43	4.23	1749	>sp|P2019|HIV1_gp120 glycoprotein OS=Human HIV1 GN=S PE=1 SV=1	1	HIV1-gp120-Trypsin-GluC-after-enrichment-glycoproteomics-R3.2517.2517.2	controllerType=0 controllerNumber=1 scan=2517	10.9206
02179:2	1	E.LKN[+1809.666]VTE.N	HexNAc(5)Hex(4)Fuc(1)	N[+1810]	1257.04	2	2513.07	2513.06	0	1.2	56	Specific	411.91	230.73	230.73	2.42	1749	>sp|P2019|HIV1_gp120 glycoprotein OS=Human HIV1 GN=S PE=1 SV=1	1	HIV1-gp120-Trypsin-GluC-after-enrichment-glycoproteomics-R3.2378.2378.2	controllerType=0 controllerNumber=1 scan=2378	10.3361
02263:2	1	E.LKN[+1403.507]VTE.N	HexNAc(3)Hex(4)Fuc(1)	N[+1404]	1053.96	2	2106.91	2106.91	0	1.2	56	Specific	415	415	415	3.41	1749	>sp|P2019|HIV1_gp120 glycoprotein OS=Human HIV1 GN=S PE=1 SV=1	1	HIV1-gp120-Trypsin-GluC-after-enrichment-glycoproteomics-R3.2469.2469.2	controllerType=0 controllerNumber=1 scan=2469	10.7175
02063:2	1	E.LKN[+1241.454]VTE.N	HexNAc(3)Hex(3)Fuc(1)	N[+1241]	972.93	2	1944.85	1944.85	0	-0.2	56	Specific	420.6	420.6	420.6	4.23	1749	>sp|P2019|HIV1_gp120 glycoprotein OS=Human HIV1 GN=S PE=1 SV=1	1	HIV1-gp120-Trypsin-GluC-after-enrichment-glycoproteomics-R3.2251.2251.2	controllerType=0 controllerNumber=1 scan=2251	9.7874
02089:2	1	E.LKN[+1647.613]VTE.N	HexNAc(5)Hex(3)Fuc(1)	N[+1648]	1176.01	2	2351.01	2351.01	0	-0.2	56	Specific	431.57	229.98	229.98	3.22	1749	>sp|P2019|HIV1_gp120 glycoprotein OS=Human HIV1 GN=S PE=1 SV=1	1	HIV1-gp120-Trypsin-GluC-after-enrichment-glycoproteomics-R3.2280.2280.2	controllerType=0 controllerNumber=1 scan=2280	9.911
02039:2	1	E.LKN[+1444.534]VTE.N	HexNAc(4)Hex(3)Fuc(1)	N[+1445]	1074.47	2	2147.93	2147.93	0	0.1	56	Specific	442.67	240.5	240.5	2.56	1749	>sp|P2019|HIV1_gp120 glycoprotein OS=Human HIV1 GN=S PE=1 SV=1	1	HIV1-gp120-Trypsin-GluC-after-enrichment-glycoproteomics-R3.2225.2225.2	controllerType=0 controllerNumber=1 scan=2225	9.6837
02067:2	1	E.LKN[+1809.666]VTE.N	HexNAc(5)Hex(4)Fuc(1)	N[+1810]	1257.04	2	2513.07	2513.06	0	0.8	56	Specific	446.21	233.39	233.39	3.27	1749	>sp|P2019|HIV1_gp120 glycoprotein OS=Human HIV1 GN=S PE=1 SV=1	1	HIV1-gp120-Trypsin-GluC-after-enrichment-glycoproteomics-R3.2256.2256.2	controllerType=0 controllerNumber=1 scan=2256	9.8077
02290:2	1	E.LKN[+1897.682]VTE.N	HexNAc(4)Hex(4)Fuc(1)NeuAc(1)	N[+1898]	1301.04	2	2601.08	2601.08	0	0.3	56	Specific	449.02	449.02	449.02	4.29	1749	>sp|P2019|HIV1_gp120 glycoprotein OS=Human HIV1 GN=S PE=1 SV=1	1	HIV1-gp120-Trypsin-GluC-after-enrichment-glycoproteomics-R3.2499.2499.2	controllerType=0 controllerNumber=1 scan=2499	10.8423
02278:2	1	E.LKN[+1897.682]VTE.N	HexNAc(4)Hex(4)Fuc(1)NeuAc(1)	N[+1898]	1301.04	2	2601.08	2601.08	0	0.4	56	Specific	458.04	458.04	458.04	4.29	1749	>sp|P2019|HIV1_gp120 glycoprotein OS=Human HIV1 GN=S PE=1 SV=1	1	HIV1-gp120-Trypsin-GluC-after-enrichment-glycoproteomics-R3.2486.2486.2	controllerType=0 controllerNumber=1 scan=2486	10.7902
02658:2	1	E.LKN[+1694.603]VTE.N	HexNAc(3)Hex(4)Fuc(1)NeuAc(1)	N[+1695]	1199.51	2	2398	2398	0	0.7	56	Specific	462.04	462.04	462.04	4.29	1749	>sp|P2019|HIV1_gp120 glycoprotein OS=Human HIV1 GN=S PE=1 SV=1	1	HIV1-gp120-Trypsin-GluC-after-enrichment-glycoproteomics-R3.2900.2900.2	controllerType=0 controllerNumber=1 scan=2900	12.5604
02045:2	1	E.LKN[+1768.640]VTE.N	HexNAc(4)Hex(5)Fuc(1)	N[+1769]	1236.52	2	2472.04	2472.04	0	0.3	56	Specific	462.66	235.12	235.12	3.27	1749	>sp|P2019|HIV1_gp120 glycoprotein OS=Human HIV1 GN=S PE=1 SV=1	1	HIV1-gp120-Trypsin-GluC-after-enrichment-glycoproteomics-R3.2232.2232.2	controllerType=0 controllerNumber=1 scan=2232	9.7069
02019:2	1	E.LKN[+1403.507]VTE.N	HexNAc(3)Hex(4)Fuc(1)	N[+1404]	1053.96	2	2106.91	2106.91	0	-0.3	56	Specific	482.85	482.85	482.85	4.36	1749	>sp|P2019|HIV1_gp120 glycoprotein OS=Human HIV1 GN=S PE=1 SV=1	1	HIV1-gp120-Trypsin-GluC-after-enrichment-glycoproteomics-R3.2204.2204.2	controllerType=0 controllerNumber=1 scan=2204	9.5896
02317:2	1	E.LKN[+2059.735]VTE.N	HexNAc(4)Hex(5)Fuc(1)NeuAc(1)	N[+2060]	1382.07	2	2763.14	2763.13	0	0.6	56	Specific	486.67	486.67	486.67	4.36	1749	>sp|P2019|HIV1_gp120 glycoprotein OS=Human HIV1 GN=S PE=1 SV=1	1	HIV1-gp120-Trypsin-GluC-after-enrichment-glycoproteomics-R3.2528.2528.2	controllerType=0 controllerNumber=1 scan=2528	10.9683
02289:2	1	E.LKN[+1694.603]VTE.N	HexNAc(3)Hex(4)Fuc(1)NeuAc(1)	N[+1695]	1199.5	2	2398	2398	0	-0.1	56	Specific	492.3	492.3	492.3	4.36	1749	>sp|P2019|HIV1_gp120 glycoprotein OS=Human HIV1 GN=S PE=1 SV=1	1	HIV1-gp120-Trypsin-GluC-after-enrichment-glycoproteomics-R3.2498.2498.2	controllerType=0 controllerNumber=1 scan=2498	10.8377
02539:2	1	E.LKN[+1694.603]VTE.N	HexNAc(3)Hex(4)Fuc(1)NeuAc(1)	N[+1695]	1199.51	2	2398	2398	0	0.7	56	Specific	501.77	501.77	501.77	4.36	1749	>sp|P2019|HIV1_gp120 glycoprotein OS=Human HIV1 GN=S PE=1 SV=1	1	HIV1-gp120-Trypsin-GluC-after-enrichment-glycoproteomics-R3.2770.2770.2	controllerType=0 controllerNumber=1 scan=2770	11.9945
03362:2	1	E.LKN[+1647.613]VTE.N	HexNAc(5)Hex(3)Fuc(1)	N[+1648]	1176.01	2	2351.01	2351.01	0	1.2	56	Specific	208.54	142.48	142.48	2.77	779	>sp|P2019|HIV1_gp120 glycoprotein OS=Human HIV1 GN=S PE=1 SV=1	1	zy-hiv1-gp120-before-trypsin-gluc-r1.3670.3670.2	controllerType=0 controllerNumber=1 scan=3670	9.9174
03114:2	1	E.LKN[+1971.719]VTE.N	HexNAc(5)Hex(5)Fuc(1)	N[+1972]	1338.07	2	2675.13	2675.12	0	4	56	Specific	208.57	208.57	208.57	3.17	779	>sp|P2019|HIV1_gp120 glycoprotein OS=Human HIV1 GN=S PE=1 SV=1	1	zy-hiv1-gp120-before-trypsin-gluc-r1.3401.3401.2	controllerType=0 controllerNumber=1 scan=3401	9.2145
03335:2	1	E.LKN[+1809.666]VTE.N	HexNAc(5)Hex(4)Fuc(1)	N[+1810]	1257.04	2	2513.06	2513.06	0	-0.7	56	Specific	224.18	146.15	146.15	3.26	779	>sp|P2019|HIV1_gp120 glycoprotein OS=Human HIV1 GN=S PE=1 SV=1	1	zy-hiv1-gp120-before-trypsin-gluc-r1.3641.3641.2	controllerType=0 controllerNumber=1 scan=3641	9.8355
03310:2	1	E.LKN[+1768.640]VTE.N	HexNAc(4)Hex(5)Fuc(1)	N[+1769]	1236.52	2	2472.04	2472.04	0	1.1	56	Specific	224.26	170.48	170.48	3.37	779	>sp|P2019|HIV1_gp120 glycoprotein OS=Human HIV1 GN=S PE=1 SV=1	1	zy-hiv1-gp120-before-trypsin-gluc-r1.3614.3614.2	controllerType=0 controllerNumber=1 scan=3614	9.7666
03215:2	1	E.LKN[+1647.613]VTE.N	HexNAc(5)Hex(3)Fuc(1)	N[+1648]	1176.01	2	2351.01	2351.01	0	0.3	56	Specific	233.12	160.4	160.4	2.77	779	>sp|P2019|HIV1_gp120 glycoprotein OS=Human HIV1 GN=S PE=1 SV=1	1	zy-hiv1-gp120-before-trypsin-gluc-r1.3511.3511.2	controllerType=0 controllerNumber=1 scan=3511	9.5152
03116:2	1	E.LKN[+1809.666]VTE.N	HexNAc(5)Hex(4)Fuc(1)	N[+1810]	1257.03	2	2513.06	2513.06	0	-1.7	56	Specific	238.64	133	133	2.46	779	>sp|P2019|HIV1_gp120 glycoprotein OS=Human HIV1 GN=S PE=1 SV=1	1	zy-hiv1-gp120-before-trypsin-gluc-r1.3403.3403.2	controllerType=0 controllerNumber=1 scan=3403	9.2178
03373:3	1	E.LKN[+1647.613]VTE.N	HexNAc(5)Hex(3)Fuc(1)	N[+1648]	784.341	3	2351.01	2351.01	0	-1	56	Specific	238.87	213.31	213.31	3.07	779	>sp|P2019|HIV1_gp120 glycoprotein OS=Human HIV1 GN=S PE=1 SV=1	1	zy-hiv1-gp120-before-trypsin-gluc-r1.3682.3682.3	controllerType=0 controllerNumber=1 scan=3682	9.9461
03301:3	1	E.LKN[+1850.693]VTE.N	HexNAc(6)Hex(3)Fuc(1)	N[+1851]	852.035	3	2554.09	2554.09	0	-0.6	56	Specific	241.13	215.55	215.55	4.19	779	>sp|P2019|HIV1_gp120 glycoprotein OS=Human HIV1 GN=S PE=1 SV=1	1	zy-hiv1-gp120-before-trypsin-gluc-r1.3604.3604.3	controllerType=0 controllerNumber=1 scan=3604	9.7501
03252:3	1	E.LKN[+1809.666]VTE.N	HexNAc(5)Hex(4)Fuc(1)	N[+1810]	838.359	3	2513.06	2513.06	0	-0.4	56	Specific	250.39	205.54	205.54	4.19	779	>sp|P2019|HIV1_gp120 glycoprotein OS=Human HIV1 GN=S PE=1 SV=1	1	zy-hiv1-gp120-before-trypsin-gluc-r1.3551.3551.3	controllerType=0 controllerNumber=1 scan=3551	9.6111
03311:2	1	E.LKN[+1606.587]VTE.N	HexNAc(4)Hex(4)Fuc(1)	N[+1607]	1155.5	2	2309.99	2309.99	0	1.3	56	Specific	252.63	136.69	136.69	3.82	779	>sp|P2019|HIV1_gp120 glycoprotein OS=Human HIV1 GN=S PE=1 SV=1	1	zy-hiv1-gp120-before-trypsin-gluc-r1.3615.3615.2	controllerType=0 controllerNumber=1 scan=3615	9.7719
03754:2	1	E.LKN[+1694.603]VTE.N	HexNAc(3)Hex(4)Fuc(1)NeuAc(1)	N[+1695]	1199.49	2	2397.98	2398	0	-8.2	56	Specific	260.26	260.26	260.26	3.44	779	>sp|P2019|HIV1_gp120 glycoprotein OS=Human HIV1 GN=S PE=1 SV=1	1	zy-hiv1-gp120-before-trypsin-gluc-r1.4103.4103.2	controllerType=0 controllerNumber=1 scan=4103	11.0207
03111:2	1	E.LKN[+1727.613]VTE.N	HexNAc(3)Hex(6)Fuc(1)	N[+1728]	1216.01	2	2431.02	2431.01	0	4	56	Specific	270.42	270.42	270.42	3.74	779	>sp|P2019|HIV1_gp120 glycoprotein OS=Human HIV1 GN=S PE=1 SV=1	1	zy-hiv1-gp120-before-trypsin-gluc-r1.3398.3398.2	controllerType=0 controllerNumber=1 scan=3398	9.2095
03230:3	1	E.LKN[+1647.613]VTE.N	HexNAc(5)Hex(3)Fuc(1)	N[+1648]	784.342	3	2351.01	2351.01	0	0.4	56	Specific	276.99	202.53	202.53	3.69	779	>sp|P2019|HIV1_gp120 glycoprotein OS=Human HIV1 GN=S PE=1 SV=1	1	zy-hiv1-gp120-before-trypsin-gluc-r1.3527.3527.3	controllerType=0 controllerNumber=1 scan=3527	9.5503
03684:2	1	E.LKN[+2059.735]VTE.N	HexNAc(4)Hex(5)Fuc(1)NeuAc(1)	N[+2060]	1382.07	2	2763.14	2763.13	0	0.7	56	Specific	277.14	277.14	277.14	4.41	779	>sp|P2019|HIV1_gp120 glycoprotein OS=Human HIV1 GN=S PE=1 SV=1	1	zy-hiv1-gp120-before-trypsin-gluc-r1.4028.4028.2	controllerType=0 controllerNumber=1 scan=4028	10.8466
03265:2	1	E.LKN[+1403.507]VTE.N	HexNAc(3)Hex(4)Fuc(1)	N[+1404]	1053.96	2	2106.9	2106.91	0	-0.4	56	Specific	277.82	277.82	277.82	3.94	779	>sp|P2019|HIV1_gp120 glycoprotein OS=Human HIV1 GN=S PE=1 SV=1	1	zy-hiv1-gp120-before-trypsin-gluc-r1.3565.3565.2	controllerType=0 controllerNumber=1 scan=3565	9.6514
03181:2	1	E.LKN[+1606.587]VTE.N	HexNAc(4)Hex(4)Fuc(1)	N[+1607]	1155.5	2	2309.98	2309.99	0	-0.5	56	Specific	291.46	143.64	143.64	3.61	779	>sp|P2019|HIV1_gp120 glycoprotein OS=Human HIV1 GN=S PE=1 SV=1	1	zy-hiv1-gp120-before-trypsin-gluc-r1.3474.3474.2	controllerType=0 controllerNumber=1 scan=3474	9.4141
03336:2	1	E.LKN[+1444.534]VTE.N	HexNAc(4)Hex(3)Fuc(1)	N[+1445]	1074.47	2	2147.93	2147.93	0	-1.2	56	Specific	299.16	158.26	158.26	4.12	779	>sp|P2019|HIV1_gp120 glycoprotein OS=Human HIV1 GN=S PE=1 SV=1	1	zy-hiv1-gp120-before-trypsin-gluc-r1.3642.3642.2	controllerType=0 controllerNumber=1 scan=3642	9.8407
03338:2	1	E.LKN[+1241.454]VTE.N	HexNAc(3)Hex(3)Fuc(1)	N[+1241]	972.929	2	1944.85	1944.85	0	-1.2	56	Specific	304.83	304.83	304.83	4.15	779	>sp|P2019|HIV1_gp120 glycoprotein OS=Human HIV1 GN=S PE=1 SV=1	1	zy-hiv1-gp120-before-trypsin-gluc-r1.3644.3644.2	controllerType=0 controllerNumber=1 scan=3644	9.8518
03768:3	1	E.LKN[+2059.735]VTE.N	HexNAc(4)Hex(5)Fuc(1)NeuAc(1)	N[+2060]	921.716	3	2763.13	2763.13	0	0.4	56	Specific	323.91	323.91	323.91	4.66	779	>sp|P2019|HIV1_gp120 glycoprotein OS=Human HIV1 GN=S PE=1 SV=1	1	zy-hiv1-gp120-before-trypsin-gluc-r1.4119.4119.3	controllerType=0 controllerNumber=1 scan=4119	11.0689
02904:2	1	E.LKN[+1216.423]VTE.N	HexNAc(2)Hex(5)	N[+1216]	960.414	2	1919.82	1919.82	0	-0.8	56	Specific	332.18	332.18	332.18	4.65	779	>sp|P2019|HIV1_gp120 glycoprotein OS=Human HIV1 GN=S PE=1 SV=1	1	zy-hiv1-gp120-before-trypsin-gluc-r1.3172.3172.2	controllerType=0 controllerNumber=1 scan=3172	8.5967
03745:3	1	E.LKN[+1897.682]VTE.N	HexNAc(4)Hex(4)Fuc(1)NeuAc(1)	N[+1898]	867.699	3	2601.08	2601.08	0	0.9	56	Specific	334.06	334.06	334.06	4.66	779	>sp|P2019|HIV1_gp120 glycoprotein OS=Human HIV1 GN=S PE=1 SV=1	1	zy-hiv1-gp120-before-trypsin-gluc-r1.4094.4094.3	controllerType=0 controllerNumber=1 scan=4094	11.006
03013:3	1	E.LKN[+2133.772]VTE.N	HexNAc(5)Hex(6)Fuc(1)	N[+2134]	946.395	3	2837.17	2837.17	0	0.6	56	Specific	348.47	348.47	348.47	4.66	779	>sp|P2019|HIV1_gp120 glycoprotein OS=Human HIV1 GN=S PE=1 SV=1	1	zy-hiv1-gp120-before-trypsin-gluc-r1.3292.3292.3	controllerType=0 controllerNumber=1 scan=3292	8.9402
03694:3	1	E.LKN[+2059.735]VTE.N	HexNAc(4)Hex(5)Fuc(1)NeuAc(1)	N[+2060]	921.716	3	2763.13	2763.13	0	0.4	56	Specific	370.22	370.22	370.22	5.99	779	>sp|P2019|HIV1_gp120 glycoprotein OS=Human HIV1 GN=S PE=1 SV=1	1	zy-hiv1-gp120-before-trypsin-gluc-r1.4039.4039.3	controllerType=0 controllerNumber=1 scan=4039	10.8675
03297:3	1	E.LKN[+1768.640]VTE.N	HexNAc(4)Hex(5)Fuc(1)	N[+1769]	824.685	3	2472.04	2472.04	0	0.8	56	Specific	373.36	272.59	272.59	4.54	779	>sp|P2019|HIV1_gp120 glycoprotein OS=Human HIV1 GN=S PE=1 SV=1	1	zy-hiv1-gp120-before-trypsin-gluc-r1.3600.3600.3	controllerType=0 controllerNumber=1 scan=3600	9.7436
03275:2	1	E.LKN[+1850.693]VTE.N	HexNAc(6)Hex(3)Fuc(1)	N[+1851]	1277.55	2	2554.1	2554.09	0	3.1	56	Specific	392.5	238.62	238.62	4.51	779	>sp|P2019|HIV1_gp120 glycoprotein OS=Human HIV1 GN=S PE=1 SV=1	1	zy-hiv1-gp120-before-trypsin-gluc-r1.3576.3576.2	controllerType=0 controllerNumber=1 scan=3576	9.6781
03307:2	1	E.LKN[+1444.534]VTE.N	HexNAc(4)Hex(3)Fuc(1)	N[+1445]	1074.47	2	2147.93	2147.93	0	0.9	56	Specific	406.17	220.31	220.31	5.03	779	>sp|P2019|HIV1_gp120 glycoprotein OS=Human HIV1 GN=S PE=1 SV=1	1	zy-hiv1-gp120-before-trypsin-gluc-r1.3610.3610.2	controllerType=0 controllerNumber=1 scan=3610	9.76
03320:3	1	E.LKN[+1606.587]VTE.N	HexNAc(4)Hex(4)Fuc(1)	N[+1607]	770.667	3	2309.99	2309.99	0	0.3	56	Specific	412.09	316.83	316.83	4.98	779	>sp|P2019|HIV1_gp120 glycoprotein OS=Human HIV1 GN=S PE=1 SV=1	1	zy-hiv1-gp120-before-trypsin-gluc-r1.3625.3625.3	controllerType=0 controllerNumber=1 scan=3625	9.8069
03368:2	1	E.LKN[+1647.613]VTE.N	HexNAc(5)Hex(3)Fuc(1)	N[+1648]	1176.01	2	2351.01	2351.01	0	0.5	56	Specific	417.31	236.72	236.72	5.03	779	>sp|P2019|HIV1_gp120 glycoprotein OS=Human HIV1 GN=S PE=1 SV=1	1	zy-hiv1-gp120-before-trypsin-gluc-r1.3677.3677.2	controllerType=0 controllerNumber=1 scan=3677	9.938
03218:2	1	E.LKN[+1647.613]VTE.N	HexNAc(5)Hex(3)Fuc(1)	N[+1648]	1176.01	2	2351.01	2351.01	0	1.1	56	Specific	418.28	248.9	248.9	4.98	779	>sp|P2019|HIV1_gp120 glycoprotein OS=Human HIV1 GN=S PE=1 SV=1	1	zy-hiv1-gp120-before-trypsin-gluc-r1.3515.3515.2	controllerType=0 controllerNumber=1 scan=3515	9.531
02898:2	1	E.LKN[+1216.423]VTE.N	HexNAc(2)Hex(5)	N[+1216]	960.415	2	1919.82	1919.82	0	0.7	56	Specific	418.8	418.8	418.8	6.43	779	>sp|P2019|HIV1_gp120 glycoprotein OS=Human HIV1 GN=S PE=1 SV=1	1	zy-hiv1-gp120-before-trypsin-gluc-r1.3165.3165.2	controllerType=0 controllerNumber=1 scan=3165	8.5814
03345:3	1	E.LKN[+1444.534]VTE.N	HexNAc(4)Hex(3)Fuc(1)	N[+1445]	716.649	3	2147.93	2147.93	0	0.2	56	Specific	430.82	323.68	323.68	4.98	779	>sp|P2019|HIV1_gp120 glycoprotein OS=Human HIV1 GN=S PE=1 SV=1	1	zy-hiv1-gp120-before-trypsin-gluc-r1.3652.3652.3	controllerType=0 controllerNumber=1 scan=3652	9.8747
03317:2	1	E.LKN[+1809.666]VTE.N	HexNAc(5)Hex(4)Fuc(1)	N[+1810]	1257.04	2	2513.07	2513.06	0	1.2	56	Specific	444.43	238.07	238.07	5.08	779	>sp|P2019|HIV1_gp120 glycoprotein OS=Human HIV1 GN=S PE=1 SV=1	1	zy-hiv1-gp120-before-trypsin-gluc-r1.3622.3622.2	controllerType=0 controllerNumber=1 scan=3622	9.8017
03293:2	1	E.LKN[+1768.640]VTE.N	HexNAc(4)Hex(5)Fuc(1)	N[+1769]	1236.52	2	2472.04	2472.04	0	1.2	56	Specific	460.73	239.58	239.58	5.08	779	>sp|P2019|HIV1_gp120 glycoprotein OS=Human HIV1 GN=S PE=1 SV=1	1	zy-hiv1-gp120-before-trypsin-gluc-r1.3596.3596.2	controllerType=0 controllerNumber=1 scan=3596	9.7374
03250:2	1	E.LKN[+1565.560]VTE.N	HexNAc(3)Hex(5)Fuc(1)	N[+1566]	1134.98	2	2268.96	2268.96	0	0.8	56	Specific	464.77	464.77	464.77	6.49	779	>sp|P2019|HIV1_gp120 glycoprotein OS=Human HIV1 GN=S PE=1 SV=1	1	zy-hiv1-gp120-before-trypsin-gluc-r1.3549.3549.2	controllerType=0 controllerNumber=1 scan=3549	9.6079
03298:2	1	E.LKN[+1606.587]VTE.N	HexNAc(4)Hex(4)Fuc(1)	N[+1607]	1155.5	2	2309.99	2309.99	0	1.6	56	Specific	468.64	238.3	238.3	5.08	779	>sp|P2019|HIV1_gp120 glycoprotein OS=Human HIV1 GN=S PE=1 SV=1	1	zy-hiv1-gp120-before-trypsin-gluc-r1.3601.3601.2	controllerType=0 controllerNumber=1 scan=3601	9.7452
03323:2	1	E.LKN[+1241.454]VTE.N	HexNAc(3)Hex(3)Fuc(1)	N[+1241]	972.931	2	1944.85	1944.85	0	0.8	56	Specific	469.38	469.38	469.38	6.49	779	>sp|P2019|HIV1_gp120 glycoprotein OS=Human HIV1 GN=S PE=1 SV=1	1	zy-hiv1-gp120-before-trypsin-gluc-r1.3628.3628.2	controllerType=0 controllerNumber=1 scan=3628	9.8119
03740:2	1	E.LKN[+1897.682]VTE.N	HexNAc(4)Hex(4)Fuc(1)NeuAc(1)	N[+1898]	1301.05	2	2601.08	2601.08	0	1.1	56	Specific	469.71	469.71	469.71	6.49	779	>sp|P2019|HIV1_gp120 glycoprotein OS=Human HIV1 GN=S PE=1 SV=1	1	zy-hiv1-gp120-before-trypsin-gluc-r1.4089.4089.2	controllerType=0 controllerNumber=1 scan=4089	10.9978
03069:2	1	E.LKN[+1565.560]VTE.N	HexNAc(3)Hex(5)Fuc(1)	N[+1566]	1134.99	2	2268.96	2268.96	0	2.2	56	Specific	472.88	472.88	472.88	6.09	779	>sp|P2019|HIV1_gp120 glycoprotein OS=Human HIV1 GN=S PE=1 SV=1	1	zy-hiv1-gp120-before-trypsin-gluc-r1.3352.3352.2	controllerType=0 controllerNumber=1 scan=3352	9.0857
03691:2	1	E.LKN[+2059.735]VTE.N	HexNAc(4)Hex(5)Fuc(1)NeuAc(1)	N[+2060]	1382.07	2	2763.14	2763.13	0	1	56	Specific	473.22	473.22	473.22	6.49	779	>sp|P2019|HIV1_gp120 glycoprotein OS=Human HIV1 GN=S PE=1 SV=1	1	zy-hiv1-gp120-before-trypsin-gluc-r1.4036.4036.2	controllerType=0 controllerNumber=1 scan=4036	10.8629
03716:2	1	E.LKN[+2100.761]VTE.N	HexNAc(5)Hex(4)Fuc(1)NeuAc(1)	N[+2101]	1402.58	2	2804.16	2804.16	0	0.7	56	Specific	474.95	222.55	222.55	5.08	779	>sp|P2019|HIV1_gp120 glycoprotein OS=Human HIV1 GN=S PE=1 SV=1	1	zy-hiv1-gp120-before-trypsin-gluc-r1.4063.4063.2	controllerType=0 controllerNumber=1 scan=4063	10.9319
03245:2	1	E.LKN[+1403.507]VTE.N	HexNAc(3)Hex(4)Fuc(1)	N[+1404]	1053.96	2	2106.91	2106.91	0	-0.1	56	Specific	485.76	485.76	485.76	6.72	779	>sp|P2019|HIV1_gp120 glycoprotein OS=Human HIV1 GN=S PE=1 SV=1	1	zy-hiv1-gp120-before-trypsin-gluc-r1.3544.3544.2	controllerType=0 controllerNumber=1 scan=3544	9.6001
03370:2	1	E.LKN[+1647.613]VTE.N	HexNAc(5)Hex(3)Fuc(1)	N[+1648]	1176.01	2	2351.01	2351.01	0	1	56	Specific	211.02	165.75	165.75	3.12	804	>sp|P2019|HIV1_gp120 glycoprotein OS=Human HIV1 GN=S PE=1 SV=1	1	zy-hiv1-gp120-before-trypsin-gluc-r2.3696.3696.2	controllerType=0 controllerNumber=1 scan=3696	10.0675
03315:2	1	E.LKN[+1809.666]VTE.N	HexNAc(5)Hex(4)Fuc(1)	N[+1810]	1257.04	2	2513.07	2513.06	0	1	56	Specific	217.52	141.17	141.17	2.85	804	>sp|P2019|HIV1_gp120 glycoprotein OS=Human HIV1 GN=S PE=1 SV=1	1	zy-hiv1-gp120-before-trypsin-gluc-r2.3637.3637.2	controllerType=0 controllerNumber=1 scan=3637	9.9083
03216:2	1	E.LKN[+1647.613]VTE.N	HexNAc(5)Hex(3)Fuc(1)	N[+1648]	1176.01	2	2351.01	2351.01	0	0.2	56	Specific	233.25	161.06	161.06	2.85	804	>sp|P2019|HIV1_gp120 glycoprotein OS=Human HIV1 GN=S PE=1 SV=1	1	zy-hiv1-gp120-before-trypsin-gluc-r2.3530.3530.2	controllerType=0 controllerNumber=1 scan=3530	9.6483
04109:2	1	E.LKN[+2350.830]VTE.N	HexNAc(4)Hex(5)Fuc(1)NeuAc(2)	N[+2351]	1527.62	2	3054.23	3054.23	0	0.7	56	Specific	233.88	174.5	174.5	3.12	804	>sp|P2019|HIV1_gp120 glycoprotein OS=Human HIV1 GN=S PE=1 SV=1	1	zy-hiv1-gp120-before-trypsin-gluc-r2.4502.4502.2	controllerType=0 controllerNumber=1 scan=4502	12.0933
03291:2	1	E.LKN[+1768.640]VTE.N	HexNAc(4)Hex(5)Fuc(1)	N[+1769]	1236.52	2	2472.04	2472.04	0	-0.6	56	Specific	239.8	162.3	162.3	2.75	804	>sp|P2019|HIV1_gp120 glycoprotein OS=Human HIV1 GN=S PE=1 SV=1	1	zy-hiv1-gp120-before-trypsin-gluc-r2.3611.3611.2	controllerType=0 controllerNumber=1 scan=3611	9.8483
03282:3	1	E.LKN[+1850.693]VTE.N	HexNAc(6)Hex(3)Fuc(1)	N[+1851]	852.037	3	2554.1	2554.09	0	2.2	56	Specific	259.12	225.2	225.2	3.68	804	>sp|P2019|HIV1_gp120 glycoprotein OS=Human HIV1 GN=S PE=1 SV=1	1	zy-hiv1-gp120-before-trypsin-gluc-r2.3601.3601.3	controllerType=0 controllerNumber=1 scan=3601	9.8263
02919:2	1	E.LKN[+1216.423]VTE.N	HexNAc(2)Hex(5)	N[+1216]	960.413	2	1919.82	1919.82	0	-1.4	56	Specific	262.63	262.63	262.63	3.36	804	>sp|P2019|HIV1_gp120 glycoprotein OS=Human HIV1 GN=S PE=1 SV=1	1	zy-hiv1-gp120-before-trypsin-gluc-r2.3205.3205.2	controllerType=0 controllerNumber=1 scan=3205	8.7826
03354:3	1	E.LKN[+1647.613]VTE.N	HexNAc(5)Hex(3)Fuc(1)	N[+1648]	784.342	3	2351.01	2351.01	0	0	56	Specific	263.4	239.98	239.98	3.24	804	>sp|P2019|HIV1_gp120 glycoprotein OS=Human HIV1 GN=S PE=1 SV=1	1	zy-hiv1-gp120-before-trypsin-gluc-r2.3679.3679.3	controllerType=0 controllerNumber=1 scan=3679	10.0226
03294:2	1	E.LKN[+1606.587]VTE.N	HexNAc(4)Hex(4)Fuc(1)	N[+1607]	1155.5	2	2309.98	2309.99	0	-0.4	56	Specific	272.53	182.63	182.63	3.73	804	>sp|P2019|HIV1_gp120 glycoprotein OS=Human HIV1 GN=S PE=1 SV=1	1	zy-hiv1-gp120-before-trypsin-gluc-r2.3614.3614.2	controllerType=0 controllerNumber=1 scan=3614	9.8638
03267:2	1	E.LKN[+1403.507]VTE.N	HexNAc(3)Hex(4)Fuc(1)	N[+1404]	1053.96	2	2106.91	2106.91	0	0.2	56	Specific	275.18	275.18	275.18	3.66	804	>sp|P2019|HIV1_gp120 glycoprotein OS=Human HIV1 GN=S PE=1 SV=1	1	zy-hiv1-gp120-before-trypsin-gluc-r2.3585.3585.2	controllerType=0 controllerNumber=1 scan=3585	9.7874
03319:2	1	E.LKN[+1241.454]VTE.N	HexNAc(3)Hex(3)Fuc(1)	N[+1241]	972.931	2	1944.85	1944.85	0	0.6	56	Specific	301.24	301.24	301.24	3.31	804	>sp|P2019|HIV1_gp120 glycoprotein OS=Human HIV1 GN=S PE=1 SV=1	1	zy-hiv1-gp120-before-trypsin-gluc-r2.3641.3641.2	controllerType=0 controllerNumber=1 scan=3641	9.9299
03320:2	1	E.LKN[+1444.534]VTE.N	HexNAc(4)Hex(3)Fuc(1)	N[+1445]	1074.47	2	2147.93	2147.93	0	0.8	56	Specific	305.57	160.32	160.32	3.66	804	>sp|P2019|HIV1_gp120 glycoprotein OS=Human HIV1 GN=S PE=1 SV=1	1	zy-hiv1-gp120-before-trypsin-gluc-r2.3642.3642.2	controllerType=0 controllerNumber=1 scan=3642	9.9357
03280:2	1	E.LKN[+1850.693]VTE.N	HexNAc(6)Hex(3)Fuc(1)	N[+1851]	1277.55	2	2554.09	2554.09	0	-0.6	56	Specific	324.82	202.95	202.95	4.1	804	>sp|P2019|HIV1_gp120 glycoprotein OS=Human HIV1 GN=S PE=1 SV=1	1	zy-hiv1-gp120-before-trypsin-gluc-r2.3599.3599.2	controllerType=0 controllerNumber=1 scan=3599	9.823
03230:3	1	E.LKN[+1647.613]VTE.N	HexNAc(5)Hex(3)Fuc(1)	N[+1648]	784.342	3	2351.01	2351.01	0	-0.3	56	Specific	325.24	239.97	239.97	4.06	804	>sp|P2019|HIV1_gp120 glycoprotein OS=Human HIV1 GN=S PE=1 SV=1	1	zy-hiv1-gp120-before-trypsin-gluc-r2.3545.3545.3	controllerType=0 controllerNumber=1 scan=3545	9.6856
03033:3	1	E.LKN[+2133.772]VTE.N	HexNAc(5)Hex(6)Fuc(1)	N[+2134]	946.395	3	2837.17	2837.17	0	0.1	56	Specific	333.89	333.89	333.89	4.77	804	>sp|P2019|HIV1_gp120 glycoprotein OS=Human HIV1 GN=S PE=1 SV=1	1	zy-hiv1-gp120-before-trypsin-gluc-r2.3332.3332.3	controllerType=0 controllerNumber=1 scan=3332	9.1444
03107:2	1	E.LKN[+1809.666]VTE.N	HexNAc(5)Hex(4)Fuc(1)	N[+1810]	1257.04	2	2513.07	2513.06	0	1.8	56	Specific	336.27	185.41	185.41	4.1	804	>sp|P2019|HIV1_gp120 glycoprotein OS=Human HIV1 GN=S PE=1 SV=1	1	zy-hiv1-gp120-before-trypsin-gluc-r2.3412.3412.2	controllerType=0 controllerNumber=1 scan=3412	9.3459
03527:3	1	E.LKN[+1971.719]VTE.N	HexNAc(5)Hex(5)Fuc(1)	N[+1972]	892.379	3	2675.12	2675.12	0	1.3	56	Specific	339.7	339.7	339.7	4.77	804	>sp|P2019|HIV1_gp120 glycoprotein OS=Human HIV1 GN=S PE=1 SV=1	1	zy-hiv1-gp120-before-trypsin-gluc-r2.3866.3866.3	controllerType=0 controllerNumber=1 scan=3866	10.4871
03296:3	1	E.LKN[+1768.640]VTE.N	HexNAc(4)Hex(5)Fuc(1)	N[+1769]	824.684	3	2472.04	2472.04	0	0.2	56	Specific	361.33	269.01	269.01	4.51	804	>sp|P2019|HIV1_gp120 glycoprotein OS=Human HIV1 GN=S PE=1 SV=1	1	zy-hiv1-gp120-before-trypsin-gluc-r2.3617.3617.3	controllerType=0 controllerNumber=1 scan=3617	9.8749
03720:3	1	E.LKN[+2059.735]VTE.N	HexNAc(4)Hex(5)Fuc(1)NeuAc(1)	N[+2060]	921.716	3	2763.13	2763.13	0	0.2	56	Specific	366.4	366.4	366.4	5.85	804	>sp|P2019|HIV1_gp120 glycoprotein OS=Human HIV1 GN=S PE=1 SV=1	1	zy-hiv1-gp120-before-trypsin-gluc-r2.4083.4083.3	controllerType=0 controllerNumber=1 scan=4083	11.0641
03108:2	1	E.LKN[+1727.613]VTE.N	HexNAc(3)Hex(6)Fuc(1)	N[+1728]	1216.01	2	2431.01	2431.01	0	-0.1	56	Specific	376.58	376.58	376.58	5.75	804	>sp|P2019|HIV1_gp120 glycoprotein OS=Human HIV1 GN=S PE=1 SV=1	1	zy-hiv1-gp120-before-trypsin-gluc-r2.3413.3413.2	controllerType=0 controllerNumber=1 scan=3413	9.3475
03530:2	1	E.LKN[+1971.719]VTE.N	HexNAc(5)Hex(5)Fuc(1)	N[+1972]	1338.06	2	2675.12	2675.12	0	0.9	56	Specific	398.36	398.36	398.36	5.89	804	>sp|P2019|HIV1_gp120 glycoprotein OS=Human HIV1 GN=S PE=1 SV=1	1	zy-hiv1-gp120-before-trypsin-gluc-r2.3869.3869.2	controllerType=0 controllerNumber=1 scan=3869	10.492
03210:2	1	E.LKN[+1647.613]VTE.N	HexNAc(5)Hex(3)Fuc(1)	N[+1648]	1176.01	2	2351.01	2351.01	0	0.5	56	Specific	406.47	247.74	247.74	4.68	804	>sp|P2019|HIV1_gp120 glycoprotein OS=Human HIV1 GN=S PE=1 SV=1	1	zy-hiv1-gp120-before-trypsin-gluc-r2.3523.3523.2	controllerType=0 controllerNumber=1 scan=3523	9.627
03043:2	1	E.LKN[+2133.772]VTE.N	HexNAc(5)Hex(6)Fuc(1)	N[+2134]	1419.09	2	2837.17	2837.17	0	1.2	56	Specific	410.14	410.14	410.14	6.02	804	>sp|P2019|HIV1_gp120 glycoprotein OS=Human HIV1 GN=S PE=1 SV=1	1	zy-hiv1-gp120-before-trypsin-gluc-r2.3342.3342.2	controllerType=0 controllerNumber=1 scan=3342	9.1607
03301:3	1	E.LKN[+1606.587]VTE.N	HexNAc(4)Hex(4)Fuc(1)	N[+1607]	770.667	3	2309.99	2309.99	0	0.4	56	Specific	417.84	301.77	301.77	4.8	804	>sp|P2019|HIV1_gp120 glycoprotein OS=Human HIV1 GN=S PE=1 SV=1	1	zy-hiv1-gp120-before-trypsin-gluc-r2.3622.3622.3	controllerType=0 controllerNumber=1 scan=3622	9.8837
03300:2	1	E.LKN[+1809.666]VTE.N	HexNAc(5)Hex(4)Fuc(1)	N[+1810]	1257.04	2	2513.06	2513.06	0	-0.1	56	Specific	426.97	235.87	235.87	4.28	804	>sp|P2019|HIV1_gp120 glycoprotein OS=Human HIV1 GN=S PE=1 SV=1	1	zy-hiv1-gp120-before-trypsin-gluc-r2.3621.3621.2	controllerType=0 controllerNumber=1 scan=3621	9.882
03352:2	1	E.LKN[+1647.613]VTE.N	HexNAc(5)Hex(3)Fuc(1)	N[+1648]	1176.01	2	2351.01	2351.01	0	0.5	56	Specific	430.39	237.12	237.12	4.42	804	>sp|P2019|HIV1_gp120 glycoprotein OS=Human HIV1 GN=S PE=1 SV=1	1	zy-hiv1-gp120-before-trypsin-gluc-r2.3677.3677.2	controllerType=0 controllerNumber=1 scan=3677	10.0194
03699:2	1	E.LKN[+1897.682]VTE.N	HexNAc(4)Hex(4)Fuc(1)NeuAc(1)	N[+1898]	1301.04	2	2601.07	2601.08	0	-4.6	56	Specific	433.49	433.49	433.49	5.16	804	>sp|P2019|HIV1_gp120 glycoprotein OS=Human HIV1 GN=S PE=1 SV=1	1	zy-hiv1-gp120-before-trypsin-gluc-r2.4060.4060.2	controllerType=0 controllerNumber=1 scan=4060	11.004
03105:2	1	E.LKN[+1565.560]VTE.N	HexNAc(3)Hex(5)Fuc(1)	N[+1566]	1134.98	2	2268.96	2268.96	0	-1.4	56	Specific	437.86	437.86	437.86	5.88	804	>sp|P2019|HIV1_gp120 glycoprotein OS=Human HIV1 GN=S PE=1 SV=1	1	zy-hiv1-gp120-before-trypsin-gluc-r2.3410.3410.2	controllerType=0 controllerNumber=1 scan=3410	9.3426
03332:3	1	E.LKN[+1444.534]VTE.N	HexNAc(4)Hex(3)Fuc(1)	N[+1445]	716.649	3	2147.93	2147.93	0	-0.2	56	Specific	442.38	334.21	334.21	4.89	804	>sp|P2019|HIV1_gp120 glycoprotein OS=Human HIV1 GN=S PE=1 SV=1	1	zy-hiv1-gp120-before-trypsin-gluc-r2.3655.3655.3	controllerType=0 controllerNumber=1 scan=3655	9.9624
03252:2	1	E.LKN[+1565.560]VTE.N	HexNAc(3)Hex(5)Fuc(1)	N[+1566]	1134.99	2	2268.97	2268.96	0	2.8	56	Specific	443.51	443.51	443.51	5.82	804	>sp|P2019|HIV1_gp120 glycoprotein OS=Human HIV1 GN=S PE=1 SV=1	1	zy-hiv1-gp120-before-trypsin-gluc-r2.3569.3569.2	controllerType=0 controllerNumber=1 scan=3569	9.75
03321:2	1	E.LKN[+1606.587]VTE.N	HexNAc(4)Hex(4)Fuc(1)	N[+1607]	1155.5	2	2309.99	2309.99	0	-0.1	56	Specific	444	232.05	232.05	4.37	804	>sp|P2019|HIV1_gp120 glycoprotein OS=Human HIV1 GN=S PE=1 SV=1	1	zy-hiv1-gp120-before-trypsin-gluc-r2.3644.3644.2	controllerType=0 controllerNumber=1 scan=3644	9.9432
03312:2	1	E.LKN[+1241.454]VTE.N	HexNAc(3)Hex(3)Fuc(1)	N[+1241]	972.93	2	1944.85	1944.85	0	-0.3	56	Specific	454.95	454.95	454.95	5.96	804	>sp|P2019|HIV1_gp120 glycoprotein OS=Human HIV1 GN=S PE=1 SV=1	1	zy-hiv1-gp120-before-trypsin-gluc-r2.3633.3633.2	controllerType=0 controllerNumber=1 scan=3633	9.9017
03287:2	1	E.LKN[+1768.640]VTE.N	HexNAc(4)Hex(5)Fuc(1)	N[+1769]	1236.52	2	2472.04	2472.04	0	0	56	Specific	462.25	238.21	238.21	4.37	804	>sp|P2019|HIV1_gp120 glycoprotein OS=Human HIV1 GN=S PE=1 SV=1	1	zy-hiv1-gp120-before-trypsin-gluc-r2.3606.3606.2	controllerType=0 controllerNumber=1 scan=3606	9.8344
03558:2	1	E.LKN[+1647.613]VTE.N	HexNAc(5)Hex(3)Fuc(1)	N[+1648]	1176.01	2	2351.01	2351.01	0	1	56	Specific	465.43	252.64	252.64	4.77	804	>sp|P2019|HIV1_gp120 glycoprotein OS=Human HIV1 GN=S PE=1 SV=1	1	zy-hiv1-gp120-before-trypsin-gluc-r2.3899.3899.2	controllerType=0 controllerNumber=1 scan=3899	10.5625
03250:2	1	E.LKN[+1403.507]VTE.N	HexNAc(3)Hex(4)Fuc(1)	N[+1404]	1053.96	2	2106.91	2106.91	0	3.8	56	Specific	473.95	473.95	473.95	5.82	804	>sp|P2019|HIV1_gp120 glycoprotein OS=Human HIV1 GN=S PE=1 SV=1	1	zy-hiv1-gp120-before-trypsin-gluc-r2.3567.3567.2	controllerType=0 controllerNumber=1 scan=3567	9.7468
03676:2	1	E.LKN[+2100.761]VTE.N	HexNAc(5)Hex(4)Fuc(1)NeuAc(1)	N[+2101]	1402.59	2	2804.16	2804.16	0	1.2	56	Specific	477.94	241.88	241.88	4.77	804	>sp|P2019|HIV1_gp120 glycoprotein OS=Human HIV1 GN=S PE=1 SV=1	1	zy-hiv1-gp120-before-trypsin-gluc-r2.4035.4035.2	controllerType=0 controllerNumber=1 scan=4035	10.94
03313:2	1	E.LKN[+1444.534]VTE.N	HexNAc(4)Hex(3)Fuc(1)	N[+1445]	1074.47	2	2147.93	2147.93	0	0	56	Specific	499.25	343.28	343.28	5.12	804	>sp|P2019|HIV1_gp120 glycoprotein OS=Human HIV1 GN=S PE=1 SV=1	1	zy-hiv1-gp120-before-trypsin-gluc-r2.3634.3634.2	controllerType=0 controllerNumber=1 scan=3634	9.9033
03387:2	1	E.LKN[+1809.666]VTE.N	HexNAc(5)Hex(4)Fuc(1)	N[+1810]	1257.04	2	2513.07	2513.06	0	1	56	Specific	205.67	149.59	149.59	2.75	803	>sp|P2019|HIV1_gp120 glycoprotein OS=Human HIV1 GN=S PE=1 SV=1	1	zy-hiv1-gp120-before-trypsin-gluc-r3.3697.3697.2	controllerType=0 controllerNumber=1 scan=3697	9.8626
03773:3	1	E.LKN[+1897.682]VTE.N	HexNAc(4)Hex(4)Fuc(1)NeuAc(1)	N[+1898]	867.696	3	2601.07	2601.08	0	-2.7	56	Specific	215.56	215.56	215.56	2.28	803	>sp|P2019|HIV1_gp120 glycoprotein OS=Human HIV1 GN=S PE=1 SV=1	1	zy-hiv1-gp120-before-trypsin-gluc-r3.4122.4122.3	controllerType=0 controllerNumber=1 scan=4122	10.9436
03314:2	1	E.LKN[+1647.613]VTE.N	HexNAc(5)Hex(3)Fuc(1)	N[+1648]	1176.01	2	2351.01	2351.01	0	1.2	56	Specific	218.96	145.63	145.63	2.75	803	>sp|P2019|HIV1_gp120 glycoprotein OS=Human HIV1 GN=S PE=1 SV=1	1	zy-hiv1-gp120-before-trypsin-gluc-r3.3618.3618.2	controllerType=0 controllerNumber=1 scan=3618	9.6725
03838:2	1	E.LKN[+1897.682]VTE.N	HexNAc(4)Hex(4)Fuc(1)NeuAc(1)	N[+1898]	1301.05	2	2601.09	2601.08	0	2	56	Specific	223.1	223.1	223.1	2.89	803	>sp|P2019|HIV1_gp120 glycoprotein OS=Human HIV1 GN=S PE=1 SV=1	1	zy-hiv1-gp120-before-trypsin-gluc-r3.4192.4192.2	controllerType=0 controllerNumber=1 scan=4192	11.1075
03363:2	1	E.LKN[+1768.640]VTE.N	HexNAc(4)Hex(5)Fuc(1)	N[+1769]	1236.52	2	2472.04	2472.04	0	-0.3	56	Specific	225.68	181.81	181.81	2.75	803	>sp|P2019|HIV1_gp120 glycoprotein OS=Human HIV1 GN=S PE=1 SV=1	1	zy-hiv1-gp120-before-trypsin-gluc-r3.3671.3671.2	controllerType=0 controllerNumber=1 scan=3671	9.802
03355:3	1	E.LKN[+1850.693]VTE.N	HexNAc(6)Hex(3)Fuc(1)	N[+1851]	852.035	3	2554.09	2554.09	0	0	56	Specific	225.7	206.02	206.02	2.89	803	>sp|P2019|HIV1_gp120 glycoprotein OS=Human HIV1 GN=S PE=1 SV=1	1	zy-hiv1-gp120-before-trypsin-gluc-r3.3662.3662.3	controllerType=0 controllerNumber=1 scan=3662	9.7821
04256:2	1	E.LKN[+2350.830]VTE.N	HexNAc(4)Hex(5)Fuc(1)NeuAc(2)	N[+2351]	1527.62	2	3054.23	3054.23	0	0.5	56	Specific	226.19	189.11	189.11	2.95	803	>sp|P2019|HIV1_gp120 glycoprotein OS=Human HIV1 GN=S PE=1 SV=1	1	zy-hiv1-gp120-before-trypsin-gluc-r3.4643.4643.2	controllerType=0 controllerNumber=1 scan=4643	12.2388
03036:2	1	E.LKN[+1378.476]VTE.N	HexNAc(2)Hex(6)	N[+1378]	1041.44	2	2081.88	2081.87	0	1.1	56	Specific	249.48	249.48	249.48	3.55	803	>sp|P2019|HIV1_gp120 glycoprotein OS=Human HIV1 GN=S PE=1 SV=1	1	zy-hiv1-gp120-before-trypsin-gluc-r3.3313.3313.2	controllerType=0 controllerNumber=1 scan=3313	8.8522
03364:2	1	E.LKN[+1606.587]VTE.N	HexNAc(4)Hex(4)Fuc(1)	N[+1607]	1155.5	2	2309.98	2309.99	0	-0.5	56	Specific	254.77	133.49	133.49	3.19	803	>sp|P2019|HIV1_gp120 glycoprotein OS=Human HIV1 GN=S PE=1 SV=1	1	zy-hiv1-gp120-before-trypsin-gluc-r3.3672.3672.2	controllerType=0 controllerNumber=1 scan=3672	9.8065
03351:2	1	E.LKN[+1850.693]VTE.N	HexNAc(6)Hex(3)Fuc(1)	N[+1851]	1277.55	2	2554.09	2554.09	0	0.6	56	Specific	258.53	157.5	157.5	3.43	803	>sp|P2019|HIV1_gp120 glycoprotein OS=Human HIV1 GN=S PE=1 SV=1	1	zy-hiv1-gp120-before-trypsin-gluc-r3.3658.3658.2	controllerType=0 controllerNumber=1 scan=3658	9.7755
03391:2	1	E.LKN[+1241.454]VTE.N	HexNAc(3)Hex(3)Fuc(1)	N[+1241]	972.931	2	1944.86	1944.85	0	1.2	56	Specific	276.39	276.39	276.39	2.94	803	>sp|P2019|HIV1_gp120 glycoprotein OS=Human HIV1 GN=S PE=1 SV=1	1	zy-hiv1-gp120-before-trypsin-gluc-r3.3701.3701.2	controllerType=0 controllerNumber=1 scan=3701	9.8842
03129:2	1	E.LKN[+1216.423]VTE.N	HexNAc(2)Hex(5)	N[+1216]	960.415	2	1919.82	1919.82	0	0.5	56	Specific	296.38	296.38	296.38	3.66	803	>sp|P2019|HIV1_gp120 glycoprotein OS=Human HIV1 GN=S PE=1 SV=1	1	zy-hiv1-gp120-before-trypsin-gluc-r3.3417.3417.2	controllerType=0 controllerNumber=1 scan=3417	9.1448
03390:2	1	E.LKN[+1444.534]VTE.N	HexNAc(4)Hex(3)Fuc(1)	N[+1445]	1074.47	2	2147.93	2147.93	0	0.6	56	Specific	302.56	156.58	156.58	3.63	803	>sp|P2019|HIV1_gp120 glycoprotein OS=Human HIV1 GN=S PE=1 SV=1	1	zy-hiv1-gp120-before-trypsin-gluc-r3.3700.3700.2	controllerType=0 controllerNumber=1 scan=3700	9.8784
03337:2	1	E.LKN[+1403.507]VTE.N	HexNAc(3)Hex(4)Fuc(1)	N[+1404]	1053.96	2	2106.9	2106.91	0	-0.9	56	Specific	302.56	302.56	302.56	4.25	803	>sp|P2019|HIV1_gp120 glycoprotein OS=Human HIV1 GN=S PE=1 SV=1	1	zy-hiv1-gp120-before-trypsin-gluc-r3.3643.3643.2	controllerType=0 controllerNumber=1 scan=3643	9.7304
03584:3	1	E.LKN[+1809.666]VTE.N	HexNAc(5)Hex(4)Fuc(1)	N[+1810]	838.36	3	2513.06	2513.06	0	0	56	Specific	334.12	243.72	243.72	4.12	803	>sp|P2019|HIV1_gp120 glycoprotein OS=Human HIV1 GN=S PE=1 SV=1	1	zy-hiv1-gp120-before-trypsin-gluc-r3.3909.3909.3	controllerType=0 controllerNumber=1 scan=3909	10.392
03553:3	1	E.LKN[+1971.719]VTE.N	HexNAc(5)Hex(5)Fuc(1)	N[+1972]	892.377	3	2675.12	2675.12	0	-0.4	56	Specific	354.17	354.17	354.17	4.17	803	>sp|P2019|HIV1_gp120 glycoprotein OS=Human HIV1 GN=S PE=1 SV=1	1	zy-hiv1-gp120-before-trypsin-gluc-r3.3876.3876.3	controllerType=0 controllerNumber=1 scan=3876	10.3179
03376:3	1	E.LKN[+1606.587]VTE.N	HexNAc(4)Hex(4)Fuc(1)	N[+1607]	770.668	3	2309.99	2309.99	0	2.5	56	Specific	359.78	274.07	274.07	3.76	803	>sp|P2019|HIV1_gp120 glycoprotein OS=Human HIV1 GN=S PE=1 SV=1	1	zy-hiv1-gp120-before-trypsin-gluc-r3.3685.3685.3	controllerType=0 controllerNumber=1 scan=3685	9.8426
03704:3	1	E.LKN[+2059.735]VTE.N	HexNAc(4)Hex(5)Fuc(1)NeuAc(1)	N[+2060]	921.716	3	2763.13	2763.13	0	0.2	56	Specific	380.08	380.08	380.08	5.48	803	>sp|P2019|HIV1_gp120 glycoprotein OS=Human HIV1 GN=S PE=1 SV=1	1	zy-hiv1-gp120-before-trypsin-gluc-r3.4047.4047.3	controllerType=0 controllerNumber=1 scan=4047	10.7545
03769:2	1	E.LKN[+1897.682]VTE.N	HexNAc(4)Hex(4)Fuc(1)NeuAc(1)	N[+1898]	1301.05	2	2601.09	2601.08	0	2.6	56	Specific	381.93	381.93	381.93	5.48	803	>sp|P2019|HIV1_gp120 glycoprotein OS=Human HIV1 GN=S PE=1 SV=1	1	zy-hiv1-gp120-before-trypsin-gluc-r3.4118.4118.2	controllerType=0 controllerNumber=1 scan=4118	10.9371
03358:3	1	E.LKN[+1768.640]VTE.N	HexNAc(4)Hex(5)Fuc(1)	N[+1769]	824.684	3	2472.04	2472.04	0	0.4	56	Specific	389.62	281.25	281.25	4.17	803	>sp|P2019|HIV1_gp120 glycoprotein OS=Human HIV1 GN=S PE=1 SV=1	1	zy-hiv1-gp120-before-trypsin-gluc-r3.3665.3665.3	controllerType=0 controllerNumber=1 scan=3665	9.787
03604:2	1	E.LKN[+1647.613]VTE.N	HexNAc(5)Hex(3)Fuc(1)	N[+1648]	1176.01	2	2351.01	2351.01	0	0.1	56	Specific	401.77	222.74	222.74	4.47	803	>sp|P2019|HIV1_gp120 glycoprotein OS=Human HIV1 GN=S PE=1 SV=1	1	zy-hiv1-gp120-before-trypsin-gluc-r3.3931.3931.2	controllerType=0 controllerNumber=1 scan=3931	10.4484
03580:2	1	E.LKN[+1809.666]VTE.N	HexNAc(5)Hex(4)Fuc(1)	N[+1810]	1257.03	2	2513.06	2513.06	0	-1.1	56	Specific	419.04	232.66	232.66	4.21	803	>sp|P2019|HIV1_gp120 glycoprotein OS=Human HIV1 GN=S PE=1 SV=1	1	zy-hiv1-gp120-before-trypsin-gluc-r3.3905.3905.2	controllerType=0 controllerNumber=1 scan=3905	10.3854
03296:2	1	E.LKN[+1647.613]VTE.N	HexNAc(5)Hex(3)Fuc(1)	N[+1648]	1176.01	2	2351.01	2351.01	0	-0.3	56	Specific	422.08	252.38	252.38	4.41	803	>sp|P2019|HIV1_gp120 glycoprotein OS=Human HIV1 GN=S PE=1 SV=1	1	zy-hiv1-gp120-before-trypsin-gluc-r3.3599.3599.2	controllerType=0 controllerNumber=1 scan=3599	9.632
03401:3	1	E.LKN[+1444.534]VTE.N	HexNAc(4)Hex(3)Fuc(1)	N[+1445]	716.649	3	2147.93	2147.93	0	-0.4	56	Specific	425.68	334.74	334.74	4.35	803	>sp|P2019|HIV1_gp120 glycoprotein OS=Human HIV1 GN=S PE=1 SV=1	1	zy-hiv1-gp120-before-trypsin-gluc-r3.3712.3712.3	controllerType=0 controllerNumber=1 scan=3712	9.9115
03422:2	1	E.LKN[+1647.613]VTE.N	HexNAc(5)Hex(3)Fuc(1)	N[+1648]	1176.01	2	2351.01	2351.01	0	1.4	56	Specific	427.49	242.71	242.71	4.68	803	>sp|P2019|HIV1_gp120 glycoprotein OS=Human HIV1 GN=S PE=1 SV=1	1	zy-hiv1-gp120-before-trypsin-gluc-r3.3735.3735.2	controllerType=0 controllerNumber=1 scan=3735	9.9705
03382:2	1	E.LKN[+1241.454]VTE.N	HexNAc(3)Hex(3)Fuc(1)	N[+1241]	972.932	2	1944.86	1944.85	0	2.3	56	Specific	439.43	439.43	439.43	5.61	803	>sp|P2019|HIV1_gp120 glycoprotein OS=Human HIV1 GN=S PE=1 SV=1	1	zy-hiv1-gp120-before-trypsin-gluc-r3.3691.3691.2	controllerType=0 controllerNumber=1 scan=3691	9.8525
03118:2	1	E.LKN[+1216.423]VTE.N	HexNAc(2)Hex(5)	N[+1216]	960.413	2	1919.82	1919.82	0	-0.8	56	Specific	444.1	444.1	444.1	5.78	803	>sp|P2019|HIV1_gp120 glycoprotein OS=Human HIV1 GN=S PE=1 SV=1	1	zy-hiv1-gp120-before-trypsin-gluc-r3.3405.3405.2	controllerType=0 controllerNumber=1 scan=3405	9.1205
03749:2	1	E.LKN[+1897.682]VTE.N	HexNAc(4)Hex(4)Fuc(1)NeuAc(1)	N[+1898]	1301.04	2	2601.06	2601.08	0	-6.1	56	Specific	444.23	444.23	444.23	5.16	803	>sp|P2019|HIV1_gp120 glycoprotein OS=Human HIV1 GN=S PE=1 SV=1	1	zy-hiv1-gp120-before-trypsin-gluc-r3.4096.4096.2	controllerType=0 controllerNumber=1 scan=4096	10.878
03393:2	1	E.LKN[+1444.534]VTE.N	HexNAc(4)Hex(3)Fuc(1)	N[+1445]	1074.47	2	2147.93	2147.93	0	0	56	Specific	456.26	250.57	250.57	4.74	803	>sp|P2019|HIV1_gp120 glycoprotein OS=Human HIV1 GN=S PE=1 SV=1	1	zy-hiv1-gp120-before-trypsin-gluc-r3.3704.3704.2	controllerType=0 controllerNumber=1 scan=3704	9.8975
03743:2	1	E.LKN[+2100.761]VTE.N	HexNAc(5)Hex(4)Fuc(1)NeuAc(1)	N[+2101]	1402.58	2	2804.16	2804.16	0	-0.5	56	Specific	456.62	225.8	225.8	4.27	803	>sp|P2019|HIV1_gp120 glycoprotein OS=Human HIV1 GN=S PE=1 SV=1	1	zy-hiv1-gp120-before-trypsin-gluc-r3.4090.4090.2	controllerType=0 controllerNumber=1 scan=4090	10.8682
03369:2	1	E.LKN[+1606.587]VTE.N	HexNAc(4)Hex(4)Fuc(1)	N[+1607]	1155.5	2	2309.99	2309.99	0	2.6	56	Specific	458.16	234.57	234.57	4.17	803	>sp|P2019|HIV1_gp120 glycoprotein OS=Human HIV1 GN=S PE=1 SV=1	1	zy-hiv1-gp120-before-trypsin-gluc-r3.3678.3678.2	controllerType=0 controllerNumber=1 scan=3678	9.8316
03350:2	1	E.LKN[+1768.640]VTE.N	HexNAc(4)Hex(5)Fuc(1)	N[+1769]	1236.52	2	2472.04	2472.04	0	0.2	56	Specific	461.16	239.99	239.99	4.54	803	>sp|P2019|HIV1_gp120 glycoprotein OS=Human HIV1 GN=S PE=1 SV=1	1	zy-hiv1-gp120-before-trypsin-gluc-r3.3657.3657.2	controllerType=0 controllerNumber=1 scan=3657	9.7739
03323:2	1	E.LKN[+1403.507]VTE.N	HexNAc(3)Hex(4)Fuc(1)	N[+1404]	1053.96	2	2106.91	2106.91	0	0.6	56	Specific	465.06	465.06	465.06	6.05	803	>sp|P2019|HIV1_gp120 glycoprotein OS=Human HIV1 GN=S PE=1 SV=1	1	zy-hiv1-gp120-before-trypsin-gluc-r3.3628.3628.2	controllerType=0 controllerNumber=1 scan=3628	9.7011
03555:2	1	E.LKN[+1971.719]VTE.N	HexNAc(5)Hex(5)Fuc(1)	N[+1972]	1338.06	2	2675.12	2675.12	0	-0.1	56	Specific	472.63	472.63	472.63	6.05	803	>sp|P2019|HIV1_gp120 glycoprotein OS=Human HIV1 GN=S PE=1 SV=1	1	zy-hiv1-gp120-before-trypsin-gluc-r3.3878.3878.2	controllerType=0 controllerNumber=1 scan=3878	10.3212
03768:2	1	E.LKN[+2059.735]VTE.N	HexNAc(4)Hex(5)Fuc(1)NeuAc(1)	N[+2060]	1382.07	2	2763.14	2763.13	0	0.9	56	Specific	481.51	481.51	481.51	6.24	803	>sp|P2019|HIV1_gp120 glycoprotein OS=Human HIV1 GN=S PE=1 SV=1	1	zy-hiv1-gp120-before-trypsin-gluc-r3.4117.4117.2	controllerType=0 controllerNumber=1 scan=4117	10.9356
03335:2	1	E.LKN[+1606.587]VTE.N	HexNAc(4)Hex(4)Fuc(1)	N[+1607]	1155.5	2	2309.99	2309.99	0	1.2	56	Specific	212.67	118.82	118.82	2.84	653	>sp|P2019|HIV1_gp120 glycoprotein OS=Human HIV1 GN=S PE=1 SV=1	1	zy-hiv1-gp120-after-trypsin-gluc-r1.3677.3677.2	controllerType=0 controllerNumber=1 scan=3677	10.1575
03333:2	1	E.LKN[+1444.534]VTE.N	HexNAc(4)Hex(3)Fuc(1)	N[+1445]	1074.47	2	2147.94	2147.93	0	1.7	56	Specific	215.52	106.8	106.8	2.59	653	>sp|P2019|HIV1_gp120 glycoprotein OS=Human HIV1 GN=S PE=1 SV=1	1	zy-hiv1-gp120-after-trypsin-gluc-r1.3674.3674.2	controllerType=0 controllerNumber=1 scan=3674	10.1477
03342:3	1	E.LKN[+1809.666]VTE.N	HexNAc(5)Hex(4)Fuc(1)	N[+1810]	838.36	3	2513.06	2513.06	0	0.2	56	Specific	223.38	150.01	150.01	3.38	653	>sp|P2019|HIV1_gp120 glycoprotein OS=Human HIV1 GN=S PE=1 SV=1	1	zy-hiv1-gp120-after-trypsin-gluc-r1.3685.3685.3	controllerType=0 controllerNumber=1 scan=3685	10.1912
03716:2	1	E.LKN[+1897.682]VTE.N	HexNAc(4)Hex(4)Fuc(1)NeuAc(1)	N[+1898]	1301.04	2	2601.08	2601.08	0	-1.4	56	Specific	238.3	238.3	238.3	3.33	653	>sp|P2019|HIV1_gp120 glycoprotein OS=Human HIV1 GN=S PE=1 SV=1	1	zy-hiv1-gp120-after-trypsin-gluc-r1.4091.4091.2	controllerType=0 controllerNumber=1 scan=4091	11.2347
03230:2	1	E.LKN[+1809.666]VTE.N	HexNAc(5)Hex(4)Fuc(1)	N[+1810]	1257.03	2	2513.06	2513.06	0	-2.8	56	Specific	249.37	135.35	135.35	3.3	653	>sp|P2019|HIV1_gp120 glycoprotein OS=Human HIV1 GN=S PE=1 SV=1	1	zy-hiv1-gp120-after-trypsin-gluc-r1.3563.3563.2	controllerType=0 controllerNumber=1 scan=3563	9.8713
03521:3	1	E.LKN[+1647.613]VTE.N	HexNAc(5)Hex(3)Fuc(1)	N[+1648]	784.344	3	2351.02	2351.01	0	1.9	56	Specific	263.66	194.71	194.71	4	653	>sp|P2019|HIV1_gp120 glycoprotein OS=Human HIV1 GN=S PE=1 SV=1	1	zy-hiv1-gp120-after-trypsin-gluc-r1.3878.3878.3	controllerType=0 controllerNumber=1 scan=3878	10.6764
03359:2	1	E.LKN[+1444.534]VTE.N	HexNAc(4)Hex(3)Fuc(1)	N[+1445]	1074.47	2	2147.93	2147.93	0	0.2	56	Specific	283.15	150.21	150.21	4.32	653	>sp|P2019|HIV1_gp120 glycoprotein OS=Human HIV1 GN=S PE=1 SV=1	1	zy-hiv1-gp120-after-trypsin-gluc-r1.3703.3703.2	controllerType=0 controllerNumber=1 scan=3703	10.224
03667:2	1	E.LKN[+2059.735]VTE.N	HexNAc(4)Hex(5)Fuc(1)NeuAc(1)	N[+2060]	1382.07	2	2763.14	2763.13	0	2	56	Specific	293.16	293.16	293.16	4.36	653	>sp|P2019|HIV1_gp120 glycoprotein OS=Human HIV1 GN=S PE=1 SV=1	1	zy-hiv1-gp120-after-trypsin-gluc-r1.4036.4036.2	controllerType=0 controllerNumber=1 scan=4036	11.0752
03341:2	1	E.LKN[+1809.666]VTE.N	HexNAc(5)Hex(4)Fuc(1)	N[+1810]	1257.04	2	2513.06	2513.06	0	-0.2	56	Specific	293.47	152.3	152.3	4.15	653	>sp|P2019|HIV1_gp120 glycoprotein OS=Human HIV1 GN=S PE=1 SV=1	1	zy-hiv1-gp120-after-trypsin-gluc-r1.3684.3684.2	controllerType=0 controllerNumber=1 scan=3684	10.1891
03221:2	1	E.LKN[+1565.560]VTE.N	HexNAc(3)Hex(5)Fuc(1)	N[+1566]	1134.98	2	2268.95	2268.96	0	-1.7	56	Specific	296.86	296.86	296.86	4.08	653	>sp|P2019|HIV1_gp120 glycoprotein OS=Human HIV1 GN=S PE=1 SV=1	1	zy-hiv1-gp120-after-trypsin-gluc-r1.3554.3554.2	controllerType=0 controllerNumber=1 scan=3554	9.8565
03295:2	1	E.LKN[+1647.613]VTE.N	HexNAc(5)Hex(3)Fuc(1)	N[+1648]	1176.01	2	2351.02	2351.01	0	1.6	56	Specific	300.12	151.09	151.09	3.93	653	>sp|P2019|HIV1_gp120 glycoprotein OS=Human HIV1 GN=S PE=1 SV=1	1	zy-hiv1-gp120-after-trypsin-gluc-r1.3634.3634.2	controllerType=0 controllerNumber=1 scan=3634	10.0588
03322:3	1	E.LKN[+1768.640]VTE.N	HexNAc(4)Hex(5)Fuc(1)	N[+1769]	824.685	3	2472.04	2472.04	0	1.5	56	Specific	311.52	221.49	221.49	4.28	653	>sp|P2019|HIV1_gp120 glycoprotein OS=Human HIV1 GN=S PE=1 SV=1	1	zy-hiv1-gp120-after-trypsin-gluc-r1.3663.3663.3	controllerType=0 controllerNumber=1 scan=3663	10.1296
03351:3	1	E.LKN[+1606.587]VTE.N	HexNAc(4)Hex(4)Fuc(1)	N[+1607]	770.667	3	2309.99	2309.99	0	0.2	56	Specific	332.09	243.41	243.41	4.88	653	>sp|P2019|HIV1_gp120 glycoprotein OS=Human HIV1 GN=S PE=1 SV=1	1	zy-hiv1-gp120-after-trypsin-gluc-r1.3694.3694.3	controllerType=0 controllerNumber=1 scan=3694	10.2058
03367:3	1	E.LKN[+1444.534]VTE.N	HexNAc(4)Hex(3)Fuc(1)	N[+1445]	716.649	3	2147.93	2147.93	0	0.7	56	Specific	337.58	257.8	257.8	4.88	653	>sp|P2019|HIV1_gp120 glycoprotein OS=Human HIV1 GN=S PE=1 SV=1	1	zy-hiv1-gp120-after-trypsin-gluc-r1.3712.3712.3	controllerType=0 controllerNumber=1 scan=3712	10.2584
03328:2	1	E.LKN[+1403.507]VTE.N	HexNAc(3)Hex(4)Fuc(1)	N[+1404]	1053.96	2	2106.91	2106.91	0	1.6	56	Specific	347.11	347.11	347.11	4.59	653	>sp|P2019|HIV1_gp120 glycoprotein OS=Human HIV1 GN=S PE=1 SV=1	1	zy-hiv1-gp120-after-trypsin-gluc-r1.3669.3669.2	controllerType=0 controllerNumber=1 scan=3669	10.1394
03366:2	1	E.LKN[+1241.454]VTE.N	HexNAc(3)Hex(3)Fuc(1)	N[+1241]	972.93	2	1944.85	1944.85	0	0	56	Specific	406.71	406.71	406.71	6.1	653	>sp|P2019|HIV1_gp120 glycoprotein OS=Human HIV1 GN=S PE=1 SV=1	1	zy-hiv1-gp120-after-trypsin-gluc-r1.3711.3711.2	controllerType=0 controllerNumber=1 scan=3711	10.2567
03103:2	1	E.LKN[+1216.423]VTE.N	HexNAc(2)Hex(5)	N[+1216]	960.414	2	1919.82	1919.82	0	-0.1	56	Specific	414.64	414.64	414.64	6.1	653	>sp|P2019|HIV1_gp120 glycoprotein OS=Human HIV1 GN=S PE=1 SV=1	1	zy-hiv1-gp120-after-trypsin-gluc-r1.3426.3426.2	controllerType=0 controllerNumber=1 scan=3426	9.53
03319:2	1	E.LKN[+1768.640]VTE.N	HexNAc(4)Hex(5)Fuc(1)	N[+1769]	1236.52	2	2472.04	2472.04	0	1.1	56	Specific	436.84	229.2	229.2	4.9	653	>sp|P2019|HIV1_gp120 glycoprotein OS=Human HIV1 GN=S PE=1 SV=1	1	zy-hiv1-gp120-after-trypsin-gluc-r1.3660.3660.2	controllerType=0 controllerNumber=1 scan=3660	10.1246
03514:2	1	E.LKN[+1647.613]VTE.N	HexNAc(5)Hex(3)Fuc(1)	N[+1648]	1176.01	2	2351.01	2351.01	0	1.2	56	Specific	446.92	239.2	239.2	4.47	653	>sp|P2019|HIV1_gp120 glycoprotein OS=Human HIV1 GN=S PE=1 SV=1	1	zy-hiv1-gp120-after-trypsin-gluc-r1.3871.3871.2	controllerType=0 controllerNumber=1 scan=3871	10.6648
03327:2	1	E.LKN[+1606.587]VTE.N	HexNAc(4)Hex(4)Fuc(1)	N[+1607]	1155.5	2	2309.99	2309.99	0	1.8	56	Specific	450.43	233.92	233.92	4.47	653	>sp|P2019|HIV1_gp120 glycoprotein OS=Human HIV1 GN=S PE=1 SV=1	1	zy-hiv1-gp120-after-trypsin-gluc-r1.3668.3668.2	controllerType=0 controllerNumber=1 scan=3668	10.1378
03430:2	1	E.LKN[+1768.640]VTE.N	HexNAc(4)Hex(5)Fuc(1)	N[+1769]	1236.52	2	2472.04	2472.04	0	0.9	56	Specific	200.42	145.94	145.94	3.42	691	>sp|P2019|HIV1_gp120 glycoprotein OS=Human HIV1 GN=S PE=1 SV=1	1	zy-hiv1-gp120-after-trypsin-gluc-r2.3762.3762.2	controllerType=0 controllerNumber=1 scan=3762	10.2145
03328:2	1	E.LKN[+1727.613]VTE.N	HexNAc(3)Hex(6)Fuc(1)	N[+1728]	1216.01	2	2431.01	2431.01	0	1.1	56	Specific	205.85	205.85	205.85	3.24	691	>sp|P2019|HIV1_gp120 glycoprotein OS=Human HIV1 GN=S PE=1 SV=1	1	zy-hiv1-gp120-after-trypsin-gluc-r2.3651.3651.2	controllerType=0 controllerNumber=1 scan=3651	9.9336
03325:2	1	E.LKN[+1809.666]VTE.N	HexNAc(5)Hex(4)Fuc(1)	N[+1810]	1257.04	2	2513.07	2513.06	0	0.6	56	Specific	207.58	118.11	118.11	2.85	691	>sp|P2019|HIV1_gp120 glycoprotein OS=Human HIV1 GN=S PE=1 SV=1	1	zy-hiv1-gp120-after-trypsin-gluc-r2.3648.3648.2	controllerType=0 controllerNumber=1 scan=3648	9.9287
03211:2	1	E.LKN[+1216.423]VTE.N	HexNAc(2)Hex(5)	N[+1216]	960.414	2	1919.82	1919.82	0	0.2	56	Specific	215.25	215.25	215.25	2.74	691	>sp|P2019|HIV1_gp120 glycoprotein OS=Human HIV1 GN=S PE=1 SV=1	1	zy-hiv1-gp120-after-trypsin-gluc-r2.3525.3525.2	controllerType=0 controllerNumber=1 scan=3525	9.6221
03510:2	1	E.LKN[+1647.613]VTE.N	HexNAc(5)Hex(3)Fuc(1)	N[+1648]	1176.01	2	2351.02	2351.01	0	2	56	Specific	223.37	105.68	105.68	2.37	691	>sp|P2019|HIV1_gp120 glycoprotein OS=Human HIV1 GN=S PE=1 SV=1	1	zy-hiv1-gp120-after-trypsin-gluc-r2.3849.3849.2	controllerType=0 controllerNumber=1 scan=3849	10.4473
03306:3	1	E.LKN[+1809.666]VTE.N	HexNAc(5)Hex(4)Fuc(1)	N[+1810]	838.36	3	2513.07	2513.06	0	0.7	56	Specific	235.91	180.42	180.42	3.71	691	>sp|P2019|HIV1_gp120 glycoprotein OS=Human HIV1 GN=S PE=1 SV=1	1	zy-hiv1-gp120-after-trypsin-gluc-r2.3627.3627.2	controllerType=0 controllerNumber=1 scan=3627	9.872
03420:3	1	E.LKN[+1850.693]VTE.N	HexNAc(6)Hex(3)Fuc(1)	N[+1851]	852.035	3	2554.09	2554.09	0	0.2	56	Specific	237.87	199.08	199.08	3.67	691	>sp|P2019|HIV1_gp120 glycoprotein OS=Human HIV1 GN=S PE=1 SV=1	1	zy-hiv1-gp120-after-trypsin-gluc-r2.3751.3751.3	controllerType=0 controllerNumber=1 scan=3751	10.1909
03442:3	1	E.LKN[+1606.587]VTE.N	HexNAc(4)Hex(4)Fuc(1)	N[+1607]	770.667	3	2309.98	2309.99	0	-0.1	56	Specific	240.54	179.94	179.94	4.35	691	>sp|P2019|HIV1_gp120 glycoprotein OS=Human HIV1 GN=S PE=1 SV=1	1	zy-hiv1-gp120-after-trypsin-gluc-r2.3775.3775.3	controllerType=0 controllerNumber=1 scan=3775	10.2532
03215:2	1	E.LKN[+1216.423]VTE.N	HexNAc(2)Hex(5)	N[+1216]	960.415	2	1919.82	1919.82	0	1.2	56	Specific	241.45	241.45	241.45	4.14	691	>sp|P2019|HIV1_gp120 glycoprotein OS=Human HIV1 GN=S PE=1 SV=1	1	zy-hiv1-gp120-after-trypsin-gluc-r2.3530.3530.2	controllerType=0 controllerNumber=1 scan=3530	9.6423
03454:2	1	E.LKN[+1606.587]VTE.N	HexNAc(4)Hex(4)Fuc(1)	N[+1607]	1155.5	2	2309.99	2309.99	0	1.3	56	Specific	247.83	133.05	133.05	4.1	691	>sp|P2019|HIV1_gp120 glycoprotein OS=Human HIV1 GN=S PE=1 SV=1	1	zy-hiv1-gp120-after-trypsin-gluc-r2.3788.3788.2	controllerType=0 controllerNumber=1 scan=3788	10.2834
03476:2	1	E.LKN[+1444.534]VTE.N	HexNAc(4)Hex(3)Fuc(1)	N[+1445]	1074.47	2	2147.93	2147.93	0	0.4	56	Specific	254.87	127.3	127.3	3.48	691	>sp|P2019|HIV1_gp120 glycoprotein OS=Human HIV1 GN=S PE=1 SV=1	1	zy-hiv1-gp120-after-trypsin-gluc-r2.3812.3812.2	controllerType=0 controllerNumber=1 scan=3812	10.3401
03480:2	1	E.LKN[+1241.454]VTE.N	HexNAc(3)Hex(3)Fuc(1)	N[+1241]	972.931	2	1944.85	1944.85	0	0.5	56	Specific	256.23	256.23	256.23	3.37	691	>sp|P2019|HIV1_gp120 glycoprotein OS=Human HIV1 GN=S PE=1 SV=1	1	zy-hiv1-gp120-after-trypsin-gluc-r2.3816.3816.2	controllerType=0 controllerNumber=1 scan=3816	10.3604
03615:3	1	E.LKN[+1809.666]VTE.N	HexNAc(5)Hex(4)Fuc(1)	N[+1810]	838.36	3	2513.06	2513.06	0	-0.1	56	Specific	263.98	178.48	178.48	4.35	691	>sp|P2019|HIV1_gp120 glycoprotein OS=Human HIV1 GN=S PE=1 SV=1	1	zy-hiv1-gp120-after-trypsin-gluc-r2.3962.3962.3	controllerType=0 controllerNumber=1 scan=3962	10.7271
03793:2	1	E.LKN[+1897.682]VTE.N	HexNAc(4)Hex(4)Fuc(1)NeuAc(1)	N[+1898]	1301.03	2	2601.06	2601.08	0	-8.9	56	Specific	282.24	231.38	231.38	4.26	691	>sp|P2019|HIV1_gp120 glycoprotein OS=Human HIV1 GN=S PE=1 SV=1	1	zy-hiv1-gp120-after-trypsin-gluc-r2.4154.4154.2	controllerType=0 controllerNumber=1 scan=4154	11.2004
03486:2	1	E.LKN[+1241.454]VTE.N	HexNAc(3)Hex(3)Fuc(1)	N[+1241]	972.928	2	1944.85	1944.85	0	-1.7	56	Specific	308.42	308.42	308.42	3.94	691	>sp|P2019|HIV1_gp120 glycoprotein OS=Human HIV1 GN=S PE=1 SV=1	1	zy-hiv1-gp120-after-trypsin-gluc-r2.3823.3823.2	controllerType=0 controllerNumber=1 scan=3823	10.381
03634:3	1	E.LKN[+1647.613]VTE.N	HexNAc(5)Hex(3)Fuc(1)	N[+1648]	784.343	3	2351.01	2351.01	0	0.8	56	Specific	320.22	238.55	238.55	4.55	691	>sp|P2019|HIV1_gp120 glycoprotein OS=Human HIV1 GN=S PE=1 SV=1	1	zy-hiv1-gp120-after-trypsin-gluc-r2.3983.3983.3	controllerType=0 controllerNumber=1 scan=3983	10.7838
03443:3	1	E.LKN[+1809.666]VTE.N	HexNAc(5)Hex(4)Fuc(1)	N[+1810]	838.359	3	2513.06	2513.06	0	-0.4	56	Specific	327.74	244.73	244.73	4.51	691	>sp|P2019|HIV1_gp120 glycoprotein OS=Human HIV1 GN=S PE=1 SV=1	1	zy-hiv1-gp120-after-trypsin-gluc-r2.3776.3776.3	controllerType=0 controllerNumber=1 scan=3776	10.2549
03393:2	1	E.LKN[+1647.613]VTE.N	HexNAc(5)Hex(3)Fuc(1)	N[+1648]	1176.01	2	2351.01	2351.01	0	0.6	56	Specific	331.03	210.52	210.52	4.62	691	>sp|P2019|HIV1_gp120 glycoprotein OS=Human HIV1 GN=S PE=1 SV=1	1	zy-hiv1-gp120-after-trypsin-gluc-r2.3722.3722.2	controllerType=0 controllerNumber=1 scan=3722	10.1201
03614:2	1	E.LKN[+1809.666]VTE.N	HexNAc(5)Hex(4)Fuc(1)	N[+1810]	1257.04	2	2513.07	2513.06	0	0.2	56	Specific	358.19	197.84	197.84	4.62	691	>sp|P2019|HIV1_gp120 glycoprotein OS=Human HIV1 GN=S PE=1 SV=1	1	zy-hiv1-gp120-after-trypsin-gluc-r2.3961.3961.2	controllerType=0 controllerNumber=1 scan=3961	10.7254
03758:3	1	E.LKN[+2059.735]VTE.N	HexNAc(4)Hex(5)Fuc(1)NeuAc(1)	N[+2060]	921.717	3	2763.14	2763.13	0	0.7	56	Specific	359.37	359.37	359.37	4.79	691	>sp|P2019|HIV1_gp120 glycoprotein OS=Human HIV1 GN=S PE=1 SV=1	1	zy-hiv1-gp120-after-trypsin-gluc-r2.4117.4117.3	controllerType=0 controllerNumber=1 scan=4117	11.1174
03322:2	1	E.LKN[+1565.560]VTE.N	HexNAc(3)Hex(5)Fuc(1)	N[+1566]	1134.98	2	2268.96	2268.96	0	0.6	56	Specific	367.3	367.3	367.3	5.89	691	>sp|P2019|HIV1_gp120 glycoprotein OS=Human HIV1 GN=S PE=1 SV=1	1	zy-hiv1-gp120-after-trypsin-gluc-r2.3645.3645.2	controllerType=0 controllerNumber=1 scan=3645	9.9237
03435:2	1	E.LKN[+1768.640]VTE.N	HexNAc(4)Hex(5)Fuc(1)	N[+1769]	1236.52	2	2472.04	2472.04	0	-0.7	56	Specific	407.71	212.73	212.73	4.59	691	>sp|P2019|HIV1_gp120 glycoprotein OS=Human HIV1 GN=S PE=1 SV=1	1	zy-hiv1-gp120-after-trypsin-gluc-r2.3768.3768.2	controllerType=0 controllerNumber=1 scan=3768	10.2413
03451:2	1	E.LKN[+1444.534]VTE.N	HexNAc(4)Hex(3)Fuc(1)	N[+1445]	1074.47	2	2147.93	2147.93	0	0.8	56	Specific	421.57	229.6	229.6	4.63	691	>sp|P2019|HIV1_gp120 glycoprotein OS=Human HIV1 GN=S PE=1 SV=1	1	zy-hiv1-gp120-after-trypsin-gluc-r2.3784.3784.2	controllerType=0 controllerNumber=1 scan=3784	10.268
03629:2	1	E.LKN[+1647.613]VTE.N	HexNAc(5)Hex(3)Fuc(1)	N[+1648]	1176.01	2	2351.01	2351.01	0	0.7	56	Specific	433.59	227.47	227.47	4.63	691	>sp|P2019|HIV1_gp120 glycoprotein OS=Human HIV1 GN=S PE=1 SV=1	1	zy-hiv1-gp120-after-trypsin-gluc-r2.3978.3978.2	controllerType=0 controllerNumber=1 scan=3978	10.7757
03400:2	1	E.LKN[+1403.507]VTE.N	HexNAc(3)Hex(4)Fuc(1)	N[+1404]	1053.96	2	2106.91	2106.91	0	0.5	56	Specific	457.11	457.11	457.11	5.93	691	>sp|P2019|HIV1_gp120 glycoprotein OS=Human HIV1 GN=S PE=1 SV=1	1	zy-hiv1-gp120-after-trypsin-gluc-r2.3729.3729.2	controllerType=0 controllerNumber=1 scan=3729	10.1312
03437:2	1	E.LKN[+1606.587]VTE.N	HexNAc(4)Hex(4)Fuc(1)	N[+1607]	1155.5	2	2309.99	2309.99	0	-0.1	56	Specific	458.01	232.98	232.98	4.67	691	>sp|P2019|HIV1_gp120 glycoprotein OS=Human HIV1 GN=S PE=1 SV=1	1	zy-hiv1-gp120-after-trypsin-gluc-r2.3770.3770.2	controllerType=0 controllerNumber=1 scan=3770	10.2451
03708:2	1	E.LKN[+2059.735]VTE.N	HexNAc(4)Hex(5)Fuc(1)NeuAc(1)	N[+2060]	1382.07	2	2763.14	2763.13	0	1.2	56	Specific	223.24	223.24	223.24	3.26	693	>sp|P2019|HIV1_gp120 glycoprotein OS=Human HIV1 GN=S PE=1 SV=1	1	zy-hiv1-gp120-after-trypsin-gluc-r3.4073.4073.2	controllerType=0 controllerNumber=1 scan=4073	11.1528
03378:2	1	E.LKN[+1606.587]VTE.N	HexNAc(4)Hex(4)Fuc(1)	N[+1607]	1155.5	2	2309.99	2309.99	0	2.4	56	Specific	226.84	129.96	129.96	2.68	693	>sp|P2019|HIV1_gp120 glycoprotein OS=Human HIV1 GN=S PE=1 SV=1	1	zy-hiv1-gp120-after-trypsin-gluc-r3.3716.3716.2	controllerType=0 controllerNumber=1 scan=3716	10.237
03528:3	1	E.LKN[+1971.719]VTE.N	HexNAc(5)Hex(5)Fuc(1)	N[+1972]	892.378	3	2675.12	2675.12	0	1	56	Specific	230.34	230.34	230.34	3.35	693	>sp|P2019|HIV1_gp120 glycoprotein OS=Human HIV1 GN=S PE=1 SV=1	1	zy-hiv1-gp120-after-trypsin-gluc-r3.3879.3879.3	controllerType=0 controllerNumber=1 scan=3879	10.6685
03404:2	1	E.LKN[+1241.454]VTE.N	HexNAc(3)Hex(3)Fuc(1)	N[+1241]	972.932	2	1944.86	1944.85	0	1.4	56	Specific	260.31	260.31	260.31	2.88	693	>sp|P2019|HIV1_gp120 glycoprotein OS=Human HIV1 GN=S PE=1 SV=1	1	zy-hiv1-gp120-after-trypsin-gluc-r3.3744.3744.2	controllerType=0 controllerNumber=1 scan=3744	10.315
03363:3	1	E.LKN[+1768.640]VTE.N	HexNAc(4)Hex(5)Fuc(1)	N[+1769]	824.684	3	2472.04	2472.04	0	0	56	Specific	265.67	206.43	206.43	3.77	693	>sp|P2019|HIV1_gp120 glycoprotein OS=Human HIV1 GN=S PE=1 SV=1	1	zy-hiv1-gp120-after-trypsin-gluc-r3.3700.3700.3	controllerType=0 controllerNumber=1 scan=3700	10.2058
03437:2	1	E.LKN[+1647.613]VTE.N	HexNAc(5)Hex(3)Fuc(1)	N[+1648]	1176.01	2	2351.02	2351.01	0	1.5	56	Specific	267.44	190.37	190.37	3.82	693	>sp|P2019|HIV1_gp120 glycoprotein OS=Human HIV1 GN=S PE=1 SV=1	1	zy-hiv1-gp120-after-trypsin-gluc-r3.3780.3780.2	controllerType=0 controllerNumber=1 scan=3780	10.4101
03401:2	1	E.LKN[+1444.534]VTE.N	HexNAc(4)Hex(3)Fuc(1)	N[+1445]	1074.47	2	2147.94	2147.93	0	1.5	56	Specific	271.7	142.63	142.63	3.43	693	>sp|P2019|HIV1_gp120 glycoprotein OS=Human HIV1 GN=S PE=1 SV=1	1	zy-hiv1-gp120-after-trypsin-gluc-r3.3741.3741.2	controllerType=0 controllerNumber=1 scan=3741	10.2995
03410:2	1	E.LKN[+1241.454]VTE.N	HexNAc(3)Hex(3)Fuc(1)	N[+1241]	972.931	2	1944.85	1944.85	0	0.5	56	Specific	287.62	287.62	287.62	3.86	693	>sp|P2019|HIV1_gp120 glycoprotein OS=Human HIV1 GN=S PE=1 SV=1	1	zy-hiv1-gp120-after-trypsin-gluc-r3.3751.3751.2	controllerType=0 controllerNumber=1 scan=3751	10.3389
03371:3	1	E.LKN[+1606.587]VTE.N	HexNAc(4)Hex(4)Fuc(1)	N[+1607]	770.667	3	2309.98	2309.99	0	-0.1	56	Specific	293.24	191.63	191.63	3.95	693	>sp|P2019|HIV1_gp120 glycoprotein OS=Human HIV1 GN=S PE=1 SV=1	1	zy-hiv1-gp120-after-trypsin-gluc-r3.3708.3708.3	controllerType=0 controllerNumber=1 scan=3708	10.2189
03373:2	1	E.LKN[+1444.534]VTE.N	HexNAc(4)Hex(3)Fuc(1)	N[+1445]	1074.47	2	2147.94	2147.93	0	1.3	56	Specific	362.16	147.14	147.14	3.66	693	>sp|P2019|HIV1_gp120 glycoprotein OS=Human HIV1 GN=S PE=1 SV=1	1	zy-hiv1-gp120-after-trypsin-gluc-r3.3710.3710.2	controllerType=0 controllerNumber=1 scan=3710	10.2222
03321:2	1	E.LKN[+1647.613]VTE.N	HexNAc(5)Hex(3)Fuc(1)	N[+1648]	1176.01	2	2351.01	2351.01	0	1.2	56	Specific	385.66	249.1	249.1	4.13	693	>sp|P2019|HIV1_gp120 glycoprotein OS=Human HIV1 GN=S PE=1 SV=1	1	zy-hiv1-gp120-after-trypsin-gluc-r3.3654.3654.2	controllerType=0 controllerNumber=1 scan=3654	10.0826
03137:2	1	E.LKN[+1216.423]VTE.N	HexNAc(2)Hex(5)	N[+1216]	960.415	2	1919.82	1919.82	0	0.5	56	Specific	411.1	411.1	411.1	5.39	693	>sp|P2019|HIV1_gp120 glycoprotein OS=Human HIV1 GN=S PE=1 SV=1	1	zy-hiv1-gp120-after-trypsin-gluc-r3.3456.3456.2	controllerType=0 controllerNumber=1 scan=3456	9.5871
03360:2	1	E.LKN[+1768.640]VTE.N	HexNAc(4)Hex(5)Fuc(1)	N[+1769]	1236.52	2	2472.04	2472.04	0	0	56	Specific	412.87	221.23	221.23	4.08	693	>sp|P2019|HIV1_gp120 glycoprotein OS=Human HIV1 GN=S PE=1 SV=1	1	zy-hiv1-gp120-after-trypsin-gluc-r3.3697.3697.2	controllerType=0 controllerNumber=1 scan=3697	10.2005
03561:2	1	E.LKN[+1647.613]VTE.N	HexNAc(5)Hex(3)Fuc(1)	N[+1648]	1176.01	2	2351.01	2351.01	0	0.4	56	Specific	428.94	236.65	236.65	4.08	693	>sp|P2019|HIV1_gp120 glycoprotein OS=Human HIV1 GN=S PE=1 SV=1	1	zy-hiv1-gp120-after-trypsin-gluc-r3.3914.3914.2	controllerType=0 controllerNumber=1 scan=3914	10.7502
03366:2	1	E.LKN[+1606.587]VTE.N	HexNAc(4)Hex(4)Fuc(1)	N[+1607]	1155.5	2	2309.99	2309.99	0	0	56	Specific	467.39	234.15	234.15	4.12	693	>sp|P2019|HIV1_gp120 glycoprotein OS=Human HIV1 GN=S PE=1 SV=1	1	zy-hiv1-gp120-after-trypsin-gluc-r3.3703.3703.2	controllerType=0 controllerNumber=1 scan=3703	10.2107
03344:2	1	E.LKN[+1403.507]VTE.N	HexNAc(3)Hex(4)Fuc(1)	N[+1404]	1053.96	2	2106.91	2106.91	0	1	56	Specific	474.08	474.08	474.08	5.43	693	>sp|P2019|HIV1_gp120 glycoprotein OS=Human HIV1 GN=S PE=1 SV=1	1	zy-hiv1-gp120-after-trypsin-gluc-r3.3679.3679.2	controllerType=0 controllerNumber=1 scan=3679	10.147
08730:3	1	K.N[+3081.095]VTENFNMWK.N	HexNAc(6)Hex(7)Fuc(1)NeuAc(2)	N[+3081]	1455.24	3	4363.7	4363.68	0	4.9	58	Specific	203.21	88.35	88.35	2.07	1378	>sp|P2019|HIV1_gp120 glycoprotein OS=Human HIV1 GN=S PE=1 SV=1	1	HIV1-gp120-Trypsin-before-enrichment-glycoproteomics-R1.10405.10405.3	controllerType=0 controllerNumber=1 scan=10405	46.4628
08716:3	1	K.N[+2116.756]VTENFNMWK.N	HexNAc(5)Hex(5)NeuAc(1)	N[+2117]	1133.79	3	3399.35	3399.34	0	2.8	58	Specific	203.27	181.28	181.28	2.13	1378	>sp|P2019|HIV1_gp120 glycoprotein OS=Human HIV1 GN=S PE=1 SV=1	1	HIV1-gp120-Trypsin-before-enrichment-glycoproteomics-R1.10390.10390.3	controllerType=0 controllerNumber=1 scan=10390	46.3964
05865:3	1	K.N[+2059.735]VTENFNM[+15.995]WK.N	HexNAc(4)Hex(5)Fuc(1)NeuAc(1)	M[+16], N[+2060]	1120.11	3	3358.32	3358.32	0	1.2	58	Specific	207.56	96.34	96.34	2.16	1378	>sp|P2019|HIV1_gp120 glycoprotein OS=Human HIV1 GN=S PE=1 SV=1	1	HIV1-gp120-Trypsin-before-enrichment-glycoproteomics-R1.7284.7284.3	controllerType=0 controllerNumber=1 scan=7284	33.0918
07761:3	1	K.N[+2465.894]VTENFNMWK.N	HexNAc(6)Hex(5)Fuc(1)NeuAc(1)	N[+2466]	1250.16	3	3748.48	3748.48	0	-1.1	58	Specific	217.09	121.5	121.5	2.53	1378	>sp|P2019|HIV1_gp120 glycoprotein OS=Human HIV1 GN=S PE=1 SV=1	1	HIV1-gp120-Trypsin-before-enrichment-glycoproteomics-R1.9351.9351.3	controllerType=0 controllerNumber=1 scan=9351	42.0299
08829:3	1	K.N[+2116.756]VTENFNMWK.N	HexNAc(5)Hex(5)NeuAc(1)	N[+2117]	1133.79	3	3399.35	3399.34	0	0.9	58	Specific	237.68	155.5	155.5	2.16	1378	>sp|P2019|HIV1_gp120 glycoprotein OS=Human HIV1 GN=S PE=1 SV=1	1	HIV1-gp120-Trypsin-before-enrichment-glycoproteomics-R1.10513.10513.3	controllerType=0 controllerNumber=1 scan=10513	46.9356
04797:3	1	K.N[+1768.640]VTENFNM[+15.995]WK.N	HexNAc(4)Hex(5)Fuc(1)	M[+16], N[+1769]	1023.08	3	3067.23	3067.22	0	1.2	58	Specific	239.35	52.94	52.94	1.64	1378	>sp|P2019|HIV1_gp120 glycoprotein OS=Human HIV1 GN=S PE=1 SV=1	1	HIV1-gp120-Trypsin-before-enrichment-glycoproteomics-R1.6122.6122.3	controllerType=0 controllerNumber=1 scan=6122	28.2172
08736:3	1	K.N[+3081.095]VTENFNMWK.N	HexNAc(6)Hex(7)Fuc(1)NeuAc(2)	N[+3081]	1455.24	3	4363.7	4363.68	0	4.1	58	Specific	242.44	122.25	122.25	2.19	1378	>sp|P2019|HIV1_gp120 glycoprotein OS=Human HIV1 GN=S PE=1 SV=1	1	HIV1-gp120-Trypsin-before-enrichment-glycoproteomics-R1.10412.10412.3	controllerType=0 controllerNumber=1 scan=10412	46.4923
06934:3	1	K.N[+1850.693]VTENFNMWK.N	HexNAc(6)Hex(3)Fuc(1)	N[+1851]	1045.1	3	3133.28	3133.28	0	0.6	58	Specific	268.19	145.28	145.28	2.98	1378	>sp|P2019|HIV1_gp120 glycoprotein OS=Human HIV1 GN=S PE=1 SV=1	1	HIV1-gp120-Trypsin-before-enrichment-glycoproteomics-R1.8449.8449.3	controllerType=0 controllerNumber=1 scan=8449	38.0982
08128:3	1	K.N[+2100.761]VTENFNMWK.N	HexNAc(5)Hex(4)Fuc(1)NeuAc(1)	N[+2101]	1128.46	3	3383.36	3383.35	0	1.8	58	Specific	279.4	81.94	81.94	2.22	1378	>sp|P2019|HIV1_gp120 glycoprotein OS=Human HIV1 GN=S PE=1 SV=1	1	HIV1-gp120-Trypsin-before-enrichment-glycoproteomics-R1.9751.9751.3	controllerType=0 controllerNumber=1 scan=9751	43.7403
07903:3	1	K.N[+2262.814]VTENFNMWK.N	HexNAc(5)Hex(5)Fuc(1)NeuAc(1)	N[+2263]	1182.47	3	3545.41	3545.4	0	0.6	58	Specific	325.67	113.06	113.06	2.77	1378	>sp|P2019|HIV1_gp120 glycoprotein OS=Human HIV1 GN=S PE=1 SV=1	1	HIV1-gp120-Trypsin-before-enrichment-glycoproteomics-R1.9506.9506.3	controllerType=0 controllerNumber=1 scan=9506	42.6824
06941:3	1	K.N[+1850.693]VTENFNMWK.N	HexNAc(6)Hex(3)Fuc(1)	N[+1851]	1045.1	3	3133.28	3133.28	0	1	58	Specific	330.51	173.37	173.37	3.35	1378	>sp|P2019|HIV1_gp120 glycoprotein OS=Human HIV1 GN=S PE=1 SV=1	1	HIV1-gp120-Trypsin-before-enrichment-glycoproteomics-R1.8457.8457.3	controllerType=0 controllerNumber=1 scan=8457	38.1318
07701:3	1	K.N[+2424.867]VTENFNMWK.N	HexNAc(5)Hex(6)Fuc(1)NeuAc(1)	N[+2425]	1236.49	3	3707.46	3707.46	0	0.2	58	Specific	337.41	34.28	34.28	2.36	1378	>sp|P2019|HIV1_gp120 glycoprotein OS=Human HIV1 GN=S PE=1 SV=1	1	HIV1-gp120-Trypsin-before-enrichment-glycoproteomics-R1.9286.9286.3	controllerType=0 controllerNumber=1 scan=9286	41.7435
06730:3	1	K.N[+2133.772]VTENFNMWK.N	HexNAc(5)Hex(6)Fuc(1)	N[+2134]	1139.46	3	3416.36	3416.36	0	-0.2	58	Specific	349.82	217.55	217.55	3.43	1378	>sp|P2019|HIV1_gp120 glycoprotein OS=Human HIV1 GN=S PE=1 SV=1	1	HIV1-gp120-Trypsin-before-enrichment-glycoproteomics-R1.8227.8227.3	controllerType=0 controllerNumber=1 scan=8227	37.1608
06968:3	1	K.N[+1606.587]VTENFNMWK.N	HexNAc(4)Hex(4)Fuc(1)	N[+1607]	963.731	3	2889.18	2889.18	0	0.7	58	Specific	375.04	165.83	165.83	2.98	1378	>sp|P2019|HIV1_gp120 glycoprotein OS=Human HIV1 GN=S PE=1 SV=1	1	HIV1-gp120-Trypsin-before-enrichment-glycoproteomics-R1.8486.8486.3	controllerType=0 controllerNumber=1 scan=8486	38.2523
07888:3	1	K.N[+2262.814]VTENFNMWK.N	HexNAc(5)Hex(5)Fuc(1)NeuAc(1)	N[+2263]	1182.47	3	3545.41	3545.4	0	1.8	58	Specific	377.08	120.89	120.89	2.61	1378	>sp|P2019|HIV1_gp120 glycoprotein OS=Human HIV1 GN=S PE=1 SV=1	1	HIV1-gp120-Trypsin-before-enrichment-glycoproteomics-R1.9489.9489.2	controllerType=0 controllerNumber=1 scan=9489	42.6102
06928:3	1	K.N[+1971.719]VTENFNMWK.N	HexNAc(5)Hex(5)Fuc(1)	N[+1972]	1085.44	3	3254.31	3254.31	0	1.9	58	Specific	378.75	199.65	199.65	3.16	1378	>sp|P2019|HIV1_gp120 glycoprotein OS=Human HIV1 GN=S PE=1 SV=1	1	HIV1-gp120-Trypsin-before-enrichment-glycoproteomics-R1.8443.8443.3	controllerType=0 controllerNumber=1 scan=8443	38.07
08086:3	1	K.N[+1938.709]VTENFNMWK.N	HexNAc(5)Hex(3)Fuc(1)NeuAc(1)	N[+1939]	1074.44	3	3221.3	3221.3	0	1.6	58	Specific	387.5	125.71	125.71	2.61	1378	>sp|P2019|HIV1_gp120 glycoprotein OS=Human HIV1 GN=S PE=1 SV=1	1	HIV1-gp120-Trypsin-before-enrichment-glycoproteomics-R1.9705.9705.3	controllerType=0 controllerNumber=1 scan=9705	43.5429
09167:3	1	K.N[+2391.857]VTENFNMWK.N	HexNAc(5)Hex(4)Fuc(1)NeuAc(2)	N[+2392]	1225.49	3	3674.46	3674.45	0	3.6	58	Specific	392.18	179.45	179.45	2.57	1378	>sp|P2019|HIV1_gp120 glycoprotein OS=Human HIV1 GN=S PE=1 SV=1	1	HIV1-gp120-Trypsin-before-enrichment-glycoproteomics-R1.10882.10882.3	controllerType=0 controllerNumber=1 scan=10882	48.5353
07177:2	1	K.N[+1241.454]VTENFNMWK.N	HexNAc(3)Hex(3)Fuc(1)	N[+1241]	1262.53	2	2524.04	2524.04	0	0.7	58	Specific	396.05	121.27	121.27	2.53	1378	>sp|P2019|HIV1_gp120 glycoprotein OS=Human HIV1 GN=S PE=1 SV=1	1	HIV1-gp120-Trypsin-before-enrichment-glycoproteomics-R1.8714.8714.2	controllerType=0 controllerNumber=1 scan=8714	39.2244
[truncated: 1,291 more rows]

## Sheet: N100
Table S4.2 Site-specific N-glycosylation analysis of recombinant HIV-1 gp120 protein (N100)
[truncated: 3,123 more rows]

## Sheet: N106-111-114
Table S4.3 Site-specific N-glycosylation analysis of recombinant HIV-1 gp120 protein (N106, N111, N114)
[truncated: 136 more rows]

## Sheet: N130
Table S4.4 Site-specific N-glycosylation analysis of recombinant HIV-1 gp120 protein (N130)
[truncated: 3,169 more rows]

## Sheet: N134
Table S4.5 Site-specific N-glycosylation analysis of recombinant HIV-1 gp120 protein (N134)
[truncated: 5,371 more rows]

[truncated: 15 more sheets: N160, N172, N216, N237, N264, N270, N276, N306, N313, N329, N359-365-369, N375, N380, N417, N432]
