# Supplementary material for: Sequential Analysis of the N/O-Glycosylation of Heavily Glycosylated HIV-1 gp120 Using EThcD-sceHCD-MS/MS
Source: Front Immunol. 2021 Oct 21;12:755568. doi: 10.3389/fimmu.2021.755568 (PMC8567067; doi:10.3389/fimmu.2021.755568)
Supplement: Supplementary file 6 [file Table_5.xlsx]

## Sheet: Table S5
Table S5. Relative abundance of the N-glycans on each glycosites of recombinant HIV1 gp120 protein
Glycans	N58	N100	N106/111/114	N130	N134	N160	N172	N216	N237	N264	N270	N276	N306	N313	N329	N359/365/369	N375	N380	M417	N432
HexNAc(4)Hex(5)Fuc(1)NeuAc(1)	0.070632	0.0275464	0.0756757	0.00662879	0.0361266	0.0682493	0.0427593	0.0340285	0.0163934	0.0249805	0.0483871	0.0304348	0.0510888	0.0433779	0.0543672	0	0.0197531	0.0285365	0.0216463	0.0692958
HexNAc(5)Hex(4)Fuc(1)NeuAc(1)	0.0441966	0.0115311	0.0216216	0.00852273	0.0148976	0.0178042	0.0210456	0.00951336	0.00667881	0.0101483	0.00322581	0	0.0251256	0.0184587	0.0331996	0	0.00740741	0.0126376	0.0142836	0.0557746
HexNAc(4)Hex(3)Fuc(1)	0.03924	0.0259449	0.0702703	0.00915404	0.0277467	0.0801187	0.0255554	0.0208562	0.0170006	0.0265418	0.0637097	0.130435	0.038526	0.0267651	0.0369875	0.00549451	0.0246914	0.0334285	0.0176704	0.0501408
HexNAc(4)Hex(4)Fuc(1)NeuAc(1)	0.0499793	0.0185778	0.0594595	0.0208333	0.0283054	0	0.023551	0.0160995	0.0176078	0.00936768	0.0290323	0.0217391	0.0410385	0.0323027	0.0407754	0.021978	0.0246914	0.0273135	0.0125166	0.0484507
HexNAc(6)Hex(7)Fuc(1)NeuAc(3)	0.00413052	0.00832799	0	0	0	0.0178042	0.00801737	0.000365898	0.00182149	0.00234192	0	0	0.00167504	0.00230734	0.00601604	0	0	0.00896861	0.00147254	0.04
HexNAc(4)Hex(5)Fuc(1)NeuAc(2)	0.0330442	0.00800769	0.0648649	0.00157828	0.0111732	0.0296736	0.0309003	0.00951336	0.00971463	0.00234192	0.00725806	0.00434783	0.0117253	0.0258422	0.0171569	0	0.0222222	0.00937627	0.0100133	0.0394366
HexNAc(5)Hex(6)Fuc(1)NeuAc(2)	0.0223048	0.0144138	0.0108108	0	0.0100559	0.0267062	0.0198764	0.00292719	0.00546448	0.010929	0	0	0.0167504	0.0152284	0.0209447	0	0.00493827	0.0118223	0.0079517	0.0366197
HexNAc(5)Hex(3)Fuc(1)	0.0590665	0.0214606	0.027027	0.00189394	0.0208566	0.0593472	0.0178721	0.0186608	0.00728597	0.0249805	0.0153226	0.0434783	0.0536013	0.027688	0.0550357	0	0.0197531	0.0244598	0.0216463	0.0360563
HexNAc(5)Hex(4)Fuc(1)	0.0693928	0.0217809	0.0216216	0.000631313	0.0197393	0.0356083	0.0247202	0.0256129	0.00789314	0.0210773	0.0104839	0.0173913	0.0569514	0.0281495	0.0577094	0	0.0222222	0.0240522	0.0269474	0.035493
HexNAc(4)Hex(4)Fuc(1)	0.047501	0.0224215	0.0486486	0.00631313	0.0281192	0.0534125	0.0257224	0.0223198	0.00910747	0.0226386	0.0306452	0.0565217	0.0360134	0.0221504	0.0365419	0	0.0148148	0.0285365	0.0242969	0.0326761
HexNAc(5)Hex(6)Fuc(1)NeuAc(1)	0.0276745	0.0204997	0	0.00126263	0.0113594	0.0296736	0.0212126	0.0131723	0.00546448	0.0187354	0.000806452	0	0.0251256	0.0203046	0.0294118	0	0.00987654	0.0126376	0.0129583	0.0315493
HexNAc(5)Hex(5)Fuc(1)NeuAc(1)	0.0285006	0.0131326	0.0108108	0.000315657	0.00595903	0	0.0223818	0.00878156	0.00242866	0.00546448	0	0	0.0117253	0.0106138	0.0287433	0	0.00246914	0.00693029	0.0111913	0.0304225
HexNAc(5)Hex(6)Fuc(1)NeuAc(3)	0.00743494	0.00192184	0	0	0.00242086	0.0148368	0.0126942	0.00109769	0	0	0	0	0.00167504	0.00184587	0.00891266	0	0	0.00815328	0.00265057	0.0298592
HexNAc(6)Hex(5)Fuc(1)NeuAc(1)	0.016109	0.00544523	0	0.000315657	0.00260708	0	0.0143645	0.00219539	0.00182149	0.0078064	0	0	0.00670017	0.00461467	0.0131462	0.00549451	0	0.00815328	0.00544839	0.0276056
HexNAc(6)Hex(7)Fuc(1)NeuAc(2)	0.007848	0.0140935	0.0108108	0.000315657	0.00353818	0.0445104	0.00768331	0.00292719	0.0394657	0.00858704	0.00322581	0.0521739	0.00753769	0.00184587	0.00846702	0.043956	0	0.00733795	0.0041231	0.0247887
HexNAc(4)Hex(5)Fuc(1)	0.0408922	0.0278668	0.0162162	0.00315657	0.0264432	0.0326409	0.0258894	0.0278083	0.0085003	0.0296643	0.0290323	0.026087	0.0335008	0.0221504	0.0356506	0	0.0222222	0.0264982	0.0241496	0.0242254
HexNAc(5)Hex(5)Fuc(1)	0.0280876	0.0195388	0	0.00126263	0.0121043	0.0593472	0.0140304	0.0124405	0.00485732	0.00936768	0	0.00869565	0.0335008	0.0184587	0.032754	0	0.017284	0.0130453	0.0138418	0.0225352
HexNAc(6)Hex(3)Fuc(1)	0.0301528	0.0102498	0.0162162	0.000315657	0.00428305	0.00890208	0.00968766	0.00402488	0.00546448	0.0101483	0	0	0.00921273	0.00507614	0.0138146	0	0.00246914	0.00733795	0.00515388	0.0208451
HexNAc(6)Hex(6)Fuc(1)NeuAc(2)	0.00247831	0.00224215	0	0	0.00484171	0	0.00501086	0.000731797	0.0224651	0.00078064	0.00322581	0.0565217	0.00167504	0.00323027	0.00623886	0.021978	0	0.00407664	0.000589015	0.0197183
HexNAc(5)Hex(5)Fuc(1)NeuAc(2)	0.00413052	0.00128123	0	0.000315657	0.00428305	0.00296736	0.00835143	0.000731797	0.00182149	0	0	0	0	0.00553761	0.00779857	0.00549451	0	0.000407664	0.000589015	0.0174648
HexNAc(6)Hex(7)Fuc(1)NeuAc(4)	0.00247831	0.00224215	0	0	0	0	0.00267246	0	0	0	0	0	0	0.000461467	0.00289661	0	0	0.00244598	0.000294507	0.0174648
HexNAc(6)Hex(6)Fuc(1)NeuAc(1)	0.00702189	0.00544523	0	0.000315657	0.000558659	0.00296736	0.00868549	0	0.00121433	0.00234192	0	0	0.00502513	0.00230734	0.00891266	0.00549451	0	0.00122299	0.00235606	0.0157746
HexNAc(5)Hex(4)Fuc(1)NeuAc(2)	0.0140438	0.000320307	0	0.0104167	0.00353818	0.00890208	0.0145315	0.00731797	0.000607165	0.00156128	0	0.0173913	0	0.00184587	0.0026738	0	0.017284	0.000815328	0.00147254	0.0135211
HexNAc(6)Hex(5)Fuc(1)NeuAc(2)	0.00371747	0.00160154	0	0.00094697	0.0117318	0	0.00801737	0.00182949	0.0157863	0	0.00322581	0.0521739	0.00167504	0.0013844	0.00646168	0.0164835	0.017284	0.00285365	0.000736269	0.0129577
HexNAc(5)Hex(4)NeuAc(2)	0.00330442	0	0.0216216	0.00378788	0.00670391	0	0.000501086	0.0106111	0.00910747	0	0.000806452	0.0217391	0	0	0	0.0164835	0.00493827	0	0.000589015	0.0129577
HexNAc(3)Hex(3)Fuc(1)	0.023957	0.0131326	0.00540541	0.00757576	0.0121043	0.00296736	0.0140304	0.00695207	0.00546448	0.0101483	0.000806452	0.0173913	0.0268007	0.021689	0.0298574	0.010989	0.00740741	0.0163066	0.0126638	0.011831
HexNAc(4)Hex(5)NeuAc(1)	0.00413052	0.00896861	0.00540541	0	0.00540037	0.00593472	0.0136963	0.0292719	0.00789314	0.00234192	0.00241935	0	0.00753769	0.00922935	0.00913547	0	0	0.00244598	0.00898248	0.011831
HexNAc(5)Hex(4)NeuAc(1)	0.016109	0.000320307	0.0108108	0.000315657	0.00670391	0.0207715	0.00668114	0.00182949	0.00667881	0.00078064	0.000806452	0	0	0.0013844	0.00111408	0	0.00493827	0.000407664	0.00294507	0.011831
HexNAc(6)Hex(5)Fuc(1)	0.0107394	0.0112108	0	0	0.000372439	0.0148368	0.00367463	0.000365898	0.00242866	0.00312256	0	0	0.0041876	0.00369174	0.00891266	0	0	0.00366898	0.00441761	0.0112676
HexNAc(6)Hex(4)Fuc(1)	0.0144568	0.00928892	0.00540541	0	0.00260708	0.00593472	0.005846	0.00109769	0.00182149	0.00546448	0	0	0.00335008	0.00230734	0.00713012	0	0	0.00407664	0.00397585	0.0112676
HexNAc(6)Hex(7)Fuc(1)NeuAc(1)	0.00454358	0.0105701	0	0	0.00167598	0.00296736	0.00484383	0.000731797	0.00303582	0.0101483	0	0	0.0100503	0.00369174	0.00846702	0.0164835	0	0.0044843	0.00338684	0.0112676
HexNAc(2)Hex(5)	0.015696	0.0621397	0	0.138573	0.0251397	0.0267062	0.0507767	0.0362239	0.0309654	0.0624512	0.0774194	0.0391304	0.0368509	0.0346101	0.0191622	0.0494505	0	0.0603343	0.0824621	0.0101408
HexNAc(5)Hex(6)Fuc(1)	0.0128046	0.0140935	0	0	0.00744879	0	0.00885251	0.00804976	0.00364299	0.0163934	0	0	0.0142379	0.00969082	0.0189394	0	0.0123457	0.00611496	0.00633191	0.0101408
HexNAc(4)Hex(5)NeuAc(2)	0.000826105	0.00128123	0.00540541	0.0167298	0.00540037	0.00296736	0.0023384	0.0175631	0.010929	0.00312256	0.0169355	0.0347826	0	0.00323027	0.000222816	0.0274725	0.00740741	0	0.000589015	0.0101408
HexNAc(6)Hex(6)Fuc(1)NeuAc(3)	0.000826105	0.000320307	0	0	0.000931099	0	0.000501086	0.000365898	0	0	0	0	0	0	0.000668449	0.00549451	0	0.00122299	0	0.0101408
HexNAc(3)Hex(5)Fuc(1)	0.0165221	0.0160154	0.00540541	0.00915404	0.0325885	0.0148368	0.0207115	0.0168313	0.00910747	0.0273224	0.0169355	0.0130435	0.0276382	0.0193816	0.0334225	0	0.00246914	0.0317978	0.0207628	0.00957746
HexNAc(5)Hex(3)Fuc(1)NeuAc(1)	0.015696	0.00384369	0.0162162	0.00473485	0.00614525	0	0.00684817	0.00439078	0.0163934	0.0124902	0.000806452	0	0.00502513	0.00830641	0.00913547	0.00549451	0.00246914	0.00203832	0.00750994	0.00901408
HexNAc(7)Hex(7)Fuc(1)NeuAc(2)	0.00123916	0.000320307	0	0	0.00465549	0	0.00283949	0.00182949	0.00546448	0	0.00241935	0.0173913	0	0	0.000222816	0	0	0.000407664	0	0.00788732
HexNAc(6)Hex(7)NeuAc(3)	0.000413052	0.000960922	0.00540541	0.000315657	0.00242086	0.00296736	0.00384166	0.000365898	0.00242866	0	0	0	0	0	0.000668449	0.00549451	0	0	0	0.00788732
HexNAc(3)Hex(4)Fuc(1)	0.0173482	0.0224215	0.0216216	0.00662879	0.0255121	0.00296736	0.0172039	0.0160995	0.00728597	0.019516	0.00483871	0.0478261	0.0293132	0.0249192	0.035205	0	0.0123457	0.0313901	0.0187012	0.00676056
HexNAc(6)Hex(5)Fuc(1)NeuAc(3)	0.00206526	0.000320307	0	0.000631313	0.00242086	0.0118694	0.00417571	0.00109769	0.00182149	0	0	0	0	0	0.000222816	0	0.0246914	0	0	0.00619718
HexNAc(3)Hex(6)Fuc(1)NeuAc(1)	0.00826105	0.0137732	0	0.00852273	0.0176909	0.00296736	0.0131953	0.00585437	0.00607165	0.00468384	0.000806452	0	0.0125628	0.0193816	0.0211676	0.00549451	0.0296296	0.00896861	0.00912973	0.0056338
HexNAc(5)Hex(6)NeuAc(2)	0.000826105	0.00160154	0	0.000315657	0.00372439	0	0.00918657	0.00365898	0	0	0	0	0	0.0013844	0	0	0.00246914	0.00122299	0.000294507	0.0056338
HexNAc(6)Hex(6)Fuc(1)	0.00495663	0.0102498	0	0	0.00130354	0.00890208	0.00551194	0.000731797	0.000607165	0.00468384	0	0	0.00502513	0.00230734	0.00623886	0	0	0.00122299	0.00323958	0.00507042
HexNAc(6)Hex(7)NeuAc(2)	0.000826105	0.00192184	0.00540541	0	0.00931099	0	0.00283949	0.00219539	0.0121433	0	0.00241935	0.026087	0	0.000922935	0.000445633	0.0714286	0	0.000815328	0.000294507	0.00450704
HexNAc(6)Hex(7)NeuAc(4)	0.000413052	0	0.00540541	0	0.000558659	0	0.00150326	0.000731797	0.000607165	0	0	0	0	0	0	0	0	0	0	0.00450704
HexNAc(3)Hex(6)Fuc(1)	0.0086741	0.0233824	0.0108108	0.00536616	0.0230912	0	0.017371	0.0113428	0.00425015	0.0132709	0.00403226	0.00869565	0.0167504	0.0184587	0.0202763	0.00549451	0.0246914	0.0256828	0.0114858	0.00394366
HexNAc(7)Hex(7)Fuc(1)NeuAc(3)	0	0	0	0	0.00148976	0	0.000167029	0	0.00121433	0	0	0	0	0	0	0	0	0.000407664	0	0.00394366
HexNAc(5)Hex(5)NeuAc(1)	0.0123916	0.00320307	0.0216216	0	0.00912477	0.00593472	0.0105228	0.00365898	0.00667881	0	0	0	0	0.00507614	0.00356506	0	0.00246914	0.00407664	0.00647916	0.00338028
HexNAc(6)Hex(3)Fuc(1)NeuAc(1)	0.0202396	0	0	0.00631313	0.00204842	0	0.0093536	0.00109769	0.00182149	0	0.0016129	0	0.000837521	0	0.000668449	0	0.00246914	0	0.00265057	0.00338028
HexNAc(7)Hex(4)Fuc(1)	0.00536968	0.00160154	0	0	0.000744879	0.0118694	0.0011692	0.000365898	0	0	0	0	0	0	0.000445633	0	0	0	0.000147254	0.0028169
HexNAc(5)Hex(6)NeuAc(3)	0.000413052	0	0.00540541	0	0.00465549	0.0118694	0.00434274	0.00475668	0.00121433	0	0	0.0217391	0	0	0	0	0	0.000407664	0	0.0028169
HexNAc(6)Hex(7)Fuc(1)	0.00165221	0.00640615	0.00540541	0	0.00297952	0	0.00250543	0	0.00303582	0.00936768	0	0	0.00251256	0.00230734	0.00467914	0	0	0.0044843	0.00176704	0.00225352
HexNAc(5)Hex(6)NeuAc(1)	0.000826105	0.00224215	0.00540541	0	0.00391061	0	0.0011692	0.00804976	0.00242866	0.0039032	0	0	0	0	0.000668449	0	0	0.00203832	0.000589015	0.00225352
HexNAc(2)Hex(8)	0	0.0192184	0	0.00978535	0.0217877	0	0.0188742	0.021588	0.0607165	0.0710383	0.179839	0.00869565	0.0485762	0.0636825	0.0120321	0.010989	0.00987654	0.0338361	0.0917391	0.00169014
HexNAc(3)Hex(3)	0.00206526	0.0112108	0.0108108	0.0154672	0.00242086	0	0.00868549	0.01427	0.00303582	0.010929	0.00403226	0	0.00502513	0.00369174	0.00646168	0	0.00246914	0.00693029	0.00692092	0.00169014
HexNAc(7)Hex(7)Fuc(1)	0	0.00288277	0	0	0.0018622	0.00593472	0.0011692	0	0	0.00312256	0.000806452	0	0	0	0.000891266	0	0	0	0.000589015	0.00169014
HexNAc(7)Hex(8)Fuc(1)NeuAc(2)	0	0	0	0	0.000558659	0	0	0.000731797	0.00546448	0	0	0.00869565	0	0	0.000222816	0.010989	0	0	0	0.00169014
HexNAc(7)Hex(6)Fuc(1)NeuAc(4)	0.00247831	0	0	0	0	0	0.000334057	0	0.000607165	0	0	0	0	0	0	0	0	0	0	0.00169014
HexNAc(2)Hex(7)	0.000413052	0.0278668	0	0.0306187	0.0216015	0	0.0178721	0.0219539	0.0364299	0.0725995	0.122581	0.0130435	0.0477387	0.0507614	0.0142602	0.0274725	0	0.046066	0.0752466	0.00112676
HexNAc(2)Hex(6)	0.00247831	0.0358744	0	0.0710227	0.0232775	0	0.0245532	0.0292719	0.0242866	0.078064	0.0451613	0.0130435	0.0351759	0.0410706	0.0106952	0.0549451	0.00246914	0.046066	0.0680312	0.00112676
HexNAc(4)Hex(3)	0	0.0140935	0.0216216	0.00441919	0.00372439	0	0.00551194	0.0234175	0.00667881	0.0101483	0.0201613	0	0.00502513	0.0101523	0.00757576	0.010989	0	0.00774562	0.00957149	0.00112676
HexNAc(4)Hex(4)NeuAc(1)	0.000826105	0.0044843	0	0.00094697	0.00204842	0.00296736	0.00450977	0.0117087	0.00910747	0.00234192	0	0.00869565	0.00251256	0.00922935	0.0026738	0.010989	0.00740741	0.00122299	0.00456487	0.00112676
HexNAc(4)Hex(6)Fuc(1)NeuAc(1)	0.00123916	0.000640615	0	0.000631313	0.00558659	0	0.00367463	0.00365898	0.00303582	0	0.000806452	0	0	0.000922935	0.00423351	0.0164835	0.00987654	0.000407664	0.000883522	0.00112676
HexNAc(7)Hex(3)Fuc(1)	0.0086741	0.00128123	0	0.000631313	0.000558659	0	0.00183731	0.00256129	0	0	0	0.00434783	0	0	0.000668449	0	0	0	0.000441761	0.00112676
HexNAc(7)Hex(6)Fuc(1)	0	0.00128123	0.00540541	0	0.00018622	0.00593472	0.000167029	0	0	0.00312256	0	0	0	0	0.000445633	0	0	0	0.000294507	0.00112676
HexNAc(6)Hex(8)NeuAc(1)	0	0.00480461	0	0	0.00465549	0	0.00283949	0	0.000607165	0.00078064	0	0.00434783	0	0	0.000222816	0.00549451	0	0	0	0.00112676
HexNAc(6)Hex(7)	0	0.00224215	0	0	0.000558659	0.00296736	0.00167029	0	0	0.00078064	0	0	0	0	0	0.00549451	0	0	0	0.00112676
HexNAc(7)Hex(7)	0.000413052	0	0	0	0.000558659	0.0178042	0.000501086	0	0	0	0	0	0	0	0	0	0	0	0	0.00112676
HexNAc(4)Hex(5)	0.000826105	0.0262652	0	0.000631313	0.00968343	0	0.0131953	0.0201244	0.00607165	0.0039032	0.00564516	0.00434783	0.00502513	0.00738348	0.00467914	0	0.0123457	0.0057073	0.0139891	0.00056338
HexNAc(3)Hex(4)	0	0.0192184	0.00540541	0.0145202	0.00689013	0	0.00901954	0.0160995	0.00303582	0.019516	0.0201613	0.00434783	0.0142379	0.0212275	0.0111408	0.010989	0	0.0158989	0.0132528	0.00056338
HexNAc(4)Hex(4)	0.000413052	0.0086483	0.00540541	0.0022096	0.00353818	0	0.00768331	0.017929	0.00364299	0.00702576	0.00806452	0.00434783	0.0041876	0.00784495	0.00445633	0	0	0.00489197	0.010455	0.00056338
HexNAc(3)Hex(5)NeuAc(1)	0	0.0160154	0	0.00662879	0.0113594	0	0.0120261	0.0182949	0.00971463	0.0132709	0.00564516	0.00434783	0.0100503	0.0253807	0.00668449	0.021978	0.0320988	0.0105993	0.0101605	0.00056338
HexNAc(3)Hex(6)NeuAc(1)	0	0.0201794	0	0.00757576	0.0206704	0	0.0131953	0.0164654	0.00789314	0.0249805	0.00645161	0.00434783	0.0201005	0.0267651	0.0144831	0.010989	0.00740741	0.0142682	0.009866	0.00056338
HexNAc(6)Hex(3)	0.007848	0.000960922	0.0162162	0.00378788	0.00242086	0	0.0035076	0.00585437	0.00121433	0	0.0016129	0	0	0	0.000222816	0	0.00987654	0.00244598	0.00309233	0.00056338
HexNAc(6)Hex(4)	0.00743494	0.000320307	0	0.000315657	0.000744879	0.0237389	0.0035076	0.00951336	0.00546448	0	0	0	0.000837521	0	0	0	0	0.000815328	0.00309233	0.00056338
HexNAc(5)Hex(4)	0.00619579	0.00576553	0	0.000315657	0.00223464	0	0.0070152	0.0435419	0.00425015	0	0	0	0	0	0.00111408	0.00549451	0.00987654	0.00203832	0.00279782	0.00056338
HexNAc(5)Hex(5)	0.00371747	0.00512492	0	0	0.00335196	0.00593472	0.00417571	0.0278083	0.00425015	0	0	0	0	0.0013844	0.000445633	0	0.0123457	0.00122299	0.00235606	0.00056338
HexNAc(6)Hex(6)NeuAc(1)	0.00371747	0.00288277	0	0	0.0018622	0	0.0070152	0	0.00121433	0	0	0.00434783	0	0	0.000668449	0	0.00246914	0.000815328	0.00206155	0.00056338
HexNAc(7)Hex(8)NeuAc(1)	0	0	0.0108108	0	0.00391061	0	0.0011692	0	0	0	0	0	0	0.000461467	0	0.021978	0	0.00122299	0.000147254	0.00056338
HexNAc(5)Hex(7)Fuc(1)NeuAc(2)	0	0	0	0.000315657	0.000931099	0.00890208	0.00217137	0	0.00182149	0	0	0	0	0	0.000445633	0	0	0.000407664	0	0.00056338
HexNAc(7)Hex(8)	0	0	0	0	0.00167598	0	0.000668114	0	0	0	0	0	0	0	0	0	0	0	0	0.00056338
HexNAc(2)Hex(9)	0	0.0144138	0	0.0170455	0.0141527	0	0.00751629	0.0160995	0.109897	0.078064	0.0532258	0.00434783	0.0368509	0.0890632	0.00557041	0.0164835	0.00246914	0.00815328	0.0599323	0
HexNAc(2)Hex(4)	0.000413052	0.0377963	0.0162162	0.0880682	0.0184358	0.00296736	0.0178721	0.0113428	0.0121433	0.0398126	0.0258065	0.00434783	0.0301508	0.0203046	0.00757576	0	0	0.0358744	0.0471212	0
HexNAc(3)Hex(5)	0.000826105	0.0243434	0	0.0160985	0.020298	0	0.0205445	0.0208562	0.00546448	0.0335675	0.0282258	0	0.0251256	0.0295339	0.0182709	0	0	0.0362821	0.0212045	0
HexNAc(2)Hex(3)	0.00123916	0.0310698	0.0162162	0.0785985	0.00856611	0	0.0138634	0.0106111	0.0267152	0.0148322	0.0169355	0.0130435	0.0117253	0.00461467	0.00713012	0.021978	0.00246914	0.0175296	0.0206155	0
HexNAc(3)Hex(6)	0.00165221	0.0163357	0	0.00631313	0.026257	0	0.0130282	0.0160995	0.00485732	0.0234192	0.00725806	0	0.0184255	0.0235348	0.0122549	0.010989	0	0.0260905	0.0108968	0
HexNAc(1)	0	0.029148	0	0.00189394	0.00167598	0	0.00317354	0	0.00789314	0	0.0016129	0	0	0	0	0.00549451	0.00246914	0.0057073	0.00765719	0
HexNAc(5)Hex(3)	0.00908715	0.0121717	0.0162162	0.00189394	0.00558659	0	0.00567897	0.021588	0.00607165	0.0039032	0	0	0	0.000922935	0.00378788	0.021978	0.00493827	0.00203832	0.00662642	0
HexNAc(2)Hex(12)	0	0	0	0.00568182	0.00782123	0	0	0.00219539	0.000607165	0	0	0	0	0.000461467	0	0.00549451	0	0	0.00633191	0
HexNAc(2)Hex(1)	0.00289137	0.00832799	0	0.0252525	0.000372439	0	0.00133623	0.000731797	0.0163934	0	0.00483871	0.00434783	0	0.000461467	0.00423351	0	0	0.0126376	0.0057429	0
HexNAc(2)Hex(11)	0	0	0	0.00473485	0.00614525	0	0.0023384	0.00182949	0.00425015	0	0.0016129	0	0	0	0	0	0	0	0.00471212	0
HexNAc(2)	0	0.004164	0.0216216	0.11774	0.000558659	0	0	0	0.0133576	0	0.00483871	0	0	0	0	0	0	0.00489197	0.0041231	0
HexNAc(2)Hex(10)	0	0	0	0.00284091	0.00912477	0	0.000167029	0.00475668	0.0170006	0.0039032	0.000806452	0.00434783	0.00251256	0.00692201	0	0.0164835	0	0.000407664	0.00323958	0
HexNAc(2)Hex(2)	0	0.00640615	0.0432432	0.032197	0.00018622	0.0148368	0.0011692	0.000365898	0.0285367	0.0039032	0.000806452	0	0.000837521	0.000461467	0	0	0.00246914	0.0175296	0.00309233	0
HexNAc(5)Hex(5)NeuAc(2)	0.00371747	0.000320307	0.00540541	0	0.00744879	0	0.0103558	0.00475668	0.00242866	0.00078064	0	0.00434783	0	0	0.000445633	0	0	0	0.00265057	0
HexNAc(3)Hex(4)Fuc(1)NeuAc(1)	0.00495663	0.00800769	0	0.00126263	0.00502793	0	0.00952063	0.00768386	0.0182149	0.00078064	0.00483871	0.00869565	0.00335008	0.0133826	0.0173797	0	0.0197531	0.00326131	0.00250331	0
HexNAc(2)Hex(4)Fuc(1)	0	0.00320307	0	0.00789141	0.0027933	0	0.00200434	0.00219539	0.00242866	0.00156128	0	0.00434783	0	0.0013844	0.00178253	0.010989	0.0320988	0.0118223	0.00220881	0
HexNAc(4)Hex(6)Fuc(1)	0.00206526	0.00544523	0.00540541	0.000315657	0.00800745	0	0.0046768	0	0	0.00312256	0	0	0	0	0.00490196	0	0.00493827	0.000407664	0.0019143	0
HexNAc(4)Hex(6)	0.000826105	0.00576553	0	0	0.00800745	0	0.00417571	0.000731797	0.00121433	0	0.00322581	0	0	0	0.000445633	0	0.00740741	0.00244598	0.00176704	0
HexNAc(2)Hex(3)Fuc(1)	0	0.00192184	0.0162162	0.0119949	0.00297952	0.00296736	0.00167029	0.00182949	0.00728597	0.0039032	0.00241935	0.00869565	0	0.0027688	0.00111408	0	0.00740741	0.00733795	0.00117803	0
HexNAc(4)Hex(3)NeuAc(1)	0	0	0.027027	0.00568182	0.00577281	0	0.000334057	0.0135382	0.00728597	0.00078064	0	0.0130435	0	0	0.000222816	0.00549451	0.017284	0.0044843	0.00103078	0
HexNAc(6)Hex(5)	0.00371747	0.000640615	0	0.000315657	0	0.0207715	0.00217137	0.00951336	0.00242866	0.00078064	0	0	0	0	0.000222816	0	0	0	0.000589015	0
HexNAc(5)Hex(6)	0.00165221	0.00352338	0	0.00126263	0.00018622	0.0118694	0.000167029	0.0292719	0.00242866	0	0	0	0	0	0	0	0	0	0.000589015	0
HexNAc(4)Hex(6)NeuAc(1)	0.000413052	0.000320307	0.00540541	0	0.00670391	0	0.0046768	0.00109769	0.00546448	0	0.000806452	0	0	0	0.000222816	0	0.00246914	0	0.000294507	0
HexNAc(8)Hex(9)	0	0	0	0	0	0	0.000501086	0	0.00242866	0.00078064	0	0	0	0	0	0.010989	0	0	0.000294507	0
HexNAc(2)Hex(5)Fuc(1)	0	0.000320307	0	0.00189394	0.00372439	0	0	0.00402488	0.00121433	0.00078064	0.000806452	0.00869565	0	0	0.00200535	0.00549451	0.0320988	0.00733795	0.000147254	0
HexNAc(6)Hex(6)NeuAc(2)	0.00413052	0	0.0162162	0	0.0143389	0.00296736	0.00384166	0.00512258	0.00485732	0	0.000806452	0.0173913	0	0	0.000668449	0.0164835	0.00246914	0.000815328	0.000147254	0
HexNAc(6)Hex(4)NeuAc(1)	0.0111524	0	0.0216216	0.00284091	0.00782123	0	0.00334057	0.00146359	0.00303582	0	0.000806452	0	0	0	0.000222816	0.010989	0.00987654	0	0.000147254	0
HexNAc(6)Hex(6)	0.00123916	0	0	0	0.00018622	0.0178042	0.000668114	0.000365898	0.00121433	0	0	0	0	0	0	0	0	0	0.000147254	0
HexNAc(11)Hex(11)NeuAc(1)	0	0	0	0	0	0.00296736	0	0	0	0	0	0	0	0	0	0	0	0	0.000147254	0
HexNAc(2)Hex(1)Fuc(1)	0	0	0	0.00252525	0.0128492	0	0	0	0.00485732	0	0.00241935	0	0	0	0	0	0.00740741	0.0293518	0	0
HexNAc(2)Hex(2)Fuc(1)	0	0.000320307	0	0.000631313	0.00316574	0	0.00100217	0.000365898	0.00728597	0	0.000806452	0	0	0	0	0.010989	0.00987654	0.0105993	0	0
HexNAc(2)Fuc(1)	0	0	0.0108108	0.0397727	0.0122905	0	0	0.000365898	0.0309654	0	0.00322581	0	0	0	0	0.010989	0.0691358	0.0044843	0	0
HexNAc(6)Hex(10)Fuc(1)NeuAc(1)	0	0	0	0	0.00763501	0	0	0	0.00182149	0	0.0016129	0	0	0	0	0.0604396	0	0.0044843	0	0
HexNAc(1)Fuc(1)	0.00165221	0	0.0324324	0.0561869	0.00819367	0	0.0011692	0.00109769	0.0115361	0	0.0129032	0	0	0	0	0.010989	0.0666667	0.00366898	0	0
HexNAc(6)Hex(11)Fuc(1)	0	0	0	0	0.00670391	0	0	0	0.00121433	0	0.000806452	0	0	0	0	0	0	0.00326131	0	0
HexNAc(7)Hex(8)Fuc(1)	0	0	0.0108108	0	0.00316574	0	0.000668114	0	0.000607165	0	0	0	0	0	0.000222816	0	0	0.00285365	0	0
HexNAc(3)Hex(4)NeuAc(1)	0	0.00384369	0	0.00126263	0.00111732	0	0.00217137	0.0256129	0.0133576	0.00156128	0.00403226	0.00434783	0	0.00184587	0.000445633	0.021978	0	0.00244598	0	0
HexNAc(8)Hex(8)Fuc(1)	0	0	0.00540541	0	0.000372439	0	0.000167029	0	0	0	0	0	0	0	0	0	0	0.00163066	0	0
HexNAc(4)Hex(7)NeuAc(1)	0.00206526	0	0	0.00126263	0.00558659	0	0.000167029	0.000731797	0.00121433	0	0	0	0	0	0	0.010989	0.0197531	0.00122299	0	0
HexNAc(10)Hex(7)	0	0	0	0	0	0	0	0	0.000607165	0.00078064	0	0.00434783	0	0	0	0.00549451	0	0.00122299	0	0
HexNAc(6)Hex(9)	0	0	0	0	0.00446927	0	0	0.000365898	0.00121433	0	0	0	0	0.000461467	0	0	0.00493827	0.000815328	0	0
HexNAc(7)Hex(3)	0.00289137	0	0.00540541	0.00315657	0.000558659	0	0.000835143	0.00146359	0.000607165	0	0	0	0	0	0	0.00549451	0.017284	0.000407664	0	0
HexNAc(4)Hex(7)Fuc(1)	0	0	0	0	0.00372439	0.00296736	0.000501086	0	0	0	0	0.00434783	0	0	0	0	0.00740741	0.000407664	0	0
HexNAc(9)Hex(4)	0	0	0	0	0.000744879	0	0	0	0.000607165	0	0	0	0	0	0	0	0	0.000407664	0	0
HexNAc(6)Hex(3)Fuc(1)NeuAc(2)	0.00247831	0	0.0108108	0.0072601	0.0147114	0.00296736	0.000167029	0.0168313	0.00667881	0	0.00241935	0.00869565	0	0	0	0.010989	0.0839506	0	0	0
HexNAc(4)Hex(7)	0.00165221	0	0	0	0.00204842	0	0.000835143	0.000731797	0.000607165	0	0	0	0	0	0	0	0.0197531	0	0	0
HexNAc(5)Hex(8)Fuc(1)	0	0	0	0	0.00446927	0	0.000835143	0	0	0	0	0	0	0	0	0	0.0197531	0	0	0
HexNAc(9)Hex(3)	0	0	0	0	0.000744879	0	0	0.000365898	0.000607165	0	0	0	0	0	0	0	0.00740741	0	0	0
HexNAc(5)Hex(7)Fuc(1)NeuAc(1)	0	0.000320307	0	0.000631313	0.00335196	0	0.0046768	0.000731797	0.000607165	0	0	0	0	0	0.000668449	0	0.00246914	0	0	0
HexNAc(8)Hex(3)	0	0	0	0.00126263	0.000558659	0	0.00534491	0.000731797	0	0	0.00241935	0	0	0	0	0	0.00246914	0	0	0
HexNAc(9)Hex(6)	0	0	0	0	0.00223464	0	0	0	0.000607165	0	0	0	0	0	0	0	0.00246914	0	0	0
HexNAc(6)Hex(9)Fuc(1)NeuAc(2)	0.000413052	0	0	0	0.0018622	0	0.000167029	0.00109769	0.0182149	0	0.00403226	0.0130435	0	0	0	0.0714286	0	0	0	0
HexNAc(9)Hex(10)	0	0	0	0	0	0	0	0	0.00121433	0	0	0	0	0	0	0.0164835	0	0	0	0
HexNAc(7)Hex(8)Fuc(1)NeuAc(1)	0	0	0	0	0.0018622	0	0	0	0.00182149	0	0	0	0	0	0.000222816	0.010989	0	0	0	0
HexNAc(6)Hex(8)Fuc(1)NeuAc(1)	0	0.00128123	0.0108108	0	0.000931099	0	0.000835143	0.000365898	0	0.00078064	0	0	0	0	0	0.010989	0	0	0	0
HexNAc(7)Hex(4)	0.00289137	0	0	0.000315657	0.000558659	0.0326409	0.00100217	0.00585437	0	0	0	0.00434783	0	0	0	0.00549451	0	0	0	0
HexNAc(9)Hex(9)Fuc(1)	0	0	0	0	0.00018622	0	0	0	0	0	0	0	0	0	0	0.00549451	0	0	0	0
HexNAc(8)Hex(4)	0.000413052	0	0	0	0.00018622	0.00296736	0	0	0.00121433	0	0.0016129	0.00434783	0	0	0	0	0	0	0	0
HexNAc(7)Hex(8)Fuc(1)NeuAc(3)	0	0	0	0	0	0	0	0	0.00242866	0	0.000806452	0.00434783	0	0	0	0	0	0	0	0
HexNAc(9)Hex(3)Fuc(1)	0	0	0	0	0	0	0	0	0	0	0	0.00434783	0	0	0	0	0	0	0	0
HexNAc(6)Hex(7)NeuAc(1)	0	0.00384369	0.00540541	0.000315657	0.00148976	0	0.00334057	0	0	0.00156128	0.000806452	0	0	0	0	0	0	0	0	0
HexNAc(10)Hex(10)Fuc(1)	0	0	0	0	0	0	0	0	0	0	0.000806452	0	0	0	0	0	0	0	0	0
HexNAc(5)Hex(8)	0	0	0	0.000315657	0.00502793	0	0.000167029	0.00109769	0.00121433	0	0	0	0	0	0	0	0	0	0	0
HexNAc(5)Hex(9)Fuc(1)	0	0	0	0	0.00893855	0	0	0	0.00121433	0	0	0	0	0	0	0	0	0	0	0
HexNAc(7)Hex(8)Fuc(1)NeuAc(4)	0	0	0	0	0	0.00296736	0	0	0.000607165	0	0	0	0	0	0	0	0	0	0	0
HexNAc(5)Hex(7)	0.000413052	0	0	0	0.00242086	0	0	0.00951336	0	0	0	0	0	0	0	0	0	0	0	0
HexNAc(7)Hex(6)	0.000826105	0	0	0	0	0.0207715	0.000835143	0.000365898	0	0	0	0	0	0	0	0	0	0	0	0
HexNAc(8)Hex(8)	0	0	0	0	0.000372439	0	0.000334057	0.000365898	0	0	0	0	0	0	0	0	0	0	0	0
HexNAc(8)Hex(9)Fuc(1)	0	0	0	0	0.00148976	0	0.00100217	0	0	0	0	0	0	0	0	0	0	0	0	0
HexNAc(8)Hex(6)	0	0	0	0	0.000558659	0.0118694	0.000334057	0	0	0	0	0	0	0	0	0	0	0	0	0
HexNAc(5)Hex(7)Fuc(1)	0	0	0	0	0.00372439	0.00593472	0.000334057	0	0	0	0	0	0	0	0	0	0	0	0	0
HexNAc(8)Hex(7)	0	0	0	0	0.000558659	0	0.000334057	0	0	0	0	0	0	0	0	0	0	0	0	0
HexNAc(8)Hex(5)Fuc(1)	0	0	0	0	0.000372439	0.0118694	0	0	0	0	0	0	0	0	0	0	0	0	0	0
HexNAc(8)Hex(5)	0	0	0	0	0.00018622	0.00296736	0	0	0	0	0	0	0	0	0	0	0	0	0	0
HexNAc(9)Hex(6)Fuc(1)	0	0	0	0	0.00018622	0	0	0	0	0	0	0	0	0	0	0	0	0	0	0
HexNAc(8)Hex(3)Fuc(1)	0	0	0.00540541	0	0	0	0	0	0	0	0	0	0	0	0	0	0	0	0	0
