# Supplementary material for: Sequential Analysis of the N/O-Glycosylation of Heavily Glycosylated HIV-1 gp120 Using EThcD-sceHCD-MS/MS
Source: Front Immunol. 2021 Oct 21;12:755568. doi: 10.3389/fimmu.2021.755568 (PMC8567067; doi:10.3389/fimmu.2021.755568)
Supplement: Supplementary file 7 [file Table_6.xlsx]

## Sheet: Table S6.1
Table S6.1 Identified trypsin digested intact O-glycopeptides by sceHCD (Repeation 1)
Query #:z	Protein Rank	Peptide < ProteinMetrics Confidential >	Glycans NHFAGNa	Modification Type(s)	Observed m/z	z	Observed (M+H)	Calc. mass (M+H)	Off-by-x error	Mass error (ppm)	Starting position	Cleavage	Score	Delta	Delta Mod	|Log Prob|	# of unique peptides	Protein Name	Protein DB number	Comment	Scan #	Scan Time
05098:3	1	K.EATTT[+947.323]LFC[+57.021]AS[+947.323]DRK.A	HexNAc(1)Hex(1)NeuAc(2),HexNAc(1)Hex(1)NeuAc(2)	C[+57], S[+947], T[+947]	1132.12	3	3394.36	3394.36	0	-0.5	17	Specific	229.34	9.55	2.4	2.05	54	>sp|P2019|HIV1_gp120 glycoprotein OS=Human HIV1 GN=S PE=1 SV=1	1	hiv1-gp120-trypsin-after-enrichment-degp-r1.5561.5561.3	controllerType=0 controllerNumber=1 scan=5561	24.0635
06330:3	1	K.EATTT[+947.323]LFC[+57.021]AS[+947.323]DR.K	HexNAc(1)Hex(1)NeuAc(2),HexNAc(1)Hex(1)NeuAc(2)	C[+57], S[+947], T[+947]	1089.43	3	3266.27	3266.27	0	-0.1	17	Specific	298.18	298.18	2.4	3.39	54	>sp|P2019|HIV1_gp120 glycoprotein OS=Human HIV1 GN=S PE=1 SV=1	1	hiv1-gp120-trypsin-after-enrichment-degp-r1.6906.6906.3	controllerType=0 controllerNumber=1 scan=6906	29.9155
01419:2	1	R.NATNGN[+0.984]DTNTTSS[+568.212]SR.G	HexNAc(2)Hex(1)	N[+1], S[+568]	1054.93	2	2108.86	2108.86	0	1.3	106	Specific	343.15	343.15	0	3.51	54	>sp|P2019|HIV1_gp120 glycoprotein OS=Human HIV1 GN=S PE=1 SV=1	1	hiv1-gp120-trypsin-after-enrichment-degp-r1.1549.1549.2	controllerType=0 controllerNumber=1 scan=1549	6.7028
07068:3	1	R.GM[+15.995]VGGGEMKNC[+57.021]S[+947.323]FNITTNIR.G	HexNAc(1)Hex(1)NeuAc(2)	C[+57], M[+16], S[+947]	1050.44	3	3149.3	3149.33	0	-9.7	121	Specific	202.17	202.17	7.42	1.92	54	>sp|P2019|HIV1_gp120 glycoprotein OS=Human HIV1 GN=S PE=1 SV=1	1	hiv1-gp120-trypsin-after-enrichment-degp-r1.7711.7711.3	controllerType=0 controllerNumber=1 scan=7711	33.4098
07907:2	1	K.NC[+57.021]S[+568.212]FN[+0.984]IT[+568.212]TNIR.G	HexNAc(2)Hex(1),HexNAc(2)Hex(1)	C[+57], N[+1], S[+568], T[+568]	1239.03	2	2477.05	2477.05	0	0.6	130	Specific	200.16	200.16	5.6	3.47	54	>sp|P2019|HIV1_gp120 glycoprotein OS=Human HIV1 GN=S PE=1 SV=1	1	hiv1-gp120-trypsin-after-enrichment-degp-r1.8660.8660.2	controllerType=0 controllerNumber=1 scan=8660	37.3727
07877:3	1	K.NC[+57.021]S[+568.212]FN[+0.984]IT[+568.212]T[+365.132]NIR.G	HexNAc(2)Hex(1),HexNAc(2)Hex(1),HexNAc(1)Hex(1)	C[+57], N[+1], S[+568], T[+365][+568]	948.066	3	2842.18	2842.18	0	0.4	130	Specific	202.24	202.24	1.2	2.88	54	>sp|P2019|HIV1_gp120 glycoprotein OS=Human HIV1 GN=S PE=1 SV=1	1	hiv1-gp120-trypsin-after-enrichment-degp-r1.8628.8628.3	controllerType=0 controllerNumber=1 scan=8628	37.2305
07888:2	1	K.NC[+57.021]SFNIT[+568.212]TNIR.G	HexNAc(2)Hex(1)	C[+57], T[+568]	954.421	2	1907.83	1907.85	0	-10	130	Specific	214.39	214.39	0	1.39	54	>sp|P2019|HIV1_gp120 glycoprotein OS=Human HIV1 GN=S PE=1 SV=1	1	hiv1-gp120-trypsin-after-enrichment-degp-r1.8640.8640.2	controllerType=0 controllerNumber=1 scan=8640	37.2829
08003:3	1	K.NC[+57.021]S[+568.212]FN[+0.984]IT[+568.212]T[+365.132]NIR.G	HexNAc(2)Hex(1),HexNAc(2)Hex(1),HexNAc(1)Hex(1)	C[+57], N[+1], S[+568], T[+365][+568]	948.066	3	2842.18	2842.18	0	1	130	Specific	223.51	223.51	1.2	2.88	54	>sp|P2019|HIV1_gp120 glycoprotein OS=Human HIV1 GN=S PE=1 SV=1	1	hiv1-gp120-trypsin-after-enrichment-degp-r1.8765.8765.3	controllerType=0 controllerNumber=1 scan=8765	37.8336
07943:3	1	K.NC[+57.021]S[+568.212]FN[+0.984]IT[+568.212]T[+365.132]NIR.G	HexNAc(2)Hex(1),HexNAc(2)Hex(1),HexNAc(1)Hex(1)	C[+57], N[+1], S[+568], T[+365][+568]	948.066	3	2842.18	2842.18	0	0.2	130	Specific	224.37	224.37	1.2	3.47	54	>sp|P2019|HIV1_gp120 glycoprotein OS=Human HIV1 GN=S PE=1 SV=1	1	hiv1-gp120-trypsin-after-enrichment-degp-r1.8700.8700.3	controllerType=0 controllerNumber=1 scan=8700	37.5445
07894:2	1	K.NC[+57.021]S[+365.132]FN[+0.984]IT[+365.132]T[+568.212]NIR.G	HexNAc(1)Hex(1),HexNAc(1)Hex(1),HexNAc(2)Hex(1)	C[+57], N[+1], S[+365], T[+365][+568]	1320.06	2	2639.1	2639.1	0	0.5	130	Specific	227.61	227.61	0	2.68	54	>sp|P2019|HIV1_gp120 glycoprotein OS=Human HIV1 GN=S PE=1 SV=1	1	hiv1-gp120-trypsin-after-enrichment-degp-r1.8646.8646.2	controllerType=0 controllerNumber=1 scan=8646	37.3112
08214:3	1	K.NC[+57.021]S[+947.323]FN[+0.984]IT[+203.079]T[+947.323]NIR.G	HexNAc(1)Hex(1)NeuAc(2),HexNAc(1),HexNAc(1)Hex(1)NeuAc(2)	C[+57], N[+1], S[+947], T[+203][+947]	1146.78	3	3438.32	3438.35	0	-9.9	130	Specific	267.03	267.03	0	2.51	54	>sp|P2019|HIV1_gp120 glycoprotein OS=Human HIV1 GN=S PE=1 SV=1	1	hiv1-gp120-trypsin-after-enrichment-degp-r1.8995.8995.3	controllerType=0 controllerNumber=1 scan=8995	38.8173
06883:2	1	K.N[+0.984]C[+57.021]S[+406.159]FNITTNIR.G	HexNAc(2)	C[+57], N[+1], S[+406]	873.89	2	1746.77	1746.79	0	-6.9	130	Specific	333.04	333.04	3.07	1.62	54	>sp|P2019|HIV1_gp120 glycoprotein OS=Human HIV1 GN=S PE=1 SV=1	1	hiv1-gp120-trypsin-after-enrichment-degp-r1.7509.7509.2	controllerType=0 controllerNumber=1 scan=7509	32.5348
07473:2	1	K.NC[+57.021]SFN[+0.984]IT[+406.159]TNIR.G	HexNAc(2)	C[+57], N[+1], T[+406]	873.895	2	1746.78	1746.79	0	-1.2	130	Specific	369.18	369.18	0	3.73	54	>sp|P2019|HIV1_gp120 glycoprotein OS=Human HIV1 GN=S PE=1 SV=1	1	hiv1-gp120-trypsin-after-enrichment-degp-r1.8152.8152.2	controllerType=0 controllerNumber=1 scan=8152	35.2675
07501:3	1	K.NC[+57.021]S[+568.212]FN[+0.984]IT[+568.212]T[+365.132]NIR.G	HexNAc(2)Hex(1),HexNAc(2)Hex(1),HexNAc(1)Hex(1)	C[+57], N[+1], S[+568], T[+365][+568]	948.065	3	2842.18	2842.18	0	-0.3	130	Specific	371.34	371.34	1.2	4.8	54	>sp|P2019|HIV1_gp120 glycoprotein OS=Human HIV1 GN=S PE=1 SV=1	1	hiv1-gp120-trypsin-after-enrichment-degp-r1.8183.8183.3	controllerType=0 controllerNumber=1 scan=8183	35.3977
08363:3	1	K.NC[+57.021]S[+947.323]FN[+0.984]IT[+203.079]T[+947.323]NIR.G	HexNAc(1)Hex(1)NeuAc(2),HexNAc(1),HexNAc(1)Hex(1)NeuAc(2)	C[+57], N[+1], S[+947], T[+203][+947]	1146.78	3	3438.32	3438.35	0	-9.9	130	Specific	388.2	388.2	0	4.58	54	>sp|P2019|HIV1_gp120 glycoprotein OS=Human HIV1 GN=S PE=1 SV=1	1	hiv1-gp120-trypsin-after-enrichment-degp-r1.9157.9157.3	controllerType=0 controllerNumber=1 scan=9157	39.5169
07224:2	1	K.NC[+57.021]S[+365.132]FN[+0.984]IT[+365.132]TNIR.G	HexNAc(1)Hex(1),HexNAc(1)Hex(1)	C[+57], N[+1], S[+365], T[+365]	1035.95	2	2070.89	2070.89	0	0.4	130	Specific	540.82	540.82	4.4	6.34	54	>sp|P2019|HIV1_gp120 glycoprotein OS=Human HIV1 GN=S PE=1 SV=1	1	hiv1-gp120-trypsin-after-enrichment-degp-r1.7881.7881.2	controllerType=0 controllerNumber=1 scan=7881	34.133
07233:2	1	K.NC[+57.021]S[+365.132]FN[+0.984]IT[+365.132]TNIR.G	HexNAc(1)Hex(1),HexNAc(1)Hex(1)	C[+57], N[+1], S[+365], T[+365]	1035.95	2	2070.89	2070.89	0	1	130	Specific	542.29	542.29	4.07	6.34	54	>sp|P2019|HIV1_gp120 glycoprotein OS=Human HIV1 GN=S PE=1 SV=1	1	hiv1-gp120-trypsin-after-enrichment-degp-r1.7891.7891.3	controllerType=0 controllerNumber=1 scan=7891	34.1758
07331:2	1	K.NC[+57.021]SFN[+0.984]IT[+406.159]TNIR.G	HexNAc(2)	C[+57], N[+1], T[+406]	873.896	2	1746.78	1746.79	0	-0.5	130	Specific	578.68	578.68	0	6.53	54	>sp|P2019|HIV1_gp120 glycoprotein OS=Human HIV1 GN=S PE=1 SV=1	1	hiv1-gp120-trypsin-after-enrichment-degp-r1.7998.7998.2	controllerType=0 controllerNumber=1 scan=7998	34.6238
07400:2	1	K.NC[+57.021]S[+365.132]FN[+0.984]IT[+365.132]TNIR.G	HexNAc(1)Hex(1),HexNAc(1)Hex(1)	C[+57], N[+1], S[+365], T[+365]	1035.95	2	2070.89	2070.89	0	0.1	130	Specific	598.25	598.25	4.4	7.29	54	>sp|P2019|HIV1_gp120 glycoprotein OS=Human HIV1 GN=S PE=1 SV=1	1	hiv1-gp120-trypsin-after-enrichment-degp-r1.8073.8073.2	controllerType=0 controllerNumber=1 scan=8073	34.9356
07333:2	1	K.NC[+57.021]SFN[+0.984]IT[+568.212]TNIR.G	HexNAc(2)Hex(1)	C[+57], N[+1], T[+568]	954.923	2	1908.84	1908.84	0	0.1	130	Specific	602.03	602.03	0	8.29	54	>sp|P2019|HIV1_gp120 glycoprotein OS=Human HIV1 GN=S PE=1 SV=1	1	hiv1-gp120-trypsin-after-enrichment-degp-r1.8000.8000.2	controllerType=0 controllerNumber=1 scan=8000	34.633
07263:2	1	K.NC[+57.021]SFN[+0.984]IT[+568.212]TNIR.G	HexNAc(2)Hex(1)	C[+57], N[+1], T[+568]	954.925	2	1908.84	1908.84	0	2.5	130	Specific	606.67	606.67	0	7.13	54	>sp|P2019|HIV1_gp120 glycoprotein OS=Human HIV1 GN=S PE=1 SV=1	1	hiv1-gp120-trypsin-after-enrichment-degp-r1.7924.7924.2	controllerType=0 controllerNumber=1 scan=7924	34.3148
07188:2	1	K.NC[+57.021]SFN[+0.984]IT[+568.212]TNIR.G	HexNAc(2)Hex(1)	C[+57], N[+1], T[+568]	954.922	2	1908.84	1908.84	0	-0.3	130	Specific	628.91	628.91	0	7.53	54	>sp|P2019|HIV1_gp120 glycoprotein OS=Human HIV1 GN=S PE=1 SV=1	1	hiv1-gp120-trypsin-after-enrichment-degp-r1.7842.7842.2	controllerType=0 controllerNumber=1 scan=7842	33.9662
07223:2	1	K.NC[+57.021]SFN[+0.984]IT[+406.159]TNIR.G	HexNAc(2)	C[+57], N[+1], T[+406]	873.897	2	1746.79	1746.79	0	0.8	130	Specific	644.19	639.81	0	8.29	54	>sp|P2019|HIV1_gp120 glycoprotein OS=Human HIV1 GN=S PE=1 SV=1	1	hiv1-gp120-trypsin-after-enrichment-degp-r1.7880.7880.2	controllerType=0 controllerNumber=1 scan=7880	34.1284
07399:2	1	K.NC[+57.021]SFN[+0.984]IT[+406.159]TNIR.G	HexNAc(2)	C[+57], N[+1], T[+406]	873.896	2	1746.78	1746.79	0	-0.1	130	Specific	649.82	649.82	0	7.53	54	>sp|P2019|HIV1_gp120 glycoprotein OS=Human HIV1 GN=S PE=1 SV=1	1	hiv1-gp120-trypsin-after-enrichment-degp-r1.8072.8072.2	controllerType=0 controllerNumber=1 scan=8072	34.931
07410:2	1	K.NC[+57.021]SFN[+0.984]IT[+568.212]TNIR.G	HexNAc(2)Hex(1)	C[+57], N[+1], T[+568]	954.924	2	1908.84	1908.84	0	1.1	130	Specific	691	691	0	9.29	54	>sp|P2019|HIV1_gp120 glycoprotein OS=Human HIV1 GN=S PE=1 SV=1	1	hiv1-gp120-trypsin-after-enrichment-degp-r1.8084.8084.2	controllerType=0 controllerNumber=1 scan=8084	34.979
06801:3	1	R.LIS[+947.323]C[+57.021]NTSVITQAC[+57.021]PK.V	HexNAc(1)Hex(1)NeuAc(2)	C[+57]*2, S[+947]	880.388	3	2639.15	2639.17	0	-6.8	168	Specific	298.56	298.56	1.2	3.34	54	>sp|P2019|HIV1_gp120 glycoprotein OS=Human HIV1 GN=S PE=1 SV=1	1	hiv1-gp120-trypsin-after-enrichment-degp-r1.7420.7420.3	controllerType=0 controllerNumber=1 scan=7420	32.1498
06913:3	1	K.VVKIEPLGVAPT[+947.323]KAK.R	HexNAc(1)Hex(1)NeuAc(2)	T[+947]	833.102	3	2497.29	2497.29	0	-0.1	457	Specific	849.15	600.58	600.58	10.33	54	>sp|P2019|HIV1_gp120 glycoprotein OS=Human HIV1 GN=S PE=1 SV=1	1	hiv1-gp120-trypsin-after-enrichment-degp-r1.7542.7542.3	controllerType=0 controllerNumber=1 scan=7542	32.6736
06069:2	1	K.IEPLGVAPT[+656.228]K.A	HexNAc(1)Hex(1)NeuAc(1)	T[+656]	840.92	2	1680.83	1680.83	0	0.4	460	Specific	453.59	247.77	247.77	4.21	54	>sp|P2019|HIV1_gp120 glycoprotein OS=Human HIV1 GN=S PE=1 SV=1	1	hiv1-gp120-trypsin-after-enrichment-degp-r1.6621.6621.2	controllerType=0 controllerNumber=1 scan=6621	28.6767
05449:2	1	K.IEPLGVAPT[+947.323]KAK.R	HexNAc(1)Hex(1)NeuAc(2)	T[+947]	1086.03	2	2171.06	2171.06	0	1.1	460	Specific	612.3	308.74	308.74	5.34	54	>sp|P2019|HIV1_gp120 glycoprotein OS=Human HIV1 GN=S PE=1 SV=1	1	hiv1-gp120-trypsin-after-enrichment-degp-r1.5944.5944.2	controllerType=0 controllerNumber=1 scan=5944	25.7319
04365:2	1	K.IEPLGVAPT[+947.323]KAKR.R	HexNAc(1)Hex(1)NeuAc(2)	T[+947]	1164.08	2	2327.16	2327.16	0	1	460	Specific	681.46	681.46	681.46	8.63	54	>sp|P2019|HIV1_gp120 glycoprotein OS=Human HIV1 GN=S PE=1 SV=1	1	hiv1-gp120-trypsin-after-enrichment-degp-r1.4761.4761.2	controllerType=0 controllerNumber=1 scan=4761	20.5814
04713:2	1	K.IEPLGVAPT[+656.228]KAK.R	HexNAc(1)Hex(1)NeuAc(1)	T[+656]	940.486	2	1879.96	1879.96	0	0.7	460	Specific	692.13	350.6	350.6	7.71	54	>sp|P2019|HIV1_gp120 glycoprotein OS=Human HIV1 GN=S PE=1 SV=1	1	hiv1-gp120-trypsin-after-enrichment-degp-r1.5141.5141.2	controllerType=0 controllerNumber=1 scan=5141	22.2312
06182:2	1	K.IEPLGVAPT[+656.228]K.A	HexNAc(1)Hex(1)NeuAc(1)	T[+656]	840.919	2	1680.83	1680.83	0	0.2	460	Specific	740.96	412.68	412.68	10.29	54	>sp|P2019|HIV1_gp120 glycoprotein OS=Human HIV1 GN=S PE=1 SV=1	1	hiv1-gp120-trypsin-after-enrichment-degp-r1.6745.6745.2	controllerType=0 controllerNumber=1 scan=6745	29.2135
04608:2	1	K.IEPLGVAPT[+656.228]KAK.R	HexNAc(1)Hex(1)NeuAc(1)	T[+656]	940.486	2	1879.96	1879.96	0	0.3	460	Specific	787.7	410.75	410.75	10.82	54	>sp|P2019|HIV1_gp120 glycoprotein OS=Human HIV1 GN=S PE=1 SV=1	1	hiv1-gp120-trypsin-after-enrichment-degp-r1.5026.5026.2	controllerType=0 controllerNumber=1 scan=5026	21.733
06779:2	1	K.IEPLGVAPT[+947.323]K.A	HexNAc(1)Hex(1)NeuAc(2)	T[+947]	986.467	2	1971.93	1971.93	0	0.5	460	Specific	801.74	402.02	402.02	12.29	54	>sp|P2019|HIV1_gp120 glycoprotein OS=Human HIV1 GN=S PE=1 SV=1	1	hiv1-gp120-trypsin-after-enrichment-degp-r1.7396.7396.2	controllerType=0 controllerNumber=1 scan=7396	32.0465
05384:2	1	K.IEPLGVAPT[+947.323]KAK.R	HexNAc(1)Hex(1)NeuAc(2)	T[+947]	1086.03	2	2171.06	2171.06	0	0.5	460	Specific	853.59	436.56	436.56	12.82	54	>sp|P2019|HIV1_gp120 glycoprotein OS=Human HIV1 GN=S PE=1 SV=1	1	hiv1-gp120-trypsin-after-enrichment-degp-r1.5873.5873.2	controllerType=0 controllerNumber=1 scan=5873	25.4259
05407:2	1	K.IEPLGVAPT[+656.228]KAK.R	HexNAc(1)Hex(1)NeuAc(1)	T[+656]	940.486	2	1879.96	1879.96	0	0.3	460	Specific	899.37	464.68	464.68	12.82	54	>sp|P2019|HIV1_gp120 glycoprotein OS=Human HIV1 GN=S PE=1 SV=1	1	hiv1-gp120-trypsin-after-enrichment-degp-r1.5898.5898.2	controllerType=0 controllerNumber=1 scan=5898	25.533

## Sheet: Table S6.2
Table S6.2 Identified trypsin digested intact O-glycopeptides by sceHCD (Repeation 2)
Query #:z	Protein Rank	Peptide < ProteinMetrics Confidential >	Glycans NHFAGNa	Modification Type(s)	Observed m/z	z	Observed (M+H)	Calc. mass (M+H)	Off-by-x error	Mass error (ppm)	Starting position	Cleavage	Score	Delta	Delta Mod	|Log Prob|	# of unique peptides	Protein Name	Protein DB number	Comment	Scan #	Scan Time
06293:3	1	K.EATTT[+947.323]LFC[+57.021]AS[+947.323]DR.K	HexNAc(1)Hex(1)NeuAc(2),HexNAc(1)Hex(1)NeuAc(2)	C[+57], S[+947], T[+947]	1089.43	3	3266.26	3266.27	0	-0.8	17	Specific	320.02	320.02	2.4	3.5	50	>sp|P2019|HIV1_gp120 glycoprotein OS=Human HIV1 GN=S PE=1 SV=1	1	hiv1-gp120-trypsin-after-enrichment-degp-r2.6868.6868.3	controllerType=0 controllerNumber=1 scan=6868	29.7601
07957:2	1	K.NC[+57.021]S[+365.132]FN[+0.984]IT[+365.132]T[+568.212]NIR.G	HexNAc(1)Hex(1),HexNAc(1)Hex(1),HexNAc(2)Hex(1)	C[+57], N[+1], S[+365], T[+365][+568]	1320.06	2	2639.11	2639.1	0	1.4	130	Specific	202.06	202.06	0	2.23	50	>sp|P2019|HIV1_gp120 glycoprotein OS=Human HIV1 GN=S PE=1 SV=1	1	hiv1-gp120-trypsin-after-enrichment-degp-r2.8713.8713.2	controllerType=0 controllerNumber=1 scan=8713	37.5893
07895:3	1	K.NC[+57.021]S[+568.212]FN[+0.984]IT[+568.212]T[+365.132]NIR.G	HexNAc(2)Hex(1),HexNAc(2)Hex(1),HexNAc(1)Hex(1)	C[+57], N[+1], S[+568], T[+365][+568]	948.066	3	2842.18	2842.18	0	0.5	130	Specific	205.96	205.96	1.2	3.88	50	>sp|P2019|HIV1_gp120 glycoprotein OS=Human HIV1 GN=S PE=1 SV=1	1	hiv1-gp120-trypsin-after-enrichment-degp-r2.8646.8646.3	controllerType=0 controllerNumber=1 scan=8646	37.2882
07828:2	1	K.NC[+57.021]S[+568.212]FN[+0.984]IT[+568.212]T[+365.132]NIR.G	HexNAc(2)Hex(1),HexNAc(2)Hex(1),HexNAc(1)Hex(1)	C[+57], N[+1], S[+568], T[+365][+568]	1421.6	2	2842.18	2842.18	0	1.2	130	Specific	207.35	207.35	1.2	3.88	50	>sp|P2019|HIV1_gp120 glycoprotein OS=Human HIV1 GN=S PE=1 SV=1	1	hiv1-gp120-trypsin-after-enrichment-degp-r2.8572.8572.2	controllerType=0 controllerNumber=1 scan=8572	36.9689
07986:3	1	K.NC[+57.021]S[+365.132]FN[+0.984]IT[+365.132]T[+568.212]NIR.G	HexNAc(1)Hex(1),HexNAc(1)Hex(1),HexNAc(2)Hex(1)	C[+57], N[+1], S[+365], T[+365][+568]	880.373	3	2639.1	2639.1	0	0.4	130	Specific	211.48	211.48	0	2.89	50	>sp|P2019|HIV1_gp120 glycoprotein OS=Human HIV1 GN=S PE=1 SV=1	1	hiv1-gp120-trypsin-after-enrichment-degp-r2.8745.8745.3	controllerType=0 controllerNumber=1 scan=8745	37.73
07961:3	1	K.NC[+57.021]S[+568.212]FN[+0.984]IT[+568.212]T[+365.132]NIR.G	HexNAc(2)Hex(1),HexNAc(2)Hex(1),HexNAc(1)Hex(1)	C[+57], N[+1], S[+568], T[+365][+568]	948.066	3	2842.18	2842.18	0	0.4	130	Specific	219.97	219.97	1.2	3.4	50	>sp|P2019|HIV1_gp120 glycoprotein OS=Human HIV1 GN=S PE=1 SV=1	1	hiv1-gp120-trypsin-after-enrichment-degp-r2.8718.8718.3	controllerType=0 controllerNumber=1 scan=8718	37.6088
07898:2	1	K.NC[+57.021]SFNIT[+568.212]TNIR.G	HexNAc(2)Hex(1)	C[+57], T[+568]	954.422	2	1907.84	1907.85	0	-9.3	130	Specific	225.44	225.44	0	1.66	50	>sp|P2019|HIV1_gp120 glycoprotein OS=Human HIV1 GN=S PE=1 SV=1	1	hiv1-gp120-trypsin-after-enrichment-degp-r2.8649.8649.2	controllerType=0 controllerNumber=1 scan=8649	37.3028
07907:2	1	K.NC[+57.021]S[+365.132]FN[+0.984]IT[+365.132]T[+568.212]NIR.G	HexNAc(1)Hex(1),HexNAc(1)Hex(1),HexNAc(2)Hex(1)	C[+57], N[+1], S[+365], T[+365][+568]	1320.06	2	2639.1	2639.1	0	0.9	130	Specific	230.72	230.72	0	3.01	50	>sp|P2019|HIV1_gp120 glycoprotein OS=Human HIV1 GN=S PE=1 SV=1	1	hiv1-gp120-trypsin-after-enrichment-degp-r2.8659.8659.2	controllerType=0 controllerNumber=1 scan=8659	37.3453
08105:3	1	K.NC[+57.021]S[+947.323]FN[+0.984]IT[+947.323]T[+568.212]NIR.G	HexNAc(1)Hex(1)NeuAc(2),HexNAc(1)Hex(1)NeuAc(2),HexNAc(2)Hex(1)	C[+57], N[+1], S[+947], T[+568][+947]	1268.49	3	3803.45	3803.48	0	-9.5	130	Specific	231.51	231.51	0	2.8	50	>sp|P2019|HIV1_gp120 glycoprotein OS=Human HIV1 GN=S PE=1 SV=1	1	hiv1-gp120-trypsin-after-enrichment-degp-r2.8875.8875.3	controllerType=0 controllerNumber=1 scan=8875	38.2897
07912:2	1	K.NC[+57.021]S[+568.212]FN[+0.984]IT[+568.212]TNIR.G	HexNAc(2)Hex(1),HexNAc(2)Hex(1)	C[+57], N[+1], S[+568], T[+568]	1239.03	2	2477.05	2477.05	0	0.1	130	Specific	249.43	215.21	5.6	3	50	>sp|P2019|HIV1_gp120 glycoprotein OS=Human HIV1 GN=S PE=1 SV=1	1	hiv1-gp120-trypsin-after-enrichment-degp-r2.8664.8664.2	controllerType=0 controllerNumber=1 scan=8664	37.3689
06872:2	1	K.NC[+57.021]S[+406.159]FN[+0.984]ITTNIR.G	HexNAc(2)	C[+57], N[+1], S[+406]	873.889	2	1746.77	1746.79	0	-8	130	Specific	337.15	337.15	8	1.87	50	>sp|P2019|HIV1_gp120 glycoprotein OS=Human HIV1 GN=S PE=1 SV=1	1	hiv1-gp120-trypsin-after-enrichment-degp-r2.7500.7500.2	controllerType=0 controllerNumber=1 scan=7500	32.5057
08370:3	1	K.NC[+57.021]S[+947.323]FN[+0.984]IT[+203.079]T[+947.323]NIR.G	HexNAc(1)Hex(1)NeuAc(2),HexNAc(1),HexNAc(1)Hex(1)NeuAc(2)	C[+57], N[+1], S[+947], T[+203][+947]	1146.78	3	3438.32	3438.35	0	-8.8	130	Specific	363.74	363.74	0	3.43	50	>sp|P2019|HIV1_gp120 glycoprotein OS=Human HIV1 GN=S PE=1 SV=1	1	hiv1-gp120-trypsin-after-enrichment-degp-r2.9163.9163.3	controllerType=0 controllerNumber=1 scan=9163	39.5263
07053:2	1	K.NC[+57.021]S[+406.159]FN[+0.984]ITTNIR.G	HexNAc(2)	C[+57], N[+1], S[+406]	873.889	2	1746.77	1746.79	0	-8	130	Specific	419.74	419.74	8	3.28	50	>sp|P2019|HIV1_gp120 glycoprotein OS=Human HIV1 GN=S PE=1 SV=1	1	hiv1-gp120-trypsin-after-enrichment-degp-r2.7697.7697.2	controllerType=0 controllerNumber=1 scan=7697	33.3647
07388:2	1	K.NC[+57.021]S[+365.132]FN[+0.984]IT[+365.132]TNIR.G	HexNAc(1)Hex(1),HexNAc(1)Hex(1)	C[+57], N[+1], S[+365], T[+365]	1035.95	2	2070.89	2070.89	0	0.5	130	Specific	435.97	435.97	4.4	5.82	50	>sp|P2019|HIV1_gp120 glycoprotein OS=Human HIV1 GN=S PE=1 SV=1	1	hiv1-gp120-trypsin-after-enrichment-degp-r2.8062.8062.3	controllerType=0 controllerNumber=1 scan=8062	34.8938
07194:2	1	K.NC[+57.021]S[+365.132]FN[+0.984]IT[+365.132]TNIR.G	HexNAc(1)Hex(1),HexNAc(1)Hex(1)	C[+57], N[+1], S[+365], T[+365]	1035.95	2	2070.89	2070.89	0	0.7	130	Specific	469.98	469.98	4.4	6.04	50	>sp|P2019|HIV1_gp120 glycoprotein OS=Human HIV1 GN=S PE=1 SV=1	1	hiv1-gp120-trypsin-after-enrichment-degp-r2.7851.7851.3	controllerType=0 controllerNumber=1 scan=7851	34.0145
07303:2	1	K.NC[+57.021]S[+365.132]FN[+0.984]IT[+365.132]TNIR.G	HexNAc(1)Hex(1),HexNAc(1)Hex(1)	C[+57], N[+1], S[+365], T[+365]	1035.95	2	2070.89	2070.89	0	0.6	130	Specific	516.16	516.16	4.4	6.29	50	>sp|P2019|HIV1_gp120 glycoprotein OS=Human HIV1 GN=S PE=1 SV=1	1	hiv1-gp120-trypsin-after-enrichment-degp-r2.7969.7969.2	controllerType=0 controllerNumber=1 scan=7969	34.509
07207:2	1	K.NC[+57.021]S[+365.132]FN[+0.984]ITT[+365.132]NIR.G	HexNAc(1)Hex(1),HexNAc(1)Hex(1)	C[+57], N[+1], S[+365], T[+365]	1035.95	2	2070.89	2070.89	0	-0.7	130	Specific	540.82	540.82	5.67	5.69	50	>sp|P2019|HIV1_gp120 glycoprotein OS=Human HIV1 GN=S PE=1 SV=1	1	hiv1-gp120-trypsin-after-enrichment-degp-r2.7865.7865.2	controllerType=0 controllerNumber=1 scan=7865	34.0731
07377:2	1	K.NC[+57.021]S[+365.132]FN[+0.984]ITT[+365.132]NIR.G	HexNAc(1)Hex(1),HexNAc(1)Hex(1)	C[+57], N[+1], S[+365], T[+365]	1035.95	2	2070.89	2070.89	0	0.3	130	Specific	553.59	553.59	4.91	6.56	50	>sp|P2019|HIV1_gp120 glycoprotein OS=Human HIV1 GN=S PE=1 SV=1	1	hiv1-gp120-trypsin-after-enrichment-degp-r2.8050.8050.2	controllerType=0 controllerNumber=1 scan=8050	34.8432
07281:2	1	K.NC[+57.021]SFN[+0.984]IT[+406.159]TNIR.G	HexNAc(2)	C[+57], N[+1], T[+406]	873.896	2	1746.79	1746.79	0	0.4	130	Specific	566.91	566.91	0	7.56	50	>sp|P2019|HIV1_gp120 glycoprotein OS=Human HIV1 GN=S PE=1 SV=1	1	hiv1-gp120-trypsin-after-enrichment-degp-r2.7945.7945.2	controllerType=0 controllerNumber=1 scan=7945	34.4091
07350:2	1	K.NC[+57.021]SFN[+0.984]IT[+568.212]TNIR.G	HexNAc(2)Hex(1)	C[+57], N[+1], T[+568]	954.922	2	1908.84	1908.84	0	-0.3	130	Specific	567.32	567.32	0	6.69	50	>sp|P2019|HIV1_gp120 glycoprotein OS=Human HIV1 GN=S PE=1 SV=1	1	hiv1-gp120-trypsin-after-enrichment-degp-r2.8020.8020.2	controllerType=0 controllerNumber=1 scan=8020	34.7199
07424:2	1	K.NC[+57.021]SFN[+0.984]IT[+568.212]TNIR.G	HexNAc(2)Hex(1)	C[+57], N[+1], T[+568]	954.923	2	1908.84	1908.84	0	-0.1	130	Specific	571.06	571.06	0	6.69	50	>sp|P2019|HIV1_gp120 glycoprotein OS=Human HIV1 GN=S PE=1 SV=1	1	hiv1-gp120-trypsin-after-enrichment-degp-r2.8101.8101.2	controllerType=0 controllerNumber=1 scan=8101	35.0529
07269:2	1	K.NC[+57.021]SFN[+0.984]IT[+568.212]TNIR.G	HexNAc(2)Hex(1)	C[+57], N[+1], T[+568]	954.923	2	1908.84	1908.84	0	0.9	130	Specific	574.02	574.02	0	7.56	50	>sp|P2019|HIV1_gp120 glycoprotein OS=Human HIV1 GN=S PE=1 SV=1	1	hiv1-gp120-trypsin-after-enrichment-degp-r2.7932.7932.2	controllerType=0 controllerNumber=1 scan=7932	34.3604
07190:2	1	K.NC[+57.021]SFN[+0.984]IT[+568.212]TNIR.G	HexNAc(2)Hex(1)	C[+57], N[+1], T[+568]	954.923	2	1908.84	1908.84	0	0.3	130	Specific	574.96	574.96	0	7.56	50	>sp|P2019|HIV1_gp120 glycoprotein OS=Human HIV1 GN=S PE=1 SV=1	1	hiv1-gp120-trypsin-after-enrichment-degp-r2.7846.7846.2	controllerType=0 controllerNumber=1 scan=7846	33.9946
07372:2	1	K.NC[+57.021]SFN[+0.984]IT[+406.159]TNIR.G	HexNAc(2)	C[+57], N[+1], T[+406]	873.896	2	1746.79	1746.79	0	-0.1	130	Specific	663.38	658.33	0	8.69	50	>sp|P2019|HIV1_gp120 glycoprotein OS=Human HIV1 GN=S PE=1 SV=1	1	hiv1-gp120-trypsin-after-enrichment-degp-r2.8044.8044.2	controllerType=0 controllerNumber=1 scan=8044	34.8194
07200:2	1	K.NC[+57.021]SFN[+0.984]IT[+406.159]TNIR.G	HexNAc(2)	C[+57], N[+1], T[+406]	873.896	2	1746.79	1746.79	0	-0.1	130	Specific	672.5	668.81	0	8.69	50	>sp|P2019|HIV1_gp120 glycoprotein OS=Human HIV1 GN=S PE=1 SV=1	1	hiv1-gp120-trypsin-after-enrichment-degp-r2.7857.7857.2	controllerType=0 controllerNumber=1 scan=7857	34.0393
06905:3	1	K.VVKIEPLGVAPT[+947.323]KAK.R	HexNAc(1)Hex(1)NeuAc(2)	T[+947]	833.102	3	2497.29	2497.29	0	0.2	457	Specific	814.97	572.91	572.91	11.02	50	>sp|P2019|HIV1_gp120 glycoprotein OS=Human HIV1 GN=S PE=1 SV=1	1	hiv1-gp120-trypsin-after-enrichment-degp-r2.7536.7536.3	controllerType=0 controllerNumber=1 scan=7536	32.6613
04707:2	1	K.IEPLGVAPT[+656.228]KAK.R	HexNAc(1)Hex(1)NeuAc(1)	T[+656]	940.486	2	1879.96	1879.96	0	0.7	460	Specific	371.08	118.9	118.9	2.7	50	>sp|P2019|HIV1_gp120 glycoprotein OS=Human HIV1 GN=S PE=1 SV=1	1	hiv1-gp120-trypsin-after-enrichment-degp-r2.5136.5136.3	controllerType=0 controllerNumber=1 scan=5136	22.2164
06010:2	1	K.IEPLGVAPT[+656.228]K.A	HexNAc(1)Hex(1)NeuAc(1)	T[+656]	840.92	2	1680.83	1680.83	0	1.1	460	Specific	471.02	290.78	290.78	4.38	50	>sp|P2019|HIV1_gp120 glycoprotein OS=Human HIV1 GN=S PE=1 SV=1	1	hiv1-gp120-trypsin-after-enrichment-degp-r2.6559.6559.2	controllerType=0 controllerNumber=1 scan=6559	28.4174
04690:2	1	K.IEPLGVAPT[+656.228]KAK.R	HexNAc(1)Hex(1)NeuAc(1)	T[+656]	940.485	2	1879.96	1879.96	0	-0.6	460	Specific	651.79	351.05	351.05	6.65	50	>sp|P2019|HIV1_gp120 glycoprotein OS=Human HIV1 GN=S PE=1 SV=1	1	hiv1-gp120-trypsin-after-enrichment-degp-r2.5118.5118.2	controllerType=0 controllerNumber=1 scan=5118	22.1364
04363:2	1	K.IEPLGVAPT[+947.323]KAKR.R	HexNAc(1)Hex(1)NeuAc(2)	T[+947]	1164.08	2	2327.16	2327.16	0	-0.6	460	Specific	674.19	674.19	674.19	7.55	50	>sp|P2019|HIV1_gp120 glycoprotein OS=Human HIV1 GN=S PE=1 SV=1	1	hiv1-gp120-trypsin-after-enrichment-degp-r2.4761.4761.2	controllerType=0 controllerNumber=1 scan=4761	20.5869
06159:2	1	K.IEPLGVAPT[+656.228]K.A	HexNAc(1)Hex(1)NeuAc(1)	T[+656]	840.918	2	1680.83	1680.83	0	-1.2	460	Specific	696.9	380.87	380.87	8.69	50	>sp|P2019|HIV1_gp120 glycoprotein OS=Human HIV1 GN=S PE=1 SV=1	1	hiv1-gp120-trypsin-after-enrichment-degp-r2.6722.6722.2	controllerType=0 controllerNumber=1 scan=6722	29.1248
06775:2	1	K.IEPLGVAPT[+947.323]K.A	HexNAc(1)Hex(1)NeuAc(2)	T[+947]	986.467	2	1971.93	1971.93	0	-0.2	460	Specific	778.07	368.6	368.6	10.69	50	>sp|P2019|HIV1_gp120 glycoprotein OS=Human HIV1 GN=S PE=1 SV=1	1	hiv1-gp120-trypsin-after-enrichment-degp-r2.7394.7394.2	controllerType=0 controllerNumber=1 scan=7394	32.048
04579:2	1	K.IEPLGVAPT[+656.228]KAK.R	HexNAc(1)Hex(1)NeuAc(1)	T[+656]	940.486	2	1879.96	1879.96	0	0.2	460	Specific	779.18	386.31	386.31	10.67	50	>sp|P2019|HIV1_gp120 glycoprotein OS=Human HIV1 GN=S PE=1 SV=1	1	hiv1-gp120-trypsin-after-enrichment-degp-r2.4997.4997.2	controllerType=0 controllerNumber=1 scan=4997	21.6107
05446:2	1	K.IEPLGVAPT[+947.323]KAK.R	HexNAc(1)Hex(1)NeuAc(2)	T[+947]	1086.03	2	2171.06	2171.06	0	0.1	460	Specific	794.05	392.38	392.38	10.67	50	>sp|P2019|HIV1_gp120 glycoprotein OS=Human HIV1 GN=S PE=1 SV=1	1	hiv1-gp120-trypsin-after-enrichment-degp-r2.5943.5943.2	controllerType=0 controllerNumber=1 scan=5943	25.7323
05380:2	1	K.IEPLGVAPT[+947.323]KAK.R	HexNAc(1)Hex(1)NeuAc(2)	T[+947]	1086.03	2	2171.06	2171.06	0	0.7	460	Specific	845.39	421.39	421.39	11.67	50	>sp|P2019|HIV1_gp120 glycoprotein OS=Human HIV1 GN=S PE=1 SV=1	1	hiv1-gp120-trypsin-after-enrichment-degp-r2.5871.5871.2	controllerType=0 controllerNumber=1 scan=5871	25.4192
05411:2	1	K.IEPLGVAPT[+656.228]KAK.R	HexNAc(1)Hex(1)NeuAc(1)	T[+656]	940.483	2	1879.96	1879.96	0	-2	460	Specific	889.38	463.72	463.72	11.15	50	>sp|P2019|HIV1_gp120 glycoprotein OS=Human HIV1 GN=S PE=1 SV=1	1	hiv1-gp120-trypsin-after-enrichment-degp-r2.5904.5904.2	controllerType=0 controllerNumber=1 scan=5904	25.5657

## Sheet: Table S6.3
Table S6.3 Identified trypsin digested intact O-glycopeptides by sceHCD (Repeation 3)
Query #:z	Protein Rank	Peptide < ProteinMetrics Confidential >	Glycans NHFAGNa	Modification Type(s)	Observed m/z	z	Observed (M+H)	Calc. mass (M+H)	Off-by-x error	Mass error (ppm)	Starting position	Cleavage	Score	Delta	Delta Mod	|Log Prob|	# of unique peptides	Protein Name	Protein DB number	Comment	Scan #	Scan Time
05089:3	1	K.EATTT[+947.323]LFC[+57.021]AS[+947.323]DRK.A	HexNAc(1)Hex(1)NeuAc(2),HexNAc(1)Hex(1)NeuAc(2)	C[+57], S[+947], T[+947]	1132.13	3	3394.37	3394.36	0	1.2	17	Specific	227.07	22.69	2.4	2.09	46	>sp|P2019|HIV1_gp120 glycoprotein OS=Human HIV1 GN=S PE=1 SV=1	1	hiv1-gp120-trypsin-after-enrichment-degp-r3.5553.5553.3	controllerType=0 controllerNumber=1 scan=5553	24.0153
06289:3	1	K.EATTT[+947.323]LFC[+57.021]AS[+947.323]DR.K	HexNAc(1)Hex(1)NeuAc(2),HexNAc(1)Hex(1)NeuAc(2)	C[+57], S[+947], T[+947]	1089.43	3	3266.27	3266.27	0	1.6	17	Specific	299.48	299.48	2.4	4.15	46	>sp|P2019|HIV1_gp120 glycoprotein OS=Human HIV1 GN=S PE=1 SV=1	1	hiv1-gp120-trypsin-after-enrichment-degp-r3.6863.6863.3	controllerType=0 controllerNumber=1 scan=6863	29.7149
01439:2	1	R.NAT[+406.159]NGN[+0.984]DT[+656.228]NTTSSSR.G	HexNAc(2),HexNAc(1)Hex(1)NeuAc(1)	N[+1], T[+406][+656]	1302.03	2	2603.04	2603.03	0	4.1	106	Specific	264.71	264.71	4.25	2.32	46	>sp|P2019|HIV1_gp120 glycoprotein OS=Human HIV1 GN=S PE=1 SV=1	1	hiv1-gp120-trypsin-after-enrichment-degp-r3.1570.1570.2	controllerType=0 controllerNumber=1 scan=1570	6.7811
07344:3	1	R.GMVGGGEMKNC[+57.021]S[+947.323]FN[+0.984]ITTNIR.G	HexNAc(1)Hex(1)NeuAc(2)	C[+57], N[+1], S[+947]	1045.44	3	3134.3	3134.32	0	-6.2	121	Specific	203.81	203.81	6.8	1.68	46	>sp|P2019|HIV1_gp120 glycoprotein OS=Human HIV1 GN=S PE=1 SV=1	1	hiv1-gp120-trypsin-after-enrichment-degp-r3.8014.8014.3	controllerType=0 controllerNumber=1 scan=8014	34.685
08139:3	1	R.GMVGGGEM[+15.995]KNC[+57.021]S[+656.228]FN[+0.984]IT[+947.323]TNIR.G	HexNAc(1)Hex(1)NeuAc(1),HexNAc(1)Hex(1)NeuAc(2)	C[+57], M[+16], N[+1], S[+656], T[+947]	1269.51	3	3806.52	3806.54	0	-5.6	121	Specific	210.04	210.04	1.2	1.81	46	>sp|P2019|HIV1_gp120 glycoprotein OS=Human HIV1 GN=S PE=1 SV=1	1	hiv1-gp120-trypsin-after-enrichment-degp-r3.8918.8918.3	controllerType=0 controllerNumber=1 scan=8918	38.4829
07907:2	1	K.NC[+57.021]S[+365.132]FN[+0.984]IT[+365.132]T[+568.212]NIR.G	HexNAc(1)Hex(1),HexNAc(1)Hex(1),HexNAc(2)Hex(1)	C[+57], N[+1], S[+365], T[+365][+568]	1320.06	2	2639.11	2639.1	0	2.2	130	Specific	203.07	203.07	0	2.13	46	>sp|P2019|HIV1_gp120 glycoprotein OS=Human HIV1 GN=S PE=1 SV=1	1	hiv1-gp120-trypsin-after-enrichment-degp-r3.8663.8663.2	controllerType=0 controllerNumber=1 scan=8663	37.3726
07987:2	1	K.NC[+57.021]S[+365.132]FN[+0.984]IT[+365.132]T[+568.212]NIR.G	HexNAc(1)Hex(1),HexNAc(1)Hex(1),HexNAc(2)Hex(1)	C[+57], N[+1], S[+365], T[+365][+568]	1320.06	2	2639.11	2639.1	0	1.9	130	Specific	204.51	204.51	0	3.1	46	>sp|P2019|HIV1_gp120 glycoprotein OS=Human HIV1 GN=S PE=1 SV=1	1	hiv1-gp120-trypsin-after-enrichment-degp-r3.8750.8750.2	controllerType=0 controllerNumber=1 scan=8750	37.7532
07883:3	1	K.NC[+57.021]S[+568.212]FN[+0.984]IT[+568.212]T[+365.132]NIR.G	HexNAc(2)Hex(1),HexNAc(2)Hex(1),HexNAc(1)Hex(1)	C[+57], N[+1], S[+568], T[+365][+568]	948.066	3	2842.18	2842.18	0	0.8	130	Specific	210.14	210.14	1.2	2.52	46	>sp|P2019|HIV1_gp120 glycoprotein OS=Human HIV1 GN=S PE=1 SV=1	1	hiv1-gp120-trypsin-after-enrichment-degp-r3.8637.8637.3	controllerType=0 controllerNumber=1 scan=8637	37.2586
07947:3	1	K.NC[+57.021]S[+568.212]FN[+0.984]IT[+568.212]T[+365.132]NIR.G	HexNAc(2)Hex(1),HexNAc(2)Hex(1),HexNAc(1)Hex(1)	C[+57], N[+1], S[+568], T[+365][+568]	948.067	3	2842.19	2842.18	0	1.6	130	Specific	220.51	220.51	1.2	2.46	46	>sp|P2019|HIV1_gp120 glycoprotein OS=Human HIV1 GN=S PE=1 SV=1	1	hiv1-gp120-trypsin-after-enrichment-degp-r3.8707.8707.3	controllerType=0 controllerNumber=1 scan=8707	37.563
07906:2	1	K.NC[+57.021]S[+568.212]FN[+0.984]IT[+568.212]TNIR.G	HexNAc(2)Hex(1),HexNAc(2)Hex(1)	C[+57], N[+1], S[+568], T[+568]	1239.03	2	2477.05	2477.05	0	1.1	130	Specific	225.76	184.5	5.6	2.34	46	>sp|P2019|HIV1_gp120 glycoprotein OS=Human HIV1 GN=S PE=1 SV=1	1	hiv1-gp120-trypsin-after-enrichment-degp-r3.8662.8662.2	controllerType=0 controllerNumber=1 scan=8662	37.368
08120:3	1	K.NC[+57.021]S[+947.323]FN[+0.984]IT[+947.323]T[+568.212]NIR.G	HexNAc(1)Hex(1)NeuAc(2),HexNAc(1)Hex(1)NeuAc(2),HexNAc(2)Hex(1)	C[+57], N[+1], S[+947], T[+568][+947]	1268.49	3	3803.45	3803.48	0	-9.3	130	Specific	277.66	277.66	0	2.17	46	>sp|P2019|HIV1_gp120 glycoprotein OS=Human HIV1 GN=S PE=1 SV=1	1	hiv1-gp120-trypsin-after-enrichment-degp-r3.8897.8897.3	controllerType=0 controllerNumber=1 scan=8897	38.3918
07004:3	1	K.NC[+57.021]S[+203.079]FNIT[+947.323]T[+406.159]NIR.G	HexNAc(1),HexNAc(1)Hex(1)NeuAc(2),HexNAc(2)	C[+57], S[+203], T[+406][+947]	966.071	3	2896.2	2896.2	0	-1.6	130	Specific	283.86	283.86	0.79	2.66	46	>sp|P2019|HIV1_gp120 glycoprotein OS=Human HIV1 GN=S PE=1 SV=1	1	hiv1-gp120-trypsin-after-enrichment-degp-r3.7643.7643.3	controllerType=0 controllerNumber=1 scan=7643	33.1006
07517:3	1	K.NC[+57.021]S[+568.212]FN[+0.984]IT[+568.212]T[+365.132]NIR.G	HexNAc(2)Hex(1),HexNAc(2)Hex(1),HexNAc(1)Hex(1)	C[+57], N[+1], S[+568], T[+365][+568]	948.067	3	2842.19	2842.18	0	1.8	130	Specific	302.65	302.65	1.2	3.81	46	>sp|P2019|HIV1_gp120 glycoprotein OS=Human HIV1 GN=S PE=1 SV=1	1	hiv1-gp120-trypsin-after-enrichment-degp-r3.8202.8202.3	controllerType=0 controllerNumber=1 scan=8202	35.4712
07480:3	1	K.NC[+57.021]S[+365.132]FN[+0.984]IT[+365.132]T[+568.212]NIR.G	HexNAc(1)Hex(1),HexNAc(1)Hex(1),HexNAc(2)Hex(1)	C[+57], N[+1], S[+365], T[+365][+568]	880.372	3	2639.1	2639.1	0	0.2	130	Specific	303.27	303.27	0	3.6	46	>sp|P2019|HIV1_gp120 glycoprotein OS=Human HIV1 GN=S PE=1 SV=1	1	hiv1-gp120-trypsin-after-enrichment-degp-r3.8162.8162.3	controllerType=0 controllerNumber=1 scan=8162	35.2982
07295:2	1	K.NC[+57.021]S[+365.132]FN[+0.984]ITT[+365.132]NIR.G	HexNAc(1)Hex(1),HexNAc(1)Hex(1)	C[+57], N[+1], S[+365], T[+365]	1035.95	2	2070.9	2070.89	0	2.1	130	Specific	447.12	447.12	8.03	4.59	46	>sp|P2019|HIV1_gp120 glycoprotein OS=Human HIV1 GN=S PE=1 SV=1	1	hiv1-gp120-trypsin-after-enrichment-degp-r3.7960.7960.3	controllerType=0 controllerNumber=1 scan=7960	34.4517
07902:2	1	K.NC[+57.021]SFN[+0.984]IT[+568.212]TNIR.G	HexNAc(2)Hex(1)	C[+57], N[+1], T[+568]	954.923	2	1908.84	1908.84	0	0.4	130	Specific	487.2	487.2	0	5.49	46	>sp|P2019|HIV1_gp120 glycoprotein OS=Human HIV1 GN=S PE=1 SV=1	1	hiv1-gp120-trypsin-after-enrichment-degp-r3.8657.8657.2	controllerType=0 controllerNumber=1 scan=8657	37.3479
07128:2	1	K.NC[+57.021]SFN[+0.984]IT[+406.159]TNIR.G	HexNAc(2)	C[+57], N[+1], T[+406]	873.896	2	1746.78	1746.79	0	-0.1	130	Specific	521.15	521.15	0	5.63	46	>sp|P2019|HIV1_gp120 glycoprotein OS=Human HIV1 GN=S PE=1 SV=1	1	hiv1-gp120-trypsin-after-enrichment-degp-r3.7778.7778.2	controllerType=0 controllerNumber=1 scan=7778	33.6846
07346:2	1	K.NC[+57.021]S[+365.132]FN[+0.984]IT[+365.132]TNIR.G	HexNAc(1)Hex(1),HexNAc(1)Hex(1)	C[+57], N[+1], S[+365], T[+365]	1035.95	2	2070.89	2070.89	0	1.4	130	Specific	529.15	529.15	4.4	5.84	46	>sp|P2019|HIV1_gp120 glycoprotein OS=Human HIV1 GN=S PE=1 SV=1	1	hiv1-gp120-trypsin-after-enrichment-degp-r3.8016.8016.2	controllerType=0 controllerNumber=1 scan=8016	34.6943
07426:2	1	K.NC[+57.021]S[+365.132]FN[+0.984]ITT[+365.132]NIR.G	HexNAc(1)Hex(1),HexNAc(1)Hex(1)	C[+57], N[+1], S[+365], T[+365]	1035.95	2	2070.89	2070.89	0	1.7	130	Specific	561.2	561.2	6.69	7.04	46	>sp|P2019|HIV1_gp120 glycoprotein OS=Human HIV1 GN=S PE=1 SV=1	1	hiv1-gp120-trypsin-after-enrichment-degp-r3.8103.8103.2	controllerType=0 controllerNumber=1 scan=8103	35.0503
07334:2	1	K.NC[+57.021]SFN[+0.984]IT[+406.159]TNIR.G	HexNAc(2)	C[+57], N[+1], T[+406]	873.896	2	1746.79	1746.79	0	0.4	130	Specific	594.81	594.81	0	6.84	46	>sp|P2019|HIV1_gp120 glycoprotein OS=Human HIV1 GN=S PE=1 SV=1	1	hiv1-gp120-trypsin-after-enrichment-degp-r3.8003.8003.2	controllerType=0 controllerNumber=1 scan=8003	34.6374
07247:2	1	K.NC[+57.021]SFN[+0.984]IT[+568.212]TNIR.G	HexNAc(2)Hex(1)	C[+57], N[+1], T[+568]	954.925	2	1908.84	1908.84	0	2.4	130	Specific	612.68	612.68	0	7.03	46	>sp|P2019|HIV1_gp120 glycoprotein OS=Human HIV1 GN=S PE=1 SV=1	1	hiv1-gp120-trypsin-after-enrichment-degp-r3.7908.7908.2	controllerType=0 controllerNumber=1 scan=7908	34.2349
07339:2	1	K.NC[+57.021]SFN[+0.984]IT[+568.212]TNIR.G	HexNAc(2)Hex(1)	C[+57], N[+1], T[+568]	954.924	2	1908.84	1908.84	0	1.7	130	Specific	618.13	618.13	0	8.04	46	>sp|P2019|HIV1_gp120 glycoprotein OS=Human HIV1 GN=S PE=1 SV=1	1	hiv1-gp120-trypsin-after-enrichment-degp-r3.8008.8008.2	controllerType=0 controllerNumber=1 scan=8008	34.6604
07327:2	1	K.NC[+57.021]SFN[+0.984]IT[+406.159]TNIR.G	HexNAc(2)	C[+57], N[+1], T[+406]	873.897	2	1746.79	1746.79	0	0.5	130	Specific	645.56	645.56	0	7.84	46	>sp|P2019|HIV1_gp120 glycoprotein OS=Human HIV1 GN=S PE=1 SV=1	1	hiv1-gp120-trypsin-after-enrichment-degp-r3.7995.7995.2	controllerType=0 controllerNumber=1 scan=7995	34.6035
07415:2	1	K.NC[+57.021]SFN[+0.984]IT[+406.159]TNIR.G	HexNAc(2)	C[+57], N[+1], T[+406]	873.896	2	1746.78	1746.79	0	-0.1	130	Specific	654.19	654.19	0	8.84	46	>sp|P2019|HIV1_gp120 glycoprotein OS=Human HIV1 GN=S PE=1 SV=1	1	hiv1-gp120-trypsin-after-enrichment-degp-r3.8091.8091.2	controllerType=0 controllerNumber=1 scan=8091	34.9984
07417:2	1	K.NC[+57.021]SFN[+0.984]IT[+568.212]TNIR.G	HexNAc(2)Hex(1)	C[+57], N[+1], T[+568]	954.923	2	1908.84	1908.84	0	0.7	130	Specific	688.32	688.32	0	9.04	46	>sp|P2019|HIV1_gp120 glycoprotein OS=Human HIV1 GN=S PE=1 SV=1	1	hiv1-gp120-trypsin-after-enrichment-degp-r3.8093.8093.2	controllerType=0 controllerNumber=1 scan=8093	35.0076
07253:2	1	K.NC[+57.021]SFN[+0.984]IT[+406.159]TNIR.G	HexNAc(2)	C[+57], N[+1], T[+406]	873.897	2	1746.79	1746.79	0	1.1	130	Specific	690.56	687.17	0	9.04	46	>sp|P2019|HIV1_gp120 glycoprotein OS=Human HIV1 GN=S PE=1 SV=1	1	hiv1-gp120-trypsin-after-enrichment-degp-r3.7915.7915.2	controllerType=0 controllerNumber=1 scan=7915	34.2641
06926:3	1	K.VVKIEPLGVAPT[+947.323]KAK.R	HexNAc(1)Hex(1)NeuAc(2)	T[+947]	833.102	3	2497.29	2497.29	0	0.6	457	Specific	724.8	535.45	535.45	9.2	46	>sp|P2019|HIV1_gp120 glycoprotein OS=Human HIV1 GN=S PE=1 SV=1	1	hiv1-gp120-trypsin-after-enrichment-degp-r3.7558.7558.3	controllerType=0 controllerNumber=1 scan=7558	32.7307
05422:2	1	K.IEPLGVAPT[+656.228]KAK.R	HexNAc(1)Hex(1)NeuAc(1)	T[+656]	940.485	2	1879.96	1879.96	0	-0.1	460	Specific	356.86	213.76	213.76	2.94	46	>sp|P2019|HIV1_gp120 glycoprotein OS=Human HIV1 GN=S PE=1 SV=1	1	hiv1-gp120-trypsin-after-enrichment-degp-r3.5916.5916.3	controllerType=0 controllerNumber=1 scan=5916	25.6047
04376:2	1	K.IEPLGVAPT[+947.323]KAKR.R	HexNAc(1)Hex(1)NeuAc(2)	T[+947]	1164.09	2	2327.16	2327.16	0	1.3	460	Specific	689.93	689.93	689.93	8.7	46	>sp|P2019|HIV1_gp120 glycoprotein OS=Human HIV1 GN=S PE=1 SV=1	1	hiv1-gp120-trypsin-after-enrichment-degp-r3.4775.4775.2	controllerType=0 controllerNumber=1 scan=4775	20.6352
04715:2	1	K.IEPLGVAPT[+656.228]KAK.R	HexNAc(1)Hex(1)NeuAc(1)	T[+656]	940.486	2	1879.96	1879.96	0	0.8	460	Specific	716.82	330.26	330.26	8.58	46	>sp|P2019|HIV1_gp120 glycoprotein OS=Human HIV1 GN=S PE=1 SV=1	1	hiv1-gp120-trypsin-after-enrichment-degp-r3.5145.5145.2	controllerType=0 controllerNumber=1 scan=5145	22.2431
05446:2	1	K.IEPLGVAPT[+947.323]KAK.R	HexNAc(1)Hex(1)NeuAc(2)	T[+947]	1086.03	2	2171.06	2171.06	0	1.3	460	Specific	726.65	339.23	339.23	8.58	46	>sp|P2019|HIV1_gp120 glycoprotein OS=Human HIV1 GN=S PE=1 SV=1	1	hiv1-gp120-trypsin-after-enrichment-degp-r3.5943.5943.2	controllerType=0 controllerNumber=1 scan=5943	25.7193
06776:2	1	K.IEPLGVAPT[+947.323]K.A	HexNAc(1)Hex(1)NeuAc(2)	T[+947]	986.467	2	1971.93	1971.93	0	0.3	460	Specific	782.59	400.68	400.68	10.84	46	>sp|P2019|HIV1_gp120 glycoprotein OS=Human HIV1 GN=S PE=1 SV=1	1	hiv1-gp120-trypsin-after-enrichment-degp-r3.7394.7394.3	controllerType=0 controllerNumber=1 scan=7394	32.0205
06189:2	1	K.IEPLGVAPT[+656.228]K.A	HexNAc(1)Hex(1)NeuAc(1)	T[+656]	840.92	2	1680.83	1680.83	0	0.4	460	Specific	796.96	455.65	455.65	10.84	46	>sp|P2019|HIV1_gp120 glycoprotein OS=Human HIV1 GN=S PE=1 SV=1	1	hiv1-gp120-trypsin-after-enrichment-degp-r3.6754.6754.2	controllerType=0 controllerNumber=1 scan=6754	29.2408
04614:2	1	K.IEPLGVAPT[+656.228]KAK.R	HexNAc(1)Hex(1)NeuAc(1)	T[+656]	940.486	2	1879.97	1879.96	0	1.2	460	Specific	835.27	445.11	445.11	11.73	46	>sp|P2019|HIV1_gp120 glycoprotein OS=Human HIV1 GN=S PE=1 SV=1	1	hiv1-gp120-trypsin-after-enrichment-degp-r3.5035.5035.2	controllerType=0 controllerNumber=1 scan=5035	21.7643
05380:2	1	K.IEPLGVAPT[+947.323]KAK.R	HexNAc(1)Hex(1)NeuAc(2)	T[+947]	1086.03	2	2171.06	2171.06	0	1.1	460	Specific	856.22	449.77	449.77	12.73	46	>sp|P2019|HIV1_gp120 glycoprotein OS=Human HIV1 GN=S PE=1 SV=1	1	hiv1-gp120-trypsin-after-enrichment-degp-r3.5871.5871.2	controllerType=0 controllerNumber=1 scan=5871	25.4061
06785:2	1	K.IEPLGVAPT[+947.323]K.A	HexNAc(1)Hex(1)NeuAc(2)	T[+947]	986.468	2	1971.93	1971.93	0	0.9	460	Specific	859.1	441.53	441.53	13.04	46	>sp|P2019|HIV1_gp120 glycoprotein OS=Human HIV1 GN=S PE=1 SV=1	1	hiv1-gp120-trypsin-after-enrichment-degp-r3.7404.7404.2	controllerType=0 controllerNumber=1 scan=7404	32.0635
05408:2	1	K.IEPLGVAPT[+656.228]KAK.R	HexNAc(1)Hex(1)NeuAc(1)	T[+656]	940.486	2	1879.96	1879.96	0	0.5	460	Specific	880.94	454.55	454.55	12.52	46	>sp|P2019|HIV1_gp120 glycoprotein OS=Human HIV1 GN=S PE=1 SV=1	1	hiv1-gp120-trypsin-after-enrichment-degp-r3.5901.5901.2	controllerType=0 controllerNumber=1 scan=5901	25.5387

## Sheet: Table S6.4
Table S6.4 Identified trypsin and Glu-C digested intact O-glycopeptides by sceHCD (Repeation 1)
Query #:z	Protein Rank	Peptide < ProteinMetrics Confidential >	Glycans NHFAGNa	Modification Type(s)	Observed m/z	z	Observed (M+H)	Calc. mass (M+H)	Off-by-x error	Mass error (ppm)	Starting position	Cleavage	Score	Delta	Delta Mod	|Log Prob|	# of unique peptides	Protein Name	Protein DB number	Comment	Scan #	Scan Time
10881:3	1	K.AYDT[+947.323]EVHNVWAT[+365.132]HAC[+57.021]VPTDPNPQEVE.L	HexNAc(1)Hex(1)NeuAc(2),HexNAc(1)Hex(1)	C[+57], T[+365][+947]	1431.27	3	4291.8	4291.78	0	4.4	30	Specific	208.62	208.62	3.6	3.29	131	>sp|P2019|HIV1_gp120 glycoprotein OS=Human HIV1 GN=S PE=1 SV=1	1	hiv1-gp120-trypsin-gluc-after-enrichment-degp-r1.11911.11911.3	controllerType=0 controllerNumber=1 scan=11911	51.1703
10213:3	1	K.AYDT[+656.228]EVHNVWAT[+365.132]HAC[+57.021]VPTDPNPQEVE.L	HexNAc(1)Hex(1)NeuAc(1),HexNAc(1)Hex(1)	C[+57], T[+365][+656]	1334.22	3	4000.66	4000.68	0	-5.4	30	Specific	220.88	220.88	2.4	3.22	131	>sp|P2019|HIV1_gp120 glycoprotein OS=Human HIV1 GN=S PE=1 SV=1	1	hiv1-gp120-trypsin-gluc-after-enrichment-degp-r1.11180.11180.3	controllerType=0 controllerNumber=1 scan=11180	48.0128
09617:3	1	K.AYDTEVHN[+0.984]VWAT[+203.079]HAC[+57.021]VPTDPNPQEVE.L	HexNAc(1)	C[+57], N[+1], T[+203]	1061.8	3	3183.39	3183.38	0	2.9	30	Specific	227.71	227.71	6.1	1.52	131	>sp|P2019|HIV1_gp120 glycoprotein OS=Human HIV1 GN=S PE=1 SV=1	1	hiv1-gp120-trypsin-gluc-after-enrichment-degp-r1.10530.10530.3	controllerType=0 controllerNumber=1 scan=10530	45.174
10364:3	1	K.AYDTEVHNVWAT[+203.079]HAC[+57.021]VPTDPNPQEVE.L	HexNAc(1)	C[+57], T[+203]	1061.47	3	3182.4	3182.4	0	-0.2	30	Specific	228.12	228.12	7.2	3.63	131	>sp|P2019|HIV1_gp120 glycoprotein OS=Human HIV1 GN=S PE=1 SV=1	1	hiv1-gp120-trypsin-gluc-after-enrichment-degp-r1.11345.11345.3	controllerType=0 controllerNumber=1 scan=11345	48.7299
10017:3	1	K.AYDTEVHNVWAT[+947.323]HAC[+57.021]VPT[+365.132]DPNPQEVE.L	HexNAc(1)Hex(1)NeuAc(2),HexNAc(1)Hex(1)	C[+57], T[+365][+947]	1431.26	3	4291.78	4291.78	0	0.8	30	Specific	230.91	230.91	5.74	4.16	131	>sp|P2019|HIV1_gp120 glycoprotein OS=Human HIV1 GN=S PE=1 SV=1	1	hiv1-gp120-trypsin-gluc-after-enrichment-degp-r1.10967.10967.3	controllerType=0 controllerNumber=1 scan=10967	47.0834
10053:3	1	K.AYDTEVHNVWAT[+656.228]HAC[+57.021]VPTDPNPQEVE.L	HexNAc(1)Hex(1)NeuAc(1)	C[+57], T[+656]	1212.52	3	3635.53	3635.55	0	-4.3	30	Specific	264.47	264.47	6	3.73	131	>sp|P2019|HIV1_gp120 glycoprotein OS=Human HIV1 GN=S PE=1 SV=1	1	hiv1-gp120-trypsin-gluc-after-enrichment-degp-r1.11006.11006.3	controllerType=0 controllerNumber=1 scan=11006	47.2547
10918:3	1	K.AYDTEVHNVWATHAC[+57.021]VPT[+947.323]DPNPQEVE.L	HexNAc(1)Hex(1)NeuAc(2)	C[+57], T[+947]	1309.55	3	3926.65	3926.64	0	1.2	30	Specific	459.73	433.44	7.72	6.7	131	>sp|P2019|HIV1_gp120 glycoprotein OS=Human HIV1 GN=S PE=1 SV=1	1	hiv1-gp120-trypsin-gluc-after-enrichment-degp-r1.11952.11952.3	controllerType=0 controllerNumber=1 scan=11952	51.347
10930:3	1	K.AYDTEVHNVWATHAC[+57.021]VPT[+947.323]DPNPQEVE.L	HexNAc(1)Hex(1)NeuAc(2)	C[+57], T[+947]	1309.55	3	3926.65	3926.64	0	1.2	30	Specific	555.22	444.03	7.54	7.22	131	>sp|P2019|HIV1_gp120 glycoprotein OS=Human HIV1 GN=S PE=1 SV=1	1	hiv1-gp120-trypsin-gluc-after-enrichment-degp-r1.11965.11965.3	controllerType=0 controllerNumber=1 scan=11965	51.4039
10952:4	1	K.AYDTEVHNVWAT[+947.323]HAC[+57.021]VPTDPNPQEVE.L	HexNAc(1)Hex(1)NeuAc(2)	C[+57], T[+947]	982.418	4	3926.65	3926.64	0	1.2	30	Specific	682.95	667.75	3.6	10.43	131	>sp|P2019|HIV1_gp120 glycoprotein OS=Human HIV1 GN=S PE=1 SV=1	1	hiv1-gp120-trypsin-gluc-after-enrichment-degp-r1.11989.11989.3	controllerType=0 controllerNumber=1 scan=11989	51.5084
10636:3	1	K.AYDTEVHNVWAT[+947.323]HAC[+57.021]VPTDPNPQEVE.L	HexNAc(1)Hex(1)NeuAc(2)	C[+57], T[+947]	1309.55	3	3926.65	3926.64	0	0.3	30	Specific	694.69	577.8	3.6	10.09	131	>sp|P2019|HIV1_gp120 glycoprotein OS=Human HIV1 GN=S PE=1 SV=1	1	hiv1-gp120-trypsin-gluc-after-enrichment-degp-r1.11643.11643.3	controllerType=0 controllerNumber=1 scan=11643	50.0143
11094:3	1	E.VHNVWAT[+656.228]HAC[+57.021]VPTDPNPQEVELK.N	HexNAc(1)Hex(1)NeuAc(1)	C[+57], T[+656]	1099.83	3	3297.48	3297.51	0	-9.5	35	Specific	358.21	358.21	12.25	1.43	131	>sp|P2019|HIV1_gp120 glycoprotein OS=Human HIV1 GN=S PE=1 SV=1	1	hiv1-gp120-trypsin-gluc-after-enrichment-degp-r1.12144.12144.3	controllerType=0 controllerNumber=1 scan=12144	52.1826
11103:3	1	E.VHNVWAT[+656.228]HAC[+57.021]VPTDPNPQEVELK.N	HexNAc(1)Hex(1)NeuAc(1)	C[+57], T[+656]	1099.83	3	3297.48	3297.51	0	-9.9	35	Specific	375.17	375.17	21.06	2	131	>sp|P2019|HIV1_gp120 glycoprotein OS=Human HIV1 GN=S PE=1 SV=1	1	hiv1-gp120-trypsin-gluc-after-enrichment-degp-r1.12154.12154.3	controllerType=0 controllerNumber=1 scan=12154	52.225
09250:3	1	E.VHNVWAT[+947.323]HAC[+57.021]VPTDPN[+0.984]PQEVE.L	HexNAc(1)Hex(1)NeuAc(2)	C[+57], N[+1], T[+947]	1116.82	3	3348.43	3348.41	0	6.5	35	Specific	383.37	294.33	19.9	2.71	131	>sp|P2019|HIV1_gp120 glycoprotein OS=Human HIV1 GN=S PE=1 SV=1	1	hiv1-gp120-trypsin-gluc-after-enrichment-degp-r1.10130.10130.3	controllerType=0 controllerNumber=1 scan=10130	43.4329
09229:3	1	E.VHNVWATHAC[+57.021]VPT[+947.323]DPNPQEVE.L	HexNAc(1)Hex(1)NeuAc(2)	C[+57], T[+947]	1116.48	3	3347.43	3347.43	0	1.4	35	Specific	583.73	408.84	6.45	7.04	131	>sp|P2019|HIV1_gp120 glycoprotein OS=Human HIV1 GN=S PE=1 SV=1	1	hiv1-gp120-trypsin-gluc-after-enrichment-degp-r1.10107.10107.3	controllerType=0 controllerNumber=1 scan=10107	43.3332
09242:3	1	E.VHNVWATHAC[+57.021]VPT[+947.323]DPNPQEVE.L	HexNAc(1)Hex(1)NeuAc(2)	C[+57], T[+947]	1116.48	3	3347.43	3347.43	0	1.9	35	Specific	584.74	418.03	3.35	7.04	131	>sp|P2019|HIV1_gp120 glycoprotein OS=Human HIV1 GN=S PE=1 SV=1	1	hiv1-gp120-trypsin-gluc-after-enrichment-degp-r1.10121.10121.3	controllerType=0 controllerNumber=1 scan=10121	43.3946
09367:3	1	E.VHNVWAT[+947.323]HAC[+57.021]VPTDPNPQEVE.L	HexNAc(1)Hex(1)NeuAc(2)	C[+57], T[+947]	1116.48	3	3347.43	3347.43	0	0.6	35	Specific	710.22	500.79	12.73	10.04	131	>sp|P2019|HIV1_gp120 glycoprotein OS=Human HIV1 GN=S PE=1 SV=1	1	hiv1-gp120-trypsin-gluc-after-enrichment-degp-r1.10258.10258.3	controllerType=0 controllerNumber=1 scan=10258	43.9862
09347:3	1	E.VHNVWATHAC[+57.021]VPT[+947.323]DPNPQEVE.L	HexNAc(1)Hex(1)NeuAc(2)	C[+57], T[+947]	1116.48	3	3347.43	3347.43	0	0.1	35	Specific	715.19	493.95	6.85	9.5	131	>sp|P2019|HIV1_gp120 glycoprotein OS=Human HIV1 GN=S PE=1 SV=1	1	hiv1-gp120-trypsin-gluc-after-enrichment-degp-r1.10236.10236.3	controllerType=0 controllerNumber=1 scan=10236	43.8915
02938:2	1	E.LKN[+0.984]VT[+947.323]E.N	HexNAc(1)Hex(1)NeuAc(2)	N[+1], T[+947]	826.357	2	1651.71	1651.71	0	0.2	56	Specific	388.98	80.3	80.3	2.37	131	>sp|P2019|HIV1_gp120 glycoprotein OS=Human HIV1 GN=S PE=1 SV=1	1	hiv1-gp120-trypsin-gluc-after-enrichment-degp-r1.3203.3203.2	controllerType=0 controllerNumber=1 scan=3203	13.74
01569:1	1	K.NVT[+656.228]E.N	HexNAc(1)Hex(1)NeuAc(1)	T[+656]	1118.44	1	1118.44	1118.45	0	-7.1	58	Specific	214.37	214.37	214.37	1.46	131	>sp|P2019|HIV1_gp120 glycoprotein OS=Human HIV1 GN=S PE=1 SV=1	1	hiv1-gp120-trypsin-gluc-after-enrichment-degp-r1.1710.1710.3	controllerType=0 controllerNumber=1 scan=1710	7.3093
08213:3	1	R.GMVGGGEM[+15.995]KNC[+57.021]S[+656.228]FN[+0.984]IT[+947.323]TNIR.G	HexNAc(1)Hex(1)NeuAc(1),HexNAc(1)Hex(1)NeuAc(2)	C[+57], M[+16], N[+1], S[+656], T[+947]	1269.51	3	3806.52	3806.54	0	-7	121	Specific	211.41	211.41	1.2	2.37	131	>sp|P2019|HIV1_gp120 glycoprotein OS=Human HIV1 GN=S PE=1 SV=1	1	hiv1-gp120-trypsin-gluc-after-enrichment-degp-r1.9000.9000.3	controllerType=0 controllerNumber=1 scan=9000	38.5635
07951:3	1	K.NC[+57.021]S[+568.212]FN[+0.984]IT[+568.212]T[+365.132]NIR.G	HexNAc(2)Hex(1),HexNAc(2)Hex(1),HexNAc(1)Hex(1)	C[+57], N[+1], S[+568], T[+365][+568]	948.066	3	2842.18	2842.18	0	0.1	130	Specific	204.56	204.56	1.2	1.98	131	>sp|P2019|HIV1_gp120 glycoprotein OS=Human HIV1 GN=S PE=1 SV=1	1	hiv1-gp120-trypsin-gluc-after-enrichment-degp-r1.8714.8714.3	controllerType=0 controllerNumber=1 scan=8714	37.3201
07982:2	1	K.NC[+57.021]S[+568.212]FN[+0.984]IT[+568.212]TNIR.G	HexNAc(2)Hex(1),HexNAc(2)Hex(1)	C[+57], N[+1], S[+568], T[+568]	1239.03	2	2477.06	2477.05	0	3	130	Specific	212.14	212.14	5.6	2.1	131	>sp|P2019|HIV1_gp120 glycoprotein OS=Human HIV1 GN=S PE=1 SV=1	1	hiv1-gp120-trypsin-gluc-after-enrichment-degp-r1.8747.8747.2	controllerType=0 controllerNumber=1 scan=8747	37.467
07408:3	1	K.NC[+57.021]S[+365.132]FN[+0.984]IT[+656.228]T[+568.212]NIR.G	HexNAc(1)Hex(1),HexNAc(1)Hex(1)NeuAc(1),HexNAc(2)Hex(1)	C[+57], N[+1], S[+365], T[+568][+656]	977.413	3	2930.22	2930.2	0	8.7	130	Specific	214.05	214.05	1.2	1.54	131	>sp|P2019|HIV1_gp120 glycoprotein OS=Human HIV1 GN=S PE=1 SV=1	1	hiv1-gp120-trypsin-gluc-after-enrichment-degp-r1.8079.8079.3	controllerType=0 controllerNumber=1 scan=8079	34.7878
08084:3	1	K.NC[+57.021]S[+568.212]FN[+0.984]IT[+568.212]T[+365.132]NIR.G	HexNAc(2)Hex(1),HexNAc(2)Hex(1),HexNAc(1)Hex(1)	C[+57], N[+1], S[+568], T[+365][+568]	948.066	3	2842.18	2842.18	0	0.1	130	Specific	231.09	231.09	1.2	1.75	131	>sp|P2019|HIV1_gp120 glycoprotein OS=Human HIV1 GN=S PE=1 SV=1	1	hiv1-gp120-trypsin-gluc-after-enrichment-degp-r1.8859.8859.3	controllerType=0 controllerNumber=1 scan=8859	37.9538
08063:2	1	K.NC[+57.021]S[+365.132]FN[+0.984]IT[+365.132]T[+568.212]NIR.G	HexNAc(1)Hex(1),HexNAc(1)Hex(1),HexNAc(2)Hex(1)	C[+57], N[+1], S[+365], T[+365][+568]	1320.05	2	2639.1	2639.1	0	0.1	130	Specific	236.41	212.58	0	1.73	131	>sp|P2019|HIV1_gp120 glycoprotein OS=Human HIV1 GN=S PE=1 SV=1	1	hiv1-gp120-trypsin-gluc-after-enrichment-degp-r1.8836.8836.2	controllerType=0 controllerNumber=1 scan=8836	37.8538
08017:3	1	K.NC[+57.021]S[+568.212]FN[+0.984]IT[+568.212]T[+365.132]NIR.G	HexNAc(2)Hex(1),HexNAc(2)Hex(1),HexNAc(1)Hex(1)	C[+57], N[+1], S[+568], T[+365][+568]	948.065	3	2842.18	2842.18	0	-0.1	130	Specific	244.73	244.73	1.2	3.04	131	>sp|P2019|HIV1_gp120 glycoprotein OS=Human HIV1 GN=S PE=1 SV=1	1	hiv1-gp120-trypsin-gluc-after-enrichment-degp-r1.8786.8786.3	controllerType=0 controllerNumber=1 scan=8786	37.634
07963:2	1	K.NC[+57.021]S[+365.132]FN[+0.984]IT[+365.132]T[+568.212]NIR.G	HexNAc(1)Hex(1),HexNAc(1)Hex(1),HexNAc(2)Hex(1)	C[+57], N[+1], S[+365], T[+365][+568]	1320.06	2	2639.1	2639.1	0	0.5	130	Specific	257.55	237.64	0	2.48	131	>sp|P2019|HIV1_gp120 glycoprotein OS=Human HIV1 GN=S PE=1 SV=1	1	hiv1-gp120-trypsin-gluc-after-enrichment-degp-r1.8727.8727.2	controllerType=0 controllerNumber=1 scan=8727	37.3777
07847:2	1	K.NC[+57.021]S[+365.132]FN[+0.984]IT[+365.132]TNIR.G	HexNAc(1)Hex(1),HexNAc(1)Hex(1)	C[+57], N[+1], S[+365], T[+365]	1035.95	2	2070.89	2070.89	0	-0.8	130	Specific	371.31	347.79	4.4	3.2	131	>sp|P2019|HIV1_gp120 glycoprotein OS=Human HIV1 GN=S PE=1 SV=1	1	hiv1-gp120-trypsin-gluc-after-enrichment-degp-r1.8600.8600.2	controllerType=0 controllerNumber=1 scan=8600	36.8325
06919:2	1	K.NC[+57.021]S[+406.159]FN[+0.984]ITTNIR.G	HexNAc(2)	C[+57], N[+1], S[+406]	873.893	2	1746.78	1746.79	0	-3.3	130	Specific	389.77	313.36	8	1.39	131	>sp|P2019|HIV1_gp120 glycoprotein OS=Human HIV1 GN=S PE=1 SV=1	1	hiv1-gp120-trypsin-gluc-after-enrichment-degp-r1.7548.7548.2	controllerType=0 controllerNumber=1 scan=7548	32.5838
07970:2	1	K.NC[+57.021]S[+568.212]FN[+0.984]ITTNIR.G	HexNAc(2)Hex(1)	C[+57], N[+1], S[+568]	954.922	2	1908.84	1908.84	0	-0.7	130	Specific	400.97	400.97	8	3.8	131	>sp|P2019|HIV1_gp120 glycoprotein OS=Human HIV1 GN=S PE=1 SV=1	1	hiv1-gp120-trypsin-gluc-after-enrichment-degp-r1.8734.8734.3	controllerType=0 controllerNumber=1 scan=8734	37.4099
07338:2	1	K.NC[+57.021]S[+365.132]FN[+0.984]IT[+365.132]TNIR.G	HexNAc(1)Hex(1),HexNAc(1)Hex(1)	C[+57], N[+1], S[+365], T[+365]	1035.95	2	2070.89	2070.89	0	0.5	130	Specific	511.9	451.2	4.4	5.36	131	>sp|P2019|HIV1_gp120 glycoprotein OS=Human HIV1 GN=S PE=1 SV=1	1	hiv1-gp120-trypsin-gluc-after-enrichment-degp-r1.8003.8003.2	controllerType=0 controllerNumber=1 scan=8003	34.4887
07426:2	1	K.NC[+57.021]SFN[+0.984]IT[+406.159]TNIR.G	HexNAc(2)	C[+57], N[+1], T[+406]	873.896	2	1746.78	1746.79	0	-0.3	130	Specific	535.84	535.84	0	5.32	131	>sp|P2019|HIV1_gp120 glycoprotein OS=Human HIV1 GN=S PE=1 SV=1	1	hiv1-gp120-trypsin-gluc-after-enrichment-degp-r1.8099.8099.2	controllerType=0 controllerNumber=1 scan=8099	34.8613
07348:2	1	K.NC[+57.021]SFN[+0.984]IT[+406.159]TNIR.G	HexNAc(2)	C[+57], N[+1], T[+406]	873.897	2	1746.79	1746.79	0	0.8	130	Specific	621.04	621.04	0	7.73	131	>sp|P2019|HIV1_gp120 glycoprotein OS=Human HIV1 GN=S PE=1 SV=1	1	hiv1-gp120-trypsin-gluc-after-enrichment-degp-r1.8014.8014.2	controllerType=0 controllerNumber=1 scan=8014	34.5313
07185:2	1	K.NC[+57.021]SFN[+0.984]IT[+568.212]TNIR.G	HexNAc(2)Hex(1)	C[+57], N[+1], T[+568]	954.921	2	1908.83	1908.84	0	-1.7	130	Specific	626.12	626.12	0	6.51	131	>sp|P2019|HIV1_gp120 glycoprotein OS=Human HIV1 GN=S PE=1 SV=1	1	hiv1-gp120-trypsin-gluc-after-enrichment-degp-r1.7837.7837.2	controllerType=0 controllerNumber=1 scan=7837	33.8237
07418:2	1	K.NC[+57.021]S[+365.132]FN[+0.984]ITT[+365.132]NIR.G	HexNAc(1)Hex(1),HexNAc(1)Hex(1)	C[+57], N[+1], S[+365], T[+365]	1035.95	2	2070.89	2070.89	0	0.6	130	Specific	636.07	577.51	6.74	7.73	131	>sp|P2019|HIV1_gp120 glycoprotein OS=Human HIV1 GN=S PE=1 SV=1	1	hiv1-gp120-trypsin-gluc-after-enrichment-degp-r1.8090.8090.2	controllerType=0 controllerNumber=1 scan=8090	34.828
07194:2	1	K.NC[+57.021]SFN[+0.984]IT[+406.159]TNIR.G	HexNAc(2)	C[+57], N[+1], T[+406]	873.897	2	1746.79	1746.79	0	0.6	130	Specific	641.26	636.68	0	7.73	131	>sp|P2019|HIV1_gp120 glycoprotein OS=Human HIV1 GN=S PE=1 SV=1	1	hiv1-gp120-trypsin-gluc-after-enrichment-degp-r1.7847.7847.2	controllerType=0 controllerNumber=1 scan=7847	33.8668
07261:2	1	K.NC[+57.021]SFN[+0.984]IT[+568.212]TNIR.G	HexNAc(2)Hex(1)	C[+57], N[+1], T[+568]	954.923	2	1908.84	1908.84	0	0.3	130	Specific	650.25	650.25	0	8.19	131	>sp|P2019|HIV1_gp120 glycoprotein OS=Human HIV1 GN=S PE=1 SV=1	1	hiv1-gp120-trypsin-gluc-after-enrichment-degp-r1.7920.7920.2	controllerType=0 controllerNumber=1 scan=7920	34.1631
07271:2	1	K.NC[+57.021]SFN[+0.984]IT[+406.159]TNIR.G	HexNAc(2)	C[+57], N[+1], T[+406]	873.897	2	1746.79	1746.79	0	0.9	130	Specific	694.33	692.59	0	8.73	131	>sp|P2019|HIV1_gp120 glycoprotein OS=Human HIV1 GN=S PE=1 SV=1	1	hiv1-gp120-trypsin-gluc-after-enrichment-degp-r1.7931.7931.2	controllerType=0 controllerNumber=1 scan=7931	34.2069
07345:2	1	K.NC[+57.021]SFN[+0.984]IT[+568.212]TNIR.G	HexNAc(2)Hex(1)	C[+57], N[+1], T[+568]	954.923	2	1908.84	1908.84	0	1	130	Specific	697.82	697.82	0	8.73	131	>sp|P2019|HIV1_gp120 glycoprotein OS=Human HIV1 GN=S PE=1 SV=1	1	hiv1-gp120-trypsin-gluc-after-enrichment-degp-r1.8011.8011.2	controllerType=0 controllerNumber=1 scan=8011	34.5175
07428:2	1	K.NC[+57.021]SFN[+0.984]IT[+568.212]TNIR.G	HexNAc(2)Hex(1)	C[+57], N[+1], T[+568]	954.923	2	1908.84	1908.84	0	0.1	130	Specific	714.23	714.23	0	9.19	131	>sp|P2019|HIV1_gp120 glycoprotein OS=Human HIV1 GN=S PE=1 SV=1	1	hiv1-gp120-trypsin-gluc-after-enrichment-degp-r1.8101.8101.2	controllerType=0 controllerNumber=1 scan=8101	34.8693
13530:3	1	R.LIS[+203.079]C[+57.021]NT[+568.212]SVITQAC[+57.021]PK.V	HexNAc(1),HexNAc(2)Hex(1)	C[+57]*2, S[+203], T[+568]	821.725	3	2463.16	2463.14	0	9.2	168	Specific	285.66	285.66	0.8	2.05	131	>sp|P2019|HIV1_gp120 glycoprotein OS=Human HIV1 GN=S PE=1 SV=1	1	hiv1-gp120-trypsin-gluc-after-enrichment-degp-r1.14823.14823.3	controllerType=0 controllerNumber=1 scan=14823	63.7559
06821:3	1	R.LISC[+57.021]N[+0.984]TSVIT[+947.323]QAC[+57.021]PK.V	HexNAc(1)Hex(1)NeuAc(2)	C[+57]*2, N[+1], T[+947]	880.723	3	2640.15	2640.15	0	0.6	168	Specific	782.19	782.19	16.44	11.66	131	>sp|P2019|HIV1_gp120 glycoprotein OS=Human HIV1 GN=S PE=1 SV=1	1	hiv1-gp120-trypsin-gluc-after-enrichment-degp-r1.7441.7441.3	controllerType=0 controllerNumber=1 scan=7441	32.122
13829:4	1	K.GPC[+57.021]TNVSTVQC[+57.021]THGIRPVVS[+947.323]TQLLLN[+0.984]GSLAEEE.V	HexNAc(1)Hex(1)NeuAc(2)	C[+57]*2, N[+1], S[+947]	1129.76	4	4516.04	4515.06	1	-6.9	212	Specific	447.03	447.03	1.2	5.26	131	>sp|P2019|HIV1_gp120 glycoprotein OS=Human HIV1 GN=S PE=1 SV=1	1	hiv1-gp120-trypsin-gluc-after-enrichment-degp-r1.15150.15150.4	controllerType=0 controllerNumber=1 scan=15150	65.178
12435:4	1	K.GPC[+57.021]TN[+0.984]VSTVQC[+57.021]T[+568.212]HGIRPVVST[+365.132]QLLLNGS[+947.323]LAEEE.V	HexNAc(2)Hex(1),HexNAc(1)Hex(1),HexNAc(1)Hex(1)NeuAc(2)	C[+57]*2, N[+1], S[+947], T[+365][+568]	1363.11	4	5449.4	5448.41	1	-1.6	212	Specific	505.1	505.1	0	5.01	131	>sp|P2019|HIV1_gp120 glycoprotein OS=Human HIV1 GN=S PE=1 SV=1	1	hiv1-gp120-trypsin-gluc-after-enrichment-degp-r1.13615.13615.4	controllerType=0 controllerNumber=1 scan=13615	58.5261
13824:4	1	K.GPC[+57.021]TN[+0.984]VSTVQC[+57.021]THGIRPVVS[+947.323]TQLLLNGSLAEEE.V	HexNAc(1)Hex(1)NeuAc(2)	C[+57]*2, N[+1], S[+947]	1129.52	4	4515.05	4515.06	0	-2.8	212	Specific	638.55	638.55	1.2	6.98	131	>sp|P2019|HIV1_gp120 glycoprotein OS=Human HIV1 GN=S PE=1 SV=1	1	hiv1-gp120-trypsin-gluc-after-enrichment-degp-r1.15144.15144.4	controllerType=0 controllerNumber=1 scan=15144	65.1539
12823:2	1	R.AFYT[+947.323]TGEIIGDIR.Q	HexNAc(1)Hex(1)NeuAc(2)	T[+947]	1202.04	2	2403.07	2403.07	0	0	289	Specific	599.8	345.54	0.8	5.01	131	>sp|P2019|HIV1_gp120 glycoprotein OS=Human HIV1 GN=S PE=1 SV=1	1	hiv1-gp120-trypsin-gluc-after-enrichment-degp-r1.14038.14038.2	controllerType=0 controllerNumber=1 scan=14038	60.3787
12475:3	1	E.ESNNTVEN[+0.984]NT[+365.132]IT[+568.212]LPC[+57.021]R.I	HexNAc(1)Hex(1),HexNAc(2)Hex(1)	C[+57], N[+1], T[+365][+568]	932.74	3	2796.2	2796.2	0	2.1	373	Specific	207.09	207.09	0	1.69	131	>sp|P2019|HIV1_gp120 glycoprotein OS=Human HIV1 GN=S PE=1 SV=1	1	hiv1-gp120-trypsin-gluc-after-enrichment-degp-r1.13658.13658.4	controllerType=0 controllerNumber=1 scan=13658	58.7153
12149:3	1	E.ESNNT[+365.132]VEN[+0.984]NT[+568.212]ITLPC[+57.021]R.I	HexNAc(1)Hex(1),HexNAc(2)Hex(1)	C[+57], N[+1], T[+365][+568]	932.746	3	2796.22	2796.2	0	8.9	373	Specific	252.93	252.93	2.59	2.14	131	>sp|P2019|HIV1_gp120 glycoprotein OS=Human HIV1 GN=S PE=1 SV=1	1	hiv1-gp120-trypsin-gluc-after-enrichment-degp-r1.13303.13303.3	controllerType=0 controllerNumber=1 scan=13303	57.1683
11445:3	1	E.SNNT[+406.159]VENNT[+656.228]ITLPC[+57.021]R.I	HexNAc(2),HexNAc(1)Hex(1)NeuAc(1)	C[+57], T[+406][+656]	932.419	3	2795.24	2795.21	0	9.8	374	Specific	247.94	30.61	3.81	1.44	131	>sp|P2019|HIV1_gp120 glycoprotein OS=Human HIV1 GN=S PE=1 SV=1	1	hiv1-gp120-trypsin-gluc-after-enrichment-degp-r1.12535.12535.3	controllerType=0 controllerNumber=1 scan=12535	53.8299
06475:3	1	E.S[+365.132]NNTVEN[+0.984]NT[+568.212]IT[+365.132]LPC[+57.021]R.I	HexNAc(1)Hex(1),HexNAc(2)Hex(1),HexNAc(1)Hex(1)	C[+57], N[+1], S[+365], T[+365][+568]	1011.43	3	3032.29	3032.29	0	0.2	374	Specific	284.52	284.52	1.2	3.74	131	>sp|P2019|HIV1_gp120 glycoprotein OS=Human HIV1 GN=S PE=1 SV=1	1	hiv1-gp120-trypsin-gluc-after-enrichment-degp-r1.7063.7063.3	controllerType=0 controllerNumber=1 scan=7063	30.4752
08112:3	1	E.SNNTVEN[+0.984]NT[+947.323]ITLPC[+57.021]R.I	HexNAc(1)Hex(1)NeuAc(2)	C[+57], N[+1], T[+947]	894.383	3	2681.13	2681.14	0	-0.9	374	Specific	361.96	361.96	1.06	4.2	131	>sp|P2019|HIV1_gp120 glycoprotein OS=Human HIV1 GN=S PE=1 SV=1	1	hiv1-gp120-trypsin-gluc-after-enrichment-degp-r1.8889.8889.2	controllerType=0 controllerNumber=1 scan=8889	38.0861
06736:2	1	E.SN[+0.984]NTVENNT[+203.079]ITLPC[+57.021]R.I	HexNAc(1)	C[+57], N[+1], T[+203]	968.95	2	1936.89	1936.89	0	0.5	374	Specific	496.07	496.07	0	4.73	131	>sp|P2019|HIV1_gp120 glycoprotein OS=Human HIV1 GN=S PE=1 SV=1	1	hiv1-gp120-trypsin-gluc-after-enrichment-degp-r1.7348.7348.2	controllerType=0 controllerNumber=1 scan=7348	31.7176
04603:3	1	E.NNT[+947.323]IT[+656.228]LPC[+57.021]R.I	HexNAc(1)Hex(1)NeuAc(2),HexNAc(1)Hex(1)NeuAc(1)	C[+57], T[+656][+947]	898.034	3	2692.09	2692.1	0	-5.4	380	Specific	217.41	217.41	1.35	1.72	131	>sp|P2019|HIV1_gp120 glycoprotein OS=Human HIV1 GN=S PE=1 SV=1	1	hiv1-gp120-trypsin-gluc-after-enrichment-degp-r1.5021.5021.3	controllerType=0 controllerNumber=1 scan=5021	21.5811
04682:2	1	E.NNTIT[+568.212]LPC[+57.021]R.I	HexNAc(2)Hex(1)	C[+57], T[+568]	828.886	2	1656.76	1656.76	0	0.8	380	Specific	556.94	556.94	13.44	6.22	131	>sp|P2019|HIV1_gp120 glycoprotein OS=Human HIV1 GN=S PE=1 SV=1	1	hiv1-gp120-trypsin-gluc-after-enrichment-degp-r1.5107.5107.2	controllerType=0 controllerNumber=1 scan=5107	21.9564
04560:2	1	E.NNTIT[+568.212]LPC[+57.021]R.I	HexNAc(2)Hex(1)	C[+57], T[+568]	828.885	2	1656.76	1656.76	0	0.2	380	Specific	586.57	586.57	23.42	6.55	131	>sp|P2019|HIV1_gp120 glycoprotein OS=Human HIV1 GN=S PE=1 SV=1	1	hiv1-gp120-trypsin-gluc-after-enrichment-degp-r1.4974.4974.2	controllerType=0 controllerNumber=1 scan=4974	21.3729
04485:2	1	E.NNTIT[+568.212]LPC[+57.021]R.I	HexNAc(2)Hex(1)	C[+57], T[+568]	828.885	2	1656.76	1656.76	0	0.1	380	Specific	588.51	588.51	26.09	6.55	131	>sp|P2019|HIV1_gp120 glycoprotein OS=Human HIV1 GN=S PE=1 SV=1	1	hiv1-gp120-trypsin-gluc-after-enrichment-degp-r1.4892.4892.2	controllerType=0 controllerNumber=1 scan=4892	21.0099
10822:3	1	R.GQIRC[+57.021]S[+203.079]S[+656.228]NITGLLLTR.D	HexNAc(1),HexNAc(1)Hex(1)NeuAc(1)	C[+57], S[+203][+656]	883.426	3	2648.26	2648.28	0	-6.8	410	Specific	209.22	209.22	0	1.39	131	>sp|P2019|HIV1_gp120 glycoprotein OS=Human HIV1 GN=S PE=1 SV=1	1	hiv1-gp120-trypsin-gluc-after-enrichment-degp-r1.11847.11847.3	controllerType=0 controllerNumber=1 scan=11847	50.8912
06941:3	1	K.VVKIEPLGVAPT[+947.323]KAK.R	HexNAc(1)Hex(1)NeuAc(2)	T[+947]	833.102	3	2497.29	2497.29	0	0.1	457	Specific	841.21	841.21	841.21	11.63	131	>sp|P2019|HIV1_gp120 glycoprotein OS=Human HIV1 GN=S PE=1 SV=1	1	hiv1-gp120-trypsin-gluc-after-enrichment-degp-r1.7572.7572.3	controllerType=0 controllerNumber=1 scan=7572	32.6845
06118:2	1	K.IEPLGVAPT[+656.228]K.A	HexNAc(1)Hex(1)NeuAc(1)	T[+656]	840.92	2	1680.83	1680.83	0	0.6	460	Specific	478.61	260.22	260.22	4.07	131	>sp|P2019|HIV1_gp120 glycoprotein OS=Human HIV1 GN=S PE=1 SV=1	1	hiv1-gp120-trypsin-gluc-after-enrichment-degp-r1.6674.6674.2	controllerType=0 controllerNumber=1 scan=6674	28.778
06847:2	1	K.IEPLGVAPT[+656.228]K.A	HexNAc(1)Hex(1)NeuAc(1)	T[+656]	840.92	2	1680.83	1680.83	0	0.9	460	Specific	513.61	266.37	266.37	4.09	131	>sp|P2019|HIV1_gp120 glycoprotein OS=Human HIV1 GN=S PE=1 SV=1	1	hiv1-gp120-trypsin-gluc-after-enrichment-degp-r1.7469.7469.2	controllerType=0 controllerNumber=1 scan=7469	32.2452
05470:2	1	K.IEPLGVAPT[+947.323]KAK.R	HexNAc(1)Hex(1)NeuAc(2)	T[+947]	1086.03	2	2171.06	2171.06	0	0.9	460	Specific	751.88	395.87	395.87	10.42	131	>sp|P2019|HIV1_gp120 glycoprotein OS=Human HIV1 GN=S PE=1 SV=1	1	hiv1-gp120-trypsin-gluc-after-enrichment-degp-r1.5967.5967.3	controllerType=0 controllerNumber=1 scan=5967	25.7027
04770:2	1	K.IEPLGVAPT[+656.228]KAK.R	HexNAc(1)Hex(1)NeuAc(1)	T[+656]	940.486	2	1879.97	1879.96	0	0.9	460	Specific	800.32	411.88	411.88	11.42	131	>sp|P2019|HIV1_gp120 glycoprotein OS=Human HIV1 GN=S PE=1 SV=1	1	hiv1-gp120-trypsin-gluc-after-enrichment-degp-r1.5203.5203.2	controllerType=0 controllerNumber=1 scan=5203	22.3754
05476:2	1	K.IEPLGVAPT[+947.323]KAK.R	HexNAc(1)Hex(1)NeuAc(2)	T[+947]	1086.03	2	2171.06	2171.06	0	0.7	460	Specific	805.71	389.58	389.58	11.42	131	>sp|P2019|HIV1_gp120 glycoprotein OS=Human HIV1 GN=S PE=1 SV=1	1	hiv1-gp120-trypsin-gluc-after-enrichment-degp-r1.5974.5974.2	controllerType=0 controllerNumber=1 scan=5974	25.7276
06805:2	1	K.IEPLGVAPT[+947.323]K.A	HexNAc(1)Hex(1)NeuAc(2)	T[+947]	986.467	2	1971.93	1971.93	0	0.2	460	Specific	829.28	418.07	418.07	11.55	131	>sp|P2019|HIV1_gp120 glycoprotein OS=Human HIV1 GN=S PE=1 SV=1	1	hiv1-gp120-trypsin-gluc-after-enrichment-degp-r1.7423.7423.2	controllerType=0 controllerNumber=1 scan=7423	32.0452
04410:2	1	K.IEPLGVAPT[+947.323]KAKR.R	HexNAc(1)Hex(1)NeuAc(2)	T[+947]	1164.09	2	2327.16	2327.16	0	1.2	460	Specific	832.11	832.11	832.11	11.51	131	>sp|P2019|HIV1_gp120 glycoprotein OS=Human HIV1 GN=S PE=1 SV=1	1	hiv1-gp120-trypsin-gluc-after-enrichment-degp-r1.4811.4811.2	controllerType=0 controllerNumber=1 scan=4811	20.6629
04662:2	1	K.IEPLGVAPT[+656.228]KAK.R	HexNAc(1)Hex(1)NeuAc(1)	T[+656]	940.486	2	1879.96	1879.96	0	0.6	460	Specific	856.84	466.97	466.97	12.42	131	>sp|P2019|HIV1_gp120 glycoprotein OS=Human HIV1 GN=S PE=1 SV=1	1	hiv1-gp120-trypsin-gluc-after-enrichment-degp-r1.5086.5086.2	controllerType=0 controllerNumber=1 scan=5086	21.8621
06224:2	1	K.IEPLGVAPT[+656.228]K.A	HexNAc(1)Hex(1)NeuAc(1)	T[+656]	840.92	2	1680.83	1680.83	0	0.3	460	Specific	874.58	459.09	459.09	12.55	131	>sp|P2019|HIV1_gp120 glycoprotein OS=Human HIV1 GN=S PE=1 SV=1	1	hiv1-gp120-trypsin-gluc-after-enrichment-degp-r1.6790.6790.2	controllerType=0 controllerNumber=1 scan=6790	29.2818
05412:2	1	K.IEPLGVAPT[+947.323]KAK.R	HexNAc(1)Hex(1)NeuAc(2)	T[+947]	1086.03	2	2171.06	2171.06	0	1	460	Specific	875.77	455.27	455.27	12.42	131	>sp|P2019|HIV1_gp120 glycoprotein OS=Human HIV1 GN=S PE=1 SV=1	1	hiv1-gp120-trypsin-gluc-after-enrichment-degp-r1.5904.5904.2	controllerType=0 controllerNumber=1 scan=5904	25.4269
05437:2	1	K.IEPLGVAPT[+656.228]KAK.R	HexNAc(1)Hex(1)NeuAc(1)	T[+656]	940.486	2	1879.96	1879.96	0	0.6	460	Specific	896.99	483.01	483.01	12.42	131	>sp|P2019|HIV1_gp120 glycoprotein OS=Human HIV1 GN=S PE=1 SV=1	1	hiv1-gp120-trypsin-gluc-after-enrichment-degp-r1.5931.5931.2	controllerType=0 controllerNumber=1 scan=5931	25.5454
05463:2	1	E.PLGVAPT[+947.323]KAK.R	HexNAc(1)Hex(1)NeuAc(2)	T[+947]	964.97	2	1928.93	1928.93	0	0.3	462	Specific	307.07	307.07	307.07	2.97	131	>sp|P2019|HIV1_gp120 glycoprotein OS=Human HIV1 GN=S PE=1 SV=1	1	hiv1-gp120-trypsin-gluc-after-enrichment-degp-r1.5959.5959.2	controllerType=0 controllerNumber=1 scan=5959	25.6687

## Sheet: Table S6.5
Table S6.5 Identified trypsin and Glu-C digested intact O-glycopeptides by sceHCD (Repeation 2)
Query #:z	Protein Rank	Peptide < ProteinMetrics Confidential >	Glycans NHFAGNa	Modification Type(s)	Observed m/z	z	Observed (M+H)	Calc. mass (M+H)	Off-by-x error	Mass error (ppm)	Starting position	Cleavage	Score	Delta	Delta Mod	|Log Prob|	# of unique peptides	Protein Name	Protein DB number	Comment	Scan #	Scan Time
11023:3	1	K.AYDTEVHNVWAT[+947.323]HAC[+57.021]VPTDPNPQEVE.L	HexNAc(1)Hex(1)NeuAc(2)	C[+57], T[+947]	1309.55	3	3926.64	3926.64	0	-1.7	30	Specific	214.1	214.1	3.6	2.87	103	>sp|P2019|HIV1_gp120 glycoprotein OS=Human HIV1 GN=S PE=1 SV=1	1	hiv1-gp120-trypsin-gluc-after-enrichment-degp-r2.12062.12062.3	controllerType=0 controllerNumber=1 scan=12062	51.7986
09340:3	1	K.AYDT[+656.228]EVHNVWAT[+365.132]HAC[+57.021]VPTDPNPQEVE.L	HexNAc(1)Hex(1)NeuAc(1),HexNAc(1)Hex(1)	C[+57], T[+365][+656]	1334.23	3	4000.69	4000.68	0	1	30	Specific	214.88	214.88	2.4	4.36	103	>sp|P2019|HIV1_gp120 glycoprotein OS=Human HIV1 GN=S PE=1 SV=1	1	hiv1-gp120-trypsin-gluc-after-enrichment-degp-r2.10223.10223.3	controllerType=0 controllerNumber=1 scan=10223	43.8003
10896:3	1	K.AYDT[+947.323]EVHNVWAT[+365.132]HAC[+57.021]VPTDPNPQEVE.L	HexNAc(1)Hex(1)NeuAc(2),HexNAc(1)Hex(1)	C[+57], T[+365][+947]	1430.93	3	4290.78	4291.78	-1	0.8	30	Specific	221.77	221.77	3.6	4.36	103	>sp|P2019|HIV1_gp120 glycoprotein OS=Human HIV1 GN=S PE=1 SV=1	1	hiv1-gp120-trypsin-gluc-after-enrichment-degp-r2.11923.11923.3	controllerType=0 controllerNumber=1 scan=11923	51.1959
10059:3	1	K.AYDTEVHNVWAT[+656.228]HAC[+57.021]VPTDPNPQEVE.L	HexNAc(1)Hex(1)NeuAc(1)	C[+57], T[+656]	1212.52	3	3635.55	3635.55	0	0.2	30	Specific	264.54	256.08	6	4.51	103	>sp|P2019|HIV1_gp120 glycoprotein OS=Human HIV1 GN=S PE=1 SV=1	1	hiv1-gp120-trypsin-gluc-after-enrichment-degp-r2.11007.11007.3	controllerType=0 controllerNumber=1 scan=11007	47.2261
09820:3	1	K.AYDTEVHNVWAT[+656.228]HAC[+57.021]VPTDPNPQEVE.L	HexNAc(1)Hex(1)NeuAc(1)	C[+57], T[+656]	1212.52	3	3635.55	3635.55	0	0.2	30	Specific	313.7	313.7	6	4.69	103	>sp|P2019|HIV1_gp120 glycoprotein OS=Human HIV1 GN=S PE=1 SV=1	1	hiv1-gp120-trypsin-gluc-after-enrichment-degp-r2.10747.10747.3	controllerType=0 controllerNumber=1 scan=10747	46.0909
10946:3	1	K.AYDTEVHNVWATHAC[+57.021]VPT[+947.323]DPNPQEVE.L	HexNAc(1)Hex(1)NeuAc(2)	C[+57], T[+947]	1309.55	3	3926.65	3926.64	0	1.4	30	Specific	554.46	528.88	5.62	7.17	103	>sp|P2019|HIV1_gp120 glycoprotein OS=Human HIV1 GN=S PE=1 SV=1	1	hiv1-gp120-trypsin-gluc-after-enrichment-degp-r2.11978.11978.3	controllerType=0 controllerNumber=1 scan=11978	51.4333
10642:3	1	K.AYDTEVHNVWAT[+947.323]HAC[+57.021]VPTDPNPQEVE.L	HexNAc(1)Hex(1)NeuAc(2)	C[+57], T[+947]	1309.55	3	3926.65	3926.64	0	0.8	30	Specific	713.32	601.56	3.6	11.21	103	>sp|P2019|HIV1_gp120 glycoprotein OS=Human HIV1 GN=S PE=1 SV=1	1	hiv1-gp120-trypsin-gluc-after-enrichment-degp-r2.11644.11644.3	controllerType=0 controllerNumber=1 scan=11644	49.9919
10665:3	1	K.AYDTEVHNVWAT[+947.323]HAC[+57.021]VPTDPNPQEVE.L	HexNAc(1)Hex(1)NeuAc(2)	C[+57], T[+947]	1309.55	3	3926.65	3926.64	0	0.8	30	Specific	759.29	597.37	3.6	12.21	103	>sp|P2019|HIV1_gp120 glycoprotein OS=Human HIV1 GN=S PE=1 SV=1	1	hiv1-gp120-trypsin-gluc-after-enrichment-degp-r2.11670.11670.3	controllerType=0 controllerNumber=1 scan=11670	50.1018
09278:3	1	E.VHNVWAT[+947.323]HAC[+57.021]VPTDPNPQEVE.L	HexNAc(1)Hex(1)NeuAc(2)	C[+57], T[+947]	1116.48	3	3347.43	3347.43	0	1.3	35	Specific	456.53	363.89	10.1	4.05	103	>sp|P2019|HIV1_gp120 glycoprotein OS=Human HIV1 GN=S PE=1 SV=1	1	hiv1-gp120-trypsin-gluc-after-enrichment-degp-r2.10155.10155.3	controllerType=0 controllerNumber=1 scan=10155	43.5071
09371:3	1	E.VHNVWATHAC[+57.021]VPT[+947.323]DPNPQEVE.L	HexNAc(1)Hex(1)NeuAc(2)	C[+57], T[+947]	1116.48	3	3347.43	3347.43	0	1.3	35	Specific	690.23	444.28	13.78	8.97	103	>sp|P2019|HIV1_gp120 glycoprotein OS=Human HIV1 GN=S PE=1 SV=1	1	hiv1-gp120-trypsin-gluc-after-enrichment-degp-r2.10257.10257.3	controllerType=0 controllerNumber=1 scan=10257	43.9478
04999:2	1	E.VELKN[+0.984]VT[+947.323]E.N	HexNAc(1)Hex(1)NeuAc(2)	N[+1], T[+947]	940.412	2	1879.82	1879.82	0	-0.3	54	Specific	465.93	193.05	193.05	3.45	103	>sp|P2019|HIV1_gp120 glycoprotein OS=Human HIV1 GN=S PE=1 SV=1	1	hiv1-gp120-trypsin-gluc-after-enrichment-degp-r2.5458.5458.2	controllerType=0 controllerNumber=1 scan=5458	23.4307
02942:2	1	E.LKN[+0.984]VT[+947.323]E.N	HexNAc(1)Hex(1)NeuAc(2)	N[+1], T[+947]	826.356	2	1651.71	1651.71	0	0.1	56	Specific	342.93	72.89	72.89	2.02	103	>sp|P2019|HIV1_gp120 glycoprotein OS=Human HIV1 GN=S PE=1 SV=1	1	hiv1-gp120-trypsin-gluc-after-enrichment-degp-r2.3207.3207.2	controllerType=0 controllerNumber=1 scan=3207	13.75
01437:3	1	R.NAT[+656.228]NGNDT[+947.323]N[+0.984]TTSSSR.G	HexNAc(1)Hex(1)NeuAc(1),HexNAc(1)Hex(1)NeuAc(2)	N[+1], T[+656][+947]	1048.74	3	3144.2	3144.2	0	-0.8	106	Specific	211.5	211.5	8.8	2.81	103	>sp|P2019|HIV1_gp120 glycoprotein OS=Human HIV1 GN=S PE=1 SV=1	1	hiv1-gp120-trypsin-gluc-after-enrichment-degp-r2.1567.1567.2	controllerType=0 controllerNumber=1 scan=1567	6.7443
07087:3	1	R.GMVGGGEM[+15.995]KNC[+57.021]S[+947.323]FN[+0.984]ITTNIR.G	HexNAc(1)Hex(1)NeuAc(2)	C[+57], M[+16], N[+1], S[+947]	1050.77	3	3150.3	3150.32	0	-6	121	Specific	203.29	203.29	8	1.36	103	>sp|P2019|HIV1_gp120 glycoprotein OS=Human HIV1 GN=S PE=1 SV=1	1	hiv1-gp120-trypsin-gluc-after-enrichment-degp-r2.7736.7736.3	controllerType=0 controllerNumber=1 scan=7736	33.3606
07986:3	1	K.NC[+57.021]S[+568.212]FN[+0.984]IT[+568.212]T[+365.132]NIR.G	HexNAc(2)Hex(1),HexNAc(2)Hex(1),HexNAc(1)Hex(1)	C[+57], N[+1], S[+568], T[+365][+568]	948.065	3	2842.18	2842.18	0	-0.1	130	Specific	203.51	203.51	1.2	1.58	103	>sp|P2019|HIV1_gp120 glycoprotein OS=Human HIV1 GN=S PE=1 SV=1	1	hiv1-gp120-trypsin-gluc-after-enrichment-degp-r2.8747.8747.3	controllerType=0 controllerNumber=1 scan=8747	37.4208
08057:2	1	K.NC[+57.021]S[+365.132]FN[+0.984]IT[+365.132]T[+568.212]NIR.G	HexNAc(1)Hex(1),HexNAc(1)Hex(1),HexNAc(2)Hex(1)	C[+57], N[+1], S[+365], T[+365][+568]	1320.05	2	2639.1	2639.1	0	-0.8	130	Specific	219.56	219.56	0	1.75	103	>sp|P2019|HIV1_gp120 glycoprotein OS=Human HIV1 GN=S PE=1 SV=1	1	hiv1-gp120-trypsin-gluc-after-enrichment-degp-r2.8824.8824.2	controllerType=0 controllerNumber=1 scan=8824	37.7587
07994:2	1	K.NC[+57.021]S[+568.212]FN[+0.984]IT[+568.212]TNIR.G	HexNAc(2)Hex(1),HexNAc(2)Hex(1)	C[+57], N[+1], S[+568], T[+568]	1239.03	2	2477.05	2477.05	0	0.4	130	Specific	248.4	248.4	5.6	3.14	103	>sp|P2019|HIV1_gp120 glycoprotein OS=Human HIV1 GN=S PE=1 SV=1	1	hiv1-gp120-trypsin-gluc-after-enrichment-degp-r2.8755.8755.2	controllerType=0 controllerNumber=1 scan=8755	37.4581
08052:3	1	K.NC[+57.021]S[+568.212]FN[+0.984]IT[+568.212]T[+365.132]NIR.G	HexNAc(2)Hex(1),HexNAc(2)Hex(1),HexNAc(1)Hex(1)	C[+57], N[+1], S[+568], T[+365][+568]	948.066	3	2842.18	2842.18	0	0.6	130	Specific	248.66	248.66	1.2	2.02	103	>sp|P2019|HIV1_gp120 glycoprotein OS=Human HIV1 GN=S PE=1 SV=1	1	hiv1-gp120-trypsin-gluc-after-enrichment-degp-r2.8819.8819.3	controllerType=0 controllerNumber=1 scan=8819	37.7349
06973:3	1	K.N[+0.984]C[+57.021]S[+656.228]FNIT[+406.159]T[+656.228]NIR.G	HexNAc(1)Hex(1)NeuAc(1),HexNAc(2),HexNAc(1)Hex(1)NeuAc(1)	C[+57], N[+1], S[+656], T[+406][+656]	1020.42	3	3059.25	3059.24	0	3.4	130	Specific	249.23	249.23	6.07	2.12	103	>sp|P2019|HIV1_gp120 glycoprotein OS=Human HIV1 GN=S PE=1 SV=1	1	hiv1-gp120-trypsin-gluc-after-enrichment-degp-r2.7612.7612.3	controllerType=0 controllerNumber=1 scan=7612	32.8184
07984:3	1	K.NC[+57.021]S[+568.212]FN[+0.984]IT[+568.212]T[+365.132]NIR.G	HexNAc(2)Hex(1),HexNAc(2)Hex(1),HexNAc(1)Hex(1)	C[+57], N[+1], S[+568], T[+365][+568]	948.066	3	2842.18	2842.18	0	0.6	130	Specific	299.85	299.85	1.2	3.33	103	>sp|P2019|HIV1_gp120 glycoprotein OS=Human HIV1 GN=S PE=1 SV=1	1	hiv1-gp120-trypsin-gluc-after-enrichment-degp-r2.8744.8744.3	controllerType=0 controllerNumber=1 scan=8744	37.4106
06978:3	1	K.NC[+57.021]S[+406.159]FN[+0.984]IT[+947.323]T[+203.079]NIR.G	HexNAc(2),HexNAc(1)Hex(1)NeuAc(2),HexNAc(1)	C[+57], N[+1], S[+406], T[+203][+947]	966.397	3	2897.18	2897.19	0	-3.7	130	Specific	322.71	322.71	0.23	2.21	103	>sp|P2019|HIV1_gp120 glycoprotein OS=Human HIV1 GN=S PE=1 SV=1	1	hiv1-gp120-trypsin-gluc-after-enrichment-degp-r2.7617.7617.3	controllerType=0 controllerNumber=1 scan=7617	32.8415
07520:3	1	K.NC[+57.021]S[+568.212]FN[+0.984]IT[+568.212]T[+365.132]NIR.G	HexNAc(2)Hex(1),HexNAc(2)Hex(1),HexNAc(1)Hex(1)	C[+57], N[+1], S[+568], T[+365][+568]	948.065	3	2842.18	2842.18	0	-0.1	130	Specific	405.54	384.06	1.2	4.32	103	>sp|P2019|HIV1_gp120 glycoprotein OS=Human HIV1 GN=S PE=1 SV=1	1	hiv1-gp120-trypsin-gluc-after-enrichment-degp-r2.8205.8205.3	controllerType=0 controllerNumber=1 scan=8205	35.1793
07968:2	1	K.NC[+57.021]SFN[+0.984]IT[+568.212]TNIR.G	HexNAc(2)Hex(1)	C[+57], N[+1], T[+568]	954.922	2	1908.84	1908.84	0	-0.8	130	Specific	457.69	457.69	0	4.49	103	>sp|P2019|HIV1_gp120 glycoprotein OS=Human HIV1 GN=S PE=1 SV=1	1	hiv1-gp120-trypsin-gluc-after-enrichment-degp-r2.8727.8727.2	controllerType=0 controllerNumber=1 scan=8727	37.335
07233:2	1	K.NC[+57.021]S[+365.132]FN[+0.984]IT[+365.132]TNIR.G	HexNAc(1)Hex(1),HexNAc(1)Hex(1)	C[+57], N[+1], S[+365], T[+365]	1035.95	2	2070.89	2070.89	0	0.1	130	Specific	484.72	409.24	4.4	5.53	103	>sp|P2019|HIV1_gp120 glycoprotein OS=Human HIV1 GN=S PE=1 SV=1	1	hiv1-gp120-trypsin-gluc-after-enrichment-degp-r2.7895.7895.3	controllerType=0 controllerNumber=1 scan=7895	34.0071
07506:2	1	K.NC[+57.021]S[+365.132]FN[+0.984]IT[+365.132]T[+568.212]NIR.G	HexNAc(1)Hex(1),HexNAc(1)Hex(1),HexNAc(2)Hex(1)	C[+57], N[+1], S[+365], T[+365][+568]	1320.05	2	2639.1	2639.1	0	-0.5	130	Specific	500.67	412.98	0	4.75	103	>sp|P2019|HIV1_gp120 glycoprotein OS=Human HIV1 GN=S PE=1 SV=1	1	hiv1-gp120-trypsin-gluc-after-enrichment-degp-r2.8190.8190.2	controllerType=0 controllerNumber=1 scan=8190	35.1244
07242:2	1	K.NC[+57.021]S[+365.132]FN[+0.984]ITT[+365.132]NIR.G	HexNAc(1)Hex(1),HexNAc(1)Hex(1)	C[+57], N[+1], S[+365], T[+365]	1035.95	2	2070.89	2070.89	0	0.6	130	Specific	556.24	470.25	7.07	5.8	103	>sp|P2019|HIV1_gp120 glycoprotein OS=Human HIV1 GN=S PE=1 SV=1	1	hiv1-gp120-trypsin-gluc-after-enrichment-degp-r2.7905.7905.2	controllerType=0 controllerNumber=1 scan=7905	34.0441
07335:2	1	K.NC[+57.021]S[+365.132]FN[+0.984]IT[+365.132]TNIR.G	HexNAc(1)Hex(1),HexNAc(1)Hex(1)	C[+57], N[+1], S[+365], T[+365]	1035.95	2	2070.89	2070.89	0	0	130	Specific	595.64	536.52	4.4	6.06	103	>sp|P2019|HIV1_gp120 glycoprotein OS=Human HIV1 GN=S PE=1 SV=1	1	hiv1-gp120-trypsin-gluc-after-enrichment-degp-r2.8005.8005.2	controllerType=0 controllerNumber=1 scan=8005	34.4262
07440:2	1	K.NC[+57.021]S[+365.132]FN[+0.984]IT[+365.132]TNIR.G	HexNAc(1)Hex(1),HexNAc(1)Hex(1)	C[+57], N[+1], S[+365], T[+365]	1035.95	2	2070.89	2070.89	0	0.1	130	Specific	599.37	558.51	4.4	6.84	103	>sp|P2019|HIV1_gp120 glycoprotein OS=Human HIV1 GN=S PE=1 SV=1	1	hiv1-gp120-trypsin-gluc-after-enrichment-degp-r2.8119.8119.2	controllerType=0 controllerNumber=1 scan=8119	34.8505
07243:2	1	K.NC[+57.021]SFN[+0.984]IT[+406.159]TNIR.G	HexNAc(2)	C[+57], N[+1], T[+406]	873.896	2	1746.79	1746.79	0	0.1	130	Specific	600.53	600.53	0	7.84	103	>sp|P2019|HIV1_gp120 glycoprotein OS=Human HIV1 GN=S PE=1 SV=1	1	hiv1-gp120-trypsin-gluc-after-enrichment-degp-r2.7906.7906.2	controllerType=0 controllerNumber=1 scan=7906	34.0487
07431:2	1	K.NC[+57.021]SFN[+0.984]IT[+406.159]TNIR.G	HexNAc(2)	C[+57], N[+1], T[+406]	873.896	2	1746.78	1746.79	0	-0.5	130	Specific	614.18	614.18	0	7.06	103	>sp|P2019|HIV1_gp120 glycoprotein OS=Human HIV1 GN=S PE=1 SV=1	1	hiv1-gp120-trypsin-gluc-after-enrichment-degp-r2.8109.8109.2	controllerType=0 controllerNumber=1 scan=8109	34.8088
07288:2	1	K.NC[+57.021]SFN[+0.984]IT[+568.212]TNIR.G	HexNAc(2)Hex(1)	C[+57], N[+1], T[+568]	954.921	2	1908.84	1908.84	0	-1.4	130	Specific	616.7	616.7	0	7.06	103	>sp|P2019|HIV1_gp120 glycoprotein OS=Human HIV1 GN=S PE=1 SV=1	1	hiv1-gp120-trypsin-gluc-after-enrichment-degp-r2.7955.7955.2	controllerType=0 controllerNumber=1 scan=7955	34.2412
07332:2	1	K.NC[+57.021]SFN[+0.984]IT[+406.159]TNIR.G	HexNAc(2)	C[+57], N[+1], T[+406]	873.897	2	1746.79	1746.79	0	0.7	130	Specific	638.16	638.16	0	7.84	103	>sp|P2019|HIV1_gp120 glycoprotein OS=Human HIV1 GN=S PE=1 SV=1	1	hiv1-gp120-trypsin-gluc-after-enrichment-degp-r2.8002.8002.2	controllerType=0 controllerNumber=1 scan=8002	34.4124
07213:2	1	K.NC[+57.021]SFN[+0.984]IT[+568.212]TNIR.G	HexNAc(2)Hex(1)	C[+57], N[+1], T[+568]	954.922	2	1908.84	1908.84	0	-0.2	130	Specific	668.5	668.5	0	8.06	103	>sp|P2019|HIV1_gp120 glycoprotein OS=Human HIV1 GN=S PE=1 SV=1	1	hiv1-gp120-trypsin-gluc-after-enrichment-degp-r2.7873.7873.2	controllerType=0 controllerNumber=1 scan=7873	33.9194
07367:2	1	K.NC[+57.021]SFN[+0.984]IT[+568.212]TNIR.G	HexNAc(2)Hex(1)	C[+57], N[+1], T[+568]	954.923	2	1908.84	1908.84	0	0.3	130	Specific	679.21	669.91	0	8.84	103	>sp|P2019|HIV1_gp120 glycoprotein OS=Human HIV1 GN=S PE=1 SV=1	1	hiv1-gp120-trypsin-gluc-after-enrichment-degp-r2.8040.8040.2	controllerType=0 controllerNumber=1 scan=8040	34.548
07453:2	1	K.NC[+57.021]SFN[+0.984]IT[+568.212]TNIR.G	HexNAc(2)Hex(1)	C[+57], N[+1], T[+568]	954.922	2	1908.84	1908.84	0	-0.8	130	Specific	690.96	690.96	0	8.06	103	>sp|P2019|HIV1_gp120 glycoprotein OS=Human HIV1 GN=S PE=1 SV=1	1	hiv1-gp120-trypsin-gluc-after-enrichment-degp-r2.8133.8133.2	controllerType=0 controllerNumber=1 scan=8133	34.9059
07595:3	1	R.YRLIS[+406.159]C[+57.021]N[+0.984]T[+406.159]S[+656.228]VITQAC[+57.021]PK.V	HexNAc(2),HexNAc(2),HexNAc(1)Hex(1)NeuAc(1)	C[+57]*2, N[+1], S[+406][+656], T[+406]	1160.85	3	3480.54	3480.54	0	-0.6	166	Specific	208.57	208.57	0	1.77	103	>sp|P2019|HIV1_gp120 glycoprotein OS=Human HIV1 GN=S PE=1 SV=1	1	hiv1-gp120-trypsin-gluc-after-enrichment-degp-r2.8289.8289.3	controllerType=0 controllerNumber=1 scan=8289	35.5223
06231:3	1	R.LIS[+203.079]C[+57.021]NT[+656.228]SVITQAC[+57.021]PK.V	HexNAc(1),HexNAc(1)Hex(1)NeuAc(1)	C[+57]*2, S[+203], T[+656]	851.056	3	2551.15	2551.15	0	0.4	168	Specific	221.66	201.71	1.94	1.92	103	>sp|P2019|HIV1_gp120 glycoprotein OS=Human HIV1 GN=S PE=1 SV=1	1	hiv1-gp120-trypsin-gluc-after-enrichment-degp-r2.6802.6802.3	controllerType=0 controllerNumber=1 scan=6802	29.2783
13554:3	1	R.LIS[+203.079]C[+57.021]NT[+568.212]SVITQAC[+57.021]PK.V	HexNAc(1),HexNAc(2)Hex(1)	C[+57]*2, S[+203], T[+568]	821.725	3	2463.16	2463.14	0	9.9	168	Specific	298.51	298.51	0.8	1.59	103	>sp|P2019|HIV1_gp120 glycoprotein OS=Human HIV1 GN=S PE=1 SV=1	1	hiv1-gp120-trypsin-gluc-after-enrichment-degp-r2.14842.14842.3	controllerType=0 controllerNumber=1 scan=14842	63.8102
06820:3	1	R.LISC[+57.021]N[+0.984]TS[+947.323]VITQAC[+57.021]PK.V	HexNAc(1)Hex(1)NeuAc(2)	C[+57]*2, N[+1], S[+947]	880.722	3	2640.15	2640.15	0	-0.1	168	Specific	611.75	611.75	1.2	7.64	103	>sp|P2019|HIV1_gp120 glycoprotein OS=Human HIV1 GN=S PE=1 SV=1	1	hiv1-gp120-trypsin-gluc-after-enrichment-degp-r2.7445.7445.2	controllerType=0 controllerNumber=1 scan=7445	32.0817
06831:3	1	R.LISC[+57.021]N[+0.984]TSVIT[+947.323]QAC[+57.021]PK.V	HexNAc(1)Hex(1)NeuAc(2)	C[+57]*2, N[+1], T[+947]	880.723	3	2640.15	2640.15	0	0.3	168	Specific	739.65	739.65	10.44	10.42	103	>sp|P2019|HIV1_gp120 glycoprotein OS=Human HIV1 GN=S PE=1 SV=1	1	hiv1-gp120-trypsin-gluc-after-enrichment-degp-r2.7457.7457.3	controllerType=0 controllerNumber=1 scan=7457	32.134
12351:3	1	E.ESNNTVEN[+0.984]NT[+365.132]IT[+568.212]LPC[+57.021]R.I	HexNAc(1)Hex(1),HexNAc(2)Hex(1)	C[+57], N[+1], T[+365][+568]	932.742	3	2796.21	2796.2	0	4.2	373	Specific	203.33	203.33	0	1.56	103	>sp|P2019|HIV1_gp120 glycoprotein OS=Human HIV1 GN=S PE=1 SV=1	1	hiv1-gp120-trypsin-gluc-after-enrichment-degp-r2.13516.13516.4	controllerType=0 controllerNumber=1 scan=13516	58.0789
12469:3	1	E.ESNNTVEN[+0.984]NT[+365.132]IT[+568.212]LPC[+57.021]R.I	HexNAc(1)Hex(1),HexNAc(2)Hex(1)	C[+57], N[+1], T[+365][+568]	932.742	3	2796.21	2796.2	0	5.1	373	Specific	205.59	205.59	0	1.35	103	>sp|P2019|HIV1_gp120 glycoprotein OS=Human HIV1 GN=S PE=1 SV=1	1	hiv1-gp120-trypsin-gluc-after-enrichment-degp-r2.13645.13645.3	controllerType=0 controllerNumber=1 scan=13645	58.6374
11985:3	1	E.ESNNTVEN[+0.984]NT[+568.212]IT[+365.132]LPC[+57.021]R.I	HexNAc(2)Hex(1),HexNAc(1)Hex(1)	C[+57], N[+1], T[+365][+568]	932.741	3	2796.21	2796.2	0	3.8	373	Specific	266.06	266.06	0	1.99	103	>sp|P2019|HIV1_gp120 glycoprotein OS=Human HIV1 GN=S PE=1 SV=1	1	hiv1-gp120-trypsin-gluc-after-enrichment-degp-r2.13117.13117.3	controllerType=0 controllerNumber=1 scan=13117	56.3411
12094:3	1	E.ES[+365.132]NNT[+568.212]VEN[+0.984]NTITLPC[+57.021]R.I	HexNAc(1)Hex(1),HexNAc(2)Hex(1)	C[+57], N[+1], S[+365], T[+568]	932.746	3	2796.23	2796.2	0	9.5	373	Specific	293.09	293.09	1.2	1.56	103	>sp|P2019|HIV1_gp120 glycoprotein OS=Human HIV1 GN=S PE=1 SV=1	1	hiv1-gp120-trypsin-gluc-after-enrichment-degp-r2.13236.13236.3	controllerType=0 controllerNumber=1 scan=13236	56.8586
15810:2	1	E.S[+568.212]NNT[+568.212]VEN[+0.984]NT[+203.079]ITLPC[+57.021]R.I	HexNAc(2)Hex(1),HexNAc(2)Hex(1),HexNAc(1)	C[+57], N[+1], S[+568], T[+203][+568]	1537.16	2	3073.3	3073.31	0	-3.9	374	Specific	214.74	214.74	1.2	2.36	103	>sp|P2019|HIV1_gp120 glycoprotein OS=Human HIV1 GN=S PE=1 SV=1	1	hiv1-gp120-trypsin-gluc-after-enrichment-degp-r2.17303.17303.4	controllerType=0 controllerNumber=1 scan=17303	74.4206
08115:3	1	E.SNNTVEN[+0.984]NT[+947.323]ITLPC[+57.021]R.I	HexNAc(1)Hex(1)NeuAc(2)	C[+57], N[+1], T[+947]	894.383	3	2681.13	2681.14	0	-0.6	374	Specific	350.07	350.07	2.4	3.51	103	>sp|P2019|HIV1_gp120 glycoprotein OS=Human HIV1 GN=S PE=1 SV=1	1	hiv1-gp120-trypsin-gluc-after-enrichment-degp-r2.8887.8887.3	controllerType=0 controllerNumber=1 scan=8887	38.0345
06384:2	1	E.SN[+0.984]NTVENNT[+203.079]ITLPC[+57.021]R.I	HexNAc(1)	C[+57], N[+1], T[+203]	968.948	2	1936.89	1936.89	0	-1	374	Specific	437.7	437.7	0	4.31	103	>sp|P2019|HIV1_gp120 glycoprotein OS=Human HIV1 GN=S PE=1 SV=1	1	hiv1-gp120-trypsin-gluc-after-enrichment-degp-r2.6969.6969.2	controllerType=0 controllerNumber=1 scan=6969	30.0064
06739:2	1	E.SN[+0.984]NTVENNT[+203.079]ITLPC[+57.021]R.I	HexNAc(1)	C[+57], N[+1], T[+203]	968.95	2	1936.89	1936.89	0	0.4	374	Specific	589.84	589.84	0	6.84	103	>sp|P2019|HIV1_gp120 glycoprotein OS=Human HIV1 GN=S PE=1 SV=1	1	hiv1-gp120-trypsin-gluc-after-enrichment-degp-r2.7356.7356.2	controllerType=0 controllerNumber=1 scan=7356	31.6959
04679:2	1	E.NNTIT[+568.212]LPC[+57.021]R.I	HexNAc(2)Hex(1)	C[+57], T[+568]	828.886	2	1656.76	1656.76	0	0.6	380	Specific	557.21	557.21	22.03	6.2	103	>sp|P2019|HIV1_gp120 glycoprotein OS=Human HIV1 GN=S PE=1 SV=1	1	hiv1-gp120-trypsin-gluc-after-enrichment-degp-r2.5109.5109.2	controllerType=0 controllerNumber=1 scan=5109	21.9064
04512:2	1	E.NNTIT[+568.212]LPC[+57.021]R.I	HexNAc(2)Hex(1)	C[+57], T[+568]	828.885	2	1656.76	1656.76	0	0.2	380	Specific	616.76	616.76	27.48	8.24	103	>sp|P2019|HIV1_gp120 glycoprotein OS=Human HIV1 GN=S PE=1 SV=1	1	hiv1-gp120-trypsin-gluc-after-enrichment-degp-r2.4927.4927.2	controllerType=0 controllerNumber=1 scan=4927	21.1122
06933:3	1	K.VVKIEPLGVAPT[+947.323]KAK.R	HexNAc(1)Hex(1)NeuAc(2)	T[+947]	833.102	3	2497.29	2497.29	0	0.6	457	Specific	786.89	786.89	786.89	11.22	103	>sp|P2019|HIV1_gp120 glycoprotein OS=Human HIV1 GN=S PE=1 SV=1	1	hiv1-gp120-trypsin-gluc-after-enrichment-degp-r2.7568.7568.3	controllerType=0 controllerNumber=1 scan=7568	32.6265
06114:2	1	K.IEPLGVAPT[+656.228]K.A	HexNAc(1)Hex(1)NeuAc(1)	T[+656]	840.92	2	1680.83	1680.83	0	0.8	460	Specific	575.41	343.8	343.8	5.88	103	>sp|P2019|HIV1_gp120 glycoprotein OS=Human HIV1 GN=S PE=1 SV=1	1	hiv1-gp120-trypsin-gluc-after-enrichment-degp-r2.6674.6674.2	controllerType=0 controllerNumber=1 scan=6674	28.7236
05486:2	1	K.IEPLGVAPT[+947.323]KAK.R	HexNAc(1)Hex(1)NeuAc(2)	T[+947]	1086.03	2	2171.06	2171.06	0	0.4	460	Specific	764.3	411.96	411.96	10.4	103	>sp|P2019|HIV1_gp120 glycoprotein OS=Human HIV1 GN=S PE=1 SV=1	1	hiv1-gp120-trypsin-gluc-after-enrichment-degp-r2.5989.5989.3	controllerType=0 controllerNumber=1 scan=5989	25.7408
05487:2	1	K.IEPLGVAPT[+947.323]KAK.R	HexNAc(1)Hex(1)NeuAc(2)	T[+947]	1086.03	2	2171.06	2171.06	0	0.4	460	Specific	807.55	404.49	404.49	11.4	103	>sp|P2019|HIV1_gp120 glycoprotein OS=Human HIV1 GN=S PE=1 SV=1	1	hiv1-gp120-trypsin-gluc-after-enrichment-degp-r2.5991.5991.2	controllerType=0 controllerNumber=1 scan=5991	25.7438
04662:2	1	K.IEPLGVAPT[+656.228]KAK.R	HexNAc(1)Hex(1)NeuAc(1)	T[+656]	940.486	2	1879.97	1879.96	0	1.1	460	Specific	819.7	461.77	461.77	11.4	103	>sp|P2019|HIV1_gp120 glycoprotein OS=Human HIV1 GN=S PE=1 SV=1	1	hiv1-gp120-trypsin-gluc-after-enrichment-degp-r2.5091.5091.2	controllerType=0 controllerNumber=1 scan=5091	21.8257
06226:2	1	K.IEPLGVAPT[+656.228]K.A	HexNAc(1)Hex(1)NeuAc(1)	T[+656]	840.919	2	1680.83	1680.83	0	0.2	460	Specific	822.94	487.58	487.58	12.24	103	>sp|P2019|HIV1_gp120 glycoprotein OS=Human HIV1 GN=S PE=1 SV=1	1	hiv1-gp120-trypsin-gluc-after-enrichment-degp-r2.6797.6797.2	controllerType=0 controllerNumber=1 scan=6797	29.2547
04434:2	1	K.IEPLGVAPT[+947.323]KAKR.R	HexNAc(1)Hex(1)NeuAc(2)	T[+947]	1164.08	2	2327.16	2327.16	0	0.9	460	Specific	828.28	828.28	828.28	12.28	103	>sp|P2019|HIV1_gp120 glycoprotein OS=Human HIV1 GN=S PE=1 SV=1	1	hiv1-gp120-trypsin-gluc-after-enrichment-degp-r2.4842.4842.2	controllerType=0 controllerNumber=1 scan=4842	20.7422
05472:2	1	K.IEPLGVAPT[+656.228]KAK.R	HexNAc(1)Hex(1)NeuAc(1)	T[+656]	940.484	2	1879.96	1879.96	0	-1	460	Specific	835.51	425.7	425.7	10.62	103	>sp|P2019|HIV1_gp120 glycoprotein OS=Human HIV1 GN=S PE=1 SV=1	1	hiv1-gp120-trypsin-gluc-after-enrichment-degp-r2.5974.5974.2	controllerType=0 controllerNumber=1 scan=5974	25.6745
06804:2	1	K.IEPLGVAPT[+947.323]K.A	HexNAc(1)Hex(1)NeuAc(2)	T[+947]	986.467	2	1971.93	1971.93	0	0.5	460	Specific	849.66	416.31	416.31	12.24	103	>sp|P2019|HIV1_gp120 glycoprotein OS=Human HIV1 GN=S PE=1 SV=1	1	hiv1-gp120-trypsin-gluc-after-enrichment-degp-r2.7427.7427.2	controllerType=0 controllerNumber=1 scan=7427	32.0057
04761:2	1	K.IEPLGVAPT[+656.228]KAK.R	HexNAc(1)Hex(1)NeuAc(1)	T[+656]	940.486	2	1879.96	1879.96	0	0.3	460	Specific	862.18	453.48	453.48	12.4	103	>sp|P2019|HIV1_gp120 glycoprotein OS=Human HIV1 GN=S PE=1 SV=1	1	hiv1-gp120-trypsin-gluc-after-enrichment-degp-r2.5199.5199.2	controllerType=0 controllerNumber=1 scan=5199	22.2974
05419:2	1	K.IEPLGVAPT[+947.323]KAK.R	HexNAc(1)Hex(1)NeuAc(2)	T[+947]	1086.03	2	2171.06	2171.06	0	1	460	Specific	926.25	479.31	479.31	13.4	103	>sp|P2019|HIV1_gp120 glycoprotein OS=Human HIV1 GN=S PE=1 SV=1	1	hiv1-gp120-trypsin-gluc-after-enrichment-degp-r2.5916.5916.2	controllerType=0 controllerNumber=1 scan=5916	25.4269

## Sheet: Table S6.6
Table S6.6 Identified trypsin and Glu-C digested intact O-glycopeptides by sceHCD (Repeation 3)
Query #:z	Protein Rank	Peptide < ProteinMetrics Confidential >	Glycans NHFAGNa	Modification Type(s)	Observed m/z	z	Observed (M+H)	Calc. mass (M+H)	Off-by-x error	Mass error (ppm)	Starting position	Cleavage	Score	Delta	Delta Mod	|Log Prob|	# of unique peptides	Protein Name	Protein DB number	Comment	Scan #	Scan Time
09276:3	1	K.AYDT[+656.228]EVHNVWAT[+365.132]HAC[+57.021]VPTDPNPQEVE.L	HexNAc(1)Hex(1)NeuAc(1),HexNAc(1)Hex(1)	C[+57], T[+365][+656]	1334.23	3	4000.68	4000.68	0	0	30	Specific	257.07	233.56	2.4	4.63	110	>sp|P2019|HIV1_gp120 glycoprotein OS=Human HIV1 GN=S PE=1 SV=1	1	hiv1-gp120-trypsin-gluc-after-enrichment-degp-r3.10164.10164.3	controllerType=0 controllerNumber=1 scan=10164	43.6193
10033:3	1	K.AYDTEVHNVWAT[+365.132]HAC[+57.021]VPT[+947.323]DPNPQEVE.L	HexNAc(1)Hex(1),HexNAc(1)Hex(1)NeuAc(2)	C[+57], T[+365][+947]	1431.27	3	4291.78	4291.78	0	1.2	30	Specific	264.8	264.8	2.81	5.49	110	>sp|P2019|HIV1_gp120 glycoprotein OS=Human HIV1 GN=S PE=1 SV=1	1	hiv1-gp120-trypsin-gluc-after-enrichment-degp-r3.10990.10990.2	controllerType=0 controllerNumber=1 scan=10990	47.2277
10905:3	1	K.AYDTEVHNVWAT[+947.323]HAC[+57.021]VPTDPNPQEVE.L	HexNAc(1)Hex(1)NeuAc(2)	C[+57], T[+947]	1309.55	3	3926.65	3926.64	0	0.7	30	Specific	376.27	349.04	3.6	6.15	110	>sp|P2019|HIV1_gp120 glycoprotein OS=Human HIV1 GN=S PE=1 SV=1	1	hiv1-gp120-trypsin-gluc-after-enrichment-degp-r3.11948.11948.3	controllerType=0 controllerNumber=1 scan=11948	51.3649
10964:4	1	K.AYDTEVHNVWAT[+947.323]HAC[+57.021]VPTDPNPQEVE.L	HexNAc(1)Hex(1)NeuAc(2)	C[+57], T[+947]	982.417	4	3926.65	3926.64	0	0.2	30	Specific	552.6	552.6	3.6	7.58	110	>sp|P2019|HIV1_gp120 glycoprotein OS=Human HIV1 GN=S PE=1 SV=1	1	hiv1-gp120-trypsin-gluc-after-enrichment-degp-r3.12012.12012.3	controllerType=0 controllerNumber=1 scan=12012	51.6449
10969:3	1	K.AYDTEVHNVWATHAC[+57.021]VPT[+947.323]DPNPQEVE.L	HexNAc(1)Hex(1)NeuAc(2)	C[+57], T[+947]	1309.55	3	3926.65	3926.64	0	0.6	30	Specific	588.2	555.11	6.44	9.14	110	>sp|P2019|HIV1_gp120 glycoprotein OS=Human HIV1 GN=S PE=1 SV=1	1	hiv1-gp120-trypsin-gluc-after-enrichment-degp-r3.12018.12018.3	controllerType=0 controllerNumber=1 scan=12018	51.6689
10631:3	1	K.AYDTEVHNVWAT[+947.323]HAC[+57.021]VPTDPNPQEVE.L	HexNAc(1)Hex(1)NeuAc(2)	C[+57], T[+947]	1309.55	3	3926.65	3926.64	0	0.8	30	Specific	737.25	608.3	3.6	12.14	110	>sp|P2019|HIV1_gp120 glycoprotein OS=Human HIV1 GN=S PE=1 SV=1	1	hiv1-gp120-trypsin-gluc-after-enrichment-degp-r3.11645.11645.3	controllerType=0 controllerNumber=1 scan=11645	50.0662
10623:4	1	K.AYDTEVHNVWAT[+947.323]HAC[+57.021]VPTDPNPQEVE.L	HexNAc(1)Hex(1)NeuAc(2)	C[+57], T[+947]	982.416	4	3926.64	3926.64	0	-0.1	30	Specific	879.36	826.88	3.6	14.51	110	>sp|P2019|HIV1_gp120 glycoprotein OS=Human HIV1 GN=S PE=1 SV=1	1	hiv1-gp120-trypsin-gluc-after-enrichment-degp-r3.11636.11636.4	controllerType=0 controllerNumber=1 scan=11636	50.0284
09214:3	1	E.VHNVWAT[+947.323]HAC[+57.021]VPTDPN[+0.984]PQEVE.L	HexNAc(1)Hex(1)NeuAc(2)	C[+57], N[+1], T[+947]	1116.81	3	3348.43	3348.41	0	5.2	35	Specific	406.11	277.29	1.94	2.98	110	>sp|P2019|HIV1_gp120 glycoprotein OS=Human HIV1 GN=S PE=1 SV=1	1	hiv1-gp120-trypsin-gluc-after-enrichment-degp-r3.10097.10097.3	controllerType=0 controllerNumber=1 scan=10097	43.3267
09186:3	1	E.VHNVWAT[+947.323]HAC[+57.021]VPTDPNPQEVE.L	HexNAc(1)Hex(1)NeuAc(2)	C[+57], T[+947]	1116.48	3	3347.42	3347.43	0	-2.1	35	Specific	551.29	369.9	5.3	5.05	110	>sp|P2019|HIV1_gp120 glycoprotein OS=Human HIV1 GN=S PE=1 SV=1	1	hiv1-gp120-trypsin-gluc-after-enrichment-degp-r3.10066.10066.3	controllerType=0 controllerNumber=1 scan=10066	43.1936
09313:3	1	E.VHNVWAT[+947.323]HAC[+57.021]VPTDPNPQEVE.L	HexNAc(1)Hex(1)NeuAc(2)	C[+57], T[+947]	1116.48	3	3347.43	3347.43	0	-0.2	35	Specific	704.23	457.26	5.9	9.82	110	>sp|P2019|HIV1_gp120 glycoprotein OS=Human HIV1 GN=S PE=1 SV=1	1	hiv1-gp120-trypsin-gluc-after-enrichment-degp-r3.10205.10205.3	controllerType=0 controllerNumber=1 scan=10205	43.7953
04992:2	1	E.VELKN[+0.984]VT[+947.323]E.N	HexNAc(1)Hex(1)NeuAc(2)	N[+1], T[+947]	940.412	2	1879.82	1879.82	0	0.1	54	Specific	475.85	206.74	206.74	4.33	110	>sp|P2019|HIV1_gp120 glycoprotein OS=Human HIV1 GN=S PE=1 SV=1	1	hiv1-gp120-trypsin-gluc-after-enrichment-degp-r3.5449.5449.2	controllerType=0 controllerNumber=1 scan=5449	23.391
02947:2	1	E.LKN[+0.984]VT[+947.323]E.N	HexNAc(1)Hex(1)NeuAc(2)	N[+1], T[+947]	826.356	2	1651.71	1651.71	0	-0.1	56	Specific	425.76	102.9	102.9	2.65	110	>sp|P2019|HIV1_gp120 glycoprotein OS=Human HIV1 GN=S PE=1 SV=1	1	hiv1-gp120-trypsin-gluc-after-enrichment-degp-r3.3213.3213.2	controllerType=0 controllerNumber=1 scan=3213	13.7479
01417:2	1	R.NAT[+568.212]NGNDTN[+0.984]TTSSSR.G	HexNAc(2)Hex(1)	N[+1], T[+568]	1054.93	2	2108.86	2108.86	0	0.7	106	Specific	234.72	234.72	20.32	2.98	110	>sp|P2019|HIV1_gp120 glycoprotein OS=Human HIV1 GN=S PE=1 SV=1	1	hiv1-gp120-trypsin-gluc-after-enrichment-degp-r3.1545.1545.2	controllerType=0 controllerNumber=1 scan=1545	6.6265
07026:3	1	R.GMVGGGEM[+15.995]KNC[+57.021]S[+947.323]FNITTNIR.G	HexNAc(1)Hex(1)NeuAc(2)	C[+57], M[+16], S[+947]	1050.44	3	3149.31	3149.33	0	-7.7	121	Specific	210.19	210.19	1.5	2.56	110	>sp|P2019|HIV1_gp120 glycoprotein OS=Human HIV1 GN=S PE=1 SV=1	1	hiv1-gp120-trypsin-gluc-after-enrichment-degp-r3.7668.7668.3	controllerType=0 controllerNumber=1 scan=7668	33.0576
08097:3	1	R.GMVGGGEM[+15.995]KNC[+57.021]S[+656.228]FN[+0.984]IT[+947.323]TNIR.G	HexNAc(1)Hex(1)NeuAc(1),HexNAc(1)Hex(1)NeuAc(2)	C[+57], M[+16], N[+1], S[+656], T[+947]	1269.51	3	3806.52	3806.54	0	-5.4	121	Specific	212.03	212.03	1.2	2.56	110	>sp|P2019|HIV1_gp120 glycoprotein OS=Human HIV1 GN=S PE=1 SV=1	1	hiv1-gp120-trypsin-gluc-after-enrichment-degp-r3.8878.8878.3	controllerType=0 controllerNumber=1 scan=8878	38.0512
07885:2	1	K.NC[+57.021]S[+568.212]FN[+0.984]IT[+568.212]T[+365.132]NIR.G	HexNAc(2)Hex(1),HexNAc(2)Hex(1),HexNAc(1)Hex(1)	C[+57], N[+1], S[+568], T[+365][+568]	1421.6	2	2842.19	2842.18	0	1.6	130	Specific	200.09	200.09	1.2	3.08	110	>sp|P2019|HIV1_gp120 glycoprotein OS=Human HIV1 GN=S PE=1 SV=1	1	hiv1-gp120-trypsin-gluc-after-enrichment-degp-r3.8646.8646.2	controllerType=0 controllerNumber=1 scan=8646	37.0446
08019:3	1	K.NC[+57.021]S[+568.212]FN[+0.984]IT[+568.212]T[+365.132]NIR.G	HexNAc(2)Hex(1),HexNAc(2)Hex(1),HexNAc(1)Hex(1)	C[+57], N[+1], S[+568], T[+365][+568]	948.066	3	2842.18	2842.18	0	0.7	130	Specific	212.03	212.03	1.2	2.26	110	>sp|P2019|HIV1_gp120 glycoprotein OS=Human HIV1 GN=S PE=1 SV=1	1	hiv1-gp120-trypsin-gluc-after-enrichment-degp-r3.8793.8793.3	controllerType=0 controllerNumber=1 scan=8793	37.68
06983:3	1	K.N[+0.984]C[+57.021]S[+406.159]FNIT[+947.323]T[+365.132]NIR.G	HexNAc(2),HexNAc(1)Hex(1)NeuAc(2),HexNAc(1)Hex(1)	C[+57], N[+1], S[+406], T[+365][+947]	1020.42	3	3059.25	3059.24	0	3.2	130	Specific	216.62	216.62	1.2	2.33	110	>sp|P2019|HIV1_gp120 glycoprotein OS=Human HIV1 GN=S PE=1 SV=1	1	hiv1-gp120-trypsin-gluc-after-enrichment-degp-r3.7621.7621.3	controllerType=0 controllerNumber=1 scan=7621	32.8442
07965:2	1	K.NC[+57.021]S[+365.132]FN[+0.984]IT[+365.132]T[+568.212]NIR.G	HexNAc(1)Hex(1),HexNAc(1)Hex(1),HexNAc(2)Hex(1)	C[+57], N[+1], S[+365], T[+365][+568]	1320.06	2	2639.1	2639.1	0	1	130	Specific	219.88	219.88	0	3.08	110	>sp|P2019|HIV1_gp120 glycoprotein OS=Human HIV1 GN=S PE=1 SV=1	1	hiv1-gp120-trypsin-gluc-after-enrichment-degp-r3.8734.8734.2	controllerType=0 controllerNumber=1 scan=8734	37.4227
08106:3	1	K.NC[+57.021]S[+568.212]FN[+0.984]IT[+568.212]T[+365.132]NIR.G	HexNAc(2)Hex(1),HexNAc(2)Hex(1),HexNAc(1)Hex(1)	C[+57], N[+1], S[+568], T[+365][+568]	948.067	3	2842.19	2842.18	0	1.2	130	Specific	220.91	220.91	1.2	1.83	110	>sp|P2019|HIV1_gp120 glycoprotein OS=Human HIV1 GN=S PE=1 SV=1	1	hiv1-gp120-trypsin-gluc-after-enrichment-degp-r3.8887.8887.3	controllerType=0 controllerNumber=1 scan=8887	38.0933
07953:3	1	K.NC[+57.021]S[+568.212]FN[+0.984]IT[+568.212]T[+365.132]NIR.G	HexNAc(2)Hex(1),HexNAc(2)Hex(1),HexNAc(1)Hex(1)	C[+57], N[+1], S[+568], T[+365][+568]	948.066	3	2842.18	2842.18	0	0.1	130	Specific	223.98	223.98	1.2	1.59	110	>sp|P2019|HIV1_gp120 glycoprotein OS=Human HIV1 GN=S PE=1 SV=1	1	hiv1-gp120-trypsin-gluc-after-enrichment-degp-r3.8721.8721.3	controllerType=0 controllerNumber=1 scan=8721	37.366
12408:2	1	K.NC[+57.021]S[+365.132]FN[+0.984]ITTNIR.G	HexNAc(1)Hex(1)	C[+57], N[+1], S[+365]	853.383	2	1705.76	1705.76	0	-0.4	130	Specific	270.68	270.68	8	1.8	110	>sp|P2019|HIV1_gp120 glycoprotein OS=Human HIV1 GN=S PE=1 SV=1	1	hiv1-gp120-trypsin-gluc-after-enrichment-degp-r3.13593.13593.2	controllerType=0 controllerNumber=1 scan=13593	58.4823
07841:2	1	K.NC[+57.021]S[+365.132]FN[+0.984]IT[+365.132]TNIR.G	HexNAc(1)Hex(1),HexNAc(1)Hex(1)	C[+57], N[+1], S[+365], T[+365]	1035.95	2	2070.89	2070.89	0	1.9	130	Specific	340	340	4.4	3	110	>sp|P2019|HIV1_gp120 glycoprotein OS=Human HIV1 GN=S PE=1 SV=1	1	hiv1-gp120-trypsin-gluc-after-enrichment-degp-r3.8598.8598.2	controllerType=0 controllerNumber=1 scan=8598	36.8373
07060:3	1	K.NC[+57.021]S[+203.079]FN[+0.984]IT[+947.323]T[+406.159]NIR.G	HexNAc(1),HexNAc(1)Hex(1)NeuAc(2),HexNAc(2)	C[+57], N[+1], S[+203], T[+406][+947]	966.397	3	2897.18	2897.19	0	-3.9	130	Specific	404.68	404.68	1.2	4.59	110	>sp|P2019|HIV1_gp120 glycoprotein OS=Human HIV1 GN=S PE=1 SV=1	1	hiv1-gp120-trypsin-gluc-after-enrichment-degp-r3.7705.7705.3	controllerType=0 controllerNumber=1 scan=7705	33.2208
07422:2	1	K.NC[+57.021]S[+365.132]FN[+0.984]IT[+365.132]TNIR.G	HexNAc(1)Hex(1),HexNAc(1)Hex(1)	C[+57], N[+1], S[+365], T[+365]	1035.95	2	2070.89	2070.89	0	-0.3	130	Specific	407.58	365.23	4.4	4.88	110	>sp|P2019|HIV1_gp120 glycoprotein OS=Human HIV1 GN=S PE=1 SV=1	1	hiv1-gp120-trypsin-gluc-after-enrichment-degp-r3.8098.8098.3	controllerType=0 controllerNumber=1 scan=8098	34.815
08148:2	1	K.NC[+57.021]SFN[+0.984]IT[+406.159]TNIR.G	HexNAc(2)	C[+57], N[+1], T[+406]	873.901	2	1746.79	1746.79	0	5.3	130	Specific	442.78	442.78	0	4.33	110	>sp|P2019|HIV1_gp120 glycoprotein OS=Human HIV1 GN=S PE=1 SV=1	1	hiv1-gp120-trypsin-gluc-after-enrichment-degp-r3.8934.8934.2	controllerType=0 controllerNumber=1 scan=8934	38.2913
07488:2	1	K.NC[+57.021]S[+365.132]FN[+0.984]IT[+365.132]T[+568.212]NIR.G	HexNAc(1)Hex(1),HexNAc(1)Hex(1),HexNAc(2)Hex(1)	C[+57], N[+1], S[+365], T[+365][+568]	1320.05	2	2639.1	2639.1	0	-0.9	130	Specific	444.42	391.51	0	4.96	110	>sp|P2019|HIV1_gp120 glycoprotein OS=Human HIV1 GN=S PE=1 SV=1	1	hiv1-gp120-trypsin-gluc-after-enrichment-degp-r3.8170.8170.2	controllerType=0 controllerNumber=1 scan=8170	35.0914
06939:2	1	K.NC[+57.021]S[+406.159]FN[+0.984]ITTNIR.G	HexNAc(2)	C[+57], N[+1], S[+406]	873.89	2	1746.77	1746.79	0	-6.7	130	Specific	444.49	444.49	4.21	2.92	110	>sp|P2019|HIV1_gp120 glycoprotein OS=Human HIV1 GN=S PE=1 SV=1	1	hiv1-gp120-trypsin-gluc-after-enrichment-degp-r3.7573.7573.2	controllerType=0 controllerNumber=1 scan=7573	32.6352
07215:2	1	K.NC[+57.021]S[+365.132]FN[+0.984]IT[+365.132]TNIR.G	HexNAc(1)Hex(1),HexNAc(1)Hex(1)	C[+57], N[+1], S[+365], T[+365]	1035.95	2	2070.89	2070.89	0	-0.2	130	Specific	516.34	497.92	4.4	5.21	110	>sp|P2019|HIV1_gp120 glycoprotein OS=Human HIV1 GN=S PE=1 SV=1	1	hiv1-gp120-trypsin-gluc-after-enrichment-degp-r3.7873.7873.2	controllerType=0 controllerNumber=1 scan=7873	33.9223
07949:2	1	K.NC[+57.021]SFN[+0.984]IT[+568.212]TNIR.G	HexNAc(2)Hex(1)	C[+57], N[+1], T[+568]	954.923	2	1908.84	1908.84	0	0.2	130	Specific	520.84	520.84	0	5.43	110	>sp|P2019|HIV1_gp120 glycoprotein OS=Human HIV1 GN=S PE=1 SV=1	1	hiv1-gp120-trypsin-gluc-after-enrichment-degp-r3.8716.8716.2	controllerType=0 controllerNumber=1 scan=8716	37.3466
07411:2	1	K.NC[+57.021]SFN[+0.984]IT[+406.159]TNIR.G	HexNAc(2)	C[+57], N[+1], T[+406]	873.896	2	1746.78	1746.79	0	-0.5	130	Specific	532.01	532.01	0	5.43	110	>sp|P2019|HIV1_gp120 glycoprotein OS=Human HIV1 GN=S PE=1 SV=1	1	hiv1-gp120-trypsin-gluc-after-enrichment-degp-r3.8086.8086.3	controllerType=0 controllerNumber=1 scan=8086	34.7653
07322:2	1	K.NC[+57.021]S[+365.132]FN[+0.984]IT[+365.132]TNIR.G	HexNAc(1)Hex(1),HexNAc(1)Hex(1)	C[+57], N[+1], S[+365], T[+365]	1035.95	2	2070.89	2070.89	0	0.3	130	Specific	569.36	518.1	4.4	6.36	110	>sp|P2019|HIV1_gp120 glycoprotein OS=Human HIV1 GN=S PE=1 SV=1	1	hiv1-gp120-trypsin-gluc-after-enrichment-degp-r3.7989.7989.2	controllerType=0 controllerNumber=1 scan=7989	34.3776
07437:2	1	K.NC[+57.021]SFN[+0.984]ITT[+406.159]NIR.G	HexNAc(2)	C[+57], N[+1], T[+406]	873.896	2	1746.78	1746.79	0	-0.5	130	Specific	609.75	609.75	0.22	7.36	110	>sp|P2019|HIV1_gp120 glycoprotein OS=Human HIV1 GN=S PE=1 SV=1	1	hiv1-gp120-trypsin-gluc-after-enrichment-degp-r3.8114.8114.2	controllerType=0 controllerNumber=1 scan=8114	34.8728
07192:2	1	K.NC[+57.021]SFN[+0.984]IT[+406.159]TNIR.G	HexNAc(2)	C[+57], N[+1], T[+406]	873.896	2	1746.79	1746.79	0	0.1	130	Specific	642.41	642.41	0	7.36	110	>sp|P2019|HIV1_gp120 glycoprotein OS=Human HIV1 GN=S PE=1 SV=1	1	hiv1-gp120-trypsin-gluc-after-enrichment-degp-r3.7848.7848.2	controllerType=0 controllerNumber=1 scan=7848	33.8147
07404:2	1	K.NC[+57.021]S[+365.132]FN[+0.984]ITT[+365.132]NIR.G	HexNAc(1)Hex(1),HexNAc(1)Hex(1)	C[+57], N[+1], S[+365], T[+365]	1035.95	2	2070.89	2070.89	0	0.3	130	Specific	645.12	584.59	7.08	7.36	110	>sp|P2019|HIV1_gp120 glycoprotein OS=Human HIV1 GN=S PE=1 SV=1	1	hiv1-gp120-trypsin-gluc-after-enrichment-degp-r3.8078.8078.2	controllerType=0 controllerNumber=1 scan=8078	34.7344
07268:2	1	K.NC[+57.021]SFN[+0.984]IT[+568.212]TNIR.G	HexNAc(2)Hex(1)	C[+57], N[+1], T[+568]	954.923	2	1908.84	1908.84	0	0.8	130	Specific	656.39	656.39	0	9.18	110	>sp|P2019|HIV1_gp120 glycoprotein OS=Human HIV1 GN=S PE=1 SV=1	1	hiv1-gp120-trypsin-gluc-after-enrichment-degp-r3.7931.7931.2	controllerType=0 controllerNumber=1 scan=7931	34.1495
07194:2	1	K.NC[+57.021]SFN[+0.984]IT[+568.212]TNIR.G	HexNAc(2)Hex(1)	C[+57], N[+1], T[+568]	954.92	2	1908.83	1908.84	0	-3.1	130	Specific	664.11	664.11	0	7.25	110	>sp|P2019|HIV1_gp120 glycoprotein OS=Human HIV1 GN=S PE=1 SV=1	1	hiv1-gp120-trypsin-gluc-after-enrichment-degp-r3.7850.7850.2	controllerType=0 controllerNumber=1 scan=7850	33.8239
07421:2	1	K.NC[+57.021]SFN[+0.984]IT[+568.212]TNIR.G	HexNAc(2)Hex(1)	C[+57], N[+1], T[+568]	954.923	2	1908.84	1908.84	0	-0.1	130	Specific	664.65	664.63	0	8.36	110	>sp|P2019|HIV1_gp120 glycoprotein OS=Human HIV1 GN=S PE=1 SV=1	1	hiv1-gp120-trypsin-gluc-after-enrichment-degp-r3.8097.8097.2	controllerType=0 controllerNumber=1 scan=8097	34.8113
07271:2	1	K.NC[+57.021]SFN[+0.984]IT[+406.159]TNIR.G	HexNAc(2)	C[+57], N[+1], T[+406]	873.897	2	1746.79	1746.79	0	0.6	130	Specific	694.1	693.82	0	9.18	110	>sp|P2019|HIV1_gp120 glycoprotein OS=Human HIV1 GN=S PE=1 SV=1	1	hiv1-gp120-trypsin-gluc-after-enrichment-degp-r3.7934.7934.2	controllerType=0 controllerNumber=1 scan=7934	34.1633
07346:2	1	K.NC[+57.021]SFN[+0.984]IT[+568.212]TNIR.G	HexNAc(2)Hex(1)	C[+57], N[+1], T[+568]	954.923	2	1908.84	1908.84	0	0.8	130	Specific	696.9	696.9	0	9.18	110	>sp|P2019|HIV1_gp120 glycoprotein OS=Human HIV1 GN=S PE=1 SV=1	1	hiv1-gp120-trypsin-gluc-after-enrichment-degp-r3.8015.8015.2	controllerType=0 controllerNumber=1 scan=8015	34.4848
07356:2	1	K.NC[+57.021]SFN[+0.984]IT[+406.159]TNIR.G	HexNAc(2)	C[+57], N[+1], T[+406]	873.896	2	1746.78	1746.79	0	-0.3	130	Specific	713.82	708.49	0	9.36	110	>sp|P2019|HIV1_gp120 glycoprotein OS=Human HIV1 GN=S PE=1 SV=1	1	hiv1-gp120-trypsin-gluc-after-enrichment-degp-r3.8026.8026.2	controllerType=0 controllerNumber=1 scan=8026	34.5258
06832:3	1	R.LISC[+57.021]N[+0.984]TSVIT[+947.323]QAC[+57.021]PK.V	HexNAc(1)Hex(1)NeuAc(2)	C[+57]*2, N[+1], T[+947]	880.723	3	2640.15	2640.15	0	0.2	168	Specific	753.87	753.87	15.69	11.58	110	>sp|P2019|HIV1_gp120 glycoprotein OS=Human HIV1 GN=S PE=1 SV=1	1	hiv1-gp120-trypsin-gluc-after-enrichment-degp-r3.7456.7456.2	controllerType=0 controllerNumber=1 scan=7456	32.127
06842:3	1	R.LISC[+57.021]N[+0.984]TSVIT[+947.323]QAC[+57.021]PK.V	HexNAc(1)Hex(1)NeuAc(2)	C[+57]*2, N[+1], T[+947]	880.723	3	2640.15	2640.15	0	0.2	168	Specific	818.68	818.68	9.7	12.58	110	>sp|P2019|HIV1_gp120 glycoprotein OS=Human HIV1 GN=S PE=1 SV=1	1	hiv1-gp120-trypsin-gluc-after-enrichment-degp-r3.7467.7467.3	controllerType=0 controllerNumber=1 scan=7467	32.1747
13826:4	1	K.GPC[+57.021]TN[+0.984]VSTVQC[+57.021]THGIRPVVS[+947.323]TQLLLNGSLAEEE.V	HexNAc(1)Hex(1)NeuAc(2)	C[+57]*2, N[+1], S[+947]	1129.77	4	4516.07	4515.06	1	-0.4	212	Specific	568.32	568.32	1.2	7.59	110	>sp|P2019|HIV1_gp120 glycoprotein OS=Human HIV1 GN=S PE=1 SV=1	1	hiv1-gp120-trypsin-gluc-after-enrichment-degp-r3.15151.15151.2	controllerType=0 controllerNumber=1 scan=15151	65.235
12527:3	1	E.ESNNTVEN[+0.984]NT[+568.212]IT[+365.132]LPC[+57.021]R.I	HexNAc(2)Hex(1),HexNAc(1)Hex(1)	C[+57], N[+1], T[+365][+568]	932.741	3	2796.21	2796.2	0	3.2	373	Specific	217.45	217.45	0	2.19	110	>sp|P2019|HIV1_gp120 glycoprotein OS=Human HIV1 GN=S PE=1 SV=1	1	hiv1-gp120-trypsin-gluc-after-enrichment-degp-r3.13723.13723.3	controllerType=0 controllerNumber=1 scan=13723	59.0481
12436:3	1	E.ESNNTVEN[+0.984]NT[+568.212]IT[+365.132]LPC[+57.021]R.I	HexNAc(2)Hex(1),HexNAc(1)Hex(1)	C[+57], N[+1], T[+365][+568]	932.741	3	2796.21	2796.2	0	4	373	Specific	221.55	221.55	0	1.89	110	>sp|P2019|HIV1_gp120 glycoprotein OS=Human HIV1 GN=S PE=1 SV=1	1	hiv1-gp120-trypsin-gluc-after-enrichment-degp-r3.13624.13624.3	controllerType=0 controllerNumber=1 scan=13624	58.6161
12071:3	1	E.ES[+365.132]NNT[+568.212]VEN[+0.984]NTITLPC[+57.021]R.I	HexNAc(1)Hex(1),HexNAc(2)Hex(1)	C[+57], N[+1], S[+365], T[+568]	932.746	3	2796.22	2796.2	0	9.1	373	Specific	274.97	274.97	1.2	2.27	110	>sp|P2019|HIV1_gp120 glycoprotein OS=Human HIV1 GN=S PE=1 SV=1	1	hiv1-gp120-trypsin-gluc-after-enrichment-degp-r3.13226.13226.3	controllerType=0 controllerNumber=1 scan=13226	56.8853
12115:3	1	E.ESNNT[+365.132]VEN[+0.984]NT[+568.212]ITLPC[+57.021]R.I	HexNAc(1)Hex(1),HexNAc(2)Hex(1)	C[+57], N[+1], T[+365][+568]	932.744	3	2796.22	2796.2	0	6.4	373	Specific	281.49	281.49	0.4	1.91	110	>sp|P2019|HIV1_gp120 glycoprotein OS=Human HIV1 GN=S PE=1 SV=1	1	hiv1-gp120-trypsin-gluc-after-enrichment-degp-r3.13274.13274.3	controllerType=0 controllerNumber=1 scan=13274	57.094
06501:3	1	E.S[+365.132]NNT[+568.212]VEN[+0.984]NTIT[+365.132]LPC[+57.021]R.I	HexNAc(1)Hex(1),HexNAc(2)Hex(1),HexNAc(1)Hex(1)	C[+57], N[+1], S[+365], T[+365][+568]	1011.43	3	3032.29	3032.29	0	0.2	374	Specific	290.92	290.92	2.8	4.48	110	>sp|P2019|HIV1_gp120 glycoprotein OS=Human HIV1 GN=S PE=1 SV=1	1	hiv1-gp120-trypsin-gluc-after-enrichment-degp-r3.7095.7095.3	controllerType=0 controllerNumber=1 scan=7095	30.5543
08091:3	1	E.SNNTVEN[+0.984]NT[+947.323]ITLPC[+57.021]R.I	HexNAc(1)Hex(1)NeuAc(2)	C[+57], N[+1], T[+947]	894.384	3	2681.14	2681.14	0	0.4	374	Specific	463.38	463.38	2.4	6.56	110	>sp|P2019|HIV1_gp120 glycoprotein OS=Human HIV1 GN=S PE=1 SV=1	1	hiv1-gp120-trypsin-gluc-after-enrichment-degp-r3.8871.8871.3	controllerType=0 controllerNumber=1 scan=8871	38.0225
06757:2	1	E.SN[+0.984]NTVENNT[+203.079]ITLPC[+57.021]R.I	HexNAc(1)	C[+57], N[+1], T[+203]	968.95	2	1936.89	1936.89	0	0.2	374	Specific	500.71	500.71	0	5.57	110	>sp|P2019|HIV1_gp120 glycoprotein OS=Human HIV1 GN=S PE=1 SV=1	1	hiv1-gp120-trypsin-gluc-after-enrichment-degp-r3.7374.7374.2	controllerType=0 controllerNumber=1 scan=7374	31.7706
04617:3	1	E.NNT[+656.228]IT[+947.323]LPC[+57.021]R.I	HexNAc(1)Hex(1)NeuAc(1),HexNAc(1)Hex(1)NeuAc(2)	C[+57], T[+656][+947]	898.034	3	2692.09	2692.1	0	-5	380	Specific	224.55	224.55	0	1.4	110	>sp|P2019|HIV1_gp120 glycoprotein OS=Human HIV1 GN=S PE=1 SV=1	1	hiv1-gp120-trypsin-gluc-after-enrichment-degp-r3.5040.5040.3	controllerType=0 controllerNumber=1 scan=5040	21.6057
04673:2	1	E.NNTIT[+568.212]LPC[+57.021]R.I	HexNAc(2)Hex(1)	C[+57], T[+568]	828.885	2	1656.76	1656.76	0	0.2	380	Specific	556.29	556.29	21.3	5.43	110	>sp|P2019|HIV1_gp120 glycoprotein OS=Human HIV1 GN=S PE=1 SV=1	1	hiv1-gp120-trypsin-gluc-after-enrichment-degp-r3.5101.5101.2	controllerType=0 controllerNumber=1 scan=5101	21.8724
04555:2	1	E.NNTIT[+568.212]LPC[+57.021]R.I	HexNAc(2)Hex(1)	C[+57], T[+568]	828.885	2	1656.76	1656.76	0	0	380	Specific	586.08	586.08	25.89	6.36	110	>sp|P2019|HIV1_gp120 glycoprotein OS=Human HIV1 GN=S PE=1 SV=1	1	hiv1-gp120-trypsin-gluc-after-enrichment-degp-r3.4972.4972.2	controllerType=0 controllerNumber=1 scan=4972	21.3085
04484:2	1	E.NNTIT[+568.212]LPC[+57.021]R.I	HexNAc(2)Hex(1)	C[+57], T[+568]	828.886	2	1656.77	1656.76	0	1.2	380	Specific	607.01	607.01	26.22	8.18	110	>sp|P2019|HIV1_gp120 glycoprotein OS=Human HIV1 GN=S PE=1 SV=1	1	hiv1-gp120-trypsin-gluc-after-enrichment-degp-r3.4895.4895.2	controllerType=0 controllerNumber=1 scan=4895	20.9693
11721:3	1	R.GQIRC[+57.021]S[+568.212]S[+365.132]N[+0.984]ITGLLLTR.D	HexNAc(2)Hex(1),HexNAc(1)Hex(1)	C[+57], N[+1], S[+365][+568]	908.436	3	2723.29	2723.3	0	-3.4	410	Specific	215.26	215.26	0	2.58	110	>sp|P2019|HIV1_gp120 glycoprotein OS=Human HIV1 GN=S PE=1 SV=1	1	hiv1-gp120-trypsin-gluc-after-enrichment-degp-r3.12844.12844.3	controllerType=0 controllerNumber=1 scan=12844	55.2248
06949:3	1	K.VVKIEPLGVAPT[+947.323]KAK.R	HexNAc(1)Hex(1)NeuAc(2)	T[+947]	833.101	3	2497.29	2497.29	0	-0.4	457	Specific	853.31	853.31	853.31	13.84	110	>sp|P2019|HIV1_gp120 glycoprotein OS=Human HIV1 GN=S PE=1 SV=1	1	hiv1-gp120-trypsin-gluc-after-enrichment-degp-r3.7584.7584.3	controllerType=0 controllerNumber=1 scan=7584	32.6821
06085:2	1	K.IEPLGVAPT[+656.228]K.A	HexNAc(1)Hex(1)NeuAc(1)	T[+656]	840.92	2	1680.83	1680.83	0	0.6	460	Specific	509.67	316.62	316.62	4.49	110	>sp|P2019|HIV1_gp120 glycoprotein OS=Human HIV1 GN=S PE=1 SV=1	1	hiv1-gp120-trypsin-gluc-after-enrichment-degp-r3.6641.6641.2	controllerType=0 controllerNumber=1 scan=6641	28.5768
06212:2	1	K.IEPLGVAPT[+656.228]K.A	HexNAc(1)Hex(1)NeuAc(1)	T[+656]	840.919	2	1680.83	1680.83	0	-0.2	460	Specific	774.23	394.87	394.87	10.36	110	>sp|P2019|HIV1_gp120 glycoprotein OS=Human HIV1 GN=S PE=1 SV=1	1	hiv1-gp120-trypsin-gluc-after-enrichment-degp-r3.6780.6780.2	controllerType=0 controllerNumber=1 scan=6780	29.1802
04419:2	1	K.IEPLGVAPT[+947.323]KAKR.R	HexNAc(1)Hex(1)NeuAc(2)	T[+947]	1164.08	2	2327.16	2327.16	0	0.9	460	Specific	827.97	827.97	827.97	13	110	>sp|P2019|HIV1_gp120 glycoprotein OS=Human HIV1 GN=S PE=1 SV=1	1	hiv1-gp120-trypsin-gluc-after-enrichment-degp-r3.4824.4824.2	controllerType=0 controllerNumber=1 scan=4824	20.661
06827:2	1	K.IEPLGVAPT[+947.323]K.A	HexNAc(1)Hex(1)NeuAc(2)	T[+947]	986.467	2	1971.93	1971.93	0	0.4	460	Specific	843.71	465.67	465.67	11.36	110	>sp|P2019|HIV1_gp120 glycoprotein OS=Human HIV1 GN=S PE=1 SV=1	1	hiv1-gp120-trypsin-gluc-after-enrichment-degp-r3.7451.7451.2	controllerType=0 controllerNumber=1 scan=7451	32.1034
05499:2	1	K.IEPLGVAPT[+947.323]KAK.R	HexNAc(1)Hex(1)NeuAc(2)	T[+947]	1086.03	2	2171.06	2171.06	0	0.5	460	Specific	849.77	435.21	435.21	12.6	110	>sp|P2019|HIV1_gp120 glycoprotein OS=Human HIV1 GN=S PE=1 SV=1	1	hiv1-gp120-trypsin-gluc-after-enrichment-degp-r3.6002.6002.3	controllerType=0 controllerNumber=1 scan=6002	25.7954
05474:2	1	K.IEPLGVAPT[+656.228]KAK.R	HexNAc(1)Hex(1)NeuAc(1)	T[+656]	940.486	2	1879.96	1879.96	0	0.2	460	Specific	863.51	474.14	474.14	12.79	110	>sp|P2019|HIV1_gp120 glycoprotein OS=Human HIV1 GN=S PE=1 SV=1	1	hiv1-gp120-trypsin-gluc-after-enrichment-degp-r3.5975.5975.2	controllerType=0 controllerNumber=1 scan=5975	25.6772
05506:2	1	K.IEPLGVAPT[+947.323]KAK.R	HexNAc(1)Hex(1)NeuAc(2)	T[+947]	1086.03	2	2171.06	2171.06	0	0.5	460	Specific	865.35	452.14	452.14	13.6	110	>sp|P2019|HIV1_gp120 glycoprotein OS=Human HIV1 GN=S PE=1 SV=1	1	hiv1-gp120-trypsin-gluc-after-enrichment-degp-r3.6010.6010.2	controllerType=0 controllerNumber=1 scan=6010	25.8256
04658:2	1	K.IEPLGVAPT[+656.228]KAK.R	HexNAc(1)Hex(1)NeuAc(1)	T[+656]	940.486	2	1879.97	1879.96	0	1	460	Specific	867.31	456.51	456.51	13.6	110	>sp|P2019|HIV1_gp120 glycoprotein OS=Human HIV1 GN=S PE=1 SV=1	1	hiv1-gp120-trypsin-gluc-after-enrichment-degp-r3.5085.5085.2	controllerType=0 controllerNumber=1 scan=5085	21.8009
05433:2	1	K.IEPLGVAPT[+947.323]KAK.R	HexNAc(1)Hex(1)NeuAc(2)	T[+947]	1086.03	2	2171.06	2171.06	0	0.5	460	Specific	870.82	458.6	458.6	13.6	110	>sp|P2019|HIV1_gp120 glycoprotein OS=Human HIV1 GN=S PE=1 SV=1	1	hiv1-gp120-trypsin-gluc-after-enrichment-degp-r3.5930.5930.2	controllerType=0 controllerNumber=1 scan=5930	25.4859
04754:2	1	K.IEPLGVAPT[+656.228]KAK.R	HexNAc(1)Hex(1)NeuAc(1)	T[+656]	940.486	2	1879.97	1879.96	0	1	460	Specific	895.38	457.31	457.31	13.6	110	>sp|P2019|HIV1_gp120 glycoprotein OS=Human HIV1 GN=S PE=1 SV=1	1	hiv1-gp120-trypsin-gluc-after-enrichment-degp-r3.5189.5189.2	controllerType=0 controllerNumber=1 scan=5189	22.2572
05491:2	1	E.PLGVAPT[+947.323]KAK.R	HexNAc(1)Hex(1)NeuAc(2)	T[+947]	964.97	2	1928.93	1928.93	0	0.5	462	Specific	546.46	546.46	546.46	6.39	110	>sp|P2019|HIV1_gp120 glycoprotein OS=Human HIV1 GN=S PE=1 SV=1	1	hiv1-gp120-trypsin-gluc-after-enrichment-degp-r3.5993.5993.2	controllerType=0 controllerNumber=1 scan=5993	25.7569
