# Supplementary material for: Sequential Analysis of the N/O-Glycosylation of Heavily Glycosylated HIV-1 gp120 Using EThcD-sceHCD-MS/MS
Source: Front Immunol. 2021 Oct 21;12:755568. doi: 10.3389/fimmu.2021.755568 (PMC8567067; doi:10.3389/fimmu.2021.755568)
Supplement: Supplementary file 8 [file Table_7.xlsx]

## Sheet: Table S7.1
Table S7.1 Identified trypsin digested intact O-glycopeptides by EThcD-sceHCD (Repeation 1)
Query #:z	Protein Rank	Peptide < ProteinMetrics Confidential >	Glycans NHFAGNa	Modification Type(s)	Observed m/z	z	Observed (M+H)	Calc. mass (M+H)	Off-by-x error	Mass error (ppm)	Starting position	Cleavage	Score	Delta	Delta Mod	|Log Prob|	# of unique peptides	Protein Name	Protein DB number	Comment	Scan #	Scan Time
12078:3	1	K.EATTT[+947.323]LFC[+57.021]ASDR.K	HexNAc(1)Hex(1)NeuAc(2)	C[+57], T[+947]	773.652	3	2318.94	2318.94	0	-1.2	17	Specific	310.59	310.59	1.2	3.57	93	>sp|P2019|HIV1_gp120 glycoprotein OS=Human HIV1 GN=S PE=1 SV=1	1	zy-hiv1-gp120-after-pngf-trypsin-r1.13377.13377.3	controllerType=0 controllerNumber=1 scan=13377	36.8302
12070:2	1	K.EATTT[+947.323]LFC[+57.021]ASDR.K	HexNAc(1)Hex(1)NeuAc(2)	C[+57], T[+947]	1159.97	2	2318.94	2318.94	0	-1.2	17	Specific	332.81	332.81	1.2	4.97	93	>sp|P2019|HIV1_gp120 glycoprotein OS=Human HIV1 GN=S PE=1 SV=1	1	zy-hiv1-gp120-after-pngf-trypsin-r1.13367.13367.2	controllerType=0 controllerNumber=1 scan=13367	36.8035
09592:3	1	K.EATTT[+947.323]LFC[+57.021]ASDRK.A	HexNAc(1)Hex(1)NeuAc(2)	C[+57], T[+947]	816.35	3	2447.04	2447.04	0	-0.9	17	Specific	270.34	79.13	0	4.29	93	>sp|P2019|HIV1_gp120 glycoprotein OS=Human HIV1 GN=S PE=1 SV=1	1	zy-hiv1-gp120-after-pngf-trypsin-r1.10465.10465.3	controllerType=0 controllerNumber=1 scan=10465	28.1933
18571:2	1	K.LTPLC[+57.021]VTLNC[+57.021]T[+203.079]DLR.N	HexNAc(1)	C[+57]*2, T[+203]	939.97	2	1878.93	1878.93	0	1	92	Specific	361.2	327.77	29.09	2.56	93	>sp|P2019|HIV1_gp120 glycoprotein OS=Human HIV1 GN=S PE=1 SV=1	1	zy-hiv1-gp120-after-pngf-trypsin-r1.22986.22986.2	controllerType=0 controllerNumber=1 scan=22986	69.3352
14122:2	1	K.N[+0.984]C[+57.021]SFNIT[+203.079]TNIR.G	HexNAc(1)	C[+57], N[+1], T[+203]	772.357	2	1543.71	1543.71	0	0.7	130	Specific	387.58	387.58	0	5.62	93	>sp|P2019|HIV1_gp120 glycoprotein OS=Human HIV1 GN=S PE=1 SV=1	1	zy-hiv1-gp120-after-pngf-trypsin-r1.15721.15721.2	controllerType=0 controllerNumber=1 scan=15721	44.1942
15175:2	1	K.NC[+57.021]S[+203.079]FN[+0.984]ITTNIR.G	HexNAc(1)	C[+57], N[+1], S[+203]	772.357	2	1543.71	1543.71	0	0.2	130	Specific	234.38	234.38	79.17	2.45	93	>sp|P2019|HIV1_gp120 glycoprotein OS=Human HIV1 GN=S PE=1 SV=1	1	zy-hiv1-gp120-after-pngf-trypsin-r1.17067.17067.2	controllerType=0 controllerNumber=1 scan=17067	48.7601
14703:2	1	K.NC[+57.021]S[+203.079]FN[+0.984]ITTNIR.G	HexNAc(1)	C[+57], N[+1], S[+203]	772.357	2	1543.71	1543.71	0	1.1	130	Specific	361.49	361.49	8	4.15	93	>sp|P2019|HIV1_gp120 glycoprotein OS=Human HIV1 GN=S PE=1 SV=1	1	zy-hiv1-gp120-after-pngf-trypsin-r1.16476.16476.2	controllerType=0 controllerNumber=1 scan=16476	46.716
15119:2	1	K.NC[+57.021]S[+203.079]FN[+0.984]ITTNIR.G	HexNAc(1)	C[+57], N[+1], S[+203]	772.357	2	1543.71	1543.71	0	1.2	130	Specific	378.64	378.64	8	5.49	93	>sp|P2019|HIV1_gp120 glycoprotein OS=Human HIV1 GN=S PE=1 SV=1	1	zy-hiv1-gp120-after-pngf-trypsin-r1.16988.16988.2	controllerType=0 controllerNumber=1 scan=16988	48.4822
15172:2	1	K.NC[+57.021]S[+203.079]FN[+0.984]ITTNIR.G	HexNAc(1)	C[+57], N[+1], S[+203]	772.356	2	1543.71	1543.71	0	-0.1	130	Specific	573.74	573.74	8	7.73	93	>sp|P2019|HIV1_gp120 glycoprotein OS=Human HIV1 GN=S PE=1 SV=1	1	zy-hiv1-gp120-after-pngf-trypsin-r1.17061.17061.2	controllerType=0 controllerNumber=1 scan=17061	48.7377
12659:2	1	R.LIS[+203.079]C[+57.021]NTSVITQAC[+57.021]PK.V	HexNAc(1)	C[+57]*2, S[+203]	947.966	2	1894.92	1894.92	0	-0.2	168	Specific	462.35	462.35	19.23	5.09	93	>sp|P2019|HIV1_gp120 glycoprotein OS=Human HIV1 GN=S PE=1 SV=1	1	zy-hiv1-gp120-after-pngf-trypsin-r1.14038.14038.2	controllerType=0 controllerNumber=1 scan=14038	38.8619
19111:3	1	R.AFYT[+947.323]TGEIIGDIR.Q	HexNAc(1)Hex(1)NeuAc(2)	T[+947]	801.694	3	2403.07	2403.07	0	-2	289	Specific	440.6	279.69	0.8	3.82	93	>sp|P2019|HIV1_gp120 glycoprotein OS=Human HIV1 GN=S PE=1 SV=1	1	zy-hiv1-gp120-after-pngf-trypsin-r1.23640.23640.3	controllerType=0 controllerNumber=1 scan=23640	71.5337
02179:2	1	R.QAHC[+57.021]NLS[+203.079]R.A	HexNAc(1)	C[+57], S[+203]	594.775	2	1188.54	1188.54	0	0.5	302	Specific	426.23	255.56	255.56	2.11	93	>sp|P2019|HIV1_gp120 glycoprotein OS=Human HIV1 GN=S PE=1 SV=1	1	zy-hiv1-gp120-after-pngf-trypsin-r1.2386.2386.2	controllerType=0 controllerNumber=1 scan=2386	6.5571
18129:2	1	R.C[+57.021]SSNIT[+203.079]GLLLTR.D	HexNAc(1)	C[+57], T[+203]	769.398	2	1537.79	1537.79	0	-0.7	414	Specific	221.7	208.28	19.19	3.09	93	>sp|P2019|HIV1_gp120 glycoprotein OS=Human HIV1 GN=S PE=1 SV=1	1	zy-hiv1-gp120-after-pngf-trypsin-r1.22439.22439.2	controllerType=0 controllerNumber=1 scan=22439	67.4289
17862:2	1	R.C[+57.021]SSNIT[+203.079]GLLLTR.D	HexNAc(1)	C[+57], T[+203]	769.399	2	1537.79	1537.79	0	0.8	414	Specific	566.45	395.02	0	7.02	93	>sp|P2019|HIV1_gp120 glycoprotein OS=Human HIV1 GN=S PE=1 SV=1	1	zy-hiv1-gp120-after-pngf-trypsin-r1.22085.22085.2	controllerType=0 controllerNumber=1 scan=22085	66.2502
17913:2	1	R.C[+57.021]SSNITGLLLT[+203.079]R.D	HexNAc(1)	C[+57], T[+203]	769.398	2	1537.79	1537.79	0	-0.2	414	Specific	230.97	182.45	13.12	2.33	93	>sp|P2019|HIV1_gp120 glycoprotein OS=Human HIV1 GN=S PE=1 SV=1	1	zy-hiv1-gp120-after-pngf-trypsin-r1.22166.22166.2	controllerType=0 controllerNumber=1 scan=22166	66.5291
18125:2	1	R.C[+57.021]SSNITGLLLT[+203.079]R.D	HexNAc(1)	C[+57], T[+203]	769.398	2	1537.79	1537.79	0	0.3	414	Specific	647.49	495.47	15.71	8.73	93	>sp|P2019|HIV1_gp120 glycoprotein OS=Human HIV1 GN=S PE=1 SV=1	1	zy-hiv1-gp120-after-pngf-trypsin-r1.22434.22434.2	controllerType=0 controllerNumber=1 scan=22434	67.4205
12962:3	1	K.VVKIEPLGVAPT[+947.323]KAK.R	HexNAc(1)Hex(1)NeuAc(2)	T[+947]	833.102	3	2497.29	2497.29	0	0.3	457	Specific	372.84	226.17	226.17	2.77	93	>sp|P2019|HIV1_gp120 glycoprotein OS=Human HIV1 GN=S PE=1 SV=1	1	zy-hiv1-gp120-after-pngf-trypsin-r1.14374.14374.3	controllerType=0 controllerNumber=1 scan=14374	39.8265
12933:3	1	K.VVKIEPLGVAPT[+947.323]KAK.R	HexNAc(1)Hex(1)NeuAc(2)	T[+947]	833.101	3	2497.29	2497.29	0	-0.4	457	Specific	385.09	240.96	240.96	2.77	93	>sp|P2019|HIV1_gp120 glycoprotein OS=Human HIV1 GN=S PE=1 SV=1	1	zy-hiv1-gp120-after-pngf-trypsin-r1.14342.14342.3	controllerType=0 controllerNumber=1 scan=14342	39.734
12950:4	1	K.VVKIEPLGVAPT[+947.323]KAK.R	HexNAc(1)Hex(1)NeuAc(2)	T[+947]	625.078	4	2497.29	2497.29	0	-0.3	457	Specific	471.81	310.38	310.38	3.82	93	>sp|P2019|HIV1_gp120 glycoprotein OS=Human HIV1 GN=S PE=1 SV=1	1	zy-hiv1-gp120-after-pngf-trypsin-r1.14361.14361.4	controllerType=0 controllerNumber=1 scan=14361	39.7919
09207:2	1	K.IEPLGVAPT[+203.079]K.A	HexNAc(1)	T[+203]	614.345	2	1227.68	1227.68	0	0.1	460	Specific	361.17	361.17	361.17	4.2	93	>sp|P2019|HIV1_gp120 glycoprotein OS=Human HIV1 GN=S PE=1 SV=1	1	zy-hiv1-gp120-after-pngf-trypsin-r1.10042.10042.2	controllerType=0 controllerNumber=1 scan=10042	27.0422
09227:2	1	K.IEPLGVAPT[+203.079]K.A	HexNAc(1)	T[+203]	614.344	2	1227.68	1227.68	0	-1.5	460	Specific	368.91	350.29	350.29	4.2	93	>sp|P2019|HIV1_gp120 glycoprotein OS=Human HIV1 GN=S PE=1 SV=1	1	zy-hiv1-gp120-after-pngf-trypsin-r1.10064.10064.3	controllerType=0 controllerNumber=1 scan=10064	27.1029
10440:2	1	K.IEPLGVAPT[+203.079]K.A	HexNAc(1)	T[+203]	614.345	2	1227.68	1227.68	0	-0.1	460	Specific	465.35	352.85	352.85	4.55	93	>sp|P2019|HIV1_gp120 glycoprotein OS=Human HIV1 GN=S PE=1 SV=1	1	zy-hiv1-gp120-after-pngf-trypsin-r1.11404.11404.2	controllerType=0 controllerNumber=1 scan=11404	30.881
10438:2	1	K.IEPLGVAPT[+203.079]K.A	HexNAc(1)	T[+203]	614.345	2	1227.68	1227.68	0	-0.7	460	Specific	489.37	332.37	332.37	4.47	93	>sp|P2019|HIV1_gp120 glycoprotein OS=Human HIV1 GN=S PE=1 SV=1	1	zy-hiv1-gp120-after-pngf-trypsin-r1.11401.11401.2	controllerType=0 controllerNumber=1 scan=11401	30.8759
10504:2	1	K.IEPLGVAPT[+203.079]K.A	HexNAc(1)	T[+203]	614.345	2	1227.68	1227.68	0	-0.9	460	Specific	584.68	381.56	381.56	6.71	93	>sp|P2019|HIV1_gp120 glycoprotein OS=Human HIV1 GN=S PE=1 SV=1	1	zy-hiv1-gp120-after-pngf-trypsin-r1.11492.11492.2	controllerType=0 controllerNumber=1 scan=11492	31.1382
10502:2	1	K.IEPLGVAPT[+203.079]K.A	HexNAc(1)	T[+203]	614.346	2	1227.68	1227.68	0	0.5	460	Specific	740.74	526.43	526.43	9.71	93	>sp|P2019|HIV1_gp120 glycoprotein OS=Human HIV1 GN=S PE=1 SV=1	1	zy-hiv1-gp120-after-pngf-trypsin-r1.11489.11489.2	controllerType=0 controllerNumber=1 scan=11489	31.1326
09235:3	1	K.IEPLGVAPT[+365.132]K.A	HexNAc(1)Hex(1)	T[+365]	463.917	3	1389.74	1389.74	0	-0.4	460	Specific	216.86	216.86	216.86	1.97	93	>sp|P2019|HIV1_gp120 glycoprotein OS=Human HIV1 GN=S PE=1 SV=1	1	zy-hiv1-gp120-after-pngf-trypsin-r1.10072.10072.3	controllerType=0 controllerNumber=1 scan=10072	27.116
09282:2	1	K.IEPLGVAPT[+365.132]K.A	HexNAc(1)Hex(1)	T[+365]	695.372	2	1389.74	1389.74	0	0.4	460	Specific	420.31	279.12	279.12	3.83	93	>sp|P2019|HIV1_gp120 glycoprotein OS=Human HIV1 GN=S PE=1 SV=1	1	zy-hiv1-gp120-after-pngf-trypsin-r1.10124.10124.2	controllerType=0 controllerNumber=1 scan=10124	27.2525
09171:2	1	K.IEPLGVAPT[+365.132]K.A	HexNAc(1)Hex(1)	T[+365]	695.373	2	1389.74	1389.74	0	1.6	460	Specific	499.91	341.44	341.44	4.47	93	>sp|P2019|HIV1_gp120 glycoprotein OS=Human HIV1 GN=S PE=1 SV=1	1	zy-hiv1-gp120-after-pngf-trypsin-r1.10003.10003.2	controllerType=0 controllerNumber=1 scan=10003	26.9454
09160:2	1	K.IEPLGVAPT[+365.132]K.A	HexNAc(1)Hex(1)	T[+365]	695.372	2	1389.74	1389.74	0	0.3	460	Specific	586.45	389.29	389.29	6.71	93	>sp|P2019|HIV1_gp120 glycoprotein OS=Human HIV1 GN=S PE=1 SV=1	1	zy-hiv1-gp120-after-pngf-trypsin-r1.9991.9991.2	controllerType=0 controllerNumber=1 scan=9991	26.9045
09268:2	1	K.IEPLGVAPT[+365.132]K.A	HexNAc(1)Hex(1)	T[+365]	695.371	2	1389.73	1389.74	0	-0.8	460	Specific	706.44	446.79	446.79	9.71	93	>sp|P2019|HIV1_gp120 glycoprotein OS=Human HIV1 GN=S PE=1 SV=1	1	zy-hiv1-gp120-after-pngf-trypsin-r1.10109.10109.2	controllerType=0 controllerNumber=1 scan=10109	27.2268
09868:2	1	K.IEPLGVAPT[+406.159]K.A	HexNAc(2)	T[+406]	715.885	2	1430.76	1430.76	0	-0.2	460	Specific	248.09	173.59	173.59	3.13	93	>sp|P2019|HIV1_gp120 glycoprotein OS=Human HIV1 GN=S PE=1 SV=1	1	zy-hiv1-gp120-after-pngf-trypsin-r1.10767.10767.2	controllerType=0 controllerNumber=1 scan=10767	29.0252
10823:2	1	K.IEPLGVAPT[+656.228]K.A	HexNAc(1)Hex(1)NeuAc(1)	T[+656]	840.92	2	1680.83	1680.83	0	0.4	460	Specific	267.08	126.4	126.4	3.13	93	>sp|P2019|HIV1_gp120 glycoprotein OS=Human HIV1 GN=S PE=1 SV=1	1	zy-hiv1-gp120-after-pngf-trypsin-r1.11907.11907.2	controllerType=0 controllerNumber=1 scan=11907	32.4455
10649:2	1	K.IEPLGVAPT[+656.228]K.A	HexNAc(1)Hex(1)NeuAc(1)	T[+656]	840.919	2	1680.83	1680.83	0	-0.6	460	Specific	270.5	121.13	121.13	1.99	93	>sp|P2019|HIV1_gp120 glycoprotein OS=Human HIV1 GN=S PE=1 SV=1	1	zy-hiv1-gp120-after-pngf-trypsin-r1.11711.11711.2	controllerType=0 controllerNumber=1 scan=11711	31.8348
10888:3	1	K.IEPLGVAPT[+656.228]K.A	HexNAc(1)Hex(1)NeuAc(1)	T[+656]	560.949	3	1680.83	1680.83	0	1.1	460	Specific	305.25	279.62	279.62	2.45	93	>sp|P2019|HIV1_gp120 glycoprotein OS=Human HIV1 GN=S PE=1 SV=1	1	zy-hiv1-gp120-after-pngf-trypsin-r1.11979.11979.3	controllerType=0 controllerNumber=1 scan=11979	32.6478
10927:2	1	K.IEPLGVAPT[+656.228]K.A	HexNAc(1)Hex(1)NeuAc(1)	T[+656]	840.919	2	1680.83	1680.83	0	0.2	460	Specific	464.93	300.38	300.38	4.13	93	>sp|P2019|HIV1_gp120 glycoprotein OS=Human HIV1 GN=S PE=1 SV=1	1	zy-hiv1-gp120-after-pngf-trypsin-r1.12021.12021.2	controllerType=0 controllerNumber=1 scan=12021	32.7433
10642:2	1	K.IEPLGVAPT[+656.228]K.A	HexNAc(1)Hex(1)NeuAc(1)	T[+656]	840.919	2	1680.83	1680.83	0	-0.6	460	Specific	581.62	297.64	297.64	5.18	93	>sp|P2019|HIV1_gp120 glycoprotein OS=Human HIV1 GN=S PE=1 SV=1	1	zy-hiv1-gp120-after-pngf-trypsin-r1.11703.11703.2	controllerType=0 controllerNumber=1 scan=11703	31.8166
11768:2	1	K.IEPLGVAPT[+656.228]K.A	HexNAc(1)Hex(1)NeuAc(1)	T[+656]	840.92	2	1680.83	1680.83	0	0.6	460	Specific	582.02	329.98	329.98	5.49	93	>sp|P2019|HIV1_gp120 glycoprotein OS=Human HIV1 GN=S PE=1 SV=1	1	zy-hiv1-gp120-after-pngf-trypsin-r1.13007.13007.2	controllerType=0 controllerNumber=1 scan=13007	35.7569
10830:2	1	K.IEPLGVAPT[+656.228]K.A	HexNAc(1)Hex(1)NeuAc(1)	T[+656]	840.92	2	1680.83	1680.83	0	0.7	460	Specific	673.24	343.83	343.83	7.49	93	>sp|P2019|HIV1_gp120 glycoprotein OS=Human HIV1 GN=S PE=1 SV=1	1	zy-hiv1-gp120-after-pngf-trypsin-r1.11915.11915.2	controllerType=0 controllerNumber=1 scan=11915	32.4671
10933:2	1	K.IEPLGVAPT[+656.228]K.A	HexNAc(1)Hex(1)NeuAc(1)	T[+656]	840.92	2	1680.83	1680.83	0	0.4	460	Specific	876.79	483.69	483.69	12.71	93	>sp|P2019|HIV1_gp120 glycoprotein OS=Human HIV1 GN=S PE=1 SV=1	1	zy-hiv1-gp120-after-pngf-trypsin-r1.12028.12028.2	controllerType=0 controllerNumber=1 scan=12028	32.7784
08205:3	1	K.IEPLGVAPT[+656.228]KAK.R	HexNAc(1)Hex(1)NeuAc(1)	T[+656]	627.327	3	1879.97	1879.96	0	1	460	Specific	221.88	139.78	139.78	2.86	93	>sp|P2019|HIV1_gp120 glycoprotein OS=Human HIV1 GN=S PE=1 SV=1	1	zy-hiv1-gp120-after-pngf-trypsin-r1.8951.8951.3	controllerType=0 controllerNumber=1 scan=8951	24.1084
08758:3	1	K.IEPLGVAPT[+656.228]KAK.R	HexNAc(1)Hex(1)NeuAc(1)	T[+656]	627.328	3	1879.97	1879.96	0	3.5	460	Specific	267.1	267.1	267.1	2.76	93	>sp|P2019|HIV1_gp120 glycoprotein OS=Human HIV1 GN=S PE=1 SV=1	1	zy-hiv1-gp120-after-pngf-trypsin-r1.9553.9553.3	controllerType=0 controllerNumber=1 scan=9553	25.7189
08668:3	1	K.IEPLGVAPT[+656.228]KAK.R	HexNAc(1)Hex(1)NeuAc(1)	T[+656]	627.326	3	1879.96	1879.96	0	-0.1	460	Specific	278.12	221.65	221.65	4.54	93	>sp|P2019|HIV1_gp120 glycoprotein OS=Human HIV1 GN=S PE=1 SV=1	1	zy-hiv1-gp120-after-pngf-trypsin-r1.9455.9455.2	controllerType=0 controllerNumber=1 scan=9455	25.4579
08923:3	1	K.IEPLGVAPT[+656.228]KAK.R	HexNAc(1)Hex(1)NeuAc(1)	T[+656]	627.325	3	1879.96	1879.96	0	-2.2	460	Specific	299.99	256.89	256.89	4.7	93	>sp|P2019|HIV1_gp120 glycoprotein OS=Human HIV1 GN=S PE=1 SV=1	1	zy-hiv1-gp120-after-pngf-trypsin-r1.9732.9732.3	controllerType=0 controllerNumber=1 scan=9732	26.1965
08510:2	1	K.IEPLGVAPT[+656.228]KAK.R	HexNAc(1)Hex(1)NeuAc(1)	T[+656]	940.487	2	1879.97	1879.96	0	1.6	460	Specific	315.51	99.64	99.64	4.05	93	>sp|P2019|HIV1_gp120 glycoprotein OS=Human HIV1 GN=S PE=1 SV=1	1	zy-hiv1-gp120-after-pngf-trypsin-r1.9283.9283.2	controllerType=0 controllerNumber=1 scan=9283	24.9967
08629:3	1	K.IEPLGVAPT[+656.228]KAK.R	HexNAc(1)Hex(1)NeuAc(1)	T[+656]	627.326	3	1879.96	1879.96	0	-0.2	460	Specific	326.99	280.19	280.19	4.79	93	>sp|P2019|HIV1_gp120 glycoprotein OS=Human HIV1 GN=S PE=1 SV=1	1	zy-hiv1-gp120-after-pngf-trypsin-r1.9412.9412.3	controllerType=0 controllerNumber=1 scan=9412	25.3368
08449:3	1	K.IEPLGVAPT[+656.228]KAK.R	HexNAc(1)Hex(1)NeuAc(1)	T[+656]	627.326	3	1879.96	1879.96	0	0	460	Specific	339.01	203.38	203.38	3.67	93	>sp|P2019|HIV1_gp120 glycoprotein OS=Human HIV1 GN=S PE=1 SV=1	1	zy-hiv1-gp120-after-pngf-trypsin-r1.9217.9217.3	controllerType=0 controllerNumber=1 scan=9217	24.8302
08237:3	1	K.IEPLGVAPT[+656.228]KAK.R	HexNAc(1)Hex(1)NeuAc(1)	T[+656]	627.326	3	1879.96	1879.96	0	0.1	460	Specific	396.81	339.8	339.8	5.38	93	>sp|P2019|HIV1_gp120 glycoprotein OS=Human HIV1 GN=S PE=1 SV=1	1	zy-hiv1-gp120-after-pngf-trypsin-r1.8986.8986.3	controllerType=0 controllerNumber=1 scan=8986	24.2084
08092:3	1	K.IEPLGVAPT[+656.228]KAK.R	HexNAc(1)Hex(1)NeuAc(1)	T[+656]	627.326	3	1879.96	1879.96	0	0.5	460	Specific	408.93	250.21	250.21	4.21	93	>sp|P2019|HIV1_gp120 glycoprotein OS=Human HIV1 GN=S PE=1 SV=1	1	zy-hiv1-gp120-after-pngf-trypsin-r1.8828.8828.3	controllerType=0 controllerNumber=1 scan=8828	23.7867
09415:3	1	K.IEPLGVAPT[+656.228]KAK.R	HexNAc(1)Hex(1)NeuAc(1)	T[+656]	627.323	3	1879.95	1879.96	0	-5	460	Specific	443.49	301.93	301.93	4.35	93	>sp|P2019|HIV1_gp120 glycoprotein OS=Human HIV1 GN=S PE=1 SV=1	1	zy-hiv1-gp120-after-pngf-trypsin-r1.10271.10271.3	controllerType=0 controllerNumber=1 scan=10271	27.6617
08501:3	1	K.IEPLGVAPT[+656.228]KAK.R	HexNAc(1)Hex(1)NeuAc(1)	T[+656]	627.326	3	1879.96	1879.96	0	0.1	460	Specific	446.47	343.69	343.69	5.73	93	>sp|P2019|HIV1_gp120 glycoprotein OS=Human HIV1 GN=S PE=1 SV=1	1	zy-hiv1-gp120-after-pngf-trypsin-r1.9274.9274.3	controllerType=0 controllerNumber=1 scan=9274	24.982
07896:3	1	K.IEPLGVAPT[+656.228]KAK.R	HexNAc(1)Hex(1)NeuAc(1)	T[+656]	627.327	3	1879.97	1879.96	0	1	460	Specific	459.86	328.54	328.54	4.67	93	>sp|P2019|HIV1_gp120 glycoprotein OS=Human HIV1 GN=S PE=1 SV=1	1	zy-hiv1-gp120-after-pngf-trypsin-r1.8616.8616.3	controllerType=0 controllerNumber=1 scan=8616	23.2246
07998:3	1	K.IEPLGVAPT[+656.228]KAK.R	HexNAc(1)Hex(1)NeuAc(1)	T[+656]	627.326	3	1879.96	1879.96	0	0.7	460	Specific	473.96	405.55	405.55	6.95	93	>sp|P2019|HIV1_gp120 glycoprotein OS=Human HIV1 GN=S PE=1 SV=1	1	zy-hiv1-gp120-after-pngf-trypsin-r1.8727.8727.3	controllerType=0 controllerNumber=1 scan=8727	23.5308
08348:3	1	K.IEPLGVAPT[+656.228]KAK.R	HexNAc(1)Hex(1)NeuAc(1)	T[+656]	627.326	3	1879.96	1879.96	0	0.6	460	Specific	491.75	352.83	352.83	5.86	93	>sp|P2019|HIV1_gp120 glycoprotein OS=Human HIV1 GN=S PE=1 SV=1	1	zy-hiv1-gp120-after-pngf-trypsin-r1.9107.9107.3	controllerType=0 controllerNumber=1 scan=9107	24.5361
09424:3	1	K.IEPLGVAPT[+656.228]KAK.R	HexNAc(1)Hex(1)NeuAc(1)	T[+656]	627.326	3	1879.96	1879.96	0	0.3	460	Specific	544.07	388.38	388.38	7.23	93	>sp|P2019|HIV1_gp120 glycoprotein OS=Human HIV1 GN=S PE=1 SV=1	1	zy-hiv1-gp120-after-pngf-trypsin-r1.10281.10281.3	controllerType=0 controllerNumber=1 scan=10281	27.6976
07880:3	1	K.IEPLGVAPT[+656.228]KAK.R	HexNAc(1)Hex(1)NeuAc(1)	T[+656]	627.326	3	1879.96	1879.96	0	-0.1	460	Specific	586.5	431.57	431.57	8	93	>sp|P2019|HIV1_gp120 glycoprotein OS=Human HIV1 GN=S PE=1 SV=1	1	zy-hiv1-gp120-after-pngf-trypsin-r1.8599.8599.3	controllerType=0 controllerNumber=1 scan=8599	23.1926
08101:2	1	K.IEPLGVAPT[+656.228]KAK.R	HexNAc(1)Hex(1)NeuAc(1)	T[+656]	940.486	2	1879.96	1879.96	0	0.2	460	Specific	634.62	315.68	315.68	7	93	>sp|P2019|HIV1_gp120 glycoprotein OS=Human HIV1 GN=S PE=1 SV=1	1	zy-hiv1-gp120-after-pngf-trypsin-r1.8838.8838.2	controllerType=0 controllerNumber=1 scan=8838	23.8153
08119:3	1	K.IEPLGVAPT[+656.228]KAK.R	HexNAc(1)Hex(1)NeuAc(1)	T[+656]	627.326	3	1879.96	1879.96	0	0.2	460	Specific	683.66	477.58	477.58	10	93	>sp|P2019|HIV1_gp120 glycoprotein OS=Human HIV1 GN=S PE=1 SV=1	1	zy-hiv1-gp120-after-pngf-trypsin-r1.8858.8858.3	controllerType=0 controllerNumber=1 scan=8858	23.8705
07903:2	1	K.IEPLGVAPT[+656.228]KAK.R	HexNAc(1)Hex(1)NeuAc(1)	T[+656]	940.486	2	1879.96	1879.96	0	0.2	460	Specific	811.42	472.06	472.06	12.54	93	>sp|P2019|HIV1_gp120 glycoprotein OS=Human HIV1 GN=S PE=1 SV=1	1	zy-hiv1-gp120-after-pngf-trypsin-r1.8624.8624.2	controllerType=0 controllerNumber=1 scan=8624	23.2591
06224:3	1	K.IEPLGVAPT[+656.228]KAKR.R	HexNAc(1)Hex(1)NeuAc(1)	T[+656]	679.36	3	2036.07	2036.06	0	0.4	460	Specific	267.49	267.49	267.49	2.28	93	>sp|P2019|HIV1_gp120 glycoprotein OS=Human HIV1 GN=S PE=1 SV=1	1	zy-hiv1-gp120-after-pngf-trypsin-r1.6790.6790.3	controllerType=0 controllerNumber=1 scan=6790	18.2789
06323:3	1	K.IEPLGVAPT[+656.228]KAKR.R	HexNAc(1)Hex(1)NeuAc(1)	T[+656]	679.359	3	2036.06	2036.06	0	-0.6	460	Specific	281.55	281.55	281.55	3.12	93	>sp|P2019|HIV1_gp120 glycoprotein OS=Human HIV1 GN=S PE=1 SV=1	1	zy-hiv1-gp120-after-pngf-trypsin-r1.6898.6898.3	controllerType=0 controllerNumber=1 scan=6898	18.5641
07435:3	1	K.IEPLGVAPT[+656.228]KAKR.R	HexNAc(1)Hex(1)NeuAc(1)	T[+656]	679.361	3	2036.07	2036.06	0	2.1	460	Specific	451.94	451.94	451.94	4.14	93	>sp|P2019|HIV1_gp120 glycoprotein OS=Human HIV1 GN=S PE=1 SV=1	1	zy-hiv1-gp120-after-pngf-trypsin-r1.8110.8110.3	controllerType=0 controllerNumber=1 scan=8110	21.8311
06215:3	1	K.IEPLGVAPT[+656.228]KAKR.R	HexNAc(1)Hex(1)NeuAc(1)	T[+656]	679.36	3	2036.07	2036.06	0	1	460	Specific	608.68	608.68	608.68	7.35	93	>sp|P2019|HIV1_gp120 glycoprotein OS=Human HIV1 GN=S PE=1 SV=1	1	zy-hiv1-gp120-after-pngf-trypsin-r1.6780.6780.3	controllerType=0 controllerNumber=1 scan=6780	18.2422
11722:3	1	K.IEPLGVAPT[+947.323]K.A	HexNAc(1)Hex(1)NeuAc(2)	T[+947]	657.981	3	1971.93	1971.93	0	0.7	460	Specific	499.71	231.08	231.08	2.19	93	>sp|P2019|HIV1_gp120 glycoprotein OS=Human HIV1 GN=S PE=1 SV=1	1	zy-hiv1-gp120-after-pngf-trypsin-r1.12954.12954.3	controllerType=0 controllerNumber=1 scan=12954	35.5734
11803:2	1	K.IEPLGVAPT[+947.323]K.A	HexNAc(1)Hex(1)NeuAc(2)	T[+947]	986.467	2	1971.93	1971.93	0	0.3	460	Specific	501.74	302.81	302.81	3.32	93	>sp|P2019|HIV1_gp120 glycoprotein OS=Human HIV1 GN=S PE=1 SV=1	1	zy-hiv1-gp120-after-pngf-trypsin-r1.13045.13045.2	controllerType=0 controllerNumber=1 scan=13045	35.8439
11717:2	1	K.IEPLGVAPT[+947.323]K.A	HexNAc(1)Hex(1)NeuAc(2)	T[+947]	986.467	2	1971.93	1971.93	0	0.1	460	Specific	714.9	385.26	385.26	9.71	93	>sp|P2019|HIV1_gp120 glycoprotein OS=Human HIV1 GN=S PE=1 SV=1	1	zy-hiv1-gp120-after-pngf-trypsin-r1.12948.12948.2	controllerType=0 controllerNumber=1 scan=12948	35.5634
11810:3	1	K.IEPLGVAPT[+947.323]K.A	HexNAc(1)Hex(1)NeuAc(2)	T[+947]	657.981	3	1971.93	1971.93	0	0.3	460	Specific	747.59	437.33	437.33	8.65	93	>sp|P2019|HIV1_gp120 glycoprotein OS=Human HIV1 GN=S PE=1 SV=1	1	zy-hiv1-gp120-after-pngf-trypsin-r1.13053.13053.3	controllerType=0 controllerNumber=1 scan=13053	35.8829
11809:2	1	K.IEPLGVAPT[+947.323]K.A	HexNAc(1)Hex(1)NeuAc(2)	T[+947]	986.468	2	1971.93	1971.93	0	0.6	460	Specific	868.17	444	444	12.71	93	>sp|P2019|HIV1_gp120 glycoprotein OS=Human HIV1 GN=S PE=1 SV=1	1	zy-hiv1-gp120-after-pngf-trypsin-r1.13052.13052.2	controllerType=0 controllerNumber=1 scan=13052	35.8806
09537:2	1	K.IEPLGVAPT[+947.323]KAK.R	HexNAc(1)Hex(1)NeuAc(2)	T[+947]	1086.03	2	2171.06	2171.06	0	0.7	460	Specific	351.28	124	124	4.08	93	>sp|P2019|HIV1_gp120 glycoprotein OS=Human HIV1 GN=S PE=1 SV=1	1	zy-hiv1-gp120-after-pngf-trypsin-r1.10406.10406.2	controllerType=0 controllerNumber=1 scan=10406	28.0451
09883:3	1	K.IEPLGVAPT[+947.323]KAK.R	HexNAc(1)Hex(1)NeuAc(2)	T[+947]	724.358	3	2171.06	2171.06	0	0.3	460	Specific	385.49	264.52	264.52	4.86	93	>sp|P2019|HIV1_gp120 glycoprotein OS=Human HIV1 GN=S PE=1 SV=1	1	zy-hiv1-gp120-after-pngf-trypsin-r1.10784.10784.3	controllerType=0 controllerNumber=1 scan=10784	29.0786
09619:3	1	K.IEPLGVAPT[+947.323]KAK.R	HexNAc(1)Hex(1)NeuAc(2)	T[+947]	724.358	3	2171.06	2171.06	0	0.6	460	Specific	495.62	331.55	331.55	5.76	93	>sp|P2019|HIV1_gp120 glycoprotein OS=Human HIV1 GN=S PE=1 SV=1	1	zy-hiv1-gp120-after-pngf-trypsin-r1.10495.10495.3	controllerType=0 controllerNumber=1 scan=10495	28.2708
09501:3	1	K.IEPLGVAPT[+947.323]KAK.R	HexNAc(1)Hex(1)NeuAc(2)	T[+947]	724.358	3	2171.06	2171.06	0	0.5	460	Specific	534.65	356.75	356.75	6.12	93	>sp|P2019|HIV1_gp120 glycoprotein OS=Human HIV1 GN=S PE=1 SV=1	1	zy-hiv1-gp120-after-pngf-trypsin-r1.10367.10367.3	controllerType=0 controllerNumber=1 scan=10367	27.9333
09439:2	1	K.IEPLGVAPT[+947.323]KAK.R	HexNAc(1)Hex(1)NeuAc(2)	T[+947]	1086.03	2	2171.06	2171.06	0	-0.3	460	Specific	553.26	354.68	354.68	5.65	93	>sp|P2019|HIV1_gp120 glycoprotein OS=Human HIV1 GN=S PE=1 SV=1	1	zy-hiv1-gp120-after-pngf-trypsin-r1.10299.10299.2	controllerType=0 controllerNumber=1 scan=10299	27.7654
09413:3	1	K.IEPLGVAPT[+947.323]KAK.R	HexNAc(1)Hex(1)NeuAc(2)	T[+947]	724.357	3	2171.06	2171.06	0	-0.5	460	Specific	565.97	359.74	359.74	6.89	93	>sp|P2019|HIV1_gp120 glycoprotein OS=Human HIV1 GN=S PE=1 SV=1	1	zy-hiv1-gp120-after-pngf-trypsin-r1.10269.10269.3	controllerType=0 controllerNumber=1 scan=10269	27.6537
09404:2	1	K.IEPLGVAPT[+947.323]KAK.R	HexNAc(1)Hex(1)NeuAc(2)	T[+947]	1086.03	2	2171.06	2171.06	0	-0.5	460	Specific	568.59	358.27	358.27	6.42	93	>sp|P2019|HIV1_gp120 glycoprotein OS=Human HIV1 GN=S PE=1 SV=1	1	zy-hiv1-gp120-after-pngf-trypsin-r1.10258.10258.2	controllerType=0 controllerNumber=1 scan=10258	27.6329
09326:3	1	K.IEPLGVAPT[+947.323]KAK.R	HexNAc(1)Hex(1)NeuAc(2)	T[+947]	724.358	3	2171.06	2171.06	0	0.1	460	Specific	571.56	370.15	370.15	6.89	93	>sp|P2019|HIV1_gp120 glycoprotein OS=Human HIV1 GN=S PE=1 SV=1	1	zy-hiv1-gp120-after-pngf-trypsin-r1.10172.10172.3	controllerType=0 controllerNumber=1 scan=10172	27.3836
09625:3	1	K.IEPLGVAPT[+947.323]KAK.R	HexNAc(1)Hex(1)NeuAc(2)	T[+947]	724.359	3	2171.06	2171.06	0	2.1	460	Specific	600.52	368.23	368.23	6.73	93	>sp|P2019|HIV1_gp120 glycoprotein OS=Human HIV1 GN=S PE=1 SV=1	1	zy-hiv1-gp120-after-pngf-trypsin-r1.10502.10502.3	controllerType=0 controllerNumber=1 scan=10502	28.305
09317:2	1	K.IEPLGVAPT[+947.323]KAK.R	HexNAc(1)Hex(1)NeuAc(2)	T[+947]	1086.03	2	2171.06	2171.06	0	1.5	460	Specific	677.87	325.7	325.7	8.31	93	>sp|P2019|HIV1_gp120 glycoprotein OS=Human HIV1 GN=S PE=1 SV=1	1	zy-hiv1-gp120-after-pngf-trypsin-r1.10162.10162.2	controllerType=0 controllerNumber=1 scan=10162	27.3671
09309:3	1	K.IEPLGVAPT[+947.323]KAK.R	HexNAc(1)Hex(1)NeuAc(2)	T[+947]	724.358	3	2171.06	2171.06	0	0.3	460	Specific	721.76	458.37	458.37	11	93	>sp|P2019|HIV1_gp120 glycoprotein OS=Human HIV1 GN=S PE=1 SV=1	1	zy-hiv1-gp120-after-pngf-trypsin-r1.10154.10154.3	controllerType=0 controllerNumber=1 scan=10154	27.3537
09507:3	1	K.IEPLGVAPT[+947.323]KAK.R	HexNAc(1)Hex(1)NeuAc(2)	T[+947]	724.358	3	2171.06	2171.06	0	-0.1	460	Specific	745.62	492.85	492.85	11	93	>sp|P2019|HIV1_gp120 glycoprotein OS=Human HIV1 GN=S PE=1 SV=1	1	zy-hiv1-gp120-after-pngf-trypsin-r1.10374.10374.3	controllerType=0 controllerNumber=1 scan=10374	27.9671
09405:3	1	K.IEPLGVAPT[+947.323]KAK.R	HexNAc(1)Hex(1)NeuAc(2)	T[+947]	724.357	3	2171.06	2171.06	0	-0.8	460	Specific	813.84	510.31	510.31	13	93	>sp|P2019|HIV1_gp120 glycoprotein OS=Human HIV1 GN=S PE=1 SV=1	1	zy-hiv1-gp120-after-pngf-trypsin-r1.10260.10260.3	controllerType=0 controllerNumber=1 scan=10260	27.6384
09408:2	1	K.IEPLGVAPT[+947.323]KAK.R	HexNAc(1)Hex(1)NeuAc(2)	T[+947]	1086.03	2	2171.06	2171.06	0	-0.6	460	Specific	816.99	437.49	437.49	12.54	93	>sp|P2019|HIV1_gp120 glycoprotein OS=Human HIV1 GN=S PE=1 SV=1	1	zy-hiv1-gp120-after-pngf-trypsin-r1.10263.10263.2	controllerType=0 controllerNumber=1 scan=10263	27.6442
09334:2	1	K.IEPLGVAPT[+947.323]KAK.R	HexNAc(1)Hex(1)NeuAc(2)	T[+947]	1086.03	2	2171.06	2171.06	0	0.5	460	Specific	871.86	453.53	453.53	13.54	93	>sp|P2019|HIV1_gp120 glycoprotein OS=Human HIV1 GN=S PE=1 SV=1	1	zy-hiv1-gp120-after-pngf-trypsin-r1.10181.10181.2	controllerType=0 controllerNumber=1 scan=10181	27.4207
09432:2	1	K.IEPLGVAPT[+947.323]KAK.R	HexNAc(1)Hex(1)NeuAc(2)	T[+947]	1086.03	2	2171.06	2171.06	0	-0.7	460	Specific	879	448.17	448.17	13.54	93	>sp|P2019|HIV1_gp120 glycoprotein OS=Human HIV1 GN=S PE=1 SV=1	1	zy-hiv1-gp120-after-pngf-trypsin-r1.10291.10291.2	controllerType=0 controllerNumber=1 scan=10291	27.7352
09394:2	1	K.IEPLGVAPT[+947.323]KAK.R	HexNAc(1)Hex(1)NeuAc(2)	T[+947]	1086.03	2	2171.06	2171.06	0	0.1	460	Specific	898.55	465.36	465.36	13.54	93	>sp|P2019|HIV1_gp120 glycoprotein OS=Human HIV1 GN=S PE=1 SV=1	1	zy-hiv1-gp120-after-pngf-trypsin-r1.10247.10247.2	controllerType=0 controllerNumber=1 scan=10247	27.5966
07484:3	1	K.IEPLGVAPT[+947.323]KAKR.R	HexNAc(1)Hex(1)NeuAc(2)	T[+947]	776.392	3	2327.16	2327.16	0	0.3	460	Specific	505.29	505.29	505.29	5.33	93	>sp|P2019|HIV1_gp120 glycoprotein OS=Human HIV1 GN=S PE=1 SV=1	1	zy-hiv1-gp120-after-pngf-trypsin-r1.8164.8164.3	controllerType=0 controllerNumber=1 scan=8164	21.9718
07376:3	1	K.IEPLGVAPT[+947.323]KAKR.R	HexNAc(1)Hex(1)NeuAc(2)	T[+947]	776.392	3	2327.16	2327.16	0	0.5	460	Specific	517.54	517.54	517.54	5.33	93	>sp|P2019|HIV1_gp120 glycoprotein OS=Human HIV1 GN=S PE=1 SV=1	1	zy-hiv1-gp120-after-pngf-trypsin-r1.8046.8046.3	controllerType=0 controllerNumber=1 scan=8046	21.6619
07403:2	1	K.IEPLGVAPT[+947.323]KAKR.R	HexNAc(1)Hex(1)NeuAc(2)	T[+947]	1164.08	2	2327.16	2327.16	0	0.6	460	Specific	685.51	685.51	685.51	7.75	93	>sp|P2019|HIV1_gp120 glycoprotein OS=Human HIV1 GN=S PE=1 SV=1	1	zy-hiv1-gp120-after-pngf-trypsin-r1.8076.8076.2	controllerType=0 controllerNumber=1 scan=8076	21.7496
07364:3	1	K.IEPLGVAPT[+947.323]KAKR.R	HexNAc(1)Hex(1)NeuAc(2)	T[+947]	776.392	3	2327.16	2327.16	0	0.2	460	Specific	697.81	697.81	697.81	8.35	93	>sp|P2019|HIV1_gp120 glycoprotein OS=Human HIV1 GN=S PE=1 SV=1	1	zy-hiv1-gp120-after-pngf-trypsin-r1.8033.8033.3	controllerType=0 controllerNumber=1 scan=8033	21.6279
07380:4	1	K.IEPLGVAPT[+947.323]KAKR.R	HexNAc(1)Hex(1)NeuAc(2)	T[+947]	582.546	4	2327.16	2327.16	0	0.4	460	Specific	768.27	768.27	768.27	10.81	93	>sp|P2019|HIV1_gp120 glycoprotein OS=Human HIV1 GN=S PE=1 SV=1	1	zy-hiv1-gp120-after-pngf-trypsin-r1.8051.8051.4	controllerType=0 controllerNumber=1 scan=8051	21.6827
07475:3	1	K.IEPLGVAPT[+947.323]KAKR.R	HexNAc(1)Hex(1)NeuAc(2)	T[+947]	776.391	3	2327.16	2327.16	0	-0.1	460	Specific	917.19	917.19	917.19	13.35	93	>sp|P2019|HIV1_gp120 glycoprotein OS=Human HIV1 GN=S PE=1 SV=1	1	zy-hiv1-gp120-after-pngf-trypsin-r1.8154.8154.3	controllerType=0 controllerNumber=1 scan=8154	21.9545

## Sheet: Table S7.2
Table S7.2 Identified trypsin digested intact O-glycopeptides by EThcD-sceHCD (Repeation 2)
Query #:z	Protein Rank	Peptide < ProteinMetrics Confidential >	Glycans NHFAGNa	Modification Type(s)	Observed m/z	z	Observed (M+H)	Calc. mass (M+H)	Off-by-x error	Mass error (ppm)	Starting position	Cleavage	Score	Delta	Delta Mod	|Log Prob|	# of unique peptides	Protein Name	Protein DB number	Comment	Scan #	Scan Time
11893:3	1	K.EATTT[+947.323]LFC[+57.021]ASDR.K	HexNAc(1)Hex(1)NeuAc(2)	C[+57], T[+947]	773.652	3	2318.94	2318.94	0	-1.6	17	Specific	350.92	350.92	1.2	3.47	89	>sp|P2019|HIV1_gp120 glycoprotein OS=Human HIV1 GN=S PE=1 SV=1	1	zy-hiv1-gp120-after-pngf-trypsin-r2.13216.13216.3	controllerType=0 controllerNumber=1 scan=13216	36.6757
18155:2	1	K.LTPLC[+57.021]VTLNC[+57.021]T[+203.079]DLR.N	HexNAc(1)	C[+57]*2, T[+203]	939.969	2	1878.93	1878.93	0	0	92	Specific	374.53	356.97	14	3.38	89	>sp|P2019|HIV1_gp120 glycoprotein OS=Human HIV1 GN=S PE=1 SV=1	1	zy-hiv1-gp120-after-pngf-trypsin-r2.22792.22792.2	controllerType=0 controllerNumber=1 scan=22792	69.2885
14903:2	1	K.NC[+57.021]S[+203.079]FN[+0.984]ITTNIR.G	HexNAc(1)	C[+57], N[+1], S[+203]	772.356	2	1543.7	1543.71	0	-0.7	130	Specific	269.77	269.77	103.19	2.35	89	>sp|P2019|HIV1_gp120 glycoprotein OS=Human HIV1 GN=S PE=1 SV=1	1	zy-hiv1-gp120-after-pngf-trypsin-r2.16833.16833.2	controllerType=0 controllerNumber=1 scan=16833	48.5573
13904:2	1	K.N[+0.984]C[+57.021]SFNIT[+203.079]TNIR.G	HexNAc(1)	C[+57], N[+1], T[+203]	772.357	2	1543.71	1543.71	0	0.9	130	Specific	271.12	271.12	0	2.63	89	>sp|P2019|HIV1_gp120 glycoprotein OS=Human HIV1 GN=S PE=1 SV=1	1	zy-hiv1-gp120-after-pngf-trypsin-r2.15545.15545.2	controllerType=0 controllerNumber=1 scan=15545	44.0816
14452:2	1	K.NC[+57.021]S[+203.079]FN[+0.984]ITTNIR.G	HexNAc(1)	C[+57], N[+1], S[+203]	772.356	2	1543.71	1543.71	0	-0.4	130	Specific	390.34	390.34	8	4.86	89	>sp|P2019|HIV1_gp120 glycoprotein OS=Human HIV1 GN=S PE=1 SV=1	1	zy-hiv1-gp120-after-pngf-trypsin-r2.16267.16267.2	controllerType=0 controllerNumber=1 scan=16267	46.5835
14858:2	1	K.NC[+57.021]S[+203.079]FN[+0.984]ITTNIR.G	HexNAc(1)	C[+57], N[+1], S[+203]	772.356	2	1543.7	1543.71	0	-0.6	130	Specific	430.23	430.23	8	4.65	89	>sp|P2019|HIV1_gp120 glycoprotein OS=Human HIV1 GN=S PE=1 SV=1	1	zy-hiv1-gp120-after-pngf-trypsin-r2.16765.16765.2	controllerType=0 controllerNumber=1 scan=16765	48.3317
14906:2	1	K.NC[+57.021]S[+203.079]FN[+0.984]ITTNIR.G	HexNAc(1)	C[+57], N[+1], S[+203]	772.355	2	1543.7	1543.71	0	-1.6	130	Specific	454.97	454.97	8	5.16	89	>sp|P2019|HIV1_gp120 glycoprotein OS=Human HIV1 GN=S PE=1 SV=1	1	zy-hiv1-gp120-after-pngf-trypsin-r2.16841.16841.2	controllerType=0 controllerNumber=1 scan=16841	48.5882
12485:2	1	R.LIS[+203.079]C[+57.021]NTSVITQAC[+57.021]PK.V	HexNAc(1)	C[+57]*2, S[+203]	947.967	2	1894.93	1894.92	0	0.9	168	Specific	414.45	414.45	6	4.55	89	>sp|P2019|HIV1_gp120 glycoprotein OS=Human HIV1 GN=S PE=1 SV=1	1	zy-hiv1-gp120-after-pngf-trypsin-r2.13894.13894.2	controllerType=0 controllerNumber=1 scan=13894	38.7722
02164:2	1	R.QAHC[+57.021]NLS[+203.079]R.A	HexNAc(1)	C[+57], S[+203]	594.775	2	1188.54	1188.54	0	0.7	302	Specific	203.85	87.68	87.68	0.87	89	>sp|P2019|HIV1_gp120 glycoprotein OS=Human HIV1 GN=S PE=1 SV=1	1	zy-hiv1-gp120-after-pngf-trypsin-r2.2395.2395.2	controllerType=0 controllerNumber=1 scan=2395	6.8482
02156:2	1	R.QAHC[+57.021]NLS[+203.079]R.A	HexNAc(1)	C[+57], S[+203]	594.776	2	1188.54	1188.54	0	1.1	302	Specific	256.74	132.12	132.12	1.68	89	>sp|P2019|HIV1_gp120 glycoprotein OS=Human HIV1 GN=S PE=1 SV=1	1	zy-hiv1-gp120-after-pngf-trypsin-r2.2386.2386.2	controllerType=0 controllerNumber=1 scan=2386	6.8246
17453:2	1	R.C[+57.021]SSNITGLLLT[+203.079]R.D	HexNAc(1)	C[+57], T[+203]	769.399	2	1537.79	1537.79	0	0.6	414	Specific	315.58	233.12	15.71	3.32	89	>sp|P2019|HIV1_gp120 glycoprotein OS=Human HIV1 GN=S PE=1 SV=1	1	zy-hiv1-gp120-after-pngf-trypsin-r2.21876.21876.2	controllerType=0 controllerNumber=1 scan=21876	66.1337
17505:2	1	R.C[+57.021]SSNITGLLLT[+203.079]R.D	HexNAc(1)	C[+57], T[+203]	769.398	2	1537.79	1537.79	0	-0.3	414	Specific	348	227.31	15.12	3.66	89	>sp|P2019|HIV1_gp120 glycoprotein OS=Human HIV1 GN=S PE=1 SV=1	1	zy-hiv1-gp120-after-pngf-trypsin-r2.21956.21956.2	controllerType=0 controllerNumber=1 scan=21956	66.4023
17706:2	1	R.C[+57.021]SSNITGLLLT[+203.079]R.D	HexNAc(1)	C[+57], T[+203]	769.398	2	1537.79	1537.79	0	0	414	Specific	408.36	312.92	13.71	4.05	89	>sp|P2019|HIV1_gp120 glycoprotein OS=Human HIV1 GN=S PE=1 SV=1	1	zy-hiv1-gp120-after-pngf-trypsin-r2.22223.22223.2	controllerType=0 controllerNumber=1 scan=22223	67.3174
12781:3	1	K.VVKIEPLGVAPT[+947.323]KAK.R	HexNAc(1)Hex(1)NeuAc(2)	T[+947]	833.102	3	2497.29	2497.29	0	0.8	457	Specific	273.11	146.28	146.28	2.12	89	>sp|P2019|HIV1_gp120 glycoprotein OS=Human HIV1 GN=S PE=1 SV=1	1	zy-hiv1-gp120-after-pngf-trypsin-r2.14223.14223.3	controllerType=0 controllerNumber=1 scan=14223	39.7123
12748:4	1	K.VVKIEPLGVAPT[+947.323]KAK.R	HexNAc(1)Hex(1)NeuAc(2)	T[+947]	625.077	4	2497.29	2497.29	0	-1.1	457	Specific	347.44	233.54	233.54	2.83	89	>sp|P2019|HIV1_gp120 glycoprotein OS=Human HIV1 GN=S PE=1 SV=1	1	zy-hiv1-gp120-after-pngf-trypsin-r2.14187.14187.4	controllerType=0 controllerNumber=1 scan=14187	39.6133
12734:3	1	K.VVKIEPLGVAPT[+947.323]KAK.R	HexNAc(1)Hex(1)NeuAc(2)	T[+947]	833.101	3	2497.29	2497.29	0	-0.6	457	Specific	400.26	264.61	264.61	2.82	89	>sp|P2019|HIV1_gp120 glycoprotein OS=Human HIV1 GN=S PE=1 SV=1	1	zy-hiv1-gp120-after-pngf-trypsin-r2.14171.14171.3	controllerType=0 controllerNumber=1 scan=14171	39.5601
09774:3	1	K.IEPLGVAPT[+947.323]KAK.R	HexNAc(1)Hex(1)NeuAc(2)	T[+947]	724.358	3	2171.06	2171.06	0	0.2	460	Specific	242.45	237.43	237.43	4.33	89	>sp|P2019|HIV1_gp120 glycoprotein OS=Human HIV1 GN=S PE=1 SV=1	1	zy-hiv1-gp120-after-pngf-trypsin-r2.10701.10701.3	controllerType=0 controllerNumber=1 scan=10701	29.0881
08514:3	1	K.IEPLGVAPT[+656.228]KAK.R	HexNAc(1)Hex(1)NeuAc(1)	T[+656]	627.327	3	1879.97	1879.96	0	1.1	460	Specific	244.33	119.54	119.54	2.69	89	>sp|P2019|HIV1_gp120 glycoprotein OS=Human HIV1 GN=S PE=1 SV=1	1	zy-hiv1-gp120-after-pngf-trypsin-r2.9322.9322.3	controllerType=0 controllerNumber=1 scan=9322	25.3476
09718:2	1	K.IEPLGVAPT[+406.159]K.A	HexNAc(2)	T[+406]	715.885	2	1430.76	1430.76	0	-0.6	460	Specific	249.53	176.4	176.4	2.8	89	>sp|P2019|HIV1_gp120 glycoprotein OS=Human HIV1 GN=S PE=1 SV=1	1	zy-hiv1-gp120-after-pngf-trypsin-r2.10639.10639.2	controllerType=0 controllerNumber=1 scan=10639	28.9102
06130:3	1	K.IEPLGVAPT[+656.228]KAKR.R	HexNAc(1)Hex(1)NeuAc(1)	T[+656]	679.36	3	2036.07	2036.06	0	0.5	460	Specific	265.44	265.44	265.44	2.64	89	>sp|P2019|HIV1_gp120 glycoprotein OS=Human HIV1 GN=S PE=1 SV=1	1	zy-hiv1-gp120-after-pngf-trypsin-r2.6712.6712.3	controllerType=0 controllerNumber=1 scan=6712	18.2696
11538:2	1	K.IEPLGVAPT[+947.323]K.A	HexNAc(1)Hex(1)NeuAc(2)	T[+947]	986.468	2	1971.93	1971.93	0	0.6	460	Specific	269.78	100.89	100.89	1.87	89	>sp|P2019|HIV1_gp120 glycoprotein OS=Human HIV1 GN=S PE=1 SV=1	1	zy-hiv1-gp120-after-pngf-trypsin-r2.12792.12792.2	controllerType=0 controllerNumber=1 scan=12792	35.4259
08432:2	1	K.IEPLGVAPT[+656.228]KAK.R	HexNAc(1)Hex(1)NeuAc(1)	T[+656]	940.485	2	1879.96	1879.96	0	0	460	Specific	295.22	101.49	101.49	3.02	89	>sp|P2019|HIV1_gp120 glycoprotein OS=Human HIV1 GN=S PE=1 SV=1	1	zy-hiv1-gp120-after-pngf-trypsin-r2.9231.9231.2	controllerType=0 controllerNumber=1 scan=9231	25.0877
10747:3	1	K.IEPLGVAPT[+656.228]K.A	HexNAc(1)Hex(1)NeuAc(1)	T[+656]	560.948	3	1680.83	1680.83	0	-0.1	460	Specific	295.54	266.42	266.42	2.79	89	>sp|P2019|HIV1_gp120 glycoprotein OS=Human HIV1 GN=S PE=1 SV=1	1	zy-hiv1-gp120-after-pngf-trypsin-r2.11860.11860.3	controllerType=0 controllerNumber=1 scan=11860	32.5808
07909:3	1	K.IEPLGVAPT[+656.228]KAK.R	HexNAc(1)Hex(1)NeuAc(1)	T[+656]	627.326	3	1879.96	1879.96	0	0.6	460	Specific	296.15	172.04	172.04	3.98	89	>sp|P2019|HIV1_gp120 glycoprotein OS=Human HIV1 GN=S PE=1 SV=1	1	zy-hiv1-gp120-after-pngf-trypsin-r2.8661.8661.3	controllerType=0 controllerNumber=1 scan=8661	23.5617
09169:2	1	K.IEPLGVAPT[+365.132]K.A	HexNAc(1)Hex(1)	T[+365]	695.371	2	1389.74	1389.74	0	-0.5	460	Specific	303.18	188.11	188.11	2.27	89	>sp|P2019|HIV1_gp120 glycoprotein OS=Human HIV1 GN=S PE=1 SV=1	1	zy-hiv1-gp120-after-pngf-trypsin-r2.10035.10035.2	controllerType=0 controllerNumber=1 scan=10035	27.2473
09676:3	1	K.IEPLGVAPT[+947.323]KAK.R	HexNAc(1)Hex(1)NeuAc(2)	T[+947]	724.358	3	2171.06	2171.06	0	0.6	460	Specific	306.64	228.06	228.06	4.52	89	>sp|P2019|HIV1_gp120 glycoprotein OS=Human HIV1 GN=S PE=1 SV=1	1	zy-hiv1-gp120-after-pngf-trypsin-r2.10593.10593.3	controllerType=0 controllerNumber=1 scan=10593	28.7827
08642:3	1	K.IEPLGVAPT[+656.228]KAK.R	HexNAc(1)Hex(1)NeuAc(1)	T[+656]	627.326	3	1879.96	1879.96	0	-0.2	460	Specific	312.34	300.85	300.85	4.72	89	>sp|P2019|HIV1_gp120 glycoprotein OS=Human HIV1 GN=S PE=1 SV=1	1	zy-hiv1-gp120-after-pngf-trypsin-r2.9461.9461.3	controllerType=0 controllerNumber=1 scan=9461	25.7182
09409:2	1	K.IEPLGVAPT[+947.323]KAK.R	HexNAc(1)Hex(1)NeuAc(2)	T[+947]	1086.03	2	2171.05	2171.06	0	-1.8	460	Specific	317.22	58.62	58.62	2.39	89	>sp|P2019|HIV1_gp120 glycoprotein OS=Human HIV1 GN=S PE=1 SV=1	1	zy-hiv1-gp120-after-pngf-trypsin-r2.10302.10302.2	controllerType=0 controllerNumber=1 scan=10302	27.998
08413:3	1	K.IEPLGVAPT[+656.228]KAK.R	HexNAc(1)Hex(1)NeuAc(1)	T[+656]	627.326	3	1879.96	1879.96	0	-0.2	460	Specific	317.28	202.44	202.44	4.36	89	>sp|P2019|HIV1_gp120 glycoprotein OS=Human HIV1 GN=S PE=1 SV=1	1	zy-hiv1-gp120-after-pngf-trypsin-r2.9211.9211.3	controllerType=0 controllerNumber=1 scan=9211	25.0389
10578:2	1	K.IEPLGVAPT[+656.228]K.A	HexNAc(1)Hex(1)NeuAc(1)	T[+656]	840.92	2	1680.83	1680.83	0	1	460	Specific	337.46	143.41	143.41	3.08	89	>sp|P2019|HIV1_gp120 glycoprotein OS=Human HIV1 GN=S PE=1 SV=1	1	zy-hiv1-gp120-after-pngf-trypsin-r2.11671.11671.2	controllerType=0 controllerNumber=1 scan=11671	32.0154
08693:3	1	K.IEPLGVAPT[+656.228]KAK.R	HexNAc(1)Hex(1)NeuAc(1)	T[+656]	627.327	3	1879.97	1879.96	0	2.5	460	Specific	354.64	354.64	354.64	3.95	89	>sp|P2019|HIV1_gp120 glycoprotein OS=Human HIV1 GN=S PE=1 SV=1	1	zy-hiv1-gp120-after-pngf-trypsin-r2.9516.9516.3	controllerType=0 controllerNumber=1 scan=9516	25.8586
10280:2	1	K.IEPLGVAPT[+203.079]K.A	HexNAc(1)	T[+203]	614.346	2	1227.68	1227.68	0	0.7	460	Specific	380.52	277.39	277.39	3.77	89	>sp|P2019|HIV1_gp120 glycoprotein OS=Human HIV1 GN=S PE=1 SV=1	1	zy-hiv1-gp120-after-pngf-trypsin-r2.11268.11268.2	controllerType=0 controllerNumber=1 scan=11268	30.7732
09090:2	1	K.IEPLGVAPT[+203.079]K.A	HexNAc(1)	T[+203]	614.346	2	1227.68	1227.68	0	0.5	460	Specific	398.94	318.81	318.81	3.82	89	>sp|P2019|HIV1_gp120 glycoprotein OS=Human HIV1 GN=S PE=1 SV=1	1	zy-hiv1-gp120-after-pngf-trypsin-r2.9949.9949.2	controllerType=0 controllerNumber=1 scan=9949	27.0294
09272:3	1	K.IEPLGVAPT[+656.228]KAK.R	HexNAc(1)Hex(1)NeuAc(1)	T[+656]	627.322	3	1879.95	1879.96	0	-5.7	460	Specific	428.68	273.63	273.63	3.81	89	>sp|P2019|HIV1_gp120 glycoprotein OS=Human HIV1 GN=S PE=1 SV=1	1	zy-hiv1-gp120-after-pngf-trypsin-r2.10148.10148.3	controllerType=0 controllerNumber=1 scan=10148	27.5636
10486:2	1	K.IEPLGVAPT[+656.228]K.A	HexNAc(1)Hex(1)NeuAc(1)	T[+656]	840.917	2	1680.83	1680.83	0	-2.2	460	Specific	438.07	197.68	197.68	3.29	89	>sp|P2019|HIV1_gp120 glycoprotein OS=Human HIV1 GN=S PE=1 SV=1	1	zy-hiv1-gp120-after-pngf-trypsin-r2.11567.11567.2	controllerType=0 controllerNumber=1 scan=11567	31.6945
08886:3	1	K.IEPLGVAPT[+656.228]KAK.R	HexNAc(1)Hex(1)NeuAc(1)	T[+656]	627.326	3	1879.96	1879.96	0	0.6	460	Specific	440.15	355.88	355.88	5.43	89	>sp|P2019|HIV1_gp120 glycoprotein OS=Human HIV1 GN=S PE=1 SV=1	1	zy-hiv1-gp120-after-pngf-trypsin-r2.9725.9725.3	controllerType=0 controllerNumber=1 scan=9725	26.4057
08504:3	1	K.IEPLGVAPT[+656.228]KAK.R	HexNAc(1)Hex(1)NeuAc(1)	T[+656]	627.327	3	1879.97	1879.96	0	1.3	460	Specific	454.15	373.49	373.49	6.5	89	>sp|P2019|HIV1_gp120 glycoprotein OS=Human HIV1 GN=S PE=1 SV=1	1	zy-hiv1-gp120-after-pngf-trypsin-r2.9311.9311.3	controllerType=0 controllerNumber=1 scan=9311	25.3213
08129:3	1	K.IEPLGVAPT[+656.228]KAK.R	HexNAc(1)Hex(1)NeuAc(1)	T[+656]	627.325	3	1879.96	1879.96	0	-1.3	460	Specific	456.64	361.59	361.59	5.12	89	>sp|P2019|HIV1_gp120 glycoprotein OS=Human HIV1 GN=S PE=1 SV=1	1	zy-hiv1-gp120-after-pngf-trypsin-r2.8900.8900.3	controllerType=0 controllerNumber=1 scan=8900	24.1982
07999:2	1	K.IEPLGVAPT[+656.228]KAK.R	HexNAc(1)Hex(1)NeuAc(1)	T[+656]	940.484	2	1879.96	1879.96	0	-2	460	Specific	461.7	214.9	214.9	4.12	89	>sp|P2019|HIV1_gp120 glycoprotein OS=Human HIV1 GN=S PE=1 SV=1	1	zy-hiv1-gp120-after-pngf-trypsin-r2.8758.8758.2	controllerType=0 controllerNumber=1 scan=8758	23.8147
08272:3	1	K.IEPLGVAPT[+656.228]KAK.R	HexNAc(1)Hex(1)NeuAc(1)	T[+656]	627.326	3	1879.96	1879.96	0	0.6	460	Specific	463.5	363.99	363.99	5.43	89	>sp|P2019|HIV1_gp120 glycoprotein OS=Human HIV1 GN=S PE=1 SV=1	1	zy-hiv1-gp120-after-pngf-trypsin-r2.9055.9055.3	controllerType=0 controllerNumber=1 scan=9055	24.6056
08402:3	1	K.IEPLGVAPT[+656.228]KAK.R	HexNAc(1)Hex(1)NeuAc(1)	T[+656]	627.325	3	1879.96	1879.96	0	-0.9	460	Specific	467.67	352.4	352.4	5.12	89	>sp|P2019|HIV1_gp120 glycoprotein OS=Human HIV1 GN=S PE=1 SV=1	1	zy-hiv1-gp120-after-pngf-trypsin-r2.9199.9199.3	controllerType=0 controllerNumber=1 scan=9199	25.011
09270:2	1	K.IEPLGVAPT[+656.228]KAK.R	HexNAc(1)Hex(1)NeuAc(1)	T[+656]	940.484	2	1879.96	1879.96	0	-1.6	460	Specific	470.44	307.82	307.82	4.12	89	>sp|P2019|HIV1_gp120 glycoprotein OS=Human HIV1 GN=S PE=1 SV=1	1	zy-hiv1-gp120-after-pngf-trypsin-r2.10146.10146.2	controllerType=0 controllerNumber=1 scan=10146	27.5528
10276:2	1	K.IEPLGVAPT[+203.079]K.A	HexNAc(1)	T[+203]	614.345	2	1227.68	1227.68	0	-1	460	Specific	472.32	394.66	394.66	5.16	89	>sp|P2019|HIV1_gp120 glycoprotein OS=Human HIV1 GN=S PE=1 SV=1	1	zy-hiv1-gp120-after-pngf-trypsin-r2.11263.11263.2	controllerType=0 controllerNumber=1 scan=11263	30.7648
11633:2	1	K.IEPLGVAPT[+947.323]K.A	HexNAc(1)Hex(1)NeuAc(2)	T[+947]	986.467	2	1971.93	1971.93	0	0.1	460	Specific	474.04	269.58	269.58	3.72	89	>sp|P2019|HIV1_gp120 glycoprotein OS=Human HIV1 GN=S PE=1 SV=1	1	zy-hiv1-gp120-after-pngf-trypsin-r2.12899.12899.2	controllerType=0 controllerNumber=1 scan=12899	35.723
09489:3	1	K.IEPLGVAPT[+947.323]KAK.R	HexNAc(1)Hex(1)NeuAc(2)	T[+947]	724.357	3	2171.06	2171.06	0	-0.5	460	Specific	474.13	297.9	297.9	5.16	89	>sp|P2019|HIV1_gp120 glycoprotein OS=Human HIV1 GN=S PE=1 SV=1	1	zy-hiv1-gp120-after-pngf-trypsin-r2.10389.10389.3	controllerType=0 controllerNumber=1 scan=10389	28.2188
09052:2	1	K.IEPLGVAPT[+365.132]K.A	HexNAc(1)Hex(1)	T[+365]	695.372	2	1389.74	1389.74	0	0.9	460	Specific	480.89	340.71	340.71	4.61	89	>sp|P2019|HIV1_gp120 glycoprotein OS=Human HIV1 GN=S PE=1 SV=1	1	zy-hiv1-gp120-after-pngf-trypsin-r2.9908.9908.2	controllerType=0 controllerNumber=1 scan=9908	26.9126
07416:3	1	K.IEPLGVAPT[+947.323]KAKR.R	HexNAc(1)Hex(1)NeuAc(2)	T[+947]	776.391	3	2327.16	2327.16	0	-0.9	460	Specific	482.95	482.95	482.95	4.9	89	>sp|P2019|HIV1_gp120 glycoprotein OS=Human HIV1 GN=S PE=1 SV=1	1	zy-hiv1-gp120-after-pngf-trypsin-r2.8118.8118.3	controllerType=0 controllerNumber=1 scan=8118	22.0498
07311:3	1	K.IEPLGVAPT[+947.323]KAKR.R	HexNAc(1)Hex(1)NeuAc(2)	T[+947]	776.391	3	2327.16	2327.16	0	-0.5	460	Specific	484.14	484.14	484.14	4.9	89	>sp|P2019|HIV1_gp120 glycoprotein OS=Human HIV1 GN=S PE=1 SV=1	1	zy-hiv1-gp120-after-pngf-trypsin-r2.8003.8003.3	controllerType=0 controllerNumber=1 scan=8003	21.734
07804:3	1	K.IEPLGVAPT[+656.228]KAK.R	HexNAc(1)Hex(1)NeuAc(1)	T[+656]	627.326	3	1879.96	1879.96	0	-0.1	460	Specific	485.01	338.93	338.93	5.3	89	>sp|P2019|HIV1_gp120 glycoprotein OS=Human HIV1 GN=S PE=1 SV=1	1	zy-hiv1-gp120-after-pngf-trypsin-r2.8546.8546.3	controllerType=0 controllerNumber=1 scan=8546	23.2425
10783:2	1	K.IEPLGVAPT[+656.228]K.A	HexNAc(1)Hex(1)NeuAc(1)	T[+656]	840.92	2	1680.83	1680.83	0	0.6	460	Specific	487.39	320.74	320.74	4.31	89	>sp|P2019|HIV1_gp120 glycoprotein OS=Human HIV1 GN=S PE=1 SV=1	1	zy-hiv1-gp120-after-pngf-trypsin-r2.11899.11899.2	controllerType=0 controllerNumber=1 scan=11899	32.6715
08028:3	1	K.IEPLGVAPT[+656.228]KAK.R	HexNAc(1)Hex(1)NeuAc(1)	T[+656]	627.327	3	1879.97	1879.96	0	1.3	460	Specific	501.1	346.29	346.29	5.27	89	>sp|P2019|HIV1_gp120 glycoprotein OS=Human HIV1 GN=S PE=1 SV=1	1	zy-hiv1-gp120-after-pngf-trypsin-r2.8790.8790.3	controllerType=0 controllerNumber=1 scan=8790	23.8915
09195:3	1	K.IEPLGVAPT[+947.323]KAK.R	HexNAc(1)Hex(1)NeuAc(2)	T[+947]	724.357	3	2171.06	2171.06	0	-0.4	460	Specific	505.25	317.32	317.32	5.36	89	>sp|P2019|HIV1_gp120 glycoprotein OS=Human HIV1 GN=S PE=1 SV=1	1	zy-hiv1-gp120-after-pngf-trypsin-r2.10063.10063.3	controllerType=0 controllerNumber=1 scan=10063	27.3257
07322:2	1	K.IEPLGVAPT[+947.323]KAKR.R	HexNAc(1)Hex(1)NeuAc(2)	T[+947]	1164.08	2	2327.16	2327.16	0	-0.3	460	Specific	506.93	506.93	506.93	4.4	89	>sp|P2019|HIV1_gp120 glycoprotein OS=Human HIV1 GN=S PE=1 SV=1	1	zy-hiv1-gp120-after-pngf-trypsin-r2.8015.8015.2	controllerType=0 controllerNumber=1 scan=8015	21.7796
11581:2	1	K.IEPLGVAPT[+656.228]K.A	HexNAc(1)Hex(1)NeuAc(1)	T[+656]	840.922	2	1680.84	1680.83	0	3.7	460	Specific	509.28	292.65	292.65	2.53	89	>sp|P2019|HIV1_gp120 glycoprotein OS=Human HIV1 GN=S PE=1 SV=1	1	zy-hiv1-gp120-after-pngf-trypsin-r2.12842.12842.2	controllerType=0 controllerNumber=1 scan=12842	35.5789
09372:3	1	K.IEPLGVAPT[+947.323]KAK.R	HexNAc(1)Hex(1)NeuAc(2)	T[+947]	724.357	3	2171.06	2171.06	0	-0.7	460	Specific	546.16	341.22	341.22	5.46	89	>sp|P2019|HIV1_gp120 glycoprotein OS=Human HIV1 GN=S PE=1 SV=1	1	zy-hiv1-gp120-after-pngf-trypsin-r2.10262.10262.3	controllerType=0 controllerNumber=1 scan=10262	27.883
09496:3	1	K.IEPLGVAPT[+947.323]KAK.R	HexNAc(1)Hex(1)NeuAc(2)	T[+947]	724.358	3	2171.06	2171.06	0	0.2	460	Specific	547.93	330.82	330.82	5.8	89	>sp|P2019|HIV1_gp120 glycoprotein OS=Human HIV1 GN=S PE=1 SV=1	1	zy-hiv1-gp120-after-pngf-trypsin-r2.10397.10397.3	controllerType=0 controllerNumber=1 scan=10397	28.2567
09281:3	1	K.IEPLGVAPT[+947.323]KAK.R	HexNAc(1)Hex(1)NeuAc(2)	T[+947]	724.358	3	2171.06	2171.06	0	-0.3	460	Specific	549.91	357.58	357.58	5.8	89	>sp|P2019|HIV1_gp120 glycoprotein OS=Human HIV1 GN=S PE=1 SV=1	1	zy-hiv1-gp120-after-pngf-trypsin-r2.10159.10159.3	controllerType=0 controllerNumber=1 scan=10159	27.5924
07897:3	1	K.IEPLGVAPT[+656.228]KAK.R	HexNAc(1)Hex(1)NeuAc(1)	T[+656]	627.326	3	1879.96	1879.96	0	0.4	460	Specific	550.25	416.38	416.38	6.84	89	>sp|P2019|HIV1_gp120 glycoprotein OS=Human HIV1 GN=S PE=1 SV=1	1	zy-hiv1-gp120-after-pngf-trypsin-r2.8648.8648.3	controllerType=0 controllerNumber=1 scan=8648	23.5361
09298:2	1	K.IEPLGVAPT[+947.323]KAK.R	HexNAc(1)Hex(1)NeuAc(2)	T[+947]	1086.03	2	2171.06	2171.06	0	-0.3	460	Specific	554.5	338.96	338.96	5.46	89	>sp|P2019|HIV1_gp120 glycoprotein OS=Human HIV1 GN=S PE=1 SV=1	1	zy-hiv1-gp120-after-pngf-trypsin-r2.10178.10178.2	controllerType=0 controllerNumber=1 scan=10178	27.653
06114:3	1	K.IEPLGVAPT[+656.228]KAKR.R	HexNAc(1)Hex(1)NeuAc(1)	T[+656]	679.36	3	2036.07	2036.06	0	0.9	460	Specific	559.24	559.24	559.24	5.36	89	>sp|P2019|HIV1_gp120 glycoprotein OS=Human HIV1 GN=S PE=1 SV=1	1	zy-hiv1-gp120-after-pngf-trypsin-r2.6695.6695.3	controllerType=0 controllerNumber=1 scan=6695	18.2293
09294:3	1	K.IEPLGVAPT[+656.228]KAK.R	HexNAc(1)Hex(1)NeuAc(1)	T[+656]	627.322	3	1879.95	1879.96	0	-7.2	460	Specific	589.46	440.39	440.39	7.31	89	>sp|P2019|HIV1_gp120 glycoprotein OS=Human HIV1 GN=S PE=1 SV=1	1	zy-hiv1-gp120-after-pngf-trypsin-r2.10173.10173.3	controllerType=0 controllerNumber=1 scan=10173	27.6369
10346:2	1	K.IEPLGVAPT[+203.079]K.A	HexNAc(1)	T[+203]	614.345	2	1227.68	1227.68	0	-0.6	460	Specific	602.1	439.72	439.72	7.29	89	>sp|P2019|HIV1_gp120 glycoprotein OS=Human HIV1 GN=S PE=1 SV=1	1	zy-hiv1-gp120-after-pngf-trypsin-r2.11354.11354.2	controllerType=0 controllerNumber=1 scan=11354	31.0265
07795:3	1	K.IEPLGVAPT[+656.228]KAK.R	HexNAc(1)Hex(1)NeuAc(1)	T[+656]	627.326	3	1879.96	1879.96	0	0.5	460	Specific	608.21	473.22	473.22	8.63	89	>sp|P2019|HIV1_gp120 glycoprotein OS=Human HIV1 GN=S PE=1 SV=1	1	zy-hiv1-gp120-after-pngf-trypsin-r2.8536.8536.3	controllerType=0 controllerNumber=1 scan=8536	23.226
09189:3	1	K.IEPLGVAPT[+947.323]KAK.R	HexNAc(1)Hex(1)NeuAc(2)	T[+947]	724.358	3	2171.06	2171.06	0	0.1	460	Specific	611.56	400.23	400.23	8.65	89	>sp|P2019|HIV1_gp120 glycoprotein OS=Human HIV1 GN=S PE=1 SV=1	1	zy-hiv1-gp120-after-pngf-trypsin-r2.10056.10056.3	controllerType=0 controllerNumber=1 scan=10056	27.306
08010:3	1	K.IEPLGVAPT[+656.228]KAK.R	HexNAc(1)Hex(1)NeuAc(1)	T[+656]	627.326	3	1879.96	1879.96	0	-0.2	460	Specific	614.37	444.68	444.68	8.65	89	>sp|P2019|HIV1_gp120 glycoprotein OS=Human HIV1 GN=S PE=1 SV=1	1	zy-hiv1-gp120-after-pngf-trypsin-r2.8771.8771.3	controllerType=0 controllerNumber=1 scan=8771	23.8591
09268:2	1	K.IEPLGVAPT[+947.323]KAK.R	HexNAc(1)Hex(1)NeuAc(2)	T[+947]	1086.03	2	2171.06	2171.06	0	0	460	Specific	629.57	337.1	337.1	7.24	89	>sp|P2019|HIV1_gp120 glycoprotein OS=Human HIV1 GN=S PE=1 SV=1	1	zy-hiv1-gp120-after-pngf-trypsin-r2.10144.10144.4	controllerType=0 controllerNumber=1 scan=10144	27.5442
11558:3	1	K.IEPLGVAPT[+947.323]K.A	HexNAc(1)Hex(1)NeuAc(2)	T[+947]	657.98	3	1971.93	1971.93	0	-0.4	460	Specific	638	355.63	355.63	5.69	89	>sp|P2019|HIV1_gp120 glycoprotein OS=Human HIV1 GN=S PE=1 SV=1	1	zy-hiv1-gp120-after-pngf-trypsin-r2.12817.12817.3	controllerType=0 controllerNumber=1 scan=12817	35.5197
10680:2	1	K.IEPLGVAPT[+656.228]K.A	HexNAc(1)Hex(1)NeuAc(1)	T[+656]	840.919	2	1680.83	1680.83	0	0.2	460	Specific	655.69	348.28	348.28	7.56	89	>sp|P2019|HIV1_gp120 glycoprotein OS=Human HIV1 GN=S PE=1 SV=1	1	zy-hiv1-gp120-after-pngf-trypsin-r2.11787.11787.2	controllerType=0 controllerNumber=1 scan=11787	32.3857
11541:2	1	K.IEPLGVAPT[+947.323]K.A	HexNAc(1)Hex(1)NeuAc(2)	T[+947]	986.468	2	1971.93	1971.93	0	1.4	460	Specific	672.74	342.75	342.75	7.03	89	>sp|P2019|HIV1_gp120 glycoprotein OS=Human HIV1 GN=S PE=1 SV=1	1	zy-hiv1-gp120-after-pngf-trypsin-r2.12796.12796.2	controllerType=0 controllerNumber=1 scan=12796	35.4444
10345:2	1	K.IEPLGVAPT[+203.079]K.A	HexNAc(1)	T[+203]	614.346	2	1227.68	1227.68	0	1.4	460	Specific	725.18	525.98	525.98	9.1	89	>sp|P2019|HIV1_gp120 glycoprotein OS=Human HIV1 GN=S PE=1 SV=1	1	zy-hiv1-gp120-after-pngf-trypsin-r2.11352.11352.2	controllerType=0 controllerNumber=1 scan=11352	31.0225
11662:3	1	K.IEPLGVAPT[+947.323]K.A	HexNAc(1)Hex(1)NeuAc(2)	T[+947]	657.98	3	1971.93	1971.93	0	-0.1	460	Specific	728.29	447.28	447.28	8.76	89	>sp|P2019|HIV1_gp120 glycoprotein OS=Human HIV1 GN=S PE=1 SV=1	1	zy-hiv1-gp120-after-pngf-trypsin-r2.12931.12931.3	controllerType=0 controllerNumber=1 scan=12931	35.8258
07299:4	1	K.IEPLGVAPT[+947.323]KAKR.R	HexNAc(1)Hex(1)NeuAc(2)	T[+947]	582.545	4	2327.16	2327.16	0	0	460	Specific	754.83	754.83	754.83	10.51	89	>sp|P2019|HIV1_gp120 glycoprotein OS=Human HIV1 GN=S PE=1 SV=1	1	zy-hiv1-gp120-after-pngf-trypsin-r2.7990.7990.4	controllerType=0 controllerNumber=1 scan=7990	21.7124
09208:2	1	K.IEPLGVAPT[+947.323]KAK.R	HexNAc(1)Hex(1)NeuAc(2)	T[+947]	1086.03	2	2171.06	2171.06	0	-0.4	460	Specific	756.13	401.61	401.61	11.31	89	>sp|P2019|HIV1_gp120 glycoprotein OS=Human HIV1 GN=S PE=1 SV=1	1	zy-hiv1-gp120-after-pngf-trypsin-r2.10077.10077.2	controllerType=0 controllerNumber=1 scan=10077	27.3656
09277:2	1	K.IEPLGVAPT[+656.228]KAK.R	HexNAc(1)Hex(1)NeuAc(1)	T[+656]	940.476	2	1879.94	1879.96	0	-9.9	460	Specific	756.66	370.71	370.71	10.97	89	>sp|P2019|HIV1_gp120 glycoprotein OS=Human HIV1 GN=S PE=1 SV=1	1	zy-hiv1-gp120-after-pngf-trypsin-r2.10154.10154.2	controllerType=0 controllerNumber=1 scan=10154	27.5841
07811:2	1	K.IEPLGVAPT[+656.228]KAK.R	HexNAc(1)Hex(1)NeuAc(1)	T[+656]	940.486	2	1879.97	1879.96	0	0.9	460	Specific	759.01	406.6	406.6	11.29	89	>sp|P2019|HIV1_gp120 glycoprotein OS=Human HIV1 GN=S PE=1 SV=1	1	zy-hiv1-gp120-after-pngf-trypsin-r2.8554.8554.2	controllerType=0 controllerNumber=1 scan=8554	23.2813
09287:3	1	K.IEPLGVAPT[+947.323]KAK.R	HexNAc(1)Hex(1)NeuAc(2)	T[+947]	724.358	3	2171.06	2171.06	0	-0.2	460	Specific	782.38	498.86	498.86	11.65	89	>sp|P2019|HIV1_gp120 glycoprotein OS=Human HIV1 GN=S PE=1 SV=1	1	zy-hiv1-gp120-after-pngf-trypsin-r2.10166.10166.3	controllerType=0 controllerNumber=1 scan=10166	27.625
09379:3	1	K.IEPLGVAPT[+947.323]KAK.R	HexNAc(1)Hex(1)NeuAc(2)	T[+947]	724.358	3	2171.06	2171.06	0	0.2	460	Specific	795.08	505.36	505.36	11.65	89	>sp|P2019|HIV1_gp120 glycoprotein OS=Human HIV1 GN=S PE=1 SV=1	1	zy-hiv1-gp120-after-pngf-trypsin-r2.10270.10270.3	controllerType=0 controllerNumber=1 scan=10270	27.9199
07295:3	1	K.IEPLGVAPT[+947.323]KAKR.R	HexNAc(1)Hex(1)NeuAc(2)	T[+947]	776.391	3	2327.16	2327.16	0	-0.2	460	Specific	803.65	803.65	803.65	11.17	89	>sp|P2019|HIV1_gp120 glycoprotein OS=Human HIV1 GN=S PE=1 SV=1	1	zy-hiv1-gp120-after-pngf-trypsin-r2.7986.7986.3	controllerType=0 controllerNumber=1 scan=7986	21.7058
11557:2	1	K.IEPLGVAPT[+947.323]K.A	HexNAc(1)Hex(1)NeuAc(2)	T[+947]	986.467	2	1971.93	1971.93	0	-0.4	460	Specific	834.56	443.77	443.77	11.63	89	>sp|P2019|HIV1_gp120 glycoprotein OS=Human HIV1 GN=S PE=1 SV=1	1	zy-hiv1-gp120-after-pngf-trypsin-r2.12816.12816.2	controllerType=0 controllerNumber=1 scan=12816	35.5174
09303:3	1	K.IEPLGVAPT[+947.323]KAK.R	HexNAc(1)Hex(1)NeuAc(2)	T[+947]	724.357	3	2171.06	2171.06	0	-0.5	460	Specific	849.48	547.56	547.56	12.65	89	>sp|P2019|HIV1_gp120 glycoprotein OS=Human HIV1 GN=S PE=1 SV=1	1	zy-hiv1-gp120-after-pngf-trypsin-r2.10184.10184.2	controllerType=0 controllerNumber=1 scan=10184	27.6705
09300:2	1	K.IEPLGVAPT[+947.323]KAK.R	HexNAc(1)Hex(1)NeuAc(2)	T[+947]	1086.03	2	2171.06	2171.06	0	-0.5	460	Specific	854.59	429.83	429.83	13.31	89	>sp|P2019|HIV1_gp120 glycoprotein OS=Human HIV1 GN=S PE=1 SV=1	1	zy-hiv1-gp120-after-pngf-trypsin-r2.10181.10181.2	controllerType=0 controllerNumber=1 scan=10181	27.6648
07408:4	1	K.IEPLGVAPT[+947.323]KAKR.R	HexNAc(1)Hex(1)NeuAc(2)	T[+947]	582.545	4	2327.16	2327.16	0	-0.8	460	Specific	859.4	859.4	859.4	12.17	89	>sp|P2019|HIV1_gp120 glycoprotein OS=Human HIV1 GN=S PE=1 SV=1	1	zy-hiv1-gp120-after-pngf-trypsin-r2.8109.8109.4	controllerType=0 controllerNumber=1 scan=8109	22.0348
09106:2	1	K.IEPLGVAPT[+365.132]K.A	HexNAc(1)Hex(1)	T[+365]	695.372	2	1389.74	1389.74	0	0.2	460	Specific	863.95	568.27	568.27	12.63	89	>sp|P2019|HIV1_gp120 glycoprotein OS=Human HIV1 GN=S PE=1 SV=1	1	zy-hiv1-gp120-after-pngf-trypsin-r2.9967.9967.2	controllerType=0 controllerNumber=1 scan=9967	27.0832
07407:3	1	K.IEPLGVAPT[+947.323]KAKR.R	HexNAc(1)Hex(1)NeuAc(2)	T[+947]	776.39	3	2327.16	2327.16	0	-1.7	460	Specific	882.53	882.53	882.53	11.83	89	>sp|P2019|HIV1_gp120 glycoprotein OS=Human HIV1 GN=S PE=1 SV=1	1	zy-hiv1-gp120-after-pngf-trypsin-r2.8108.8108.3	controllerType=0 controllerNumber=1 scan=8108	22.0325
11661:2	1	K.IEPLGVAPT[+947.323]K.A	HexNAc(1)Hex(1)NeuAc(2)	T[+947]	986.467	2	1971.93	1971.93	0	-0.1	460	Specific	889.81	461.17	461.17	12.63	89	>sp|P2019|HIV1_gp120 glycoprotein OS=Human HIV1 GN=S PE=1 SV=1	1	zy-hiv1-gp120-after-pngf-trypsin-r2.12930.12930.2	controllerType=0 controllerNumber=1 scan=12930	35.8235
09293:2	1	K.IEPLGVAPT[+947.323]KAK.R	HexNAc(1)Hex(1)NeuAc(2)	T[+947]	1086.03	2	2171.06	2171.06	0	-0.2	460	Specific	898.46	454.35	454.35	13.31	89	>sp|P2019|HIV1_gp120 glycoprotein OS=Human HIV1 GN=S PE=1 SV=1	1	zy-hiv1-gp120-after-pngf-trypsin-r2.10172.10172.2	controllerType=0 controllerNumber=1 scan=10172	27.6357
10789:2	1	K.IEPLGVAPT[+656.228]K.A	HexNAc(1)Hex(1)NeuAc(1)	T[+656]	840.919	2	1680.83	1680.83	0	-0.5	460	Specific	906.35	509.61	509.61	13.29	89	>sp|P2019|HIV1_gp120 glycoprotein OS=Human HIV1 GN=S PE=1 SV=1	1	zy-hiv1-gp120-after-pngf-trypsin-r2.11906.11906.2	controllerType=0 controllerNumber=1 scan=11906	32.7078

## Sheet: Table S7.3
Table S7.3 Identified trypsin digested intact O-glycopeptides by EThcD-sceHCD (Repeation 3)
Query #:z	Protein Rank	Peptide < ProteinMetrics Confidential >	Glycans NHFAGNa	Modification Type(s)	Observed m/z	z	Observed (M+H)	Calc. mass (M+H)	Off-by-x error	Mass error (ppm)	Starting position	Cleavage	Score	Delta	Delta Mod	|Log Prob|	# of unique peptides	Protein Name	Protein DB number	Comment	Scan #	Scan Time
10303:3	1	K.EAT[+947.323]TTLFC[+57.021]AS[+947.323]DR.K	HexNAc(1)Hex(1)NeuAc(2),HexNAc(1)Hex(1)NeuAc(2)	C[+57], S[+947], T[+947]	1089.43	3	3266.27	3266.27	0	0.5	17	Specific	201.37	201.37	1.02	3.4	92	>sp|P2019|HIV1_gp120 glycoprotein OS=Human HIV1 GN=S PE=1 SV=1	1	zy-hiv1-gp120-after-pngf-trypsin-r3.11295.11295.3	controllerType=0 controllerNumber=1 scan=11295	30.9592
09516:3	1	K.EATTT[+947.323]LFC[+57.021]ASDRK.A	HexNAc(1)Hex(1)NeuAc(2)	C[+57], T[+947]	816.353	3	2447.04	2447.04	0	2.3	17	Specific	201.94	18.11	0	1.66	92	>sp|P2019|HIV1_gp120 glycoprotein OS=Human HIV1 GN=S PE=1 SV=1	1	zy-hiv1-gp120-after-pngf-trypsin-r3.10415.10415.3	controllerType=0 controllerNumber=1 scan=10415	28.3477
11941:3	1	K.EATTT[+947.323]LFC[+57.021]ASDR.K	HexNAc(1)Hex(1)NeuAc(2)	C[+57], T[+947]	773.652	3	2318.94	2318.94	0	-0.8	17	Specific	271.71	271.71	0.72	3.7	92	>sp|P2019|HIV1_gp120 glycoprotein OS=Human HIV1 GN=S PE=1 SV=1	1	zy-hiv1-gp120-after-pngf-trypsin-r3.13283.13283.3	controllerType=0 controllerNumber=1 scan=13283	37.0743
11947:3	1	K.EATTT[+947.323]LFC[+57.021]ASDR.K	HexNAc(1)Hex(1)NeuAc(2)	C[+57], T[+947]	773.653	3	2318.95	2318.94	0	0.7	17	Specific	323.21	323.21	1.2	4.14	92	>sp|P2019|HIV1_gp120 glycoprotein OS=Human HIV1 GN=S PE=1 SV=1	1	zy-hiv1-gp120-after-pngf-trypsin-r3.13290.13290.3	controllerType=0 controllerNumber=1 scan=13290	37.09
18093:2	1	K.LTPLC[+57.021]VTLNC[+57.021]T[+203.079]DLR.N	HexNAc(1)	C[+57]*2, T[+203]	939.968	2	1878.93	1878.93	0	-0.2	92	Specific	382.33	372.75	27.51	4.23	92	>sp|P2019|HIV1_gp120 glycoprotein OS=Human HIV1 GN=S PE=1 SV=1	1	zy-hiv1-gp120-after-pngf-trypsin-r3.22754.22754.2	controllerType=0 controllerNumber=1 scan=22754	69.4151
14963:2	1	K.NC[+57.021]S[+203.079]FN[+0.984]ITTNIR.G	HexNAc(1)	C[+57], N[+1], S[+203]	772.356	2	1543.7	1543.71	0	-0.8	130	Specific	292.89	292.89	65.35	4.44	92	>sp|P2019|HIV1_gp120 glycoprotein OS=Human HIV1 GN=S PE=1 SV=1	1	zy-hiv1-gp120-after-pngf-trypsin-r3.16929.16929.2	controllerType=0 controllerNumber=1 scan=16929	48.9851
13964:2	1	K.N[+0.984]C[+57.021]SFNIT[+203.079]TNIR.G	HexNAc(1)	C[+57], N[+1], T[+203]	772.357	2	1543.71	1543.71	0	0.4	130	Specific	295.85	295.85	0	4.23	92	>sp|P2019|HIV1_gp120 glycoprotein OS=Human HIV1 GN=S PE=1 SV=1	1	zy-hiv1-gp120-after-pngf-trypsin-r3.15625.15625.2	controllerType=0 controllerNumber=1 scan=15625	44.526
14916:2	1	K.NC[+57.021]S[+203.079]FN[+0.984]ITTNIR.G	HexNAc(1)	C[+57], N[+1], S[+203]	772.356	2	1543.71	1543.71	0	-0.1	130	Specific	340.86	340.86	8	4.72	92	>sp|P2019|HIV1_gp120 glycoprotein OS=Human HIV1 GN=S PE=1 SV=1	1	zy-hiv1-gp120-after-pngf-trypsin-r3.16865.16865.2	controllerType=0 controllerNumber=1 scan=16865	48.755
14514:2	1	K.NC[+57.021]S[+203.079]FN[+0.984]ITTNIR.G	HexNAc(1)	C[+57], N[+1], S[+203]	772.356	2	1543.71	1543.71	0	-0.1	130	Specific	385.58	385.58	8	5.83	92	>sp|P2019|HIV1_gp120 glycoprotein OS=Human HIV1 GN=S PE=1 SV=1	1	zy-hiv1-gp120-after-pngf-trypsin-r3.16365.16365.2	controllerType=0 controllerNumber=1 scan=16365	47.0422
14969:2	1	K.NC[+57.021]S[+203.079]FN[+0.984]ITTNIR.G	HexNAc(1)	C[+57], N[+1], S[+203]	772.356	2	1543.71	1543.71	0	-0.4	130	Specific	441.09	441.09	8	6.76	92	>sp|P2019|HIV1_gp120 glycoprotein OS=Human HIV1 GN=S PE=1 SV=1	1	zy-hiv1-gp120-after-pngf-trypsin-r3.16940.16940.2	controllerType=0 controllerNumber=1 scan=16940	49.0202
12527:2	1	R.LIS[+203.079]C[+57.021]NTSVITQAC[+57.021]PK.V	HexNAc(1)	C[+57]*2, S[+203]	947.966	2	1894.92	1894.92	0	-0.2	168	Specific	307.73	307.73	6	3.44	92	>sp|P2019|HIV1_gp120 glycoprotein OS=Human HIV1 GN=S PE=1 SV=1	1	zy-hiv1-gp120-after-pngf-trypsin-r3.13946.13946.2	controllerType=0 controllerNumber=1 scan=13946	39.1079
12554:2	1	R.LIS[+203.079]C[+57.021]NTSVITQAC[+57.021]PK.V	HexNAc(1)	C[+57]*2, S[+203]	947.967	2	1894.93	1894.92	0	1.1	168	Specific	345.19	345.19	6	3.66	92	>sp|P2019|HIV1_gp120 glycoprotein OS=Human HIV1 GN=S PE=1 SV=1	1	zy-hiv1-gp120-after-pngf-trypsin-r3.13977.13977.2	controllerType=0 controllerNumber=1 scan=13977	39.2091
02190:2	1	R.QAHC[+57.021]NLS[+203.079]R.A	HexNAc(1)	C[+57], S[+203]	594.775	2	1188.54	1188.54	0	-0.2	302	Specific	452.33	282.52	282.52	3.75	92	>sp|P2019|HIV1_gp120 glycoprotein OS=Human HIV1 GN=S PE=1 SV=1	1	zy-hiv1-gp120-after-pngf-trypsin-r3.2427.2427.2	controllerType=0 controllerNumber=1 scan=2427	6.956
04872:3	1	R.AKWNDT[+203.079]LNK.I	HexNAc(1)	T[+203]	431.553	3	1292.65	1292.65	0	-1.7	310	Specific	290.41	290.41	290.41	4.31	92	>sp|P2019|HIV1_gp120 glycoprotein OS=Human HIV1 GN=S PE=1 SV=1	1	zy-hiv1-gp120-after-pngf-trypsin-r3.5345.5345.3	controllerType=0 controllerNumber=1 scan=5345	14.6686
17434:2	1	R.C[+57.021]SSNITGLLLT[+203.079]R.D	HexNAc(1)	C[+57], T[+203]	769.398	2	1537.79	1537.79	0	0.2	414	Specific	366.56	289.83	13.71	4.63	92	>sp|P2019|HIV1_gp120 glycoprotein OS=Human HIV1 GN=S PE=1 SV=1	1	zy-hiv1-gp120-after-pngf-trypsin-r3.21881.21881.2	controllerType=0 controllerNumber=1 scan=21881	66.3841
17682:2	1	R.C[+57.021]SSNIT[+203.079]GLLLTR.D	HexNAc(1)	C[+57], T[+203]	769.398	2	1537.79	1537.79	0	0	414	Specific	685.67	500.42	0	9.74	92	>sp|P2019|HIV1_gp120 glycoprotein OS=Human HIV1 GN=S PE=1 SV=1	1	zy-hiv1-gp120-after-pngf-trypsin-r3.22225.22225.2	controllerType=0 controllerNumber=1 scan=22225	67.5632
12812:3	1	K.VVKIEPLGVAPT[+947.323]KAK.R	HexNAc(1)Hex(1)NeuAc(2)	T[+947]	833.102	3	2497.29	2497.29	0	0.1	457	Specific	286.15	158.57	158.57	3.06	92	>sp|P2019|HIV1_gp120 glycoprotein OS=Human HIV1 GN=S PE=1 SV=1	1	zy-hiv1-gp120-after-pngf-trypsin-r3.14264.14264.3	controllerType=0 controllerNumber=1 scan=14264	40.0201
12819:3	1	K.VVKIEPLGVAPT[+947.323]KAK.R	HexNAc(1)Hex(1)NeuAc(2)	T[+947]	833.101	3	2497.29	2497.29	0	-0.7	457	Specific	418.81	265.6	265.6	3.74	92	>sp|P2019|HIV1_gp120 glycoprotein OS=Human HIV1 GN=S PE=1 SV=1	1	zy-hiv1-gp120-after-pngf-trypsin-r3.14272.14272.3	controllerType=0 controllerNumber=1 scan=14272	40.0418
12818:4	1	K.VVKIEPLGVAPT[+947.323]KAK.R	HexNAc(1)Hex(1)NeuAc(2)	T[+947]	625.078	4	2497.29	2497.29	0	-0.4	457	Specific	426.18	259.17	259.17	3.89	92	>sp|P2019|HIV1_gp120 glycoprotein OS=Human HIV1 GN=S PE=1 SV=1	1	zy-hiv1-gp120-after-pngf-trypsin-r3.14271.14271.4	controllerType=0 controllerNumber=1 scan=14271	40.0401
10551:2	1	K.IEPLGVAPT[+656.228]K.A	HexNAc(1)Hex(1)NeuAc(1)	T[+656]	840.919	2	1680.83	1680.83	0	-0.1	460	Specific	200.59	86.77	86.77	1.61	92	>sp|P2019|HIV1_gp120 glycoprotein OS=Human HIV1 GN=S PE=1 SV=1	1	zy-hiv1-gp120-after-pngf-trypsin-r3.11645.11645.2	controllerType=0 controllerNumber=1 scan=11645	32.052
09789:3	1	K.IEPLGVAPT[+947.323]KAK.R	HexNAc(1)Hex(1)NeuAc(2)	T[+947]	724.359	3	2171.06	2171.06	0	1.2	460	Specific	203.3	141.14	141.14	4.28	92	>sp|P2019|HIV1_gp120 glycoprotein OS=Human HIV1 GN=S PE=1 SV=1	1	zy-hiv1-gp120-after-pngf-trypsin-r3.10715.10715.3	controllerType=0 controllerNumber=1 scan=10715	29.1893
09782:2	1	K.IEPLGVAPT[+406.159]K.A	HexNAc(2)	T[+406]	715.885	2	1430.76	1430.76	0	0.4	460	Specific	249.43	187.64	187.64	3.53	92	>sp|P2019|HIV1_gp120 glycoprotein OS=Human HIV1 GN=S PE=1 SV=1	1	zy-hiv1-gp120-after-pngf-trypsin-r3.10707.10707.2	controllerType=0 controllerNumber=1 scan=10707	29.1578
08364:2	1	K.IEPLGVAPT[+656.228]KAK.R	HexNAc(1)Hex(1)NeuAc(1)	T[+656]	940.485	2	1879.96	1879.96	0	-0.7	460	Specific	255.38	101.42	101.42	3.52	92	>sp|P2019|HIV1_gp120 glycoprotein OS=Human HIV1 GN=S PE=1 SV=1	1	zy-hiv1-gp120-after-pngf-trypsin-r3.9153.9153.2	controllerType=0 controllerNumber=1 scan=9153	24.8998
09570:2	1	K.IEPLGVAPT[+656.228]K.A	HexNAc(1)Hex(1)NeuAc(1)	T[+656]	840.92	2	1680.83	1680.83	0	0.7	460	Specific	259.09	88.19	88.19	2.55	92	>sp|P2019|HIV1_gp120 glycoprotein OS=Human HIV1 GN=S PE=1 SV=1	1	zy-hiv1-gp120-after-pngf-trypsin-r3.10473.10473.2	controllerType=0 controllerNumber=1 scan=10473	28.4946
08134:3	1	K.IEPLGVAPT[+656.228]KAK.R	HexNAc(1)Hex(1)NeuAc(1)	T[+656]	627.327	3	1879.97	1879.96	0	1.3	460	Specific	264.85	156.32	156.32	3.08	92	>sp|P2019|HIV1_gp120 glycoprotein OS=Human HIV1 GN=S PE=1 SV=1	1	zy-hiv1-gp120-after-pngf-trypsin-r3.8904.8904.3	controllerType=0 controllerNumber=1 scan=8904	24.2516
08436:3	1	K.IEPLGVAPT[+656.228]KAK.R	HexNAc(1)Hex(1)NeuAc(1)	T[+656]	627.326	3	1879.96	1879.96	0	-0.1	460	Specific	267.6	177.25	177.25	4.15	92	>sp|P2019|HIV1_gp120 glycoprotein OS=Human HIV1 GN=S PE=1 SV=1	1	zy-hiv1-gp120-after-pngf-trypsin-r3.9234.9234.3	controllerType=0 controllerNumber=1 scan=9234	25.1481
09476:2	1	K.IEPLGVAPT[+947.323]KAK.R	HexNAc(1)Hex(1)NeuAc(2)	T[+947]	1086.03	2	2171.06	2171.06	0	0.5	460	Specific	273.07	103.83	103.83	3.52	92	>sp|P2019|HIV1_gp120 glycoprotein OS=Human HIV1 GN=S PE=1 SV=1	1	zy-hiv1-gp120-after-pngf-trypsin-r3.10371.10371.2	controllerType=0 controllerNumber=1 scan=10371	28.2247
08683:3	1	K.IEPLGVAPT[+656.228]KAK.R	HexNAc(1)Hex(1)NeuAc(1)	T[+656]	627.324	3	1879.96	1879.96	0	-3	460	Specific	274.35	274.35	274.35	4.78	92	>sp|P2019|HIV1_gp120 glycoprotein OS=Human HIV1 GN=S PE=1 SV=1	1	zy-hiv1-gp120-after-pngf-trypsin-r3.9504.9504.3	controllerType=0 controllerNumber=1 scan=9504	25.8785
07916:3	1	K.IEPLGVAPT[+656.228]KAK.R	HexNAc(1)Hex(1)NeuAc(1)	T[+656]	627.327	3	1879.97	1879.96	0	2	460	Specific	290.05	176.35	176.35	2.87	92	>sp|P2019|HIV1_gp120 glycoprotein OS=Human HIV1 GN=S PE=1 SV=1	1	zy-hiv1-gp120-after-pngf-trypsin-r3.8666.8666.3	controllerType=0 controllerNumber=1 scan=8666	23.6041
09063:2	1	K.IEPLGVAPT[+365.132]K.A	HexNAc(1)Hex(1)	T[+365]	695.372	2	1389.74	1389.74	0	0.9	460	Specific	295.86	251.74	251.74	3.82	92	>sp|P2019|HIV1_gp120 glycoprotein OS=Human HIV1 GN=S PE=1 SV=1	1	zy-hiv1-gp120-after-pngf-trypsin-r3.9918.9918.2	controllerType=0 controllerNumber=1 scan=9918	26.9946
11578:2	1	K.IEPLGVAPT[+947.323]K.A	HexNAc(1)Hex(1)NeuAc(2)	T[+947]	986.467	2	1971.93	1971.93	0	0.3	460	Specific	299.93	121.49	121.49	2.49	92	>sp|P2019|HIV1_gp120 glycoprotein OS=Human HIV1 GN=S PE=1 SV=1	1	zy-hiv1-gp120-after-pngf-trypsin-r3.12852.12852.2	controllerType=0 controllerNumber=1 scan=12852	35.7957
08847:3	1	K.IEPLGVAPT[+656.228]KAK.R	HexNAc(1)Hex(1)NeuAc(1)	T[+656]	627.326	3	1879.96	1879.96	0	0.6	460	Specific	300.2	268.77	268.77	4.95	92	>sp|P2019|HIV1_gp120 glycoprotein OS=Human HIV1 GN=S PE=1 SV=1	1	zy-hiv1-gp120-after-pngf-trypsin-r3.9682.9682.3	controllerType=0 controllerNumber=1 scan=9682	26.3513
09159:2	1	K.IEPLGVAPT[+203.079]K.A	HexNAc(1)	T[+203]	614.345	2	1227.68	1227.68	0	-0.8	460	Specific	308.92	202.71	202.71	3.71	92	>sp|P2019|HIV1_gp120 glycoprotein OS=Human HIV1 GN=S PE=1 SV=1	1	zy-hiv1-gp120-after-pngf-trypsin-r3.10023.10023.2	controllerType=0 controllerNumber=1 scan=10023	27.2864
06237:3	1	K.IEPLGVAPT[+656.228]KAKR.R	HexNAc(1)Hex(1)NeuAc(1)	T[+656]	679.359	3	2036.06	2036.06	0	-0.5	460	Specific	313.01	313.01	313.01	3.73	92	>sp|P2019|HIV1_gp120 glycoprotein OS=Human HIV1 GN=S PE=1 SV=1	1	zy-hiv1-gp120-after-pngf-trypsin-r3.6830.6830.3	controllerType=0 controllerNumber=1 scan=6830	18.6077
09506:2	1	K.IEPLGVAPT[+947.323]KAK.R	HexNAc(1)Hex(1)NeuAc(2)	T[+947]	1086.03	2	2171.06	2171.06	0	-0.6	460	Specific	323.06	88.92	88.92	3.67	92	>sp|P2019|HIV1_gp120 glycoprotein OS=Human HIV1 GN=S PE=1 SV=1	1	zy-hiv1-gp120-after-pngf-trypsin-r3.10403.10403.2	controllerType=0 controllerNumber=1 scan=10403	28.3026
11636:2	1	K.IEPLGVAPT[+656.228]K.A	HexNAc(1)Hex(1)NeuAc(1)	T[+656]	840.918	2	1680.83	1680.83	0	-1.2	460	Specific	354.61	210.38	210.38	3.14	92	>sp|P2019|HIV1_gp120 glycoprotein OS=Human HIV1 GN=S PE=1 SV=1	1	zy-hiv1-gp120-after-pngf-trypsin-r3.12918.12918.2	controllerType=0 controllerNumber=1 scan=12918	35.9987
10743:2	1	K.IEPLGVAPT[+656.228]K.A	HexNAc(1)Hex(1)NeuAc(1)	T[+656]	840.919	2	1680.83	1680.83	0	0.2	460	Specific	356.63	198.19	198.19	2.95	92	>sp|P2019|HIV1_gp120 glycoprotein OS=Human HIV1 GN=S PE=1 SV=1	1	zy-hiv1-gp120-after-pngf-trypsin-r3.11863.11863.2	controllerType=0 controllerNumber=1 scan=11863	32.7392
08571:3	1	K.IEPLGVAPT[+656.228]KAK.R	HexNAc(1)Hex(1)NeuAc(1)	T[+656]	627.326	3	1879.96	1879.96	0	0.3	460	Specific	365.74	291.04	291.04	5.4	92	>sp|P2019|HIV1_gp120 glycoprotein OS=Human HIV1 GN=S PE=1 SV=1	1	zy-hiv1-gp120-after-pngf-trypsin-r3.9382.9382.3	controllerType=0 controllerNumber=1 scan=9382	25.5509
09131:2	1	K.IEPLGVAPT[+203.079]K.A	HexNAc(1)	T[+203]	614.346	2	1227.69	1227.68	0	1.9	460	Specific	371.48	348.08	348.08	3.65	92	>sp|P2019|HIV1_gp120 glycoprotein OS=Human HIV1 GN=S PE=1 SV=1	1	zy-hiv1-gp120-after-pngf-trypsin-r3.9992.9992.2	controllerType=0 controllerNumber=1 scan=9992	27.1929
10632:2	1	K.IEPLGVAPT[+656.228]K.A	HexNAc(1)Hex(1)NeuAc(1)	T[+656]	840.919	2	1680.83	1680.83	0	0	460	Specific	392.31	150.81	150.81	3.71	92	>sp|P2019|HIV1_gp120 glycoprotein OS=Human HIV1 GN=S PE=1 SV=1	1	zy-hiv1-gp120-after-pngf-trypsin-r3.11737.11737.2	controllerType=0 controllerNumber=1 scan=11737	32.3498
10334:2	1	K.IEPLGVAPT[+203.079]K.A	HexNAc(1)	T[+203]	614.345	2	1227.68	1227.68	0	0.2	460	Specific	404.53	285.88	285.88	4.45	92	>sp|P2019|HIV1_gp120 glycoprotein OS=Human HIV1 GN=S PE=1 SV=1	1	zy-hiv1-gp120-after-pngf-trypsin-r3.11330.11330.2	controllerType=0 controllerNumber=1 scan=11330	31.068
09550:3	1	K.IEPLGVAPT[+947.323]KAK.R	HexNAc(1)Hex(1)NeuAc(2)	T[+947]	724.358	3	2171.06	2171.06	0	0.2	460	Specific	420.38	270.21	270.21	5.32	92	>sp|P2019|HIV1_gp120 glycoprotein OS=Human HIV1 GN=S PE=1 SV=1	1	zy-hiv1-gp120-after-pngf-trypsin-r3.10452.10452.3	controllerType=0 controllerNumber=1 scan=10452	28.4366
08119:3	1	K.IEPLGVAPT[+656.228]KAK.R	HexNAc(1)Hex(1)NeuAc(1)	T[+656]	627.327	3	1879.97	1879.96	0	1	460	Specific	425.91	330.71	330.71	5.79	92	>sp|P2019|HIV1_gp120 glycoprotein OS=Human HIV1 GN=S PE=1 SV=1	1	zy-hiv1-gp120-after-pngf-trypsin-r3.8888.8888.3	controllerType=0 controllerNumber=1 scan=8888	24.2113
08464:3	1	K.IEPLGVAPT[+656.228]KAK.R	HexNAc(1)Hex(1)NeuAc(1)	T[+656]	627.326	3	1879.96	1879.96	0	0.5	460	Specific	426.29	353.27	353.27	5.79	92	>sp|P2019|HIV1_gp120 glycoprotein OS=Human HIV1 GN=S PE=1 SV=1	1	zy-hiv1-gp120-after-pngf-trypsin-r3.9265.9265.3	controllerType=0 controllerNumber=1 scan=9265	25.2333
10851:2	1	K.IEPLGVAPT[+656.228]K.A	HexNAc(1)Hex(1)NeuAc(1)	T[+656]	840.919	2	1680.83	1680.83	0	-0.9	460	Specific	450.47	282.56	282.56	4.39	92	>sp|P2019|HIV1_gp120 glycoprotein OS=Human HIV1 GN=S PE=1 SV=1	1	zy-hiv1-gp120-after-pngf-trypsin-r3.11981.11981.2	controllerType=0 controllerNumber=1 scan=11981	33.0577
09797:3	1	K.IEPLGVAPT[+947.323]KAK.R	HexNAc(1)Hex(1)NeuAc(2)	T[+947]	724.357	3	2171.06	2171.06	0	-1.1	460	Specific	461.4	311.42	311.42	5.77	92	>sp|P2019|HIV1_gp120 glycoprotein OS=Human HIV1 GN=S PE=1 SV=1	1	zy-hiv1-gp120-after-pngf-trypsin-r3.10724.10724.3	controllerType=0 controllerNumber=1 scan=10724	29.2084
08234:3	1	K.IEPLGVAPT[+656.228]KAK.R	HexNAc(1)Hex(1)NeuAc(1)	T[+656]	627.326	3	1879.96	1879.96	0	0.1	460	Specific	463.5	335.08	335.08	5.98	92	>sp|P2019|HIV1_gp120 glycoprotein OS=Human HIV1 GN=S PE=1 SV=1	1	zy-hiv1-gp120-after-pngf-trypsin-r3.9013.9013.3	controllerType=0 controllerNumber=1 scan=9013	24.5437
09198:2	1	K.IEPLGVAPT[+365.132]K.A	HexNAc(1)Hex(1)	T[+365]	695.372	2	1389.74	1389.74	0	0.4	460	Specific	474.27	345.73	345.73	4.85	92	>sp|P2019|HIV1_gp120 glycoprotein OS=Human HIV1 GN=S PE=1 SV=1	1	zy-hiv1-gp120-after-pngf-trypsin-r3.10066.10066.2	controllerType=0 controllerNumber=1 scan=10066	27.3903
09089:2	1	K.IEPLGVAPT[+365.132]K.A	HexNAc(1)Hex(1)	T[+365]	695.372	2	1389.74	1389.74	0	1.3	460	Specific	475.76	314.81	314.81	4.64	92	>sp|P2019|HIV1_gp120 glycoprotein OS=Human HIV1 GN=S PE=1 SV=1	1	zy-hiv1-gp120-after-pngf-trypsin-r3.9947.9947.2	controllerType=0 controllerNumber=1 scan=9947	27.0758
07285:3	1	K.IEPLGVAPT[+947.323]KAKR.R	HexNAc(1)Hex(1)NeuAc(2)	T[+947]	776.392	3	2327.16	2327.16	0	0.2	460	Specific	477.34	477.34	477.34	5.48	92	>sp|P2019|HIV1_gp120 glycoprotein OS=Human HIV1 GN=S PE=1 SV=1	1	zy-hiv1-gp120-after-pngf-trypsin-r3.7973.7973.3	controllerType=0 controllerNumber=1 scan=7973	21.6997
08025:3	1	K.IEPLGVAPT[+656.228]KAK.R	HexNAc(1)Hex(1)NeuAc(1)	T[+656]	627.326	3	1879.96	1879.96	0	0.4	460	Specific	479.47	327.92	327.92	5.48	92	>sp|P2019|HIV1_gp120 glycoprotein OS=Human HIV1 GN=S PE=1 SV=1	1	zy-hiv1-gp120-after-pngf-trypsin-r3.8785.8785.3	controllerType=0 controllerNumber=1 scan=8785	23.9171
10338:2	1	K.IEPLGVAPT[+203.079]K.A	HexNAc(1)	T[+203]	614.345	2	1227.68	1227.68	0	-0.6	460	Specific	479.6	392.48	392.48	5.84	92	>sp|P2019|HIV1_gp120 glycoprotein OS=Human HIV1 GN=S PE=1 SV=1	1	zy-hiv1-gp120-after-pngf-trypsin-r3.11335.11335.2	controllerType=0 controllerNumber=1 scan=11335	31.0921
11681:2	1	K.IEPLGVAPT[+947.323]K.A	HexNAc(1)Hex(1)NeuAc(2)	T[+947]	986.467	2	1971.93	1971.93	0	-0.2	460	Specific	481.31	291.44	291.44	4.2	92	>sp|P2019|HIV1_gp120 glycoprotein OS=Human HIV1 GN=S PE=1 SV=1	1	zy-hiv1-gp120-after-pngf-trypsin-r3.12967.12967.2	controllerType=0 controllerNumber=1 scan=12967	36.1223
10548:2	1	K.IEPLGVAPT[+656.228]K.A	HexNAc(1)Hex(1)NeuAc(1)	T[+656]	840.92	2	1680.83	1680.83	0	1	460	Specific	498.23	234.43	234.43	4.37	92	>sp|P2019|HIV1_gp120 glycoprotein OS=Human HIV1 GN=S PE=1 SV=1	1	zy-hiv1-gp120-after-pngf-trypsin-r3.11641.11641.2	controllerType=0 controllerNumber=1 scan=11641	32.0405
07395:3	1	K.IEPLGVAPT[+947.323]KAKR.R	HexNAc(1)Hex(1)NeuAc(2)	T[+947]	776.391	3	2327.16	2327.16	0	-0.8	460	Specific	502.62	502.62	502.62	5.61	92	>sp|P2019|HIV1_gp120 glycoprotein OS=Human HIV1 GN=S PE=1 SV=1	1	zy-hiv1-gp120-after-pngf-trypsin-r3.8093.8093.3	controllerType=0 controllerNumber=1 scan=8093	22.0036
07800:3	1	K.IEPLGVAPT[+656.228]KAK.R	HexNAc(1)Hex(1)NeuAc(1)	T[+656]	627.326	3	1879.96	1879.96	0	-0.3	460	Specific	504.73	346.63	346.63	5.6	92	>sp|P2019|HIV1_gp120 glycoprotein OS=Human HIV1 GN=S PE=1 SV=1	1	zy-hiv1-gp120-after-pngf-trypsin-r3.8540.8540.3	controllerType=0 controllerNumber=1 scan=8540	23.2677
09435:3	1	K.IEPLGVAPT[+947.323]KAK.R	HexNAc(1)Hex(1)NeuAc(2)	T[+947]	724.358	3	2171.06	2171.06	0	-0.1	460	Specific	507.37	317.49	317.49	5.89	92	>sp|P2019|HIV1_gp120 glycoprotein OS=Human HIV1 GN=S PE=1 SV=1	1	zy-hiv1-gp120-after-pngf-trypsin-r3.10327.10327.3	controllerType=0 controllerNumber=1 scan=10327	28.1022
07360:3	1	K.IEPLGVAPT[+656.228]KAKR.R	HexNAc(1)Hex(1)NeuAc(1)	T[+656]	679.36	3	2036.06	2036.06	0	-0.2	460	Specific	512.84	512.84	512.84	5.61	92	>sp|P2019|HIV1_gp120 glycoprotein OS=Human HIV1 GN=S PE=1 SV=1	1	zy-hiv1-gp120-after-pngf-trypsin-r3.8055.8055.3	controllerType=0 controllerNumber=1 scan=8055	21.9172
09335:3	1	K.IEPLGVAPT[+947.323]KAK.R	HexNAc(1)Hex(1)NeuAc(2)	T[+947]	724.358	3	2171.06	2171.06	0	-0.1	460	Specific	531.35	338.92	338.92	6.16	92	>sp|P2019|HIV1_gp120 glycoprotein OS=Human HIV1 GN=S PE=1 SV=1	1	zy-hiv1-gp120-after-pngf-trypsin-r3.10217.10217.3	controllerType=0 controllerNumber=1 scan=10217	27.8087
08010:2	1	K.IEPLGVAPT[+656.228]KAK.R	HexNAc(1)Hex(1)NeuAc(1)	T[+656]	940.486	2	1879.97	1879.96	0	1	460	Specific	538.43	216.49	216.49	5.4	92	>sp|P2019|HIV1_gp120 glycoprotein OS=Human HIV1 GN=S PE=1 SV=1	1	zy-hiv1-gp120-after-pngf-trypsin-r3.8769.8769.2	controllerType=0 controllerNumber=1 scan=8769	23.8906
09351:3	1	K.IEPLGVAPT[+656.228]KAK.R	HexNAc(1)Hex(1)NeuAc(1)	T[+656]	627.326	3	1879.96	1879.96	0	-0.7	460	Specific	539.95	376.4	376.4	7.15	92	>sp|P2019|HIV1_gp120 glycoprotein OS=Human HIV1 GN=S PE=1 SV=1	1	zy-hiv1-gp120-after-pngf-trypsin-r3.10234.10234.3	controllerType=0 controllerNumber=1 scan=10234	27.8582
10734:2	1	K.IEPLGVAPT[+656.228]K.A	HexNAc(1)Hex(1)NeuAc(1)	T[+656]	840.919	2	1680.83	1680.83	0	0	460	Specific	544.15	291.06	291.06	4.82	92	>sp|P2019|HIV1_gp120 glycoprotein OS=Human HIV1 GN=S PE=1 SV=1	1	zy-hiv1-gp120-after-pngf-trypsin-r3.11853.11853.2	controllerType=0 controllerNumber=1 scan=11853	32.7183
07897:3	1	K.IEPLGVAPT[+656.228]KAK.R	HexNAc(1)Hex(1)NeuAc(1)	T[+656]	627.326	3	1879.96	1879.96	0	0.4	460	Specific	550.6	400.97	400.97	7.15	92	>sp|P2019|HIV1_gp120 glycoprotein OS=Human HIV1 GN=S PE=1 SV=1	1	zy-hiv1-gp120-after-pngf-trypsin-r3.8646.8646.3	controllerType=0 controllerNumber=1 scan=8646	23.5666
09242:3	1	K.IEPLGVAPT[+947.323]KAK.R	HexNAc(1)Hex(1)NeuAc(2)	T[+947]	724.358	3	2171.06	2171.06	0	0	460	Specific	563.38	351.18	351.18	6.97	92	>sp|P2019|HIV1_gp120 glycoprotein OS=Human HIV1 GN=S PE=1 SV=1	1	zy-hiv1-gp120-after-pngf-trypsin-r3.10114.10114.3	controllerType=0 controllerNumber=1 scan=10114	27.5229
09357:2	1	K.IEPLGVAPT[+947.323]KAK.R	HexNAc(1)Hex(1)NeuAc(2)	T[+947]	1086.03	2	2171.06	2171.06	0	-0.5	460	Specific	567.62	357.03	357.03	6.81	92	>sp|P2019|HIV1_gp120 glycoprotein OS=Human HIV1 GN=S PE=1 SV=1	1	zy-hiv1-gp120-after-pngf-trypsin-r3.10241.10241.2	controllerType=0 controllerNumber=1 scan=10241	27.8843
06121:3	1	K.IEPLGVAPT[+656.228]KAKR.R	HexNAc(1)Hex(1)NeuAc(1)	T[+656]	679.36	3	2036.07	2036.06	0	0.7	460	Specific	571.69	571.69	571.69	6.47	92	>sp|P2019|HIV1_gp120 glycoprotein OS=Human HIV1 GN=S PE=1 SV=1	1	zy-hiv1-gp120-after-pngf-trypsin-r3.6704.6704.3	controllerType=0 controllerNumber=1 scan=6704	18.273
09377:2	1	K.IEPLGVAPT[+947.323]KAK.R	HexNAc(1)Hex(1)NeuAc(2)	T[+947]	1086.03	2	2171.06	2171.06	0	-0.9	460	Specific	572.99	355.19	355.19	6.81	92	>sp|P2019|HIV1_gp120 glycoprotein OS=Human HIV1 GN=S PE=1 SV=1	1	zy-hiv1-gp120-after-pngf-trypsin-r3.10263.10263.2	controllerType=0 controllerNumber=1 scan=10263	27.9412
09533:3	1	K.IEPLGVAPT[+947.323]KAK.R	HexNAc(1)Hex(1)NeuAc(2)	T[+947]	724.359	3	2171.06	2171.06	0	2	460	Specific	573.77	378.43	378.43	7.12	92	>sp|P2019|HIV1_gp120 glycoprotein OS=Human HIV1 GN=S PE=1 SV=1	1	zy-hiv1-gp120-after-pngf-trypsin-r3.10434.10434.3	controllerType=0 controllerNumber=1 scan=10434	28.4042
08008:3	1	K.IEPLGVAPT[+656.228]KAK.R	HexNAc(1)Hex(1)NeuAc(1)	T[+656]	627.327	3	1879.96	1879.96	0	0.8	460	Specific	581	430.64	430.64	7.95	92	>sp|P2019|HIV1_gp120 glycoprotein OS=Human HIV1 GN=S PE=1 SV=1	1	zy-hiv1-gp120-after-pngf-trypsin-r3.8767.8767.3	controllerType=0 controllerNumber=1 scan=8767	23.8869
09229:3	1	K.IEPLGVAPT[+947.323]KAK.R	HexNAc(1)Hex(1)NeuAc(2)	T[+947]	724.358	3	2171.06	2171.06	0	-0.1	460	Specific	588.38	395.51	395.51	7.95	92	>sp|P2019|HIV1_gp120 glycoprotein OS=Human HIV1 GN=S PE=1 SV=1	1	zy-hiv1-gp120-after-pngf-trypsin-r3.10100.10100.3	controllerType=0 controllerNumber=1 scan=10100	27.4961
11596:3	1	K.IEPLGVAPT[+947.323]K.A	HexNAc(1)Hex(1)NeuAc(2)	T[+947]	657.98	3	1971.93	1971.93	0	0	460	Specific	596.62	341.78	341.78	4.96	92	>sp|P2019|HIV1_gp120 glycoprotein OS=Human HIV1 GN=S PE=1 SV=1	1	zy-hiv1-gp120-after-pngf-trypsin-r3.12873.12873.3	controllerType=0 controllerNumber=1 scan=12873	35.8668
10412:2	1	K.IEPLGVAPT[+203.079]K.A	HexNAc(1)	T[+203]	614.344	2	1227.68	1227.68	0	-1.3	460	Specific	601.72	405.25	405.25	7.82	92	>sp|P2019|HIV1_gp120 glycoprotein OS=Human HIV1 GN=S PE=1 SV=1	1	zy-hiv1-gp120-after-pngf-trypsin-r3.11453.11453.2	controllerType=0 controllerNumber=1 scan=11453	31.4486
07787:3	1	K.IEPLGVAPT[+656.228]KAK.R	HexNAc(1)Hex(1)NeuAc(1)	T[+656]	627.326	3	1879.96	1879.96	0	-0.1	460	Specific	604.82	479.6	479.6	8.95	92	>sp|P2019|HIV1_gp120 glycoprotein OS=Human HIV1 GN=S PE=1 SV=1	1	zy-hiv1-gp120-after-pngf-trypsin-r3.8526.8526.3	controllerType=0 controllerNumber=1 scan=8526	23.2446
07310:2	1	K.IEPLGVAPT[+947.323]KAKR.R	HexNAc(1)Hex(1)NeuAc(2)	T[+947]	1164.08	2	2327.16	2327.16	0	-0.4	460	Specific	635.29	635.29	635.29	6.62	92	>sp|P2019|HIV1_gp120 glycoprotein OS=Human HIV1 GN=S PE=1 SV=1	1	zy-hiv1-gp120-after-pngf-trypsin-r3.8001.8001.2	controllerType=0 controllerNumber=1 scan=8001	21.7773
10395:2	1	K.IEPLGVAPT[+203.079]K.A	HexNAc(1)	T[+203]	614.345	2	1227.68	1227.68	0	-0.5	460	Specific	640.67	429.35	429.35	7.82	92	>sp|P2019|HIV1_gp120 glycoprotein OS=Human HIV1 GN=S PE=1 SV=1	1	zy-hiv1-gp120-after-pngf-trypsin-r3.11415.11415.2	controllerType=0 controllerNumber=1 scan=11415	31.3349
10398:2	1	K.IEPLGVAPT[+203.079]K.A	HexNAc(1)	T[+203]	614.345	2	1227.68	1227.68	0	-0.6	460	Specific	697.28	464.16	464.16	8.82	92	>sp|P2019|HIV1_gp120 glycoprotein OS=Human HIV1 GN=S PE=1 SV=1	1	zy-hiv1-gp120-after-pngf-trypsin-r3.11421.11421.2	controllerType=0 controllerNumber=1 scan=11421	31.3563
07402:4	1	K.IEPLGVAPT[+947.323]KAKR.R	HexNAc(1)Hex(1)NeuAc(2)	T[+947]	582.545	4	2327.16	2327.16	0	-0.5	460	Specific	703.92	703.92	703.92	9.63	92	>sp|P2019|HIV1_gp120 glycoprotein OS=Human HIV1 GN=S PE=1 SV=1	1	zy-hiv1-gp120-after-pngf-trypsin-r3.8101.8101.4	controllerType=0 controllerNumber=1 scan=8101	22.0414
09419:3	1	K.IEPLGVAPT[+947.323]KAK.R	HexNAc(1)Hex(1)NeuAc(2)	T[+947]	724.358	3	2171.06	2171.06	0	-0.3	460	Specific	726.07	474.62	474.62	10.95	92	>sp|P2019|HIV1_gp120 glycoprotein OS=Human HIV1 GN=S PE=1 SV=1	1	zy-hiv1-gp120-after-pngf-trypsin-r3.10310.10310.3	controllerType=0 controllerNumber=1 scan=10310	28.0731
11689:3	1	K.IEPLGVAPT[+947.323]K.A	HexNAc(1)Hex(1)NeuAc(2)	T[+947]	657.981	3	1971.93	1971.93	0	0.3	460	Specific	736.7	431.14	431.14	8.94	92	>sp|P2019|HIV1_gp120 glycoprotein OS=Human HIV1 GN=S PE=1 SV=1	1	zy-hiv1-gp120-after-pngf-trypsin-r3.12976.12976.3	controllerType=0 controllerNumber=1 scan=12976	36.1625
07288:4	1	K.IEPLGVAPT[+947.323]KAKR.R	HexNAc(1)Hex(1)NeuAc(2)	T[+947]	582.546	4	2327.16	2327.16	0	0.7	460	Specific	739.08	739.08	739.08	9.63	92	>sp|P2019|HIV1_gp120 glycoprotein OS=Human HIV1 GN=S PE=1 SV=1	1	zy-hiv1-gp120-after-pngf-trypsin-r3.7977.7977.4	controllerType=0 controllerNumber=1 scan=7977	21.7107
07807:2	1	K.IEPLGVAPT[+656.228]KAK.R	HexNAc(1)Hex(1)NeuAc(1)	T[+656]	940.485	2	1879.96	1879.96	0	-0.4	460	Specific	787.51	410.18	410.18	11.79	92	>sp|P2019|HIV1_gp120 glycoprotein OS=Human HIV1 GN=S PE=1 SV=1	1	zy-hiv1-gp120-after-pngf-trypsin-r3.8548.8548.2	controllerType=0 controllerNumber=1 scan=8548	23.3047
09250:2	1	K.IEPLGVAPT[+947.323]KAK.R	HexNAc(1)Hex(1)NeuAc(2)	T[+947]	1086.03	2	2171.06	2171.06	0	0.1	460	Specific	795.63	394.23	394.23	11.79	92	>sp|P2019|HIV1_gp120 glycoprotein OS=Human HIV1 GN=S PE=1 SV=1	1	zy-hiv1-gp120-after-pngf-trypsin-r3.10123.10123.2	controllerType=0 controllerNumber=1 scan=10123	27.5579
09327:3	1	K.IEPLGVAPT[+947.323]KAK.R	HexNAc(1)Hex(1)NeuAc(2)	T[+947]	724.357	3	2171.06	2171.06	0	-0.4	460	Specific	795.96	489.13	489.13	11.95	92	>sp|P2019|HIV1_gp120 glycoprotein OS=Human HIV1 GN=S PE=1 SV=1	1	zy-hiv1-gp120-after-pngf-trypsin-r3.10208.10208.3	controllerType=0 controllerNumber=1 scan=10208	27.7937
09331:2	1	K.IEPLGVAPT[+947.323]KAK.R	HexNAc(1)Hex(1)NeuAc(2)	T[+947]	1086.03	2	2171.06	2171.06	0	-0.5	460	Specific	822.35	436.89	436.89	12.79	92	>sp|P2019|HIV1_gp120 glycoprotein OS=Human HIV1 GN=S PE=1 SV=1	1	zy-hiv1-gp120-after-pngf-trypsin-r3.10212.10212.2	controllerType=0 controllerNumber=1 scan=10212	27.8009
11595:2	1	K.IEPLGVAPT[+947.323]K.A	HexNAc(1)Hex(1)NeuAc(2)	T[+947]	986.467	2	1971.93	1971.93	0	0.2	460	Specific	825.27	449.18	449.18	11.82	92	>sp|P2019|HIV1_gp120 glycoprotein OS=Human HIV1 GN=S PE=1 SV=1	1	zy-hiv1-gp120-after-pngf-trypsin-r3.12872.12872.2	controllerType=0 controllerNumber=1 scan=12872	35.865
09161:2	1	K.IEPLGVAPT[+365.132]K.A	HexNAc(1)Hex(1)	T[+365]	695.372	2	1389.74	1389.74	0	0.5	460	Specific	848.82	569.59	569.59	11.82	92	>sp|P2019|HIV1_gp120 glycoprotein OS=Human HIV1 GN=S PE=1 SV=1	1	zy-hiv1-gp120-after-pngf-trypsin-r3.10026.10026.2	controllerType=0 controllerNumber=1 scan=10026	27.299
07401:3	1	K.IEPLGVAPT[+947.323]KAKR.R	HexNAc(1)Hex(1)NeuAc(2)	T[+947]	776.391	3	2327.16	2327.16	0	-0.1	460	Specific	870.96	870.96	870.96	12.47	92	>sp|P2019|HIV1_gp120 glycoprotein OS=Human HIV1 GN=S PE=1 SV=1	1	zy-hiv1-gp120-after-pngf-trypsin-r3.8100.8100.3	controllerType=0 controllerNumber=1 scan=8100	22.0391
09359:2	1	K.IEPLGVAPT[+947.323]KAK.R	HexNAc(1)Hex(1)NeuAc(2)	T[+947]	1086.03	2	2171.06	2171.06	0	-0.8	460	Specific	894.05	468.49	468.49	13.79	92	>sp|P2019|HIV1_gp120 glycoprotein OS=Human HIV1 GN=S PE=1 SV=1	1	zy-hiv1-gp120-after-pngf-trypsin-r3.10244.10244.2	controllerType=0 controllerNumber=1 scan=10244	27.8953
07286:3	1	K.IEPLGVAPT[+947.323]KAKR.R	HexNAc(1)Hex(1)NeuAc(2)	T[+947]	776.392	3	2327.16	2327.16	0	0.1	460	Specific	906.74	906.74	906.74	13.47	92	>sp|P2019|HIV1_gp120 glycoprotein OS=Human HIV1 GN=S PE=1 SV=1	1	zy-hiv1-gp120-after-pngf-trypsin-r3.7975.7975.3	controllerType=0 controllerNumber=1 scan=7975	21.7064
09313:2	1	K.IEPLGVAPT[+947.323]KAK.R	HexNAc(1)Hex(1)NeuAc(2)	T[+947]	1086.03	2	2171.06	2171.06	0	-0.5	460	Specific	910.16	479.24	479.24	14.79	92	>sp|P2019|HIV1_gp120 glycoprotein OS=Human HIV1 GN=S PE=1 SV=1	1	zy-hiv1-gp120-after-pngf-trypsin-r3.10192.10192.2	controllerType=0 controllerNumber=1 scan=10192	27.7439
11687:2	1	K.IEPLGVAPT[+947.323]K.A	HexNAc(1)Hex(1)NeuAc(2)	T[+947]	986.468	2	1971.93	1971.93	0	0.6	460	Specific	910.43	473.65	473.65	13.82	92	>sp|P2019|HIV1_gp120 glycoprotein OS=Human HIV1 GN=S PE=1 SV=1	1	zy-hiv1-gp120-after-pngf-trypsin-r3.12974.12974.2	controllerType=0 controllerNumber=1 scan=12974	36.1583
09260:2	1	K.IEPLGVAPT[+947.323]KAK.R	HexNAc(1)Hex(1)NeuAc(2)	T[+947]	1086.03	2	2171.06	2171.06	0	0.4	460	Specific	929.78	464.11	464.11	14.79	92	>sp|P2019|HIV1_gp120 glycoprotein OS=Human HIV1 GN=S PE=1 SV=1	1	zy-hiv1-gp120-after-pngf-trypsin-r3.10135.10135.2	controllerType=0 controllerNumber=1 scan=10135	27.6012
10833:2	1	K.IEPLGVAPT[+656.228]K.A	HexNAc(1)Hex(1)NeuAc(1)	T[+656]	840.918	2	1680.83	1680.83	0	-1.2	460	Specific	946.49	484.97	484.97	13.82	92	>sp|P2019|HIV1_gp120 glycoprotein OS=Human HIV1 GN=S PE=1 SV=1	1	zy-hiv1-gp120-after-pngf-trypsin-r3.11962.11962.2	controllerType=0 controllerNumber=1 scan=11962	33.0255

## Sheet: Table S7.4
Table S7.4 Identified trypsin and Glu-C digested intact O-glycopeptides by EThcD-sceHCD (Repeation 1)
Query #:z	Protein Rank	Peptide < ProteinMetrics Confidential >	Glycans NHFAGNa	Modification Type(s)	Observed m/z	z	Observed (M+H)	Calc. mass (M+H)	Off-by-x error	Mass error (ppm)	Starting position	Cleavage	Score	Delta	Delta Mod	|Log Prob|	# of unique peptides	Protein Name	Protein DB number	Comment	Scan #	Scan Time
10708:2	1	K.EATTTLFC[+57.021]AS[+203.079]DR.K	HexNAc(1)	C[+57], S[+203]	787.854	2	1574.7	1574.7	0	0.6	17	Specific	215.69	145.8	0.83	2.97	135	>sp|P2019|HIV1_gp120 glycoprotein OS=Human HIV1 GN=S PE=1 SV=1	1	zy-hiv1-gp120-after-pngf-trypsin-gluc-r1.11803.11803.2	controllerType=0 controllerNumber=1 scan=11803	32.4715
15579:2	1	K.NC[+57.021]S[+203.079]FN[+0.984]ITTNIR.G	HexNAc(1)	C[+57], N[+1], S[+203]	772.356	2	1543.7	1543.71	0	-0.5	130	Specific	284.63	284.63	83.7	3.11	135	>sp|P2019|HIV1_gp120 glycoprotein OS=Human HIV1 GN=S PE=1 SV=1	1	zy-hiv1-gp120-after-pngf-trypsin-gluc-r1.17337.17337.2	controllerType=0 controllerNumber=1 scan=17337	48.9792
15132:2	1	K.NC[+57.021]S[+203.079]FN[+0.984]ITTNIR.G	HexNAc(1)	C[+57], N[+1], S[+203]	772.357	2	1543.71	1543.71	0	1.1	130	Specific	316.42	316.42	8	3.26	135	>sp|P2019|HIV1_gp120 glycoprotein OS=Human HIV1 GN=S PE=1 SV=1	1	zy-hiv1-gp120-after-pngf-trypsin-gluc-r1.16827.16827.2	controllerType=0 controllerNumber=1 scan=16827	47.3561
15574:2	1	K.NC[+57.021]S[+203.079]FN[+0.984]ITTNIR.G	HexNAc(1)	C[+57], N[+1], S[+203]	772.357	2	1543.71	1543.71	0	0.4	130	Specific	491.32	491.32	8	6.79	135	>sp|P2019|HIV1_gp120 glycoprotein OS=Human HIV1 GN=S PE=1 SV=1	1	zy-hiv1-gp120-after-pngf-trypsin-gluc-r1.17331.17331.2	controllerType=0 controllerNumber=1 scan=17331	48.9559
13351:2	1	R.LIS[+203.079]C[+57.021]NTSVITQAC[+57.021]PK.V	HexNAc(1)	C[+57]*2, S[+203]	947.965	2	1894.92	1894.92	0	-1.5	168	Specific	428.25	428.25	6	5.08	135	>sp|P2019|HIV1_gp120 glycoprotein OS=Human HIV1 GN=S PE=1 SV=1	1	zy-hiv1-gp120-after-pngf-trypsin-gluc-r1.14816.14816.2	controllerType=0 controllerNumber=1 scan=14816	41.1808
02171:2	1	R.QAHC[+57.021]NLS[+203.079]R.A	HexNAc(1)	C[+57], S[+203]	594.775	2	1188.54	1188.54	0	-0.2	302	Specific	343.44	210.14	210.14	2.28	135	>sp|P2019|HIV1_gp120 glycoprotein OS=Human HIV1 GN=S PE=1 SV=1	1	zy-hiv1-gp120-after-pngf-trypsin-gluc-r1.2435.2435.2	controllerType=0 controllerNumber=1 scan=2435	7.0761
02175:2	1	R.QAHC[+57.021]NLS[+203.079]R.A	HexNAc(1)	C[+57], S[+203]	594.775	2	1188.54	1188.54	0	0.5	302	Specific	559.89	373.09	373.09	3.48	135	>sp|P2019|HIV1_gp120 glycoprotein OS=Human HIV1 GN=S PE=1 SV=1	1	zy-hiv1-gp120-after-pngf-trypsin-gluc-r1.2440.2440.2	controllerType=0 controllerNumber=1 scan=2440	7.0971
04342:2	1	R.AKWNDT[+203.079]LNK.I	HexNAc(1)	T[+203]	646.828	2	1292.65	1292.65	0	0.7	310	Specific	284.87	284.87	284.87	1.72	135	>sp|P2019|HIV1_gp120 glycoprotein OS=Human HIV1 GN=S PE=1 SV=1	1	zy-hiv1-gp120-after-pngf-trypsin-gluc-r1.4799.4799.2	controllerType=0 controllerNumber=1 scan=4799	13.2579
09995:2	1	E.N[+0.984]NT[+203.079]ITLPC[+57.021]R.I	HexNAc(1)	C[+57], N[+1], T[+203]	646.811	2	1292.62	1292.62	0	0.1	380	Specific	247.62	247.62	0	2.86	135	>sp|P2019|HIV1_gp120 glycoprotein OS=Human HIV1 GN=S PE=1 SV=1	1	zy-hiv1-gp120-after-pngf-trypsin-gluc-r1.10970.10970.2	controllerType=0 controllerNumber=1 scan=10970	30.0597
09406:2	1	E.NNT[+203.079]ITLPC[+57.021]R.I	HexNAc(1)	C[+57], T[+203]	646.319	2	1291.63	1291.63	0	-0.2	380	Specific	285.1	285.1	50.58	2.83	135	>sp|P2019|HIV1_gp120 glycoprotein OS=Human HIV1 GN=S PE=1 SV=1	1	zy-hiv1-gp120-after-pngf-trypsin-gluc-r1.10324.10324.2	controllerType=0 controllerNumber=1 scan=10324	28.2544
09297:2	1	E.NNT[+203.079]ITLPC[+57.021]R.I	HexNAc(1)	C[+57], T[+203]	646.319	2	1291.63	1291.63	0	-0.3	380	Specific	385.92	385.92	23.57	5.08	135	>sp|P2019|HIV1_gp120 glycoprotein OS=Human HIV1 GN=S PE=1 SV=1	1	zy-hiv1-gp120-after-pngf-trypsin-gluc-r1.10205.10205.2	controllerType=0 controllerNumber=1 scan=10205	27.9317
09279:2	1	E.NNTIT[+203.079]LPC[+57.021]R.I	HexNAc(1)	C[+57], T[+203]	646.318	2	1291.63	1291.63	0	-1.3	380	Specific	587.96	587.96	32.77	7.56	135	>sp|P2019|HIV1_gp120 glycoprotein OS=Human HIV1 GN=S PE=1 SV=1	1	zy-hiv1-gp120-after-pngf-trypsin-gluc-r1.10184.10184.2	controllerType=0 controllerNumber=1 scan=10184	27.8694
09388:2	1	E.NNTIT[+203.079]LPC[+57.021]R.I	HexNAc(1)	C[+57], T[+203]	646.319	2	1291.63	1291.63	0	0	380	Specific	591.34	591.34	24.8	7.56	135	>sp|P2019|HIV1_gp120 glycoprotein OS=Human HIV1 GN=S PE=1 SV=1	1	zy-hiv1-gp120-after-pngf-trypsin-gluc-r1.10305.10305.2	controllerType=0 controllerNumber=1 scan=10305	28.2189
19241:2	1	R.C[+57.021]S[+203.079]SNITGLLLTR.D	HexNAc(1)	C[+57], S[+203]	769.399	2	1537.79	1537.79	0	1.6	414	Specific	326.61	208.58	2	2.74	135	>sp|P2019|HIV1_gp120 glycoprotein OS=Human HIV1 GN=S PE=1 SV=1	1	zy-hiv1-gp120-after-pngf-trypsin-gluc-r1.22412.22412.2	controllerType=0 controllerNumber=1 scan=22412	66.5015
19523:2	1	R.C[+57.021]SS[+203.079]NITGLLLTR.D	HexNAc(1)	C[+57], S[+203]	769.399	2	1537.79	1537.79	0	0.6	414	Specific	535.03	342.84	0	5.44	135	>sp|P2019|HIV1_gp120 glycoprotein OS=Human HIV1 GN=S PE=1 SV=1	1	zy-hiv1-gp120-after-pngf-trypsin-gluc-r1.22750.22750.2	controllerType=0 controllerNumber=1 scan=22750	67.6299
13059:3	1	K.VVKIEPLGVAPT[+947.323]KAK.R	HexNAc(1)Hex(1)NeuAc(2)	T[+947]	833.102	3	2497.29	2497.29	0	0.3	457	Specific	300.76	300.76	300.76	2.87	135	>sp|P2019|HIV1_gp120 glycoprotein OS=Human HIV1 GN=S PE=1 SV=1	1	zy-hiv1-gp120-after-pngf-trypsin-gluc-r1.14493.14493.3	controllerType=0 controllerNumber=1 scan=14493	40.2499
13051:3	1	K.VVKIEPLGVAPT[+947.323]KAK.R	HexNAc(1)Hex(1)NeuAc(2)	T[+947]	833.102	3	2497.29	2497.29	0	-0.1	457	Specific	521	521	521	5.25	135	>sp|P2019|HIV1_gp120 glycoprotein OS=Human HIV1 GN=S PE=1 SV=1	1	zy-hiv1-gp120-after-pngf-trypsin-gluc-r1.14484.14484.3	controllerType=0 controllerNumber=1 scan=14484	40.2133
13063:4	1	K.VVKIEPLGVAPT[+947.323]KAK.R	HexNAc(1)Hex(1)NeuAc(2)	T[+947]	625.077	4	2497.29	2497.29	0	-1.9	457	Specific	534.3	534.3	534.3	5.66	135	>sp|P2019|HIV1_gp120 glycoprotein OS=Human HIV1 GN=S PE=1 SV=1	1	zy-hiv1-gp120-after-pngf-trypsin-gluc-r1.14498.14498.4	controllerType=0 controllerNumber=1 scan=14498	40.2626
09348:3	1	K.IEPLGVAPT[+656.228]KAK.R	HexNAc(1)Hex(1)NeuAc(1)	T[+656]	627.328	3	1879.97	1879.96	0	3.1	460	Specific	228	228	228	1.98	135	>sp|P2019|HIV1_gp120 glycoprotein OS=Human HIV1 GN=S PE=1 SV=1	1	zy-hiv1-gp120-after-pngf-trypsin-gluc-r1.10261.10261.3	controllerType=0 controllerNumber=1 scan=10261	28.0923
07900:2	1	K.IEPLGVAPT[+656.228]KAK.R	HexNAc(1)Hex(1)NeuAc(1)	T[+656]	940.486	2	1879.97	1879.96	0	1.2	460	Specific	240.59	147.55	147.55	2.13	135	>sp|P2019|HIV1_gp120 glycoprotein OS=Human HIV1 GN=S PE=1 SV=1	1	zy-hiv1-gp120-after-pngf-trypsin-gluc-r1.8685.8685.2	controllerType=0 controllerNumber=1 scan=8685	23.8512
10597:2	1	K.IEPLGVAPT[+656.228]K.A	HexNAc(1)Hex(1)NeuAc(1)	T[+656]	840.919	2	1680.83	1680.83	0	-0.4	460	Specific	281.31	133.93	133.93	2.14	135	>sp|P2019|HIV1_gp120 glycoprotein OS=Human HIV1 GN=S PE=1 SV=1	1	zy-hiv1-gp120-after-pngf-trypsin-gluc-r1.11683.11683.2	controllerType=0 controllerNumber=1 scan=11683	32.1589
08853:3	1	K.IEPLGVAPT[+656.228]KAK.R	HexNAc(1)Hex(1)NeuAc(1)	T[+656]	627.326	3	1879.96	1879.96	0	-0.5	460	Specific	283	275.67	275.67	3.99	135	>sp|P2019|HIV1_gp120 glycoprotein OS=Human HIV1 GN=S PE=1 SV=1	1	zy-hiv1-gp120-after-pngf-trypsin-gluc-r1.9722.9722.3	controllerType=0 controllerNumber=1 scan=9722	26.6335
07841:3	1	K.IEPLGVAPT[+656.228]KAK.R	HexNAc(1)Hex(1)NeuAc(1)	T[+656]	627.327	3	1879.97	1879.96	0	1.9	460	Specific	309.6	264.48	264.48	3.74	135	>sp|P2019|HIV1_gp120 glycoprotein OS=Human HIV1 GN=S PE=1 SV=1	1	zy-hiv1-gp120-after-pngf-trypsin-gluc-r1.8621.8621.2	controllerType=0 controllerNumber=1 scan=8621	23.6785
10871:3	1	K.IEPLGVAPT[+656.228]K.A	HexNAc(1)Hex(1)NeuAc(1)	T[+656]	560.949	3	1680.83	1680.83	0	0.8	460	Specific	315.36	268.56	268.56	3.66	135	>sp|P2019|HIV1_gp120 glycoprotein OS=Human HIV1 GN=S PE=1 SV=1	1	zy-hiv1-gp120-after-pngf-trypsin-gluc-r1.11986.11986.3	controllerType=0 controllerNumber=1 scan=11986	33.0204
09784:2	1	K.IEPLGVAPT[+406.159]K.A	HexNAc(2)	T[+406]	715.884	2	1430.76	1430.76	0	-0.7	460	Specific	315.65	206.68	206.68	3.43	135	>sp|P2019|HIV1_gp120 glycoprotein OS=Human HIV1 GN=S PE=1 SV=1	1	zy-hiv1-gp120-after-pngf-trypsin-gluc-r1.10741.10741.2	controllerType=0 controllerNumber=1 scan=10741	29.4413
06232:3	1	K.IEPLGVAPT[+656.228]KAKR.R	HexNAc(1)Hex(1)NeuAc(1)	T[+656]	679.36	3	2036.06	2036.06	0	0	460	Specific	318.59	318.59	318.59	3.08	135	>sp|P2019|HIV1_gp120 glycoprotein OS=Human HIV1 GN=S PE=1 SV=1	1	zy-hiv1-gp120-after-pngf-trypsin-gluc-r1.6863.6863.2	controllerType=0 controllerNumber=1 scan=6863	18.8392
09282:3	1	K.IEPLGVAPT[+656.228]KAK.R	HexNAc(1)Hex(1)NeuAc(1)	T[+656]	627.329	3	1879.97	1879.96	0	4.5	460	Specific	335.2	257.1	257.1	1.58	135	>sp|P2019|HIV1_gp120 glycoprotein OS=Human HIV1 GN=S PE=1 SV=1	1	zy-hiv1-gp120-after-pngf-trypsin-gluc-r1.10188.10188.3	controllerType=0 controllerNumber=1 scan=10188	27.8806
11724:2	1	K.IEPLGVAPT[+947.323]K.A	HexNAc(1)Hex(1)NeuAc(2)	T[+947]	986.467	2	1971.93	1971.93	0	0.3	460	Specific	337.7	157.61	157.61	2.35	135	>sp|P2019|HIV1_gp120 glycoprotein OS=Human HIV1 GN=S PE=1 SV=1	1	zy-hiv1-gp120-after-pngf-trypsin-gluc-r1.12968.12968.2	controllerType=0 controllerNumber=1 scan=12968	35.8436
07809:3	1	K.IEPLGVAPT[+656.228]KAK.R	HexNAc(1)Hex(1)NeuAc(1)	T[+656]	627.326	3	1879.96	1879.96	0	0	460	Specific	339.78	329.63	329.63	4.29	135	>sp|P2019|HIV1_gp120 glycoprotein OS=Human HIV1 GN=S PE=1 SV=1	1	zy-hiv1-gp120-after-pngf-trypsin-gluc-r1.8586.8586.2	controllerType=0 controllerNumber=1 scan=8586	23.5818
08147:3	1	K.IEPLGVAPT[+656.228]KAK.R	HexNAc(1)Hex(1)NeuAc(1)	T[+656]	627.327	3	1879.97	1879.96	0	2.5	460	Specific	343.19	330.59	330.59	2.88	135	>sp|P2019|HIV1_gp120 glycoprotein OS=Human HIV1 GN=S PE=1 SV=1	1	zy-hiv1-gp120-after-pngf-trypsin-gluc-r1.8954.8954.3	controllerType=0 controllerNumber=1 scan=8954	24.5808
09528:3	1	K.IEPLGVAPT[+947.323]KAK.R	HexNAc(1)Hex(1)NeuAc(2)	T[+947]	724.358	3	2171.06	2171.06	0	0.7	460	Specific	367.6	250.53	250.53	4.27	135	>sp|P2019|HIV1_gp120 glycoprotein OS=Human HIV1 GN=S PE=1 SV=1	1	zy-hiv1-gp120-after-pngf-trypsin-gluc-r1.10456.10456.3	controllerType=0 controllerNumber=1 scan=10456	28.6196
07315:3	1	K.IEPLGVAPT[+656.228]KAKR.R	HexNAc(1)Hex(1)NeuAc(1)	T[+656]	679.36	3	2036.07	2036.06	0	0.3	460	Specific	373.95	373.95	373.95	4.98	135	>sp|P2019|HIV1_gp120 glycoprotein OS=Human HIV1 GN=S PE=1 SV=1	1	zy-hiv1-gp120-after-pngf-trypsin-gluc-r1.8044.8044.3	controllerType=0 controllerNumber=1 scan=8044	22.0645
11732:2	1	K.IEPLGVAPT[+947.323]K.A	HexNAc(1)Hex(1)NeuAc(2)	T[+947]	986.467	2	1971.93	1971.93	0	-0.4	460	Specific	381.66	205.34	205.34	2.51	135	>sp|P2019|HIV1_gp120 glycoprotein OS=Human HIV1 GN=S PE=1 SV=1	1	zy-hiv1-gp120-after-pngf-trypsin-gluc-r1.12978.12978.2	controllerType=0 controllerNumber=1 scan=12978	35.8741
06166:3	1	K.IEPLGVAPT[+656.228]KAKR.R	HexNAc(1)Hex(1)NeuAc(1)	T[+656]	679.36	3	2036.06	2036.06	0	0	460	Specific	383	383	383	4.98	135	>sp|P2019|HIV1_gp120 glycoprotein OS=Human HIV1 GN=S PE=1 SV=1	1	zy-hiv1-gp120-after-pngf-trypsin-gluc-r1.6790.6790.3	controllerType=0 controllerNumber=1 scan=6790	18.6208
08128:3	1	K.IEPLGVAPT[+656.228]KAK.R	HexNAc(1)Hex(1)NeuAc(1)	T[+656]	627.327	3	1879.97	1879.96	0	1.8	460	Specific	385.48	342.84	342.84	4.38	135	>sp|P2019|HIV1_gp120 glycoprotein OS=Human HIV1 GN=S PE=1 SV=1	1	zy-hiv1-gp120-after-pngf-trypsin-gluc-r1.8933.8933.3	controllerType=0 controllerNumber=1 scan=8933	24.5189
08294:3	1	K.IEPLGVAPT[+656.228]KAK.R	HexNAc(1)Hex(1)NeuAc(1)	T[+656]	627.326	3	1879.96	1879.96	0	-0.5	460	Specific	404.02	341.8	341.8	4.71	135	>sp|P2019|HIV1_gp120 glycoprotein OS=Human HIV1 GN=S PE=1 SV=1	1	zy-hiv1-gp120-after-pngf-trypsin-gluc-r1.9113.9113.3	controllerType=0 controllerNumber=1 scan=9113	25.0008
07895:3	1	K.IEPLGVAPT[+656.228]KAK.R	HexNAc(1)Hex(1)NeuAc(1)	T[+656]	627.326	3	1879.96	1879.96	0	-0.1	460	Specific	410.81	345.88	345.88	4.71	135	>sp|P2019|HIV1_gp120 glycoprotein OS=Human HIV1 GN=S PE=1 SV=1	1	zy-hiv1-gp120-after-pngf-trypsin-gluc-r1.8680.8680.3	controllerType=0 controllerNumber=1 scan=8680	23.843
10934:2	1	K.IEPLGVAPT[+656.228]K.A	HexNAc(1)Hex(1)NeuAc(1)	T[+656]	840.92	2	1680.83	1680.83	0	0.3	460	Specific	423.37	279.61	279.61	3.2	135	>sp|P2019|HIV1_gp120 glycoprotein OS=Human HIV1 GN=S PE=1 SV=1	1	zy-hiv1-gp120-after-pngf-trypsin-gluc-r1.12054.12054.2	controllerType=0 controllerNumber=1 scan=12054	33.1861
09172:3	1	K.IEPLGVAPT[+947.323]KAK.R	HexNAc(1)Hex(1)NeuAc(2)	T[+947]	724.357	3	2171.06	2171.06	0	-0.7	460	Specific	436.16	306.14	306.14	4.63	135	>sp|P2019|HIV1_gp120 glycoprotein OS=Human HIV1 GN=S PE=1 SV=1	1	zy-hiv1-gp120-after-pngf-trypsin-gluc-r1.10067.10067.2	controllerType=0 controllerNumber=1 scan=10067	27.5497
09073:2	1	K.IEPLGVAPT[+365.132]K.A	HexNAc(1)Hex(1)	T[+365]	695.372	2	1389.74	1389.74	0	0.2	460	Specific	439.92	302.23	302.23	4.29	135	>sp|P2019|HIV1_gp120 glycoprotein OS=Human HIV1 GN=S PE=1 SV=1	1	zy-hiv1-gp120-after-pngf-trypsin-gluc-r1.9960.9960.2	controllerType=0 controllerNumber=1 scan=9960	27.2663
09742:3	1	K.IEPLGVAPT[+947.323]KAK.R	HexNAc(1)Hex(1)NeuAc(2)	T[+947]	724.357	3	2171.06	2171.06	0	-1.2	460	Specific	441.96	328.25	328.25	4.81	135	>sp|P2019|HIV1_gp120 glycoprotein OS=Human HIV1 GN=S PE=1 SV=1	1	zy-hiv1-gp120-after-pngf-trypsin-gluc-r1.10695.10695.3	controllerType=0 controllerNumber=1 scan=10695	29.3131
10816:2	1	K.IEPLGVAPT[+656.228]K.A	HexNAc(1)Hex(1)NeuAc(1)	T[+656]	840.92	2	1680.83	1680.83	0	0.7	460	Specific	443.26	273.87	273.87	4.23	135	>sp|P2019|HIV1_gp120 glycoprotein OS=Human HIV1 GN=S PE=1 SV=1	1	zy-hiv1-gp120-after-pngf-trypsin-gluc-r1.11926.11926.2	controllerType=0 controllerNumber=1 scan=11926	32.8421
11806:2	1	K.IEPLGVAPT[+947.323]K.A	HexNAc(1)Hex(1)NeuAc(2)	T[+947]	986.467	2	1971.93	1971.93	0	-0.1	460	Specific	456.25	257.92	257.92	3.08	135	>sp|P2019|HIV1_gp120 glycoprotein OS=Human HIV1 GN=S PE=1 SV=1	1	zy-hiv1-gp120-after-pngf-trypsin-gluc-r1.13074.13074.2	controllerType=0 controllerNumber=1 scan=13074	36.1782
09138:2	1	K.IEPLGVAPT[+203.079]K.A	HexNAc(1)	T[+203]	614.345	2	1227.68	1227.68	0	0.2	460	Specific	456.93	398.32	398.32	5.97	135	>sp|P2019|HIV1_gp120 glycoprotein OS=Human HIV1 GN=S PE=1 SV=1	1	zy-hiv1-gp120-after-pngf-trypsin-gluc-r1.10031.10031.2	controllerType=0 controllerNumber=1 scan=10031	27.464
09405:3	1	K.IEPLGVAPT[+947.323]KAK.R	HexNAc(1)Hex(1)NeuAc(2)	T[+947]	724.357	3	2171.06	2171.06	0	-0.6	460	Specific	461.47	304.73	304.73	4.73	135	>sp|P2019|HIV1_gp120 glycoprotein OS=Human HIV1 GN=S PE=1 SV=1	1	zy-hiv1-gp120-after-pngf-trypsin-gluc-r1.10323.10323.3	controllerType=0 controllerNumber=1 scan=10323	28.2488
08010:3	1	K.IEPLGVAPT[+656.228]KAK.R	HexNAc(1)Hex(1)NeuAc(1)	T[+656]	627.327	3	1879.97	1879.96	0	0.9	460	Specific	473.06	334.25	334.25	3.99	135	>sp|P2019|HIV1_gp120 glycoprotein OS=Human HIV1 GN=S PE=1 SV=1	1	zy-hiv1-gp120-after-pngf-trypsin-gluc-r1.8806.8806.3	controllerType=0 controllerNumber=1 scan=8806	24.1859
07791:3	1	K.IEPLGVAPT[+656.228]KAK.R	HexNAc(1)Hex(1)NeuAc(1)	T[+656]	627.326	3	1879.96	1879.96	0	0.5	460	Specific	484.04	347.49	347.49	4.28	135	>sp|P2019|HIV1_gp120 glycoprotein OS=Human HIV1 GN=S PE=1 SV=1	1	zy-hiv1-gp120-after-pngf-trypsin-gluc-r1.8567.8567.3	controllerType=0 controllerNumber=1 scan=8567	23.5336
07270:3	1	K.IEPLGVAPT[+947.323]KAKR.R	HexNAc(1)Hex(1)NeuAc(2)	T[+947]	776.392	3	2327.16	2327.16	0	0.3	460	Specific	489.62	489.62	489.62	5.32	135	>sp|P2019|HIV1_gp120 glycoprotein OS=Human HIV1 GN=S PE=1 SV=1	1	zy-hiv1-gp120-after-pngf-trypsin-gluc-r1.7996.7996.3	controllerType=0 controllerNumber=1 scan=7996	21.9331
10408:2	1	K.IEPLGVAPT[+203.079]K.A	HexNAc(1)	T[+203]	614.345	2	1227.68	1227.68	0	-0.6	460	Specific	491.1	348.62	348.62	4.77	135	>sp|P2019|HIV1_gp120 glycoprotein OS=Human HIV1 GN=S PE=1 SV=1	1	zy-hiv1-gp120-after-pngf-trypsin-gluc-r1.11422.11422.2	controllerType=0 controllerNumber=1 scan=11422	31.3102
07359:3	1	K.IEPLGVAPT[+947.323]KAKR.R	HexNAc(1)Hex(1)NeuAc(2)	T[+947]	776.392	3	2327.16	2327.16	0	0.4	460	Specific	501.24	501.24	501.24	5.32	135	>sp|P2019|HIV1_gp120 glycoprotein OS=Human HIV1 GN=S PE=1 SV=1	1	zy-hiv1-gp120-after-pngf-trypsin-gluc-r1.8095.8095.3	controllerType=0 controllerNumber=1 scan=8095	22.227
09278:3	1	K.IEPLGVAPT[+656.228]KAK.R	HexNAc(1)Hex(1)NeuAc(1)	T[+656]	627.322	3	1879.95	1879.96	0	-6.3	460	Specific	501.43	398.47	398.47	6.41	135	>sp|P2019|HIV1_gp120 glycoprotein OS=Human HIV1 GN=S PE=1 SV=1	1	zy-hiv1-gp120-after-pngf-trypsin-gluc-r1.10183.10183.3	controllerType=0 controllerNumber=1 scan=10183	27.8678
09290:3	1	K.IEPLGVAPT[+656.228]KAK.R	HexNAc(1)Hex(1)NeuAc(1)	T[+656]	627.324	3	1879.96	1879.96	0	-2.8	460	Specific	502.2	377.73	377.73	6.41	135	>sp|P2019|HIV1_gp120 glycoprotein OS=Human HIV1 GN=S PE=1 SV=1	1	zy-hiv1-gp120-after-pngf-trypsin-gluc-r1.10197.10197.3	controllerType=0 controllerNumber=1 scan=10197	27.9129
10398:2	1	K.IEPLGVAPT[+203.079]K.A	HexNAc(1)	T[+203]	614.345	2	1227.68	1227.68	0	0.2	460	Specific	518.7	393.82	393.82	6.07	135	>sp|P2019|HIV1_gp120 glycoprotein OS=Human HIV1 GN=S PE=1 SV=1	1	zy-hiv1-gp120-after-pngf-trypsin-gluc-r1.11411.11411.2	controllerType=0 controllerNumber=1 scan=11411	31.2814
09104:2	1	K.IEPLGVAPT[+365.132]K.A	HexNAc(1)Hex(1)	T[+365]	695.371	2	1389.73	1389.74	0	-0.6	460	Specific	522.95	373.9	373.9	6.22	135	>sp|P2019|HIV1_gp120 glycoprotein OS=Human HIV1 GN=S PE=1 SV=1	1	zy-hiv1-gp120-after-pngf-trypsin-gluc-r1.9994.9994.2	controllerType=0 controllerNumber=1 scan=9994	27.3535
09295:3	1	K.IEPLGVAPT[+947.323]KAK.R	HexNAc(1)Hex(1)NeuAc(2)	T[+947]	724.358	3	2171.06	2171.06	0	-0.1	460	Specific	533.69	349.22	349.22	5.25	135	>sp|P2019|HIV1_gp120 glycoprotein OS=Human HIV1 GN=S PE=1 SV=1	1	zy-hiv1-gp120-after-pngf-trypsin-gluc-r1.10203.10203.3	controllerType=0 controllerNumber=1 scan=10203	27.9228
09285:2	1	K.IEPLGVAPT[+947.323]KAK.R	HexNAc(1)Hex(1)NeuAc(2)	T[+947]	1086.03	2	2171.06	2171.06	0	-0.4	460	Specific	553.52	365.11	365.11	4.84	135	>sp|P2019|HIV1_gp120 glycoprotein OS=Human HIV1 GN=S PE=1 SV=1	1	zy-hiv1-gp120-after-pngf-trypsin-gluc-r1.10191.10191.2	controllerType=0 controllerNumber=1 scan=10191	27.8966
09198:3	1	K.IEPLGVAPT[+947.323]KAK.R	HexNAc(1)Hex(1)NeuAc(2)	T[+947]	724.359	3	2171.06	2171.06	0	1.4	460	Specific	563.46	361.66	361.66	5.95	135	>sp|P2019|HIV1_gp120 glycoprotein OS=Human HIV1 GN=S PE=1 SV=1	1	zy-hiv1-gp120-after-pngf-trypsin-gluc-r1.10096.10096.3	controllerType=0 controllerNumber=1 scan=10096	27.625
11788:2	1	K.IEPLGVAPT[+656.228]K.A	HexNAc(1)Hex(1)NeuAc(1)	T[+656]	840.923	2	1680.84	1680.83	0	3.9	460	Specific	564.18	296.98	296.98	3.95	135	>sp|P2019|HIV1_gp120 glycoprotein OS=Human HIV1 GN=S PE=1 SV=1	1	zy-hiv1-gp120-after-pngf-trypsin-gluc-r1.13053.13053.2	controllerType=0 controllerNumber=1 scan=13053	36.1134
06175:3	1	K.IEPLGVAPT[+656.228]KAKR.R	HexNAc(1)Hex(1)NeuAc(1)	T[+656]	679.36	3	2036.07	2036.06	0	0.5	460	Specific	578.55	578.55	578.55	6.36	135	>sp|P2019|HIV1_gp120 glycoprotein OS=Human HIV1 GN=S PE=1 SV=1	1	zy-hiv1-gp120-after-pngf-trypsin-gluc-r1.6800.6800.3	controllerType=0 controllerNumber=1 scan=6800	18.6571
10467:2	1	K.IEPLGVAPT[+203.079]K.A	HexNAc(1)	T[+203]	614.346	2	1227.68	1227.68	0	0.7	460	Specific	583.51	378.04	378.04	7.11	135	>sp|P2019|HIV1_gp120 glycoprotein OS=Human HIV1 GN=S PE=1 SV=1	1	zy-hiv1-gp120-after-pngf-trypsin-gluc-r1.11507.11507.2	controllerType=0 controllerNumber=1 scan=11507	31.5669
11814:3	1	K.IEPLGVAPT[+947.323]K.A	HexNAc(1)Hex(1)NeuAc(2)	T[+947]	657.98	3	1971.92	1971.93	0	-1.1	460	Specific	583.65	350.6	350.6	5.81	135	>sp|P2019|HIV1_gp120 glycoprotein OS=Human HIV1 GN=S PE=1 SV=1	1	zy-hiv1-gp120-after-pngf-trypsin-gluc-r1.13083.13083.3	controllerType=0 controllerNumber=1 scan=13083	36.213
11742:3	1	K.IEPLGVAPT[+947.323]K.A	HexNAc(1)Hex(1)NeuAc(2)	T[+947]	657.982	3	1971.93	1971.93	0	2.4	460	Specific	597.13	360.02	360.02	4.39	135	>sp|P2019|HIV1_gp120 glycoprotein OS=Human HIV1 GN=S PE=1 SV=1	1	zy-hiv1-gp120-after-pngf-trypsin-gluc-r1.12991.12991.3	controllerType=0 controllerNumber=1 scan=12991	35.9101
09508:3	1	K.IEPLGVAPT[+947.323]KAK.R	HexNAc(1)Hex(1)NeuAc(2)	T[+947]	724.358	3	2171.06	2171.06	0	0.5	460	Specific	603.23	401.06	401.06	8.45	135	>sp|P2019|HIV1_gp120 glycoprotein OS=Human HIV1 GN=S PE=1 SV=1	1	zy-hiv1-gp120-after-pngf-trypsin-gluc-r1.10435.10435.3	controllerType=0 controllerNumber=1 scan=10435	28.5643
10602:2	1	K.IEPLGVAPT[+656.228]K.A	HexNAc(1)Hex(1)NeuAc(1)	T[+656]	840.919	2	1680.83	1680.83	0	-0.2	460	Specific	607.35	332.37	332.37	6.62	135	>sp|P2019|HIV1_gp120 glycoprotein OS=Human HIV1 GN=S PE=1 SV=1	1	zy-hiv1-gp120-after-pngf-trypsin-gluc-r1.11689.11689.2	controllerType=0 controllerNumber=1 scan=11689	32.1784
07776:3	1	K.IEPLGVAPT[+656.228]KAK.R	HexNAc(1)Hex(1)NeuAc(1)	T[+656]	627.326	3	1879.96	1879.96	0	-0.1	460	Specific	611.72	504.78	504.78	8.45	135	>sp|P2019|HIV1_gp120 glycoprotein OS=Human HIV1 GN=S PE=1 SV=1	1	zy-hiv1-gp120-after-pngf-trypsin-gluc-r1.8551.8551.3	controllerType=0 controllerNumber=1 scan=8551	23.4983
08000:3	1	K.IEPLGVAPT[+656.228]KAK.R	HexNAc(1)Hex(1)NeuAc(1)	T[+656]	627.326	3	1879.96	1879.96	0	0.1	460	Specific	627.38	481.46	481.46	8.45	135	>sp|P2019|HIV1_gp120 glycoprotein OS=Human HIV1 GN=S PE=1 SV=1	1	zy-hiv1-gp120-after-pngf-trypsin-gluc-r1.8795.8795.3	controllerType=0 controllerNumber=1 scan=8795	24.163
10412:2	1	K.IEPLGVAPT[+203.079]K.A	HexNAc(1)	T[+203]	614.345	2	1227.68	1227.68	0	-0.5	460	Specific	669.23	493.9	493.9	9.11	135	>sp|P2019|HIV1_gp120 glycoprotein OS=Human HIV1 GN=S PE=1 SV=1	1	zy-hiv1-gp120-after-pngf-trypsin-gluc-r1.11427.11427.2	controllerType=0 controllerNumber=1 scan=11427	31.3308
09274:3	1	K.IEPLGVAPT[+947.323]KAK.R	HexNAc(1)Hex(1)NeuAc(2)	T[+947]	724.358	3	2171.06	2171.06	0	-0.2	460	Specific	677.13	461.6	461.6	9.45	135	>sp|P2019|HIV1_gp120 glycoprotein OS=Human HIV1 GN=S PE=1 SV=1	1	zy-hiv1-gp120-after-pngf-trypsin-gluc-r1.10179.10179.2	controllerType=0 controllerNumber=1 scan=10179	27.8616
11718:2	1	K.IEPLGVAPT[+947.323]K.A	HexNAc(1)Hex(1)NeuAc(2)	T[+947]	986.465	2	1971.92	1971.93	0	-1.9	460	Specific	678.78	338.28	338.28	7.62	135	>sp|P2019|HIV1_gp120 glycoprotein OS=Human HIV1 GN=S PE=1 SV=1	1	zy-hiv1-gp120-after-pngf-trypsin-gluc-r1.12957.12957.2	controllerType=0 controllerNumber=1 scan=12957	35.8156
07354:4	1	K.IEPLGVAPT[+947.323]KAKR.R	HexNAc(1)Hex(1)NeuAc(2)	T[+947]	582.546	4	2327.16	2327.16	0	0.2	460	Specific	680.65	680.65	680.65	8.77	135	>sp|P2019|HIV1_gp120 glycoprotein OS=Human HIV1 GN=S PE=1 SV=1	1	zy-hiv1-gp120-after-pngf-trypsin-gluc-r1.8089.8089.4	controllerType=0 controllerNumber=1 scan=8089	22.2163
09387:3	1	K.IEPLGVAPT[+947.323]KAK.R	HexNAc(1)Hex(1)NeuAc(2)	T[+947]	724.358	3	2171.06	2171.06	0	0.2	460	Specific	723.17	476.86	476.86	10.45	135	>sp|P2019|HIV1_gp120 glycoprotein OS=Human HIV1 GN=S PE=1 SV=1	1	zy-hiv1-gp120-after-pngf-trypsin-gluc-r1.10304.10304.3	controllerType=0 controllerNumber=1 scan=10304	28.2166
09182:3	1	K.IEPLGVAPT[+947.323]KAK.R	HexNAc(1)Hex(1)NeuAc(2)	T[+947]	724.357	3	2171.06	2171.06	0	-0.4	460	Specific	731.72	469.85	469.85	10.45	135	>sp|P2019|HIV1_gp120 glycoprotein OS=Human HIV1 GN=S PE=1 SV=1	1	zy-hiv1-gp120-after-pngf-trypsin-gluc-r1.10079.10079.3	controllerType=0 controllerNumber=1 scan=10079	27.5968
10471:2	1	K.IEPLGVAPT[+203.079]K.A	HexNAc(1)	T[+203]	614.345	2	1227.68	1227.68	0	0	460	Specific	743.55	497.16	497.16	10.11	135	>sp|P2019|HIV1_gp120 glycoprotein OS=Human HIV1 GN=S PE=1 SV=1	1	zy-hiv1-gp120-after-pngf-trypsin-gluc-r1.11514.11514.2	controllerType=0 controllerNumber=1 scan=11514	31.5981
08001:2	1	K.IEPLGVAPT[+656.228]KAK.R	HexNAc(1)Hex(1)NeuAc(1)	T[+656]	940.484	2	1879.96	1879.96	0	-1.3	460	Specific	745.91	391.37	391.37	10.04	135	>sp|P2019|HIV1_gp120 glycoprotein OS=Human HIV1 GN=S PE=1 SV=1	1	zy-hiv1-gp120-after-pngf-trypsin-gluc-r1.8796.8796.2	controllerType=0 controllerNumber=1 scan=8796	24.1647
07280:2	1	K.IEPLGVAPT[+947.323]KAKR.R	HexNAc(1)Hex(1)NeuAc(2)	T[+947]	1164.08	2	2327.16	2327.16	0	-0.5	460	Specific	762.46	762.46	762.46	9.53	135	>sp|P2019|HIV1_gp120 glycoprotein OS=Human HIV1 GN=S PE=1 SV=1	1	zy-hiv1-gp120-after-pngf-trypsin-gluc-r1.8007.8007.2	controllerType=0 controllerNumber=1 scan=8007	21.9768
09180:2	1	K.IEPLGVAPT[+365.132]K.A	HexNAc(1)Hex(1)	T[+365]	695.371	2	1389.74	1389.74	0	-0.4	460	Specific	766.49	509.59	509.59	11.11	135	>sp|P2019|HIV1_gp120 glycoprotein OS=Human HIV1 GN=S PE=1 SV=1	1	zy-hiv1-gp120-after-pngf-trypsin-gluc-r1.10077.10077.2	controllerType=0 controllerNumber=1 scan=10077	27.5925
09287:3	1	K.IEPLGVAPT[+947.323]KAK.R	HexNAc(1)Hex(1)NeuAc(2)	T[+947]	724.358	3	2171.06	2171.06	0	-0.1	460	Specific	784.05	480.1	480.1	11.45	135	>sp|P2019|HIV1_gp120 glycoprotein OS=Human HIV1 GN=S PE=1 SV=1	1	zy-hiv1-gp120-after-pngf-trypsin-gluc-r1.10194.10194.3	controllerType=0 controllerNumber=1 scan=10194	27.9072
07784:2	1	K.IEPLGVAPT[+656.228]KAK.R	HexNAc(1)Hex(1)NeuAc(1)	T[+656]	940.484	2	1879.96	1879.96	0	-1	460	Specific	787.18	427.88	427.88	11.04	135	>sp|P2019|HIV1_gp120 glycoprotein OS=Human HIV1 GN=S PE=1 SV=1	1	zy-hiv1-gp120-after-pngf-trypsin-gluc-r1.8559.8559.2	controllerType=0 controllerNumber=1 scan=8559	23.5114
07242:3	1	K.IEPLGVAPT[+947.323]KAKR.R	HexNAc(1)Hex(1)NeuAc(2)	T[+947]	776.391	3	2327.16	2327.16	0	-0.6	460	Specific	810.31	810.31	810.31	11.36	135	>sp|P2019|HIV1_gp120 glycoprotein OS=Human HIV1 GN=S PE=1 SV=1	1	zy-hiv1-gp120-after-pngf-trypsin-gluc-r1.7965.7965.3	controllerType=0 controllerNumber=1 scan=7965	21.8554
10810:2	1	K.IEPLGVAPT[+656.228]K.A	HexNAc(1)Hex(1)NeuAc(1)	T[+656]	840.919	2	1680.83	1680.83	0	-0.3	460	Specific	845.58	450.11	450.11	12.11	135	>sp|P2019|HIV1_gp120 glycoprotein OS=Human HIV1 GN=S PE=1 SV=1	1	zy-hiv1-gp120-after-pngf-trypsin-gluc-r1.11919.11919.2	controllerType=0 controllerNumber=1 scan=11919	32.8305
07254:4	1	K.IEPLGVAPT[+947.323]KAKR.R	HexNAc(1)Hex(1)NeuAc(2)	T[+947]	582.546	4	2327.16	2327.16	0	0.3	460	Specific	871.53	871.53	871.53	12.77	135	>sp|P2019|HIV1_gp120 glycoprotein OS=Human HIV1 GN=S PE=1 SV=1	1	zy-hiv1-gp120-after-pngf-trypsin-gluc-r1.7979.7979.4	controllerType=0 controllerNumber=1 scan=7979	21.905
09205:2	1	K.IEPLGVAPT[+947.323]KAK.R	HexNAc(1)Hex(1)NeuAc(2)	T[+947]	1086.03	2	2171.06	2171.06	0	0.4	460	Specific	873.26	457.97	457.97	13.04	135	>sp|P2019|HIV1_gp120 glycoprotein OS=Human HIV1 GN=S PE=1 SV=1	1	zy-hiv1-gp120-after-pngf-trypsin-gluc-r1.10104.10104.2	controllerType=0 controllerNumber=1 scan=10104	27.6633
09301:2	1	K.IEPLGVAPT[+947.323]KAK.R	HexNAc(1)Hex(1)NeuAc(2)	T[+947]	1086.03	2	2171.06	2171.06	0	0.2	460	Specific	893.24	470.14	470.14	13.04	135	>sp|P2019|HIV1_gp120 glycoprotein OS=Human HIV1 GN=S PE=1 SV=1	1	zy-hiv1-gp120-after-pngf-trypsin-gluc-r1.10210.10210.2	controllerType=0 controllerNumber=1 scan=10210	27.9562
09267:2	1	K.IEPLGVAPT[+947.323]KAK.R	HexNAc(1)Hex(1)NeuAc(2)	T[+947]	1086.03	2	2171.06	2171.06	0	-0.2	460	Specific	897.85	471.42	471.42	13.04	135	>sp|P2019|HIV1_gp120 glycoprotein OS=Human HIV1 GN=S PE=1 SV=1	1	zy-hiv1-gp120-after-pngf-trypsin-gluc-r1.10172.10172.2	controllerType=0 controllerNumber=1 scan=10172	27.8506
10916:2	1	K.IEPLGVAPT[+656.228]K.A	HexNAc(1)Hex(1)NeuAc(1)	T[+656]	840.919	2	1680.83	1680.83	0	0.2	460	Specific	904.87	461.18	461.18	14.11	135	>sp|P2019|HIV1_gp120 glycoprotein OS=Human HIV1 GN=S PE=1 SV=1	1	zy-hiv1-gp120-after-pngf-trypsin-gluc-r1.12035.12035.2	controllerType=0 controllerNumber=1 scan=12035	33.1537
07334:3	1	K.IEPLGVAPT[+947.323]KAKR.R	HexNAc(1)Hex(1)NeuAc(2)	T[+947]	776.392	3	2327.16	2327.16	0	0.1	460	Specific	911.36	911.36	911.36	13.36	135	>sp|P2019|HIV1_gp120 glycoprotein OS=Human HIV1 GN=S PE=1 SV=1	1	zy-hiv1-gp120-after-pngf-trypsin-gluc-r1.8067.8067.3	controllerType=0 controllerNumber=1 scan=8067	22.1543
11783:2	1	K.IEPLGVAPT[+947.323]K.A	HexNAc(1)Hex(1)NeuAc(2)	T[+947]	986.466	2	1971.93	1971.93	0	-0.7	460	Specific	912.19	503.47	503.47	14.11	135	>sp|P2019|HIV1_gp120 glycoprotein OS=Human HIV1 GN=S PE=1 SV=1	1	zy-hiv1-gp120-after-pngf-trypsin-gluc-r1.13048.13048.2	controllerType=0 controllerNumber=1 scan=13048	36.105

## Sheet: Table S7.5
Table S7.5 Identified trypsin and Glu-C digested intact O-glycopeptides by EThcD-sceHCD (Repeation 2)
Query #:z	Protein Rank	Peptide < ProteinMetrics Confidential >	Glycans NHFAGNa	Modification Type(s)	Observed m/z	z	Observed (M+H)	Calc. mass (M+H)	Off-by-x error	Mass error (ppm)	Starting position	Cleavage	Score	Delta	Delta Mod	|Log Prob|	# of unique peptides	Protein Name	Protein DB number	Comment	Scan #	Scan Time
10606:2	1	K.EAT[+203.079]TTLFC[+57.021]ASDR.K	HexNAc(1)	C[+57], T[+203]	787.855	2	1574.7	1574.7	0	1.8	17	Specific	201.45	159.51	0	2.42	131	>sp|P2019|HIV1_gp120 glycoprotein OS=Human HIV1 GN=S PE=1 SV=1	1	zy-hiv1-gp120-after-pngf-trypsin-gluc-r2.11851.11851.2	controllerType=0 controllerNumber=1 scan=11851	32.6315
10586:2	1	K.EAT[+203.079]TTLFC[+57.021]ASDR.K	HexNAc(1)	C[+57], T[+203]	787.853	2	1574.7	1574.7	0	-0.7	17	Specific	218.5	196.38	0	3.71	131	>sp|P2019|HIV1_gp120 glycoprotein OS=Human HIV1 GN=S PE=1 SV=1	1	zy-hiv1-gp120-after-pngf-trypsin-gluc-r2.11829.11829.2	controllerType=0 controllerNumber=1 scan=11829	32.5686
09321:3	1	K.EATTT[+947.323]LFC[+57.021]ASDRK.A	HexNAc(1)Hex(1)NeuAc(2)	C[+57], T[+947]	816.351	3	2447.04	2447.04	0	-0.2	17	Specific	284.52	67.66	0	2.68	131	>sp|P2019|HIV1_gp120 glycoprotein OS=Human HIV1 GN=S PE=1 SV=1	1	zy-hiv1-gp120-after-pngf-trypsin-gluc-r2.10394.10394.3	controllerType=0 controllerNumber=1 scan=10394	28.5088
15330:2	1	K.NC[+57.021]S[+203.079]FN[+0.984]ITTNIR.G	HexNAc(1)	C[+57], N[+1], S[+203]	772.356	2	1543.7	1543.71	0	-0.8	130	Specific	211.34	211.34	40.28	2.32	131	>sp|P2019|HIV1_gp120 glycoprotein OS=Human HIV1 GN=S PE=1 SV=1	1	zy-hiv1-gp120-after-pngf-trypsin-gluc-r2.17240.17240.2	controllerType=0 controllerNumber=1 scan=17240	48.9382
14866:2	1	K.NC[+57.021]S[+203.079]FN[+0.984]ITTNIR.G	HexNAc(1)	C[+57], N[+1], S[+203]	772.357	2	1543.71	1543.71	0	0.7	130	Specific	225.21	225.21	8	2.16	131	>sp|P2019|HIV1_gp120 glycoprotein OS=Human HIV1 GN=S PE=1 SV=1	1	zy-hiv1-gp120-after-pngf-trypsin-gluc-r2.16703.16703.2	controllerType=0 controllerNumber=1 scan=16703	47.1814
14923:2	1	K.NC[+57.021]S[+203.079]FN[+0.984]ITTNIR.G	HexNAc(1)	C[+57], N[+1], S[+203]	772.357	2	1543.71	1543.71	0	0.7	130	Specific	276.13	276.13	8	3.12	131	>sp|P2019|HIV1_gp120 glycoprotein OS=Human HIV1 GN=S PE=1 SV=1	1	zy-hiv1-gp120-after-pngf-trypsin-gluc-r2.16768.16768.2	controllerType=0 controllerNumber=1 scan=16768	47.3884
15343:2	1	K.NC[+57.021]SFN[+0.984]IT[+203.079]TNIR.G	HexNAc(1)	C[+57], N[+1], T[+203]	772.355	2	1543.7	1543.71	0	-1.7	130	Specific	572.71	572.71	0	7.18	131	>sp|P2019|HIV1_gp120 glycoprotein OS=Human HIV1 GN=S PE=1 SV=1	1	zy-hiv1-gp120-after-pngf-trypsin-gluc-r2.17256.17256.2	controllerType=0 controllerNumber=1 scan=17256	48.9954
13196:2	1	R.LIS[+203.079]C[+57.021]NTSVITQAC[+57.021]PK.V	HexNAc(1)	C[+57]*2, S[+203]	947.965	2	1894.92	1894.92	0	-0.9	168	Specific	423.73	423.73	6	5.52	131	>sp|P2019|HIV1_gp120 glycoprotein OS=Human HIV1 GN=S PE=1 SV=1	1	zy-hiv1-gp120-after-pngf-trypsin-gluc-r2.14799.14799.2	controllerType=0 controllerNumber=1 scan=14799	41.2178
02114:2	1	R.QAHC[+57.021]NLS[+203.079]R.A	HexNAc(1)	C[+57], S[+203]	594.776	2	1188.54	1188.54	0	1.1	302	Specific	346.1	181.99	181.99	2.07	131	>sp|P2019|HIV1_gp120 glycoprotein OS=Human HIV1 GN=S PE=1 SV=1	1	zy-hiv1-gp120-after-pngf-trypsin-gluc-r2.2530.2530.2	controllerType=0 controllerNumber=1 scan=2530	7.3452
02120:2	1	R.QAHC[+57.021]NLS[+203.079]R.A	HexNAc(1)	C[+57], S[+203]	594.777	2	1188.55	1188.54	0	2.9	302	Specific	473.4	289.69	289.69	2.87	131	>sp|P2019|HIV1_gp120 glycoprotein OS=Human HIV1 GN=S PE=1 SV=1	1	zy-hiv1-gp120-after-pngf-trypsin-gluc-r2.2537.2537.2	controllerType=0 controllerNumber=1 scan=2537	7.3738
09237:2	1	E.NNT[+203.079]ITLPC[+57.021]R.I	HexNAc(1)	C[+57], T[+203]	646.319	2	1291.63	1291.63	0	0.2	380	Specific	305.84	305.84	34.97	3.46	131	>sp|P2019|HIV1_gp120 glycoprotein OS=Human HIV1 GN=S PE=1 SV=1	1	zy-hiv1-gp120-after-pngf-trypsin-gluc-r2.10303.10303.2	controllerType=0 controllerNumber=1 scan=10303	28.2605
09109:2	1	E.NNTIT[+203.079]LPC[+57.021]R.I	HexNAc(1)	C[+57], T[+203]	646.32	2	1291.63	1291.63	0	1.5	380	Specific	339.17	339.17	12.09	3.63	131	>sp|P2019|HIV1_gp120 glycoprotein OS=Human HIV1 GN=S PE=1 SV=1	1	zy-hiv1-gp120-after-pngf-trypsin-gluc-r2.10160.10160.3	controllerType=0 controllerNumber=1 scan=10160	27.8477
09244:2	1	E.NNT[+203.079]ITLPC[+57.021]R.I	HexNAc(1)	C[+57], T[+203]	646.32	2	1291.63	1291.63	0	1.1	380	Specific	362.9	362.9	4	4.78	131	>sp|P2019|HIV1_gp120 glycoprotein OS=Human HIV1 GN=S PE=1 SV=1	1	zy-hiv1-gp120-after-pngf-trypsin-gluc-r2.10311.10311.2	controllerType=0 controllerNumber=1 scan=10311	28.2962
09132:2	1	E.NNT[+203.079]ITLPC[+57.021]R.I	HexNAc(1)	C[+57], T[+203]	646.319	2	1291.63	1291.63	0	0.4	380	Specific	381.02	381.02	23.85	4.87	131	>sp|P2019|HIV1_gp120 glycoprotein OS=Human HIV1 GN=S PE=1 SV=1	1	zy-hiv1-gp120-after-pngf-trypsin-gluc-r2.10186.10186.2	controllerType=0 controllerNumber=1 scan=10186	27.9271
09139:2	1	E.NNTIT[+203.079]LPC[+57.021]R.I	HexNAc(1)	C[+57], T[+203]	646.319	2	1291.63	1291.63	0	-0.7	380	Specific	639.24	639.24	20.56	8.45	131	>sp|P2019|HIV1_gp120 glycoprotein OS=Human HIV1 GN=S PE=1 SV=1	1	zy-hiv1-gp120-after-pngf-trypsin-gluc-r2.10194.10194.2	controllerType=0 controllerNumber=1 scan=10194	27.9532
18853:2	1	R.C[+57.021]SS[+203.079]NITGLLLTR.D	HexNAc(1)	C[+57], S[+203]	769.399	2	1537.79	1537.79	0	0.7	414	Specific	388.61	257.54	0	3.89	131	>sp|P2019|HIV1_gp120 glycoprotein OS=Human HIV1 GN=S PE=1 SV=1	1	zy-hiv1-gp120-after-pngf-trypsin-gluc-r2.22332.22332.2	controllerType=0 controllerNumber=1 scan=22332	66.5282
19118:2	1	R.C[+57.021]SSNITGLLLT[+203.079]R.D	HexNAc(1)	C[+57], T[+203]	769.399	2	1537.79	1537.79	0	0.7	414	Specific	547.02	400.08	0.65	7.02	131	>sp|P2019|HIV1_gp120 glycoprotein OS=Human HIV1 GN=S PE=1 SV=1	1	zy-hiv1-gp120-after-pngf-trypsin-gluc-r2.22655.22655.2	controllerType=0 controllerNumber=1 scan=22655	67.6108
12902:3	1	K.VVKIEPLGVAPT[+947.323]KAK.R	HexNAc(1)Hex(1)NeuAc(2)	T[+947]	833.101	3	2497.29	2497.29	0	-0.8	457	Specific	303.61	303.61	303.61	3.83	131	>sp|P2019|HIV1_gp120 glycoprotein OS=Human HIV1 GN=S PE=1 SV=1	1	zy-hiv1-gp120-after-pngf-trypsin-gluc-r2.14469.14469.3	controllerType=0 controllerNumber=1 scan=14469	40.1968
12923:4	1	K.VVKIEPLGVAPT[+947.323]KAK.R	HexNAc(1)Hex(1)NeuAc(2)	T[+947]	625.077	4	2497.29	2497.29	0	-1.1	457	Specific	403.11	403.11	403.11	5.94	131	>sp|P2019|HIV1_gp120 glycoprotein OS=Human HIV1 GN=S PE=1 SV=1	1	zy-hiv1-gp120-after-pngf-trypsin-gluc-r2.14492.14492.4	controllerType=0 controllerNumber=1 scan=14492	40.2608
09071:2	1	K.IEPLGVAPT[+365.132]K.A	HexNAc(1)Hex(1)	T[+365]	695.372	2	1389.74	1389.74	0	0.5	460	Specific	214.72	127.61	127.61	1.97	131	>sp|P2019|HIV1_gp120 glycoprotein OS=Human HIV1 GN=S PE=1 SV=1	1	zy-hiv1-gp120-after-pngf-trypsin-gluc-r2.10119.10119.2	controllerType=0 controllerNumber=1 scan=10119	27.7334
06122:3	1	K.IEPLGVAPT[+656.228]KAKR.R	HexNAc(1)Hex(1)NeuAc(1)	T[+656]	679.359	3	2036.06	2036.06	0	-1.4	460	Specific	236.36	236.36	236.36	1.98	131	>sp|P2019|HIV1_gp120 glycoprotein OS=Human HIV1 GN=S PE=1 SV=1	1	zy-hiv1-gp120-after-pngf-trypsin-gluc-r2.6905.6905.3	controllerType=0 controllerNumber=1 scan=6905	18.9813
10498:2	1	K.IEPLGVAPT[+656.228]K.A	HexNAc(1)Hex(1)NeuAc(1)	T[+656]	840.92	2	1680.83	1680.83	0	0.8	460	Specific	262.48	132.35	132.35	1.93	131	>sp|P2019|HIV1_gp120 glycoprotein OS=Human HIV1 GN=S PE=1 SV=1	1	zy-hiv1-gp120-after-pngf-trypsin-gluc-r2.11734.11734.2	controllerType=0 controllerNumber=1 scan=11734	32.3079
08779:3	1	K.IEPLGVAPT[+656.228]KAK.R	HexNAc(1)Hex(1)NeuAc(1)	T[+656]	627.325	3	1879.96	1879.96	0	-1.1	460	Specific	269.6	269.6	269.6	3.83	131	>sp|P2019|HIV1_gp120 glycoprotein OS=Human HIV1 GN=S PE=1 SV=1	1	zy-hiv1-gp120-after-pngf-trypsin-gluc-r2.9802.9802.3	controllerType=0 controllerNumber=1 scan=9802	26.8884
09631:3	1	K.IEPLGVAPT[+947.323]KAK.R	HexNAc(1)Hex(1)NeuAc(2)	T[+947]	724.357	3	2171.06	2171.06	0	-0.4	460	Specific	286.19	267.74	267.74	3.94	131	>sp|P2019|HIV1_gp120 glycoprotein OS=Human HIV1 GN=S PE=1 SV=1	1	zy-hiv1-gp120-after-pngf-trypsin-gluc-r2.10734.10734.3	controllerType=0 controllerNumber=1 scan=10734	29.4526
08184:3	1	K.IEPLGVAPT[+656.228]KAK.R	HexNAc(1)Hex(1)NeuAc(1)	T[+656]	627.326	3	1879.96	1879.96	0	0.1	460	Specific	296.71	296.71	296.71	4.16	131	>sp|P2019|HIV1_gp120 glycoprotein OS=Human HIV1 GN=S PE=1 SV=1	1	zy-hiv1-gp120-after-pngf-trypsin-gluc-r2.9153.9153.2	controllerType=0 controllerNumber=1 scan=9153	25.1199
09629:2	1	K.IEPLGVAPT[+406.159]K.A	HexNAc(2)	T[+406]	715.885	2	1430.76	1430.76	0	0.6	460	Specific	299.77	207.86	207.86	3.85	131	>sp|P2019|HIV1_gp120 glycoprotein OS=Human HIV1 GN=S PE=1 SV=1	1	zy-hiv1-gp120-after-pngf-trypsin-gluc-r2.10732.10732.2	controllerType=0 controllerNumber=1 scan=10732	29.4494
08403:3	1	K.IEPLGVAPT[+656.228]KAK.R	HexNAc(1)Hex(1)NeuAc(1)	T[+656]	627.326	3	1879.96	1879.96	0	-0.1	460	Specific	304.31	304.31	304.31	4.16	131	>sp|P2019|HIV1_gp120 glycoprotein OS=Human HIV1 GN=S PE=1 SV=1	1	zy-hiv1-gp120-after-pngf-trypsin-gluc-r2.9394.9394.3	controllerType=0 controllerNumber=1 scan=9394	25.7976
06027:3	1	K.IEPLGVAPT[+656.228]KAKR.R	HexNAc(1)Hex(1)NeuAc(1)	T[+656]	679.361	3	2036.07	2036.06	0	1.7	460	Specific	308.88	308.88	308.88	3.62	131	>sp|P2019|HIV1_gp120 glycoprotein OS=Human HIV1 GN=S PE=1 SV=1	1	zy-hiv1-gp120-after-pngf-trypsin-gluc-r2.6801.6801.3	controllerType=0 controllerNumber=1 scan=6801	18.6996
11692:2	1	K.IEPLGVAPT[+656.228]K.A	HexNAc(1)Hex(1)NeuAc(1)	T[+656]	840.919	2	1680.83	1680.83	0	-0.4	460	Specific	309.22	132.35	132.35	3.37	131	>sp|P2019|HIV1_gp120 glycoprotein OS=Human HIV1 GN=S PE=1 SV=1	1	zy-hiv1-gp120-after-pngf-trypsin-gluc-r2.13097.13097.2	controllerType=0 controllerNumber=1 scan=13097	36.2432
10675:2	1	K.IEPLGVAPT[+656.228]K.A	HexNAc(1)Hex(1)NeuAc(1)	T[+656]	840.919	2	1680.83	1680.83	0	-0.8	460	Specific	309.35	177.14	177.14	3	131	>sp|P2019|HIV1_gp120 glycoprotein OS=Human HIV1 GN=S PE=1 SV=1	1	zy-hiv1-gp120-after-pngf-trypsin-gluc-r2.11929.11929.2	controllerType=0 controllerNumber=1 scan=11929	32.8752
07703:3	1	K.IEPLGVAPT[+656.228]KAK.R	HexNAc(1)Hex(1)NeuAc(1)	T[+656]	627.326	3	1879.96	1879.96	0	-0.1	460	Specific	316.46	250.04	250.04	3.85	131	>sp|P2019|HIV1_gp120 glycoprotein OS=Human HIV1 GN=S PE=1 SV=1	1	zy-hiv1-gp120-after-pngf-trypsin-gluc-r2.8631.8631.2	controllerType=0 controllerNumber=1 scan=8631	23.7161
08069:3	1	K.IEPLGVAPT[+656.228]KAK.R	HexNAc(1)Hex(1)NeuAc(1)	T[+656]	627.326	3	1879.96	1879.96	0	0.1	460	Specific	336.31	308.86	308.86	4.32	131	>sp|P2019|HIV1_gp120 glycoprotein OS=Human HIV1 GN=S PE=1 SV=1	1	zy-hiv1-gp120-after-pngf-trypsin-gluc-r2.9028.9028.3	controllerType=0 controllerNumber=1 scan=9028	24.7798
11594:2	1	K.IEPLGVAPT[+947.323]K.A	HexNAc(1)Hex(1)NeuAc(2)	T[+947]	986.467	2	1971.93	1971.93	0	-0.2	460	Specific	344.72	159.55	159.55	2.79	131	>sp|P2019|HIV1_gp120 glycoprotein OS=Human HIV1 GN=S PE=1 SV=1	1	zy-hiv1-gp120-after-pngf-trypsin-gluc-r2.12980.12980.2	controllerType=0 controllerNumber=1 scan=12980	35.8719
08912:2	1	K.IEPLGVAPT[+365.132]K.A	HexNAc(1)Hex(1)	T[+365]	695.372	2	1389.74	1389.74	0	0.1	460	Specific	367.48	282.76	282.76	4.34	131	>sp|P2019|HIV1_gp120 glycoprotein OS=Human HIV1 GN=S PE=1 SV=1	1	zy-hiv1-gp120-after-pngf-trypsin-gluc-r2.9947.9947.2	controllerType=0 controllerNumber=1 scan=9947	27.2848
08709:3	1	K.IEPLGVAPT[+656.228]KAK.R	HexNAc(1)Hex(1)NeuAc(1)	T[+656]	627.326	3	1879.96	1879.96	0	-0.3	460	Specific	395.35	335.53	335.53	4.72	131	>sp|P2019|HIV1_gp120 glycoprotein OS=Human HIV1 GN=S PE=1 SV=1	1	zy-hiv1-gp120-after-pngf-trypsin-gluc-r2.9726.9726.3	controllerType=0 controllerNumber=1 scan=9726	26.6812
08180:3	1	K.IEPLGVAPT[+656.228]KAK.R	HexNAc(1)Hex(1)NeuAc(1)	T[+656]	627.326	3	1879.96	1879.96	0	0.1	460	Specific	419.76	357.9	357.9	4.84	131	>sp|P2019|HIV1_gp120 glycoprotein OS=Human HIV1 GN=S PE=1 SV=1	1	zy-hiv1-gp120-after-pngf-trypsin-gluc-r2.9149.9149.3	controllerType=0 controllerNumber=1 scan=9149	25.1134
07736:3	1	K.IEPLGVAPT[+656.228]KAK.R	HexNAc(1)Hex(1)NeuAc(1)	T[+656]	627.326	3	1879.96	1879.96	0	0.6	460	Specific	437.43	371.68	371.68	5.91	131	>sp|P2019|HIV1_gp120 glycoprotein OS=Human HIV1 GN=S PE=1 SV=1	1	zy-hiv1-gp120-after-pngf-trypsin-gluc-r2.8667.8667.2	controllerType=0 controllerNumber=1 scan=8667	23.8198
10355:2	1	K.IEPLGVAPT[+203.079]K.A	HexNAc(1)	T[+203]	614.345	2	1227.68	1227.68	0	-0.7	460	Specific	438.76	253.26	253.26	4.47	131	>sp|P2019|HIV1_gp120 glycoprotein OS=Human HIV1 GN=S PE=1 SV=1	1	zy-hiv1-gp120-after-pngf-trypsin-gluc-r2.11557.11557.2	controllerType=0 controllerNumber=1 scan=11557	31.7497
10789:2	1	K.IEPLGVAPT[+656.228]K.A	HexNAc(1)Hex(1)NeuAc(1)	T[+656]	840.92	2	1680.83	1680.83	0	0.5	460	Specific	470.02	296.37	296.37	4.11	131	>sp|P2019|HIV1_gp120 glycoprotein OS=Human HIV1 GN=S PE=1 SV=1	1	zy-hiv1-gp120-after-pngf-trypsin-gluc-r2.12053.12053.2	controllerType=0 controllerNumber=1 scan=12053	33.1922
11659:2	1	K.IEPLGVAPT[+947.323]K.A	HexNAc(1)Hex(1)NeuAc(2)	T[+947]	986.468	2	1971.93	1971.93	0	1	460	Specific	471.91	272.71	272.71	3.58	131	>sp|P2019|HIV1_gp120 glycoprotein OS=Human HIV1 GN=S PE=1 SV=1	1	zy-hiv1-gp120-after-pngf-trypsin-gluc-r2.13061.13061.2	controllerType=0 controllerNumber=1 scan=13061	36.1326
08988:2	1	K.IEPLGVAPT[+203.079]K.A	HexNAc(1)	T[+203]	614.345	2	1227.68	1227.68	0	-1	460	Specific	474.54	460.99	460.99	6.36	131	>sp|P2019|HIV1_gp120 glycoprotein OS=Human HIV1 GN=S PE=1 SV=1	1	zy-hiv1-gp120-after-pngf-trypsin-gluc-r2.10029.10029.2	controllerType=0 controllerNumber=1 scan=10029	27.5019
07195:3	1	K.IEPLGVAPT[+656.228]KAKR.R	HexNAc(1)Hex(1)NeuAc(1)	T[+656]	679.354	3	2036.05	2036.06	0	-8.5	460	Specific	478.72	478.72	478.72	4.42	131	>sp|P2019|HIV1_gp120 glycoprotein OS=Human HIV1 GN=S PE=1 SV=1	1	zy-hiv1-gp120-after-pngf-trypsin-gluc-r2.8076.8076.3	controllerType=0 controllerNumber=1 scan=8076	22.1887
09155:3	1	K.IEPLGVAPT[+656.228]KAK.R	HexNAc(1)Hex(1)NeuAc(1)	T[+656]	627.325	3	1879.96	1879.96	0	-1.5	460	Specific	481.25	392.16	392.16	5.73	131	>sp|P2019|HIV1_gp120 glycoprotein OS=Human HIV1 GN=S PE=1 SV=1	1	zy-hiv1-gp120-after-pngf-trypsin-gluc-r2.10212.10212.3	controllerType=0 controllerNumber=1 scan=10212	28.0015
07656:3	1	K.IEPLGVAPT[+656.228]KAK.R	HexNAc(1)Hex(1)NeuAc(1)	T[+656]	627.326	3	1879.96	1879.96	0	-0.3	460	Specific	487.59	328.74	328.74	4.28	131	>sp|P2019|HIV1_gp120 glycoprotein OS=Human HIV1 GN=S PE=1 SV=1	1	zy-hiv1-gp120-after-pngf-trypsin-gluc-r2.8580.8580.3	controllerType=0 controllerNumber=1 scan=8580	23.5891
07876:3	1	K.IEPLGVAPT[+656.228]KAK.R	HexNAc(1)Hex(1)NeuAc(1)	T[+656]	627.326	3	1879.96	1879.96	0	0.4	460	Specific	492.81	363.48	363.48	5.35	131	>sp|P2019|HIV1_gp120 glycoprotein OS=Human HIV1 GN=S PE=1 SV=1	1	zy-hiv1-gp120-after-pngf-trypsin-gluc-r2.8820.8820.3	controllerType=0 controllerNumber=1 scan=8820	24.236
07133:3	1	K.IEPLGVAPT[+947.323]KAKR.R	HexNAc(1)Hex(1)NeuAc(2)	T[+947]	776.391	3	2327.16	2327.16	0	-0.2	460	Specific	494.36	494.36	494.36	5.99	131	>sp|P2019|HIV1_gp120 glycoprotein OS=Human HIV1 GN=S PE=1 SV=1	1	zy-hiv1-gp120-after-pngf-trypsin-gluc-r2.8009.8009.3	controllerType=0 controllerNumber=1 scan=8009	22.0042
07236:3	1	K.IEPLGVAPT[+947.323]KAKR.R	HexNAc(1)Hex(1)NeuAc(2)	T[+947]	776.392	3	2327.16	2327.16	0	0.1	460	Specific	500.77	500.77	500.77	5.99	131	>sp|P2019|HIV1_gp120 glycoprotein OS=Human HIV1 GN=S PE=1 SV=1	1	zy-hiv1-gp120-after-pngf-trypsin-gluc-r2.8122.8122.3	controllerType=0 controllerNumber=1 scan=8122	22.3154
09236:3	1	K.IEPLGVAPT[+947.323]KAK.R	HexNAc(1)Hex(1)NeuAc(2)	T[+947]	724.358	3	2171.06	2171.06	0	0.1	460	Specific	501.46	313.54	313.54	4.81	131	>sp|P2019|HIV1_gp120 glycoprotein OS=Human HIV1 GN=S PE=1 SV=1	1	zy-hiv1-gp120-after-pngf-trypsin-gluc-r2.10302.10302.3	controllerType=0 controllerNumber=1 scan=10302	28.255
09144:3	1	K.IEPLGVAPT[+656.228]KAK.R	HexNAc(1)Hex(1)NeuAc(1)	T[+656]	627.33	3	1879.97	1879.96	0	5.7	460	Specific	506.92	418.22	418.22	4.54	131	>sp|P2019|HIV1_gp120 glycoprotein OS=Human HIV1 GN=S PE=1 SV=1	1	zy-hiv1-gp120-after-pngf-trypsin-gluc-r2.10199.10199.3	controllerType=0 controllerNumber=1 scan=10199	27.9614
09049:3	1	K.IEPLGVAPT[+947.323]KAK.R	HexNAc(1)Hex(1)NeuAc(2)	T[+947]	724.358	3	2171.06	2171.06	0	-0.2	460	Specific	528.11	350.09	350.09	5.37	131	>sp|P2019|HIV1_gp120 glycoprotein OS=Human HIV1 GN=S PE=1 SV=1	1	zy-hiv1-gp120-after-pngf-trypsin-gluc-r2.10095.10095.3	controllerType=0 controllerNumber=1 scan=10095	27.6764
09145:3	1	K.IEPLGVAPT[+947.323]KAK.R	HexNAc(1)Hex(1)NeuAc(2)	T[+947]	724.357	3	2171.06	2171.06	0	-0.5	460	Specific	540.34	346.26	346.26	5.37	131	>sp|P2019|HIV1_gp120 glycoprotein OS=Human HIV1 GN=S PE=1 SV=1	1	zy-hiv1-gp120-after-pngf-trypsin-gluc-r2.10201.10201.3	controllerType=0 controllerNumber=1 scan=10201	27.9647
08951:2	1	K.IEPLGVAPT[+365.132]K.A	HexNAc(1)Hex(1)	T[+365]	695.371	2	1389.74	1389.74	0	-0.4	460	Specific	545.82	385.36	385.36	6.6	131	>sp|P2019|HIV1_gp120 glycoprotein OS=Human HIV1 GN=S PE=1 SV=1	1	zy-hiv1-gp120-after-pngf-trypsin-gluc-r2.9989.9989.2	controllerType=0 controllerNumber=1 scan=9989	27.3861
09158:2	1	K.IEPLGVAPT[+947.323]KAK.R	HexNAc(1)Hex(1)NeuAc(2)	T[+947]	1086.03	2	2171.06	2171.06	0	-0.3	460	Specific	554.22	359.54	359.54	5.03	131	>sp|P2019|HIV1_gp120 glycoprotein OS=Human HIV1 GN=S PE=1 SV=1	1	zy-hiv1-gp120-after-pngf-trypsin-gluc-r2.10216.10216.2	controllerType=0 controllerNumber=1 scan=10216	28.0129
11604:3	1	K.IEPLGVAPT[+947.323]K.A	HexNAc(1)Hex(1)NeuAc(2)	T[+947]	657.982	3	1971.93	1971.93	0	2.1	460	Specific	567.98	335.84	335.84	5.49	131	>sp|P2019|HIV1_gp120 glycoprotein OS=Human HIV1 GN=S PE=1 SV=1	1	zy-hiv1-gp120-after-pngf-trypsin-gluc-r2.12993.12993.3	controllerType=0 controllerNumber=1 scan=12993	35.907
10305:2	1	K.IEPLGVAPT[+203.079]K.A	HexNAc(1)	T[+203]	614.346	2	1227.68	1227.68	0	0.7	460	Specific	569.51	371.84	371.84	7.45	131	>sp|P2019|HIV1_gp120 glycoprotein OS=Human HIV1 GN=S PE=1 SV=1	1	zy-hiv1-gp120-after-pngf-trypsin-gluc-r2.11471.11471.2	controllerType=0 controllerNumber=1 scan=11471	31.4669
10272:2	1	K.IEPLGVAPT[+203.079]K.A	HexNAc(1)	T[+203]	614.345	2	1227.68	1227.68	0	0.1	460	Specific	573.85	385.4	385.4	7.45	131	>sp|P2019|HIV1_gp120 glycoprotein OS=Human HIV1 GN=S PE=1 SV=1	1	zy-hiv1-gp120-after-pngf-trypsin-gluc-r2.11433.11433.2	controllerType=0 controllerNumber=1 scan=11433	31.3704
09362:3	1	K.IEPLGVAPT[+947.323]KAK.R	HexNAc(1)Hex(1)NeuAc(2)	T[+947]	724.357	3	2171.06	2171.06	0	-0.9	460	Specific	578.72	358.89	358.89	6.22	131	>sp|P2019|HIV1_gp120 glycoprotein OS=Human HIV1 GN=S PE=1 SV=1	1	zy-hiv1-gp120-after-pngf-trypsin-gluc-r2.10439.10439.3	controllerType=0 controllerNumber=1 scan=10439	28.6363
09243:3	1	K.IEPLGVAPT[+947.323]KAK.R	HexNAc(1)Hex(1)NeuAc(2)	T[+947]	724.358	3	2171.06	2171.06	0	-0.1	460	Specific	587.36	389.16	389.16	7.29	131	>sp|P2019|HIV1_gp120 glycoprotein OS=Human HIV1 GN=S PE=1 SV=1	1	zy-hiv1-gp120-after-pngf-trypsin-gluc-r2.10310.10310.3	controllerType=0 controllerNumber=1 scan=10310	28.2942
10469:2	1	K.IEPLGVAPT[+656.228]K.A	HexNAc(1)Hex(1)NeuAc(1)	T[+656]	840.92	2	1680.83	1680.83	0	0.8	460	Specific	618.79	339.91	339.91	7.06	131	>sp|P2019|HIV1_gp120 glycoprotein OS=Human HIV1 GN=S PE=1 SV=1	1	zy-hiv1-gp120-after-pngf-trypsin-gluc-r2.11702.11702.2	controllerType=0 controllerNumber=1 scan=11702	32.2302
07907:3	1	K.IEPLGVAPT[+656.228]KAK.R	HexNAc(1)Hex(1)NeuAc(1)	T[+656]	627.327	3	1879.97	1879.96	0	1.2	460	Specific	637.14	492.65	492.65	7.97	131	>sp|P2019|HIV1_gp120 glycoprotein OS=Human HIV1 GN=S PE=1 SV=1	1	zy-hiv1-gp120-after-pngf-trypsin-gluc-r2.8854.8854.3	controllerType=0 controllerNumber=1 scan=8854	24.3382
11677:3	1	K.IEPLGVAPT[+947.323]K.A	HexNAc(1)Hex(1)NeuAc(2)	T[+947]	657.981	3	1971.93	1971.93	0	0.9	460	Specific	646.26	392.86	392.86	7.57	131	>sp|P2019|HIV1_gp120 glycoprotein OS=Human HIV1 GN=S PE=1 SV=1	1	zy-hiv1-gp120-after-pngf-trypsin-gluc-r2.13082.13082.3	controllerType=0 controllerNumber=1 scan=13082	36.2174
09040:3	1	K.IEPLGVAPT[+947.323]KAK.R	HexNAc(1)Hex(1)NeuAc(2)	T[+947]	724.358	3	2171.06	2171.06	0	0.7	460	Specific	662.52	438.16	438.16	9.29	131	>sp|P2019|HIV1_gp120 glycoprotein OS=Human HIV1 GN=S PE=1 SV=1	1	zy-hiv1-gp120-after-pngf-trypsin-gluc-r2.10085.10085.3	controllerType=0 controllerNumber=1 scan=10085	27.6475
06007:3	1	K.IEPLGVAPT[+656.228]KAKR.R	HexNAc(1)Hex(1)NeuAc(1)	T[+656]	679.36	3	2036.06	2036.06	0	0.1	460	Specific	689.21	689.21	689.21	9.08	131	>sp|P2019|HIV1_gp120 glycoprotein OS=Human HIV1 GN=S PE=1 SV=1	1	zy-hiv1-gp120-after-pngf-trypsin-gluc-r2.6780.6780.3	controllerType=0 controllerNumber=1 scan=6780	18.6459
07658:3	1	K.IEPLGVAPT[+656.228]KAK.R	HexNAc(1)Hex(1)NeuAc(1)	T[+656]	627.326	3	1879.96	1879.96	0	-0.8	460	Specific	694.97	545.91	545.91	9.29	131	>sp|P2019|HIV1_gp120 glycoprotein OS=Human HIV1 GN=S PE=1 SV=1	1	zy-hiv1-gp120-after-pngf-trypsin-gluc-r2.8583.8583.3	controllerType=0 controllerNumber=1 scan=8583	23.6017
07884:2	1	K.IEPLGVAPT[+656.228]KAK.R	HexNAc(1)Hex(1)NeuAc(1)	T[+656]	940.487	2	1879.97	1879.96	0	1.3	460	Specific	720.97	422.74	422.74	9.63	131	>sp|P2019|HIV1_gp120 glycoprotein OS=Human HIV1 GN=S PE=1 SV=1	1	zy-hiv1-gp120-after-pngf-trypsin-gluc-r2.8829.8829.2	controllerType=0 controllerNumber=1 scan=8829	24.272
10332:2	1	K.IEPLGVAPT[+203.079]K.A	HexNAc(1)	T[+203]	614.346	2	1227.68	1227.68	0	0.4	460	Specific	735.3	497.66	497.66	10.45	131	>sp|P2019|HIV1_gp120 glycoprotein OS=Human HIV1 GN=S PE=1 SV=1	1	zy-hiv1-gp120-after-pngf-trypsin-gluc-r2.11523.11523.2	controllerType=0 controllerNumber=1 scan=11523	31.6379
07126:4	1	K.IEPLGVAPT[+947.323]KAKR.R	HexNAc(1)Hex(1)NeuAc(2)	T[+947]	582.546	4	2327.16	2327.16	0	1	460	Specific	752.24	752.24	752.24	11.1	131	>sp|P2019|HIV1_gp120 glycoprotein OS=Human HIV1 GN=S PE=1 SV=1	1	zy-hiv1-gp120-after-pngf-trypsin-gluc-r2.8001.8001.4	controllerType=0 controllerNumber=1 scan=8001	21.9862
10678:2	1	K.IEPLGVAPT[+656.228]K.A	HexNAc(1)Hex(1)NeuAc(1)	T[+656]	840.92	2	1680.83	1680.83	0	0.6	460	Specific	759.83	400.62	400.62	11.45	131	>sp|P2019|HIV1_gp120 glycoprotein OS=Human HIV1 GN=S PE=1 SV=1	1	zy-hiv1-gp120-after-pngf-trypsin-gluc-r2.11933.11933.2	controllerType=0 controllerNumber=1 scan=11933	32.89
09107:2	1	K.IEPLGVAPT[+656.228]KAK.R	HexNAc(1)Hex(1)NeuAc(1)	T[+656]	940.485	2	1879.96	1879.96	0	-0.2	460	Specific	760.34	361.48	361.48	9.88	131	>sp|P2019|HIV1_gp120 glycoprotein OS=Human HIV1 GN=S PE=1 SV=1	1	zy-hiv1-gp120-after-pngf-trypsin-gluc-r2.10158.10158.2	controllerType=0 controllerNumber=1 scan=10158	27.8444
09140:2	1	K.IEPLGVAPT[+656.228]KAK.R	HexNAc(1)Hex(1)NeuAc(1)	T[+656]	940.484	2	1879.96	1879.96	0	-1.5	460	Specific	782.86	390.86	390.86	10.47	131	>sp|P2019|HIV1_gp120 glycoprotein OS=Human HIV1 GN=S PE=1 SV=1	1	zy-hiv1-gp120-after-pngf-trypsin-gluc-r2.10195.10195.2	controllerType=0 controllerNumber=1 scan=10195	27.9548
09135:3	1	K.IEPLGVAPT[+947.323]KAK.R	HexNAc(1)Hex(1)NeuAc(2)	T[+947]	724.358	3	2171.06	2171.06	0	-0.3	460	Specific	788.06	517.98	517.98	11.29	131	>sp|P2019|HIV1_gp120 glycoprotein OS=Human HIV1 GN=S PE=1 SV=1	1	zy-hiv1-gp120-after-pngf-trypsin-gluc-r2.10190.10190.3	controllerType=0 controllerNumber=1 scan=10190	27.9457
09057:2	1	K.IEPLGVAPT[+947.323]KAK.R	HexNAc(1)Hex(1)NeuAc(2)	T[+947]	1086.03	2	2171.06	2171.06	0	0.1	460	Specific	790.59	413.19	413.19	10.95	131	>sp|P2019|HIV1_gp120 glycoprotein OS=Human HIV1 GN=S PE=1 SV=1	1	zy-hiv1-gp120-after-pngf-trypsin-gluc-r2.10104.10104.2	controllerType=0 controllerNumber=1 scan=10104	27.7041
11597:2	1	K.IEPLGVAPT[+947.323]K.A	HexNAc(1)Hex(1)NeuAc(2)	T[+947]	986.464	2	1971.92	1971.93	0	-2.8	460	Specific	793.05	429.85	429.85	10.98	131	>sp|P2019|HIV1_gp120 glycoprotein OS=Human HIV1 GN=S PE=1 SV=1	1	zy-hiv1-gp120-after-pngf-trypsin-gluc-r2.12984.12984.2	controllerType=0 controllerNumber=1 scan=12984	35.8835
09028:2	1	K.IEPLGVAPT[+365.132]K.A	HexNAc(1)Hex(1)	T[+365]	695.372	2	1389.74	1389.74	0	0.2	460	Specific	800.56	527.56	527.56	12.45	131	>sp|P2019|HIV1_gp120 glycoprotein OS=Human HIV1 GN=S PE=1 SV=1	1	zy-hiv1-gp120-after-pngf-trypsin-gluc-r2.10073.10073.2	controllerType=0 controllerNumber=1 scan=10073	27.6268
07166:2	1	K.IEPLGVAPT[+947.323]KAKR.R	HexNAc(1)Hex(1)NeuAc(2)	T[+947]	1164.08	2	2327.16	2327.16	0	0.5	460	Specific	818.57	818.57	818.57	10.88	131	>sp|P2019|HIV1_gp120 glycoprotein OS=Human HIV1 GN=S PE=1 SV=1	1	zy-hiv1-gp120-after-pngf-trypsin-gluc-r2.8045.8045.2	controllerType=0 controllerNumber=1 scan=8045	22.1108
07117:3	1	K.IEPLGVAPT[+947.323]KAKR.R	HexNAc(1)Hex(1)NeuAc(2)	T[+947]	776.392	3	2327.16	2327.16	0	0.6	460	Specific	832.71	832.71	832.71	12.08	131	>sp|P2019|HIV1_gp120 glycoprotein OS=Human HIV1 GN=S PE=1 SV=1	1	zy-hiv1-gp120-after-pngf-trypsin-gluc-r2.7992.7992.3	controllerType=0 controllerNumber=1 scan=7992	21.9714
07222:4	1	K.IEPLGVAPT[+947.323]KAKR.R	HexNAc(1)Hex(1)NeuAc(2)	T[+947]	582.546	4	2327.16	2327.16	0	0.4	460	Specific	834.65	834.65	834.65	12.42	131	>sp|P2019|HIV1_gp120 glycoprotein OS=Human HIV1 GN=S PE=1 SV=1	1	zy-hiv1-gp120-after-pngf-trypsin-gluc-r2.8107.8107.4	controllerType=0 controllerNumber=1 scan=8107	22.2906
07659:2	1	K.IEPLGVAPT[+656.228]KAK.R	HexNAc(1)Hex(1)NeuAc(1)	T[+656]	940.484	2	1879.96	1879.96	0	-1.3	460	Specific	838.15	491.97	491.97	11.95	131	>sp|P2019|HIV1_gp120 glycoprotein OS=Human HIV1 GN=S PE=1 SV=1	1	zy-hiv1-gp120-after-pngf-trypsin-gluc-r2.8584.8584.2	controllerType=0 controllerNumber=1 scan=8584	23.604
09170:2	1	K.IEPLGVAPT[+947.323]KAK.R	HexNAc(1)Hex(1)NeuAc(2)	T[+947]	1086.04	2	2171.06	2171.06	0	2	460	Specific	856.55	432.74	432.74	12.63	131	>sp|P2019|HIV1_gp120 glycoprotein OS=Human HIV1 GN=S PE=1 SV=1	1	zy-hiv1-gp120-after-pngf-trypsin-gluc-r2.10229.10229.2	controllerType=0 controllerNumber=1 scan=10229	28.0554
09150:2	1	K.IEPLGVAPT[+947.323]KAK.R	HexNAc(1)Hex(1)NeuAc(2)	T[+947]	1086.03	2	2171.06	2171.06	0	0.2	460	Specific	863.92	450.14	450.14	12.95	131	>sp|P2019|HIV1_gp120 glycoprotein OS=Human HIV1 GN=S PE=1 SV=1	1	zy-hiv1-gp120-after-pngf-trypsin-gluc-r2.10207.10207.2	controllerType=0 controllerNumber=1 scan=10207	27.9923
07221:3	1	K.IEPLGVAPT[+947.323]KAKR.R	HexNAc(1)Hex(1)NeuAc(2)	T[+947]	776.391	3	2327.16	2327.16	0	-0.7	460	Specific	888.3	888.3	888.3	13.08	131	>sp|P2019|HIV1_gp120 glycoprotein OS=Human HIV1 GN=S PE=1 SV=1	1	zy-hiv1-gp120-after-pngf-trypsin-gluc-r2.8106.8106.3	controllerType=0 controllerNumber=1 scan=8106	22.2883
11666:2	1	K.IEPLGVAPT[+947.323]K.A	HexNAc(1)Hex(1)NeuAc(2)	T[+947]	986.467	2	1971.93	1971.93	0	0.1	460	Specific	899.56	486.78	486.78	13.45	131	>sp|P2019|HIV1_gp120 glycoprotein OS=Human HIV1 GN=S PE=1 SV=1	1	zy-hiv1-gp120-after-pngf-trypsin-gluc-r2.13069.13069.2	controllerType=0 controllerNumber=1 scan=13069	36.1723
10795:2	1	K.IEPLGVAPT[+656.228]K.A	HexNAc(1)Hex(1)NeuAc(1)	T[+656]	840.919	2	1680.83	1680.83	0	0	460	Specific	903.61	482.56	482.56	14.45	131	>sp|P2019|HIV1_gp120 glycoprotein OS=Human HIV1 GN=S PE=1 SV=1	1	zy-hiv1-gp120-after-pngf-trypsin-gluc-r2.12060.12060.2	controllerType=0 controllerNumber=1 scan=12060	33.2293

## Sheet: Table S7.6
Table S7.6 Identified trypsin and Glu-C digested intact O-glycopeptides by EThcD-sceHCD (Repeation 3)
Query #:z	Protein Rank	Peptide < ProteinMetrics Confidential >	Glycans NHFAGNa	Modification Type(s)	Observed m/z	z	Observed (M+H)	Calc. mass (M+H)	Off-by-x error	Mass error (ppm)	Starting position	Cleavage	Score	Delta	Delta Mod	|Log Prob|	# of unique peptides	Protein Name	Protein DB number	Comment	Scan #	Scan Time
11981:3	1	K.EATTT[+947.323]LFC[+57.021]ASDR.K	HexNAc(1)Hex(1)NeuAc(2)	C[+57], T[+947]	773.654	3	2318.95	2318.94	0	0.9	17	Specific	341.2	188.91	1.2	4.69	123	>sp|P2019|HIV1_gp120 glycoprotein OS=Human HIV1 GN=S PE=1 SV=1	1	zy-hiv1-gp120-after-pngf-trypsin-gluc-r3.13296.13296.3	controllerType=0 controllerNumber=1 scan=13296	37.0541
02248:2	1	R.NATNGN[+0.984]DT[+203.079]NTTSSSR.G	HexNAc(1)	N[+1], T[+203]	872.365	2	1743.72	1743.73	0	-2.1	106	Specific	561.03	464.02	0	7.82	123	>sp|P2019|HIV1_gp120 glycoprotein OS=Human HIV1 GN=S PE=1 SV=1	1	zy-hiv1-gp120-after-pngf-trypsin-gluc-r3.2493.2493.2	controllerType=0 controllerNumber=1 scan=2493	7.1465
15181:2	1	K.NC[+57.021]S[+203.079]FN[+0.984]ITTNIR.G	HexNAc(1)	C[+57], N[+1], S[+203]	772.357	2	1543.71	1543.71	0	0.5	130	Specific	266.88	266.88	8	3.19	123	>sp|P2019|HIV1_gp120 glycoprotein OS=Human HIV1 GN=S PE=1 SV=1	1	zy-hiv1-gp120-after-pngf-trypsin-gluc-r3.16998.16998.2	controllerType=0 controllerNumber=1 scan=16998	48.9814
15120:2	1	K.NC[+57.021]S[+203.079]FN[+0.984]ITTNIR.G	HexNAc(1)	C[+57], N[+1], S[+203]	772.356	2	1543.7	1543.71	0	-0.9	130	Specific	442.69	442.69	8	5.86	123	>sp|P2019|HIV1_gp120 glycoprotein OS=Human HIV1 GN=S PE=1 SV=1	1	zy-hiv1-gp120-after-pngf-trypsin-gluc-r3.16917.16917.2	controllerType=0 controllerNumber=1 scan=16917	48.7
02365:2	1	R.QAHC[+57.021]NLS[+203.079]R.A	HexNAc(1)	C[+57], S[+203]	594.775	2	1188.54	1188.54	0	0.1	302	Specific	224.95	69.09	69.09	1.59	123	>sp|P2019|HIV1_gp120 glycoprotein OS=Human HIV1 GN=S PE=1 SV=1	1	zy-hiv1-gp120-after-pngf-trypsin-gluc-r3.2623.2623.2	controllerType=0 controllerNumber=1 scan=2623	7.5028
02354:2	1	R.QAHC[+57.021]NLS[+203.079]R.A	HexNAc(1)	C[+57], S[+203]	594.775	2	1188.54	1188.54	0	0.7	302	Specific	514.72	334.74	334.74	4.06	123	>sp|P2019|HIV1_gp120 glycoprotein OS=Human HIV1 GN=S PE=1 SV=1	1	zy-hiv1-gp120-after-pngf-trypsin-gluc-r3.2611.2611.2	controllerType=0 controllerNumber=1 scan=2611	7.4786
09910:2	1	E.N[+0.984]NT[+203.079]ITLPC[+57.021]R.I	HexNAc(1)	C[+57], N[+1], T[+203]	646.81	2	1292.61	1292.62	0	-1.8	380	Specific	251.37	251.37	0	2.81	123	>sp|P2019|HIV1_gp120 glycoprotein OS=Human HIV1 GN=S PE=1 SV=1	1	zy-hiv1-gp120-after-pngf-trypsin-gluc-r3.10863.10863.2	controllerType=0 controllerNumber=1 scan=10863	29.7803
09935:2	1	E.N[+0.984]NT[+203.079]ITLPC[+57.021]R.I	HexNAc(1)	C[+57], N[+1], T[+203]	646.812	2	1292.62	1292.62	0	1.4	380	Specific	262.72	262.72	0	2.57	123	>sp|P2019|HIV1_gp120 glycoprotein OS=Human HIV1 GN=S PE=1 SV=1	1	zy-hiv1-gp120-after-pngf-trypsin-gluc-r3.10890.10890.2	controllerType=0 controllerNumber=1 scan=10890	29.8519
09211:2	1	E.NNTIT[+203.079]LPC[+57.021]R.I	HexNAc(1)	C[+57], T[+203]	646.319	2	1291.63	1291.63	0	0.3	380	Specific	263.18	263.18	16.93	3.12	123	>sp|P2019|HIV1_gp120 glycoprotein OS=Human HIV1 GN=S PE=1 SV=1	1	zy-hiv1-gp120-after-pngf-trypsin-gluc-r3.10092.10092.3	controllerType=0 controllerNumber=1 scan=10092	27.6083
09216:2	1	E.NNT[+203.079]ITLPC[+57.021]R.I	HexNAc(1)	C[+57], T[+203]	646.319	2	1291.63	1291.63	0	-0.1	380	Specific	311.39	311.39	39.01	3.14	123	>sp|P2019|HIV1_gp120 glycoprotein OS=Human HIV1 GN=S PE=1 SV=1	1	zy-hiv1-gp120-after-pngf-trypsin-gluc-r3.10098.10098.2	controllerType=0 controllerNumber=1 scan=10098	27.6315
09312:2	1	E.NNT[+203.079]ITLPC[+57.021]R.I	HexNAc(1)	C[+57], T[+203]	646.319	2	1291.63	1291.63	0	0.4	380	Specific	369.02	369.02	21.97	5.13	123	>sp|P2019|HIV1_gp120 glycoprotein OS=Human HIV1 GN=S PE=1 SV=1	1	zy-hiv1-gp120-after-pngf-trypsin-gluc-r3.10206.10206.2	controllerType=0 controllerNumber=1 scan=10206	27.9455
09206:2	1	E.NNTIT[+203.079]LPC[+57.021]R.I	HexNAc(1)	C[+57], T[+203]	646.319	2	1291.63	1291.63	0	0.3	380	Specific	442.17	442.17	33.04	5.65	123	>sp|P2019|HIV1_gp120 glycoprotein OS=Human HIV1 GN=S PE=1 SV=1	1	zy-hiv1-gp120-after-pngf-trypsin-gluc-r3.10087.10087.2	controllerType=0 controllerNumber=1 scan=10087	27.6002
09302:2	1	E.NNTIT[+203.079]LPC[+57.021]R.I	HexNAc(1)	C[+57], T[+203]	646.319	2	1291.63	1291.63	0	0	380	Specific	653.3	653.3	22.66	9.56	123	>sp|P2019|HIV1_gp120 glycoprotein OS=Human HIV1 GN=S PE=1 SV=1	1	zy-hiv1-gp120-after-pngf-trypsin-gluc-r3.10195.10195.2	controllerType=0 controllerNumber=1 scan=10195	27.9223
18033:2	1	R.C[+57.021]S[+203.079]SNITGLLLTR.D	HexNAc(1)	C[+57], S[+203]	769.399	2	1537.79	1537.79	0	0.4	414	Specific	270.44	175.42	2	3.26	123	>sp|P2019|HIV1_gp120 glycoprotein OS=Human HIV1 GN=S PE=1 SV=1	1	zy-hiv1-gp120-after-pngf-trypsin-gluc-r3.21990.21990.2	controllerType=0 controllerNumber=1 scan=21990	66.4261
18275:2	1	R.C[+57.021]SSNITGLLLT[+203.079]R.D	HexNAc(1)	C[+57], T[+203]	769.397	2	1537.79	1537.79	0	-1	414	Specific	292.18	215.99	13.12	3.21	123	>sp|P2019|HIV1_gp120 glycoprotein OS=Human HIV1 GN=S PE=1 SV=1	1	zy-hiv1-gp120-after-pngf-trypsin-gluc-r3.22312.22312.2	controllerType=0 controllerNumber=1 scan=22312	67.504
12875:3	1	K.VVKIEPLGVAPT[+947.323]KAK.R	HexNAc(1)Hex(1)NeuAc(2)	T[+947]	833.103	3	2497.29	2497.29	0	1.4	457	Specific	369.15	369.15	369.15	4.85	123	>sp|P2019|HIV1_gp120 glycoprotein OS=Human HIV1 GN=S PE=1 SV=1	1	zy-hiv1-gp120-after-pngf-trypsin-gluc-r3.14297.14297.3	controllerType=0 controllerNumber=1 scan=14297	40.0222
12862:4	1	K.VVKIEPLGVAPT[+947.323]KAK.R	HexNAc(1)Hex(1)NeuAc(2)	T[+947]	625.079	4	2497.29	2497.29	0	1.2	457	Specific	398.91	398.91	398.91	5.17	123	>sp|P2019|HIV1_gp120 glycoprotein OS=Human HIV1 GN=S PE=1 SV=1	1	zy-hiv1-gp120-after-pngf-trypsin-gluc-r3.14283.14283.4	controllerType=0 controllerNumber=1 scan=14283	39.9859
12861:3	1	K.VVKIEPLGVAPT[+947.323]KAK.R	HexNAc(1)Hex(1)NeuAc(2)	T[+947]	833.103	3	2497.29	2497.29	0	1.4	457	Specific	458.04	458.04	458.04	5.19	123	>sp|P2019|HIV1_gp120 glycoprotein OS=Human HIV1 GN=S PE=1 SV=1	1	zy-hiv1-gp120-after-pngf-trypsin-gluc-r3.14282.14282.3	controllerType=0 controllerNumber=1 scan=14282	39.9843
07892:3	1	K.IEPLGVAPT[+656.228]KAK.R	HexNAc(1)Hex(1)NeuAc(1)	T[+656]	627.326	3	1879.96	1879.96	0	0.3	460	Specific	233.28	233.28	233.28	3.12	123	>sp|P2019|HIV1_gp120 glycoprotein OS=Human HIV1 GN=S PE=1 SV=1	1	zy-hiv1-gp120-after-pngf-trypsin-gluc-r3.8655.8655.3	controllerType=0 controllerNumber=1 scan=8655	23.7137
09741:2	1	K.IEPLGVAPT[+406.159]K.A	HexNAc(2)	T[+406]	715.886	2	1430.76	1430.76	0	1.2	460	Specific	241.32	179.18	179.18	3.72	123	>sp|P2019|HIV1_gp120 glycoprotein OS=Human HIV1 GN=S PE=1 SV=1	1	zy-hiv1-gp120-after-pngf-trypsin-gluc-r3.10678.10678.2	controllerType=0 controllerNumber=1 scan=10678	29.2655
08182:3	1	K.IEPLGVAPT[+656.228]KAK.R	HexNAc(1)Hex(1)NeuAc(1)	T[+656]	627.326	3	1879.96	1879.96	0	0.3	460	Specific	241.71	241.71	241.71	3.68	123	>sp|P2019|HIV1_gp120 glycoprotein OS=Human HIV1 GN=S PE=1 SV=1	1	zy-hiv1-gp120-after-pngf-trypsin-gluc-r3.8969.8969.3	controllerType=0 controllerNumber=1 scan=8969	24.5425
09013:2	1	K.IEPLGVAPT[+365.132]K.A	HexNAc(1)Hex(1)	T[+365]	695.372	2	1389.74	1389.74	0	0.1	460	Specific	244.57	195.26	195.26	4.29	123	>sp|P2019|HIV1_gp120 glycoprotein OS=Human HIV1 GN=S PE=1 SV=1	1	zy-hiv1-gp120-after-pngf-trypsin-gluc-r3.9876.9876.2	controllerType=0 controllerNumber=1 scan=9876	27.0148
09326:3	1	K.IEPLGVAPT[+656.228]KAK.R	HexNAc(1)Hex(1)NeuAc(1)	T[+656]	627.324	3	1879.96	1879.96	0	-3.7	460	Specific	269.45	253.88	253.88	2.53	123	>sp|P2019|HIV1_gp120 glycoprotein OS=Human HIV1 GN=S PE=1 SV=1	1	zy-hiv1-gp120-after-pngf-trypsin-gluc-r3.10221.10221.3	controllerType=0 controllerNumber=1 scan=10221	27.9925
11624:2	1	K.IEPLGVAPT[+947.323]K.A	HexNAc(1)Hex(1)NeuAc(2)	T[+947]	986.467	2	1971.93	1971.93	0	-0.2	460	Specific	279.09	91.19	91.19	2	123	>sp|P2019|HIV1_gp120 glycoprotein OS=Human HIV1 GN=S PE=1 SV=1	1	zy-hiv1-gp120-after-pngf-trypsin-gluc-r3.12866.12866.2	controllerType=0 controllerNumber=1 scan=12866	35.7951
10582:2	1	K.IEPLGVAPT[+656.228]K.A	HexNAc(1)Hex(1)NeuAc(1)	T[+656]	840.92	2	1680.83	1680.83	0	1.5	460	Specific	280.17	150.03	150.03	2.41	123	>sp|P2019|HIV1_gp120 glycoprotein OS=Human HIV1 GN=S PE=1 SV=1	1	zy-hiv1-gp120-after-pngf-trypsin-gluc-r3.11660.11660.2	controllerType=0 controllerNumber=1 scan=11660	32.1367
11700:2	1	K.IEPLGVAPT[+656.228]K.A	HexNAc(1)Hex(1)NeuAc(1)	T[+656]	840.92	2	1680.83	1680.83	0	0.6	460	Specific	285.71	138.05	138.05	2.64	123	>sp|P2019|HIV1_gp120 glycoprotein OS=Human HIV1 GN=S PE=1 SV=1	1	zy-hiv1-gp120-after-pngf-trypsin-gluc-r3.12958.12958.2	controllerType=0 controllerNumber=1 scan=12958	36.0854
07835:3	1	K.IEPLGVAPT[+656.228]KAK.R	HexNAc(1)Hex(1)NeuAc(1)	T[+656]	627.326	3	1879.96	1879.96	0	-0.1	460	Specific	287.91	231.02	231.02	3.41	123	>sp|P2019|HIV1_gp120 glycoprotein OS=Human HIV1 GN=S PE=1 SV=1	1	zy-hiv1-gp120-after-pngf-trypsin-gluc-r3.8593.8593.2	controllerType=0 controllerNumber=1 scan=8593	23.541
08876:3	1	K.IEPLGVAPT[+656.228]KAK.R	HexNAc(1)Hex(1)NeuAc(1)	T[+656]	627.325	3	1879.96	1879.96	0	-1.8	460	Specific	293.41	271.27	271.27	3.79	123	>sp|P2019|HIV1_gp120 glycoprotein OS=Human HIV1 GN=S PE=1 SV=1	1	zy-hiv1-gp120-after-pngf-trypsin-gluc-r3.9727.9727.3	controllerType=0 controllerNumber=1 scan=9727	26.6116
06161:3	1	K.IEPLGVAPT[+656.228]KAKR.R	HexNAc(1)Hex(1)NeuAc(1)	T[+656]	679.36	3	2036.07	2036.06	0	0.7	460	Specific	299.74	299.74	299.74	2.71	123	>sp|P2019|HIV1_gp120 glycoprotein OS=Human HIV1 GN=S PE=1 SV=1	1	zy-hiv1-gp120-after-pngf-trypsin-gluc-r3.6761.6761.3	controllerType=0 controllerNumber=1 scan=6761	18.4801
08481:3	1	K.IEPLGVAPT[+656.228]KAK.R	HexNAc(1)Hex(1)NeuAc(1)	T[+656]	627.328	3	1879.97	1879.96	0	2.9	460	Specific	309.83	309.83	309.83	3.16	123	>sp|P2019|HIV1_gp120 glycoprotein OS=Human HIV1 GN=S PE=1 SV=1	1	zy-hiv1-gp120-after-pngf-trypsin-gluc-r3.9298.9298.3	controllerType=0 controllerNumber=1 scan=9298	25.46
09299:3	1	K.IEPLGVAPT[+656.228]KAK.R	HexNAc(1)Hex(1)NeuAc(1)	T[+656]	627.32	3	1879.95	1879.96	0	-9.6	460	Specific	317.38	219.66	219.66	2.29	123	>sp|P2019|HIV1_gp120 glycoprotein OS=Human HIV1 GN=S PE=1 SV=1	1	zy-hiv1-gp120-after-pngf-trypsin-gluc-r3.10191.10191.3	controllerType=0 controllerNumber=1 scan=10191	27.9038
09500:3	1	K.IEPLGVAPT[+947.323]KAK.R	HexNAc(1)Hex(1)NeuAc(2)	T[+947]	724.358	3	2171.06	2171.06	0	0.5	460	Specific	329.55	196.36	196.36	3.83	123	>sp|P2019|HIV1_gp120 glycoprotein OS=Human HIV1 GN=S PE=1 SV=1	1	zy-hiv1-gp120-after-pngf-trypsin-gluc-r3.10410.10410.3	controllerType=0 controllerNumber=1 scan=10410	28.4866
09132:2	1	K.IEPLGVAPT[+203.079]K.A	HexNAc(1)	T[+203]	614.345	2	1227.68	1227.68	0	-0.8	460	Specific	334.54	290.86	290.86	4.73	123	>sp|P2019|HIV1_gp120 glycoprotein OS=Human HIV1 GN=S PE=1 SV=1	1	zy-hiv1-gp120-after-pngf-trypsin-gluc-r3.10005.10005.3	controllerType=0 controllerNumber=1 scan=10005	27.3617
10763:2	1	K.IEPLGVAPT[+656.228]K.A	HexNAc(1)Hex(1)NeuAc(1)	T[+656]	840.919	2	1680.83	1680.83	0	0.2	460	Specific	355.41	179.2	179.2	3.65	123	>sp|P2019|HIV1_gp120 glycoprotein OS=Human HIV1 GN=S PE=1 SV=1	1	zy-hiv1-gp120-after-pngf-trypsin-gluc-r3.11863.11863.2	controllerType=0 controllerNumber=1 scan=11863	32.7633
09729:3	1	K.IEPLGVAPT[+947.323]KAK.R	HexNAc(1)Hex(1)NeuAc(2)	T[+947]	724.357	3	2171.06	2171.06	0	-1	460	Specific	355.92	257.01	257.01	3.92	123	>sp|P2019|HIV1_gp120 glycoprotein OS=Human HIV1 GN=S PE=1 SV=1	1	zy-hiv1-gp120-after-pngf-trypsin-gluc-r3.10664.10664.3	controllerType=0 controllerNumber=1 scan=10664	29.216
09080:2	1	K.IEPLGVAPT[+203.079]K.A	HexNAc(1)	T[+203]	614.347	2	1227.69	1227.68	0	3.5	460	Specific	371.77	348.11	348.11	3.95	123	>sp|P2019|HIV1_gp120 glycoprotein OS=Human HIV1 GN=S PE=1 SV=1	1	zy-hiv1-gp120-after-pngf-trypsin-gluc-r3.9949.9949.2	controllerType=0 controllerNumber=1 scan=9949	27.2163
09378:3	1	K.IEPLGVAPT[+947.323]KAK.R	HexNAc(1)Hex(1)NeuAc(2)	T[+947]	724.357	3	2171.06	2171.06	0	-1.3	460	Specific	376.11	242.65	242.65	4.05	123	>sp|P2019|HIV1_gp120 glycoprotein OS=Human HIV1 GN=S PE=1 SV=1	1	zy-hiv1-gp120-after-pngf-trypsin-gluc-r3.10278.10278.3	controllerType=0 controllerNumber=1 scan=10278	28.1333
08295:3	1	K.IEPLGVAPT[+656.228]KAK.R	HexNAc(1)Hex(1)NeuAc(1)	T[+656]	627.326	3	1879.96	1879.96	0	0.4	460	Specific	388.22	341.6	341.6	4.61	123	>sp|P2019|HIV1_gp120 glycoprotein OS=Human HIV1 GN=S PE=1 SV=1	1	zy-hiv1-gp120-after-pngf-trypsin-gluc-r3.9092.9092.3	controllerType=0 controllerNumber=1 scan=9092	24.8765
08411:3	1	K.IEPLGVAPT[+656.228]KAK.R	HexNAc(1)Hex(1)NeuAc(1)	T[+656]	627.326	3	1879.96	1879.96	0	0.4	460	Specific	410.49	358.93	358.93	4.69	123	>sp|P2019|HIV1_gp120 glycoprotein OS=Human HIV1 GN=S PE=1 SV=1	1	zy-hiv1-gp120-after-pngf-trypsin-gluc-r3.9222.9222.3	controllerType=0 controllerNumber=1 scan=9222	25.2554
09225:3	1	K.IEPLGVAPT[+656.228]KAK.R	HexNAc(1)Hex(1)NeuAc(1)	T[+656]	627.324	3	1879.96	1879.96	0	-2.6	460	Specific	413.86	339.91	339.91	4.69	123	>sp|P2019|HIV1_gp120 glycoprotein OS=Human HIV1 GN=S PE=1 SV=1	1	zy-hiv1-gp120-after-pngf-trypsin-gluc-r3.10108.10108.3	controllerType=0 controllerNumber=1 scan=10108	27.6617
10340:2	1	K.IEPLGVAPT[+203.079]K.A	HexNAc(1)	T[+203]	614.345	2	1227.68	1227.68	0	-0.1	460	Specific	436.64	306.81	306.81	4.99	123	>sp|P2019|HIV1_gp120 glycoprotein OS=Human HIV1 GN=S PE=1 SV=1	1	zy-hiv1-gp120-after-pngf-trypsin-gluc-r3.11338.11338.2	controllerType=0 controllerNumber=1 scan=11338	31.144
11722:2	1	K.IEPLGVAPT[+947.323]K.A	HexNAc(1)Hex(1)NeuAc(2)	T[+947]	986.467	2	1971.93	1971.93	0	-0.4	460	Specific	462.51	273.47	273.47	4.27	123	>sp|P2019|HIV1_gp120 glycoprotein OS=Human HIV1 GN=S PE=1 SV=1	1	zy-hiv1-gp120-after-pngf-trypsin-gluc-r3.12982.12982.2	controllerType=0 controllerNumber=1 scan=12982	36.1434
07765:3	1	K.IEPLGVAPT[+656.228]KAK.R	HexNAc(1)Hex(1)NeuAc(1)	T[+656]	627.326	3	1879.96	1879.96	0	-0.8	460	Specific	463.11	315.27	315.27	3.68	123	>sp|P2019|HIV1_gp120 glycoprotein OS=Human HIV1 GN=S PE=1 SV=1	1	zy-hiv1-gp120-after-pngf-trypsin-gluc-r3.8517.8517.3	controllerType=0 controllerNumber=1 scan=8517	23.3497
09066:2	1	K.IEPLGVAPT[+365.132]K.A	HexNAc(1)Hex(1)	T[+365]	695.372	2	1389.74	1389.74	0	0.4	460	Specific	463.38	318.42	318.42	4.38	123	>sp|P2019|HIV1_gp120 glycoprotein OS=Human HIV1 GN=S PE=1 SV=1	1	zy-hiv1-gp120-after-pngf-trypsin-gluc-r3.9934.9934.2	controllerType=0 controllerNumber=1 scan=9934	27.1647
09507:3	1	K.IEPLGVAPT[+947.323]KAK.R	HexNAc(1)Hex(1)NeuAc(2)	T[+947]	724.358	3	2171.06	2171.06	0	0.5	460	Specific	467.31	331.74	331.74	4.56	123	>sp|P2019|HIV1_gp120 glycoprotein OS=Human HIV1 GN=S PE=1 SV=1	1	zy-hiv1-gp120-after-pngf-trypsin-gluc-r3.10418.10418.3	controllerType=0 controllerNumber=1 scan=10418	28.5204
10867:2	1	K.IEPLGVAPT[+656.228]K.A	HexNAc(1)Hex(1)NeuAc(1)	T[+656]	840.919	2	1680.83	1680.83	0	0	460	Specific	469.76	295.6	295.6	4.33	123	>sp|P2019|HIV1_gp120 glycoprotein OS=Human HIV1 GN=S PE=1 SV=1	1	zy-hiv1-gp120-after-pngf-trypsin-gluc-r3.11977.11977.2	controllerType=0 controllerNumber=1 scan=11977	33.0777
07268:3	1	K.IEPLGVAPT[+947.323]KAKR.R	HexNAc(1)Hex(1)NeuAc(2)	T[+947]	776.392	3	2327.16	2327.16	0	0.8	460	Specific	474.05	474.05	474.05	5.87	123	>sp|P2019|HIV1_gp120 glycoprotein OS=Human HIV1 GN=S PE=1 SV=1	1	zy-hiv1-gp120-after-pngf-trypsin-gluc-r3.7970.7970.3	controllerType=0 controllerNumber=1 scan=7970	21.7813
07997:3	1	K.IEPLGVAPT[+656.228]KAK.R	HexNAc(1)Hex(1)NeuAc(1)	T[+656]	627.326	3	1879.96	1879.96	0	0	460	Specific	481.76	353.87	353.87	4.07	123	>sp|P2019|HIV1_gp120 glycoprotein OS=Human HIV1 GN=S PE=1 SV=1	1	zy-hiv1-gp120-after-pngf-trypsin-gluc-r3.8769.8769.3	controllerType=0 controllerNumber=1 scan=8769	24.0219
07840:3	1	K.IEPLGVAPT[+656.228]KAK.R	HexNAc(1)Hex(1)NeuAc(1)	T[+656]	627.328	3	1879.97	1879.96	0	2.7	460	Specific	485.76	372.58	372.58	5.4	123	>sp|P2019|HIV1_gp120 glycoprotein OS=Human HIV1 GN=S PE=1 SV=1	1	zy-hiv1-gp120-after-pngf-trypsin-gluc-r3.8599.8599.2	controllerType=0 controllerNumber=1 scan=8599	23.5687
07352:3	1	K.IEPLGVAPT[+947.323]KAKR.R	HexNAc(1)Hex(1)NeuAc(2)	T[+947]	776.391	3	2327.16	2327.16	0	-0.6	460	Specific	497.67	497.67	497.67	5.93	123	>sp|P2019|HIV1_gp120 glycoprotein OS=Human HIV1 GN=S PE=1 SV=1	1	zy-hiv1-gp120-after-pngf-trypsin-gluc-r3.8064.8064.3	controllerType=0 controllerNumber=1 scan=8064	22.0636
09387:3	1	K.IEPLGVAPT[+947.323]KAK.R	HexNAc(1)Hex(1)NeuAc(2)	T[+947]	724.357	3	2171.06	2171.06	0	-1	460	Specific	507.93	365.56	365.56	5.01	123	>sp|P2019|HIV1_gp120 glycoprotein OS=Human HIV1 GN=S PE=1 SV=1	1	zy-hiv1-gp120-after-pngf-trypsin-gluc-r3.10288.10288.3	controllerType=0 controllerNumber=1 scan=10288	28.1758
09188:3	1	K.IEPLGVAPT[+947.323]KAK.R	HexNAc(1)Hex(1)NeuAc(2)	T[+947]	724.357	3	2171.06	2171.06	0	-1.1	460	Specific	515.9	336.37	336.37	5.01	123	>sp|P2019|HIV1_gp120 glycoprotein OS=Human HIV1 GN=S PE=1 SV=1	1	zy-hiv1-gp120-after-pngf-trypsin-gluc-r3.10066.10066.3	controllerType=0 controllerNumber=1 scan=10066	27.5321
09250:3	1	K.IEPLGVAPT[+656.228]KAK.R	HexNAc(1)Hex(1)NeuAc(1)	T[+656]	627.323	3	1879.96	1879.96	0	-4.1	460	Specific	518.4	386.43	386.43	6.09	123	>sp|P2019|HIV1_gp120 glycoprotein OS=Human HIV1 GN=S PE=1 SV=1	1	zy-hiv1-gp120-after-pngf-trypsin-gluc-r3.10135.10135.3	controllerType=0 controllerNumber=1 scan=10135	27.7279
09278:3	1	K.IEPLGVAPT[+947.323]KAK.R	HexNAc(1)Hex(1)NeuAc(2)	T[+947]	724.357	3	2171.06	2171.06	0	-0.4	460	Specific	538.49	353.95	353.95	5.14	123	>sp|P2019|HIV1_gp120 glycoprotein OS=Human HIV1 GN=S PE=1 SV=1	1	zy-hiv1-gp120-after-pngf-trypsin-gluc-r3.10168.10168.3	controllerType=0 controllerNumber=1 scan=10168	27.8306
10399:2	1	K.IEPLGVAPT[+203.079]K.A	HexNAc(1)	T[+203]	614.345	2	1227.68	1227.68	0	-0.5	460	Specific	550.59	343.9	343.9	5.84	123	>sp|P2019|HIV1_gp120 glycoprotein OS=Human HIV1 GN=S PE=1 SV=1	1	zy-hiv1-gp120-after-pngf-trypsin-gluc-r3.11419.11419.2	controllerType=0 controllerNumber=1 scan=11419	31.4005
11689:2	1	K.IEPLGVAPT[+656.228]K.A	HexNAc(1)Hex(1)NeuAc(1)	T[+656]	840.92	2	1680.83	1680.83	0	1	460	Specific	554.96	287.49	287.49	5.39	123	>sp|P2019|HIV1_gp120 glycoprotein OS=Human HIV1 GN=S PE=1 SV=1	1	zy-hiv1-gp120-after-pngf-trypsin-gluc-r3.12946.12946.2	controllerType=0 controllerNumber=1 scan=12946	36.0538
09274:3	1	K.IEPLGVAPT[+656.228]KAK.R	HexNAc(1)Hex(1)NeuAc(1)	T[+656]	627.327	3	1879.97	1879.96	0	2.2	460	Specific	572.44	437.02	437.02	6.38	123	>sp|P2019|HIV1_gp120 glycoprotein OS=Human HIV1 GN=S PE=1 SV=1	1	zy-hiv1-gp120-after-pngf-trypsin-gluc-r3.10163.10163.3	controllerType=0 controllerNumber=1 scan=10163	27.8225
09267:2	1	K.IEPLGVAPT[+947.323]KAK.R	HexNAc(1)Hex(1)NeuAc(2)	T[+947]	1086.03	2	2171.06	2171.06	0	-0.5	460	Specific	594.31	397.98	397.98	6.75	123	>sp|P2019|HIV1_gp120 glycoprotein OS=Human HIV1 GN=S PE=1 SV=1	1	zy-hiv1-gp120-after-pngf-trypsin-gluc-r3.10155.10155.2	controllerType=0 controllerNumber=1 scan=10155	27.7855
07755:3	1	K.IEPLGVAPT[+656.228]KAK.R	HexNAc(1)Hex(1)NeuAc(1)	T[+656]	627.326	3	1879.96	1879.96	0	0.1	460	Specific	599.13	499.33	499.33	7.07	123	>sp|P2019|HIV1_gp120 glycoprotein OS=Human HIV1 GN=S PE=1 SV=1	1	zy-hiv1-gp120-after-pngf-trypsin-gluc-r3.8506.8506.3	controllerType=0 controllerNumber=1 scan=8506	23.3107
11730:3	1	K.IEPLGVAPT[+947.323]K.A	HexNAc(1)Hex(1)NeuAc(2)	T[+947]	657.981	3	1971.93	1971.93	0	0.8	460	Specific	606.21	335.46	335.46	7.68	123	>sp|P2019|HIV1_gp120 glycoprotein OS=Human HIV1 GN=S PE=1 SV=1	1	zy-hiv1-gp120-after-pngf-trypsin-gluc-r3.12991.12991.3	controllerType=0 controllerNumber=1 scan=12991	36.1795
10572:2	1	K.IEPLGVAPT[+656.228]K.A	HexNAc(1)Hex(1)NeuAc(1)	T[+656]	840.919	2	1680.83	1680.83	0	-0.6	460	Specific	612.66	332.78	332.78	7.29	123	>sp|P2019|HIV1_gp120 glycoprotein OS=Human HIV1 GN=S PE=1 SV=1	1	zy-hiv1-gp120-after-pngf-trypsin-gluc-r3.11649.11649.2	controllerType=0 controllerNumber=1 scan=11649	32.1184
06144:3	1	K.IEPLGVAPT[+656.228]KAKR.R	HexNAc(1)Hex(1)NeuAc(1)	T[+656]	679.36	3	2036.07	2036.06	0	0.4	460	Specific	631.18	631.18	631.18	7.9	123	>sp|P2019|HIV1_gp120 glycoprotein OS=Human HIV1 GN=S PE=1 SV=1	1	zy-hiv1-gp120-after-pngf-trypsin-gluc-r3.6743.6743.3	controllerType=0 controllerNumber=1 scan=6743	18.4379
07767:3	1	K.IEPLGVAPT[+656.228]KAK.R	HexNAc(1)Hex(1)NeuAc(1)	T[+656]	627.326	3	1879.96	1879.96	0	0.2	460	Specific	641.32	506.36	506.36	8.07	123	>sp|P2019|HIV1_gp120 glycoprotein OS=Human HIV1 GN=S PE=1 SV=1	1	zy-hiv1-gp120-after-pngf-trypsin-gluc-r3.8520.8520.3	controllerType=0 controllerNumber=1 scan=8520	23.3587
10754:2	1	K.IEPLGVAPT[+656.228]K.A	HexNAc(1)Hex(1)NeuAc(1)	T[+656]	840.922	2	1680.84	1680.83	0	3.6	460	Specific	656.47	328.32	328.32	6.93	123	>sp|P2019|HIV1_gp120 glycoprotein OS=Human HIV1 GN=S PE=1 SV=1	1	zy-hiv1-gp120-after-pngf-trypsin-gluc-r3.11853.11853.2	controllerType=0 controllerNumber=1 scan=11853	32.7421
07999:3	1	K.IEPLGVAPT[+656.228]KAK.R	HexNAc(1)Hex(1)NeuAc(1)	T[+656]	627.326	3	1879.96	1879.96	0	0	460	Specific	690.87	521.55	521.55	9.07	123	>sp|P2019|HIV1_gp120 glycoprotein OS=Human HIV1 GN=S PE=1 SV=1	1	zy-hiv1-gp120-after-pngf-trypsin-gluc-r3.8772.8772.3	controllerType=0 controllerNumber=1 scan=8772	24.0345
11630:2	1	K.IEPLGVAPT[+947.323]K.A	HexNAc(1)Hex(1)NeuAc(2)	T[+947]	986.466	2	1971.92	1971.93	0	-1	460	Specific	698.33	346.9	346.9	8.68	123	>sp|P2019|HIV1_gp120 glycoprotein OS=Human HIV1 GN=S PE=1 SV=1	1	zy-hiv1-gp120-after-pngf-trypsin-gluc-r3.12875.12875.2	controllerType=0 controllerNumber=1 scan=12875	35.8294
08023:2	1	K.IEPLGVAPT[+656.228]KAK.R	HexNAc(1)Hex(1)NeuAc(1)	T[+656]	940.486	2	1879.96	1879.96	0	0.1	460	Specific	714.09	353.09	353.09	8.67	123	>sp|P2019|HIV1_gp120 glycoprotein OS=Human HIV1 GN=S PE=1 SV=1	1	zy-hiv1-gp120-after-pngf-trypsin-gluc-r3.8798.8798.2	controllerType=0 controllerNumber=1 scan=8798	24.1024
10396:2	1	K.IEPLGVAPT[+203.079]K.A	HexNAc(1)	T[+203]	614.345	2	1227.68	1227.68	0	-0.5	460	Specific	714.87	493.59	493.59	10.76	123	>sp|P2019|HIV1_gp120 glycoprotein OS=Human HIV1 GN=S PE=1 SV=1	1	zy-hiv1-gp120-after-pngf-trypsin-gluc-r3.11415.11415.2	controllerType=0 controllerNumber=1 scan=11415	31.3913
07299:2	1	K.IEPLGVAPT[+947.323]KAKR.R	HexNAc(1)Hex(1)NeuAc(2)	T[+947]	1164.08	2	2327.16	2327.16	0	-0.4	460	Specific	716.13	716.13	716.13	8.89	123	>sp|P2019|HIV1_gp120 glycoprotein OS=Human HIV1 GN=S PE=1 SV=1	1	zy-hiv1-gp120-after-pngf-trypsin-gluc-r3.8004.8004.2	controllerType=0 controllerNumber=1 scan=8004	21.8851
07255:3	1	K.IEPLGVAPT[+947.323]KAKR.R	HexNAc(1)Hex(1)NeuAc(2)	T[+947]	776.391	3	2327.16	2327.16	0	0	460	Specific	741.59	741.59	741.59	9.9	123	>sp|P2019|HIV1_gp120 glycoprotein OS=Human HIV1 GN=S PE=1 SV=1	1	zy-hiv1-gp120-after-pngf-trypsin-gluc-r3.7956.7956.3	controllerType=0 controllerNumber=1 scan=7956	21.7533
07773:2	1	K.IEPLGVAPT[+656.228]KAK.R	HexNAc(1)Hex(1)NeuAc(1)	T[+656]	940.486	2	1879.96	1879.96	0	0.4	460	Specific	751.68	419.29	419.29	10.75	123	>sp|P2019|HIV1_gp120 glycoprotein OS=Human HIV1 GN=S PE=1 SV=1	1	zy-hiv1-gp120-after-pngf-trypsin-gluc-r3.8526.8526.2	controllerType=0 controllerNumber=1 scan=8526	23.3689
09277:2	1	K.IEPLGVAPT[+947.323]KAK.R	HexNAc(1)Hex(1)NeuAc(2)	T[+947]	1086.03	2	2171.06	2171.06	0	-0.5	460	Specific	754.77	392.49	392.49	10.75	123	>sp|P2019|HIV1_gp120 glycoprotein OS=Human HIV1 GN=S PE=1 SV=1	1	zy-hiv1-gp120-after-pngf-trypsin-gluc-r3.10166.10166.2	controllerType=0 controllerNumber=1 scan=10166	27.8277
09284:3	1	K.IEPLGVAPT[+947.323]KAK.R	HexNAc(1)Hex(1)NeuAc(2)	T[+947]	724.357	3	2171.06	2171.06	0	-0.6	460	Specific	761.42	486.74	486.74	11.07	123	>sp|P2019|HIV1_gp120 glycoprotein OS=Human HIV1 GN=S PE=1 SV=1	1	zy-hiv1-gp120-after-pngf-trypsin-gluc-r3.10175.10175.3	controllerType=0 controllerNumber=1 scan=10175	27.8647
07275:4	1	K.IEPLGVAPT[+947.323]KAKR.R	HexNAc(1)Hex(1)NeuAc(2)	T[+947]	582.546	4	2327.16	2327.16	0	0.5	460	Specific	771.89	771.89	771.89	11.22	123	>sp|P2019|HIV1_gp120 glycoprotein OS=Human HIV1 GN=S PE=1 SV=1	1	zy-hiv1-gp120-after-pngf-trypsin-gluc-r3.7978.7978.4	controllerType=0 controllerNumber=1 scan=7978	21.8151
09266:2	1	K.IEPLGVAPT[+656.228]KAK.R	HexNAc(1)Hex(1)NeuAc(1)	T[+656]	940.485	2	1879.96	1879.96	0	-0.3	460	Specific	786.43	394.7	394.7	10.75	123	>sp|P2019|HIV1_gp120 glycoprotein OS=Human HIV1 GN=S PE=1 SV=1	1	zy-hiv1-gp120-after-pngf-trypsin-gluc-r3.10153.10153.2	controllerType=0 controllerNumber=1 scan=10153	27.7822
09193:2	1	K.IEPLGVAPT[+947.323]KAK.R	HexNAc(1)Hex(1)NeuAc(2)	T[+947]	1086.03	2	2171.05	2171.06	0	-2.4	460	Specific	793.58	408.85	408.85	10.75	123	>sp|P2019|HIV1_gp120 glycoprotein OS=Human HIV1 GN=S PE=1 SV=1	1	zy-hiv1-gp120-after-pngf-trypsin-gluc-r3.10072.10072.2	controllerType=0 controllerNumber=1 scan=10072	27.5505
09190:3	1	K.IEPLGVAPT[+947.323]KAK.R	HexNAc(1)Hex(1)NeuAc(2)	T[+947]	724.357	3	2171.06	2171.06	0	-1.1	460	Specific	793.69	535.32	535.32	11.07	123	>sp|P2019|HIV1_gp120 glycoprotein OS=Human HIV1 GN=S PE=1 SV=1	1	zy-hiv1-gp120-after-pngf-trypsin-gluc-r3.10069.10069.3	controllerType=0 controllerNumber=1 scan=10069	27.5447
11729:2	1	K.IEPLGVAPT[+947.323]K.A	HexNAc(1)Hex(1)NeuAc(2)	T[+947]	986.468	2	1971.93	1971.93	0	0.9	460	Specific	806.51	432.87	432.87	12.76	123	>sp|P2019|HIV1_gp120 glycoprotein OS=Human HIV1 GN=S PE=1 SV=1	1	zy-hiv1-gp120-after-pngf-trypsin-gluc-r3.12990.12990.2	controllerType=0 controllerNumber=1 scan=12990	36.1778
07358:4	1	K.IEPLGVAPT[+947.323]KAKR.R	HexNAc(1)Hex(1)NeuAc(2)	T[+947]	582.546	4	2327.16	2327.16	0	0.3	460	Specific	829.01	829.01	829.01	12.22	123	>sp|P2019|HIV1_gp120 glycoprotein OS=Human HIV1 GN=S PE=1 SV=1	1	zy-hiv1-gp120-after-pngf-trypsin-gluc-r3.8071.8071.4	controllerType=0 controllerNumber=1 scan=8071	22.1001
09118:2	1	K.IEPLGVAPT[+365.132]K.A	HexNAc(1)Hex(1)	T[+365]	695.372	2	1389.74	1389.74	0	0.2	460	Specific	830.53	523.67	523.67	12.76	123	>sp|P2019|HIV1_gp120 glycoprotein OS=Human HIV1 GN=S PE=1 SV=1	1	zy-hiv1-gp120-after-pngf-trypsin-gluc-r3.9991.9991.2	controllerType=0 controllerNumber=1 scan=9991	27.3377
09285:2	1	K.IEPLGVAPT[+947.323]KAK.R	HexNAc(1)Hex(1)NeuAc(2)	T[+947]	1086.03	2	2171.06	2171.06	0	-0.2	460	Specific	875.88	449.85	449.85	12.75	123	>sp|P2019|HIV1_gp120 glycoprotein OS=Human HIV1 GN=S PE=1 SV=1	1	zy-hiv1-gp120-after-pngf-trypsin-gluc-r3.10176.10176.2	controllerType=0 controllerNumber=1 scan=10176	27.867
10849:2	1	K.IEPLGVAPT[+656.228]K.A	HexNAc(1)Hex(1)NeuAc(1)	T[+656]	840.919	2	1680.83	1680.83	0	0.2	460	Specific	884.81	482.39	482.39	13.76	123	>sp|P2019|HIV1_gp120 glycoprotein OS=Human HIV1 GN=S PE=1 SV=1	1	zy-hiv1-gp120-after-pngf-trypsin-gluc-r3.11958.11958.2	controllerType=0 controllerNumber=1 scan=11958	33.0452
07346:3	1	K.IEPLGVAPT[+947.323]KAKR.R	HexNAc(1)Hex(1)NeuAc(2)	T[+947]	776.391	3	2327.16	2327.16	0	-0.1	460	Specific	901.91	901.91	901.91	13.9	123	>sp|P2019|HIV1_gp120 glycoprotein OS=Human HIV1 GN=S PE=1 SV=1	1	zy-hiv1-gp120-after-pngf-trypsin-gluc-r3.8057.8057.3	controllerType=0 controllerNumber=1 scan=8057	22.0511
